# Supplementary material for: Transcriptome and Proteome Analyses Revealed Differences in JEV-Infected PK-15 Cells in Response to Ferroptosis Agonists and Antagonists
Source: Animals (Basel). 2024 Dec 5;14(23):3516. doi: 10.3390/ani14233516 (PMC11640317; doi:10.3390/ani14233516)
Supplement: Supplementary file 1 [file animals-14-03516-s001.zip]

Archive with 8 entries (8 files):
- Supplementary Figures.pdf
- Table S1 Sequences and parameters of primers.xlsx
- Table S2 TPM of all genes.xlsx
- Table S3 Multi-group difference detection TPM of the transcriptome.xlsx
- Table S4 EggNOG annotated statistical tables.xlsx
- Table S5 Gene data of GO and KEGG enrichiment in transcriptome.xlsx
- Table S6 Multi-group difference detection of the proteome.xlsx
- Table S7 Data of differential protein details.xlsx
