# Supplementary material for: Transcriptome and Proteome Analyses Revealed Differences in JEV-Infected PK-15 Cells in Response to Ferroptosis Agonists and Antagonists
Source: Animals (Basel). 2024 Dec 5;14(23):3516. doi: 10.3390/ani14233516 (PMC11640317; doi:10.3390/ani14233516)
Supplement: Supplementary file 1 [file animals-14-03516-s001.zip › Table S1 Sequences and parameters of primers.xlsx]

## Sheet: Sequences and parameters of pri
Gene name	Sequence (5’→3’)	Product Size (bp)
JEV	AGACAAGCAGATCAACCACCATT	133
(AF315119.1)	CCCTCCAATAGAGCCAAAGTCC
PTGS2	GCATTCTTTGCCCAGCAC	199
(NM_214321.1)	TCGGAGGATACATCTCACCA
NQO1	TTCCTTGACTTGCTTTCGTT	182
(NM_001159613.1)	CCTTTCCCGGCTTTACAT
GPX4	ATTCTGGCCTTCCCTTGC	169
(NM_214407.1)	CCTTGGGCTGGACTTTCA
GCLM	GGAACCTGCTCAACTGGG	114
(XM_001926378.4)	CTGGGCTGATTTGGGAAC
GCLC	CAAGGACGTGCTCAAGTGG	152
(XM_003482164.4)	TGCGAGGTAATCCGTCCAT
NFE2L2	TGCGAGGTAATCCGTCCAT	191
(XM_005671981.3)	TGCCTCCAAAGTATGTCAATCA
ACTB	CCATCGTCCACCGCAAAT	102
(XM_003124280.5)	CCATGCCAATCTCATCTCATTT
