# Supplementary material for: Transcriptome and Proteome Analyses Revealed Differences in JEV-Infected PK-15 Cells in Response to Ferroptosis Agonists and Antagonists
Source: Animals (Basel). 2024 Dec 5;14(23):3516. doi: 10.3390/ani14233516 (PMC11640317; doi:10.3390/ani14233516)
Supplement: Supplementary file 1 [file animals-14-03516-s001.zip › Table S2 TPM of all genes.xlsx]

## Sheet: TPM of six genes
								Gene Description	NFE2L2 (MEAN TPM)	GCLC (MEAN TPM)	GCLM (MEAN TPM)	GPX4 (MEAN TPM)	NQO1 (MEAN TPM)	PTGS2 (MEAN TPM)
							24h	NC(JEV+)	55.12	10.7	14.86	303.703	28.0733	3.77667
								Erastin(JEV+)	39.5933	13.3167	22.21	375.107	44.2567	4.34333
								SP600125(JEV+)	33.1433	11.7733	10.2133	303.923	28.2067	2.61
							48h	NC(JEV+)	55.0633	7.59333	11.2167	259.72	18.7433	7.31
								Erastin(JEV+)	55.7333	10.2433	17.9567	298.543	23.3667	5.94
								SP600125(JEV+)	59.6967	9.00333	12.5167	257.727	21.8967	23.3633

## Sheet: TPM of all genes
Gene ID	Gene Name	Gene Description	J_24_1	J_24_2	J_24_3	J_E_24_1	J_E_24_2	J_E_24_3	J_S_24_1	J_S_24_2	J_S_24_3	J_48_1	J_48_2	J_48_3	J_E_48_1	J_E_48_2	J_E_48_3	J_S_48_1	J_S_48_2	J_S_48_3	J_24	J_E_24	J_S_24	J_48	J_E_48	J_S_48
ENSSSCG00000000002	GTSE1	G2 and S-phase expressed 1 [Source:VGNC Symbol;Acc:VGNC:88745]	4.97	12.59	14.76	10.52	11.15	13.39	15.12	14.2	17.3	7.77	5.85	7.42	6.32	7.54	5.79	5.91	9.99	7.94	10.7733	11.6867	15.54	7.01333	6.55	7.94667
ENSSSCG00000000003	TTC38	tetratricopeptide repeat domain 38 [Source:VGNC Symbol;Acc:VGNC:94550]	7.61	7.35	7.1	5.68	7.18	7.6	8.53	7.91	7.55	12.42	12.3	11.83	11.71	11.43	12.39	8.01	11	13.61	7.35333	6.82	7.99667	12.1833	11.8433	10.8733
ENSSSCG00000000005	CDPF1	cysteine rich DPF motif domain containing 1 [Source:VGNC Symbol;Acc:VGNC:86520]	1.54	1.64	2.14	1.86	1.64	1.93	1.29	1.99	2.03	3.03	2.2	2.32	2.35	2.48	2.27	2.03	2.73	2.54	1.77333	1.81	1.77	2.51667	2.36667	2.43333
ENSSSCG00000000006	PPARA	peroxisome proliferator activated receptor alpha [Source:NCBI gene (formerly Entrezgene);Acc:397239]	2.48	2.15	2.17	1.18	1.11	1.8	1.61	1.36	1.53	1.76	1.63	1.32	2.12	1.73	1.33	0.76	1.26	1.16	2.26667	1.36333	1.5	1.57	1.72667	1.06
ENSSSCG00000000007	TRMU	tRNA mitochondrial 2-thiouridylase [Source:VGNC Symbol;Acc:VGNC:94454]	7.93	7.93	9.88	10.78	9.98	12.01	10.45	10.29	12.38	6.64	7.32	7.49	9.28	8.43	7.52	7.27	8.57	6.79	8.58	10.9233	11.04	7.15	8.41	7.54333
ENSSSCG00000000010	FBLN1	fibulin 1 [Source:VGNC Symbol;Acc:VGNC:103280]	0.04	0	0	0	0	0	0.03	0	0	0	0	0	0	0	0	0.03	0.04	0	0.013333	0	0.01	0	0	0.023333
ENSSSCG00000000014	FAM118A	family with sequence similarity 118 member A [Source:VGNC Symbol;Acc:VGNC:87893]	4.69	6.01	7.88	6.54	6.15	7.86	7.44	5.99	6.69	11.48	9.23	11.44	14.24	12.05	7.95	7.23	13.05	9.56	6.19333	6.85	6.70667	10.7167	11.4133	9.94667
ENSSSCG00000000018	KIAA0930	KIAA0930 [Source:VGNC Symbol;Acc:VGNC:89438]	7.47	7.24	10.08	8.82	8.34	11.56	7.82	8.86	8.55	9.9	7.72	9.05	10.96	9.86	7.29	6.47	9.52	8.26	8.26333	9.57333	8.41	8.89	9.37	8.08333
ENSSSCG00000000019	NUP50	nucleoporin 50 [Source:VGNC Symbol;Acc:VGNC:90983]	28.72	22.53	19.7	18.35	18.08	18.38	15.36	17.61	21.65	22.48	17.02	19.72	19.89	21.21	19.12	22.24	26.61	20.88	23.65	18.27	18.2067	19.74	20.0733	23.2433
ENSSSCG00000000020	PHF21B	PHD finger protein 21B [Source:VGNC Symbol;Acc:VGNC:91385]	0.24	0.57	0.49	0.73	0.37	0.94	0.79	0.32	0.52	1.4	1.27	0.84	1.35	1.06	0.75	0.72	1.05	0.7	0.433333	0.68	0.543333	1.17	1.05333	0.823333
ENSSSCG00000000021	ARHGAP8	Rho GTPase activating protein 8 [Source:VGNC Symbol;Acc:VGNC:109175]	7.6	7.55	9.93	3.97	4.65	4.65	10.03	7.45	9.84	6.55	7.48	6.1	5.52	6.64	6.05	6.95	7.76	7	8.36	4.42333	9.10667	6.71	6.07	7.23667
ENSSSCG00000000022	RTL6	retrotransposon Gag like 6 [Source:VGNC Symbol;Acc:VGNC:92499]	7.1	7.9	10.07	8.53	8.56	11.61	11.08	11.37	12.13	14.65	12.57	14.04	11.1	11.93	11.92	12.3	16.63	14.22	8.35667	9.56667	11.5267	13.7533	11.65	14.3833
ENSSSCG00000000024	PARVB	parvin beta [Source:VGNC Symbol;Acc:VGNC:91186]	2.39	2.43	2.8	2.09	1.59	3.26	2.03	2.67	2.27	2.32	3.11	2.47	2.81	2.23	2.53	1.8	3	2.68	2.54	2.31333	2.32333	2.63333	2.52333	2.49333
ENSSSCG00000000025	PARVG	parvin gamma [Source:VGNC Symbol;Acc:VGNC:91187]	0.09	0.04	0.54	0.05	0.15	0.13	0.18	0.2	0.27	0.31	0.19	0.66	0.4	0.44	0.2	0.19	0.38	0.33	0.223333	0.11	0.216667	0.386667	0.346667	0.3
ENSSSCG00000000026	SULT4A1	sulfotransferase family 4A member 1 [Source:VGNC Symbol;Acc:VGNC:93615]	0	0	0.18	0	0	0	0	0	0	0	0	0	0	0	0	0.09	0	0	0.06	0	0	0	0	0.03
ENSSSCG00000000028		-	0	0.07	0	0.06	0	0	0	0	0.07	0.06	0.06	0	0	0.06	0	0	0	0	0.023333	0.02	0.023333	0.04	0.02	0
ENSSSCG00000000029	SCUBE1	signal peptide, CUB domain and EGF like domain containing 1 [Source:VGNC Symbol;Acc:VGNC:92650]	0.03	0.02	0.12	0	0.02	0.01	0.12	0.12	0.12	0.04	0.1	0.05	0.04	0.06	0.06	0	0.09	0.09	0.056667	0.01	0.12	0.063333	0.053333	0.06
ENSSSCG00000000031	MCAT	malonyl-CoA-acyl carrier protein transacylase [Source:VGNC Symbol;Acc:VGNC:90062]	5.14	5.8	6.09	8.46	7.37	9.96	11.28	9.65	7.3	7.9	5.95	5.66	8.59	6.68	5.58	6.21	6.09	6.09	5.67667	8.59667	9.41	6.50333	6.95	6.13
ENSSSCG00000000033	TSPO	translocator protein [Source:NCBI gene (formerly Entrezgene);Acc:396592]	203.05	435.38	472.35	580.02	562.8	579.25	621.14	549.5	546.54	557.95	572.77	561.61	477.92	511.1	477.81	509.73	536.85	583.06	370.26	574.023	572.393	564.11	488.943	543.213
ENSSSCG00000000034	TTLL12	tubulin tyrosine ligase like 12 [Source:VGNC Symbol;Acc:VGNC:94568]	117.2	135.13	150	98.69	95.18	131.29	124.22	137.96	161.47	87.58	67.25	74.38	91.96	81.34	61.16	45.77	95.65	79.87	134.11	108.387	141.217	76.4033	78.1533	73.7633
ENSSSCG00000000035	TTLL1	TTL family tubulin polyglutamylase complex subunit L1 [Source:VGNC Symbol;Acc:VGNC:94566]	12.48	16.31	15.38	12.29	12.13	13.82	14.48	16.86	18.96	8.85	11.79	10.19	11.7	9.63	10.16	8.69	13.51	9.05	14.7233	12.7467	16.7667	10.2767	10.4967	10.4167
ENSSSCG00000000036	PACSIN2	protein kinase C and casein kinase substrate in neurons 2 [Source:VGNC Symbol;Acc:VGNC:91143]	51.17	59.44	57.82	41.72	41.66	47.51	50.87	50.52	54.12	45.96	40.67	40.74	46.92	47.73	35.48	36.25	55.2	44.15	56.1433	43.63	51.8367	42.4567	43.3767	45.2
ENSSSCG00000000037	ARFGAP3	ADP ribosylation factor GTPase activating protein 3 [Source:VGNC Symbol;Acc:VGNC:85450]	70.76	66.95	56.66	49.27	49.23	54.58	44.36	44.45	53.44	94.22	82.4	80.04	109.68	89.28	71.04	60.01	67.83	77.86	64.79	51.0267	47.4167	85.5533	90	68.5667
ENSSSCG00000000038	CYB5R3	cytochrome b5 reductase 3 [Source:VGNC Symbol;Acc:VGNC:103227]	54.03	83.55	75.71	64.38	55.94	62	72.2	87.77	82.14	46.6	41.41	41.59	52.69	46.92	34.21	30.54	50.82	37.77	71.0967	60.7733	80.7033	43.2	44.6067	39.71
ENSSSCG00000000039	POLDIP3	DNA polymerase delta interacting protein 3 [Source:VGNC Symbol;Acc:VGNC:91630]	57.01	63.42	64.35	53.45	45.08	59.51	58.26	55.16	61.97	72.09	56.67	59.33	65.38	73.74	55.4	52.09	72.41	61.81	61.5933	52.68	58.4633	62.6967	64.84	62.1033
ENSSSCG00000000040	SEPTIN3	septin 3 [Source:VGNC Symbol;Acc:VGNC:92722]	0.59	0.36	0.53	0.25	0.03	0.22	0.39	0.24	0.57	0.04	0.08	0.08	0	0.07	0.05	0.11	0	0.04	0.493333	0.166667	0.4	0.066667	0.04	0.05
ENSSSCG00000000045	NDUFA6	NADH:ubiquinone oxidoreductase subunit A6 [Source:VGNC Symbol;Acc:VGNC:90637]	11.58	14.33	11.51	24.34	24.11	20.97	16.37	18.86	15.18	24.33	27.05	23.91	21.82	25.12	25.36	28.04	25.3	24.47	12.4733	23.14	16.8033	25.0967	24.1	25.9367
ENSSSCG00000000046	CYP2D6	cytochrome P450 family 2 subfamily D member 6 [Source:NCBI gene (formerly Entrezgene);Acc:397687]	0	0	0	0	0	0	0	0	0	0.05	0	0	0	0	0.05	0.06	0.06	0	0	0	0	0.016667	0.016667	0.04
ENSSSCG00000000050	NAGA	alpha-N-acetylgalactosaminidase [Source:NCBI gene (formerly Entrezgene);Acc:100142667]	16.55	18.76	18.75	17.05	15.45	19.9	19.7	17.85	18	28.01	20.14	23.44	23.03	21.16	21.39	17.14	24.26	23.74	18.02	17.4667	18.5167	23.8633	21.86	21.7133
ENSSSCG00000000058	SNU13	small nuclear ribonucleoprotein 13 [Source:NCBI gene (formerly Entrezgene);Acc:100155420]	127.81	109.27	105.27	116.35	114.95	106.41	101.16	101.69	107.7	111.12	110.88	116.98	114.15	114.66	124.23	122.98	124.89	118.89	114.117	112.57	103.517	112.993	117.68	122.253
ENSSSCG00000000059	XRCC6	X-ray repair cross complementing 6 [Source:VGNC Symbol;Acc:VGNC:95011]	35.85	38.79	33.64	28.01	30.26	30.78	29.85	26.39	36	24.2	27.29	27.04	32.32	30.45	26.28	23.12	25.28	24.49	36.0933	29.6833	30.7467	26.1767	29.6833	24.2967
ENSSSCG00000000061	PMM1	phosphomannomutase 1 [Source:VGNC Symbol;Acc:VGNC:91589]	15.73	18.46	16.1	11.66	11.7	11.97	13.45	12.3	13.18	24.34	22.97	20.9	21.42	17.59	17.29	15.21	19.32	20.86	16.7633	11.7767	12.9767	22.7367	18.7667	18.4633
ENSSSCG00000000062	CSDC2	cold shock domain containing C2 [Source:VGNC Symbol;Acc:VGNC:87028]	3.82	8.77	10.65	4.68	4.62	7.88	6.64	9.15	5.35	9.37	7.45	6.14	7.07	4.11	4.44	2.86	3.94	7.03	7.74667	5.72667	7.04667	7.65333	5.20667	4.61
ENSSSCG00000000063	POLR3H	RNA polymerase III subunit H [Source:VGNC Symbol;Acc:VGNC:91658]	1.6	2.48	4.23	5.36	4.9	6.19	4.99	4.3	4.17	4.43	4.6	4.93	4.7	5.11	3.95	3.61	5.83	5.04	2.77	5.48333	4.48667	4.65333	4.58667	4.82667
ENSSSCG00000000064	ACO2	aconitase 2 [Source:NCBI gene (formerly Entrezgene);Acc:396999]	68.61	75.33	76.64	52.07	49.65	67.75	58.35	73.84	83.58	66.56	47.91	51.21	70.21	65.14	44.12	37.57	63.05	54.45	73.5267	56.49	71.9233	55.2267	59.8233	51.69
ENSSSCG00000000066	L3MBTL2	L3MBTL histone methyl-lysine binding protein 2 [Source:VGNC Symbol;Acc:VGNC:89613]	15.38	13.63	14.1	11.58	11.73	13.28	12.92	11.1	14.97	11.74	9.44	11.17	11.65	11.91	11.57	9.55	11.98	11.8	14.37	12.1967	12.9967	10.7833	11.71	11.11
ENSSSCG00000000067	CHADL	chondroadherin like [Source:VGNC Symbol;Acc:VGNC:86622]	0	0	0.04	0	0	0	0	0	0	0	0	0	0	0	0	0	0	0	0.013333	0	0	0	0	0
ENSSSCG00000000068	EP300	E1A binding protein p300 [Source:VGNC Symbol;Acc:VGNC:87720]	30.72	20.79	20.41	14.55	14.61	16.51	18.98	18.79	21.4	21.55	16.66	18.43	20.25	19.89	16.18	18.25	24.68	19.95	23.9733	15.2233	19.7233	18.88	18.7733	20.96
ENSSSCG00000000071	ST13	ST13 Hsp70 interacting protein [Source:HGNC Symbol;Acc:HGNC:11343]	274.38	178.83	160.3	126.97	141.96	130.36	115.45	123.41	140.26	173.24	154.64	154.28	206.62	186.42	154.61	146.35	139.94	151.46	204.503	133.097	126.373	160.72	182.55	145.917
ENSSSCG00000000072	SLC25A17	solute carrier family 25 member 17 [Source:VGNC Symbol;Acc:VGNC:92996]	38.97	36.21	30.58	28.87	29.85	28.89	25.19	23.37	27.43	28.85	25.79	29.13	31.79	32	27.12	27.41	27.68	26.92	35.2533	29.2033	25.33	27.9233	30.3033	27.3367
ENSSSCG00000000074	MCHR1	melanin concentrating hormone receptor 1 [Source:VGNC Symbol;Acc:VGNC:103300]	0	0	0	0	0	0	0	0	0	0	0	0	0	0	0	0	0	0	0	0	0	0	0	0
ENSSSCG00000000075	MRTFA	myocardin related transcription factor A [Source:VGNC Symbol;Acc:VGNC:96745]	17.17	24.43	29.62	17.34	16.91	23.1	24.84	26.19	30.02	13.26	10.44	13.31	13.88	12.99	9.54	7.88	15.84	12.76	23.74	19.1167	27.0167	12.3367	12.1367	12.16
ENSSSCG00000000076	SGSM3	small G protein signaling modulator 3 [Source:VGNC Symbol;Acc:VGNC:92802]	8.82	11.2	13.17	11.72	11.37	14.83	13.25	13.37	14.36	15.77	15.08	14.79	15.84	15.33	12.63	9.36	16.62	13.99	11.0633	12.64	13.66	15.2133	14.6	13.3233
ENSSSCG00000000077	ADSL	adenylosuccinate lyase [Source:NCBI gene (formerly Entrezgene);Acc:100170844]	32.41	23.94	23.16	28.73	23.5	27.22	21.11	20.45	21.65	25.02	24.54	21.01	27.98	26.73	25.4	22.71	25.46	22.69	26.5033	26.4833	21.07	23.5233	26.7033	23.62
ENSSSCG00000000078	TNRC6B	trinucleotide repeat containing adaptor 6B [Source:VGNC Symbol;Acc:VGNC:94293]	11.89	11.86	9.75	8.76	8.77	7.38	10.23	12.48	10.33	8.74	7.5	8.77	7.66	7.99	6.8	10.78	10.32	9.53	11.1667	8.30333	11.0133	8.33667	7.48333	10.21
ENSSSCG00000000079	FAM83F	family with sequence similarity 83 member F [Source:VGNC Symbol;Acc:VGNC:87991]	0	0	0	0.01	0	0.04	0	0.02	0	0	0	0	0.02	0.02	0.04	0	0	0	0	0.016667	0.006667	0	0.026667	0
ENSSSCG00000000080	GRAP2	GRB2 related adaptor protein 2 [Source:VGNC Symbol;Acc:VGNC:88660]	0	0	0	0	0	0	0	0	0	0	0	0.07	0	0	0	0	0	0	0	0	0	0.023333	0	0
ENSSSCG00000000081	ENTHD1	ENTH domain containing 1 [Source:VGNC Symbol;Acc:VGNC:109552]	0	0	0	0	0	0	0	0	0	0	0	0	0	0	0	0	0	0	0	0	0	0	0	0
ENSSSCG00000000082	CACNA1I	calcium voltage-gated channel subunit alpha1 I [Source:VGNC Symbol;Acc:VGNC:97908]	0	0.01	0	0.03	0	0	0.02	0.02	0	0.05	0	0.01	0.03	0.18	0.04	0	0.01	0	0.003333	0.01	0.013333	0.02	0.083333	0.003333
ENSSSCG00000000087	TAB1	TGF-beta activated kinase 1 (MAP3K7) binding protein 1 [Source:NCBI gene (formerly Entrezgene);Acc:100153785]	18.17	21.66	28.01	22.03	20.6	26.58	25.17	21.18	23.7	25.76	25.01	24.9	22.78	27.83	21.13	16.18	28.05	22.97	22.6133	23.07	23.35	25.2233	23.9133	22.4
ENSSSCG00000000091		-	7.31	2.49	1.21	2.84	3.91	2.27	3.68	4.95	7.09	2.67	4.09	3.93	3.97	2.88	3.28	3.77	1.62	2.08	3.67	3.00667	5.24	3.56333	3.37667	2.49
ENSSSCG00000000092	NPTXR	neuronal pentraxin receptor [Source:VGNC Symbol;Acc:VGNC:98158]	0.22	0.32	0.1	0.15	0.13	0.22	0.21	0.24	0.39	0.06	0.07	0.08	0.03	0.16	0.14	0.1	0.16	0.12	0.213333	0.166667	0.28	0.07	0.11	0.126667
ENSSSCG00000000093	DNAL4	dynein axonemal light chain 4 [Source:VGNC Symbol;Acc:VGNC:87374]	7.36	12.73	12.64	10.53	9.25	12.11	10.26	13.66	16.63	14.62	10.82	12.56	15.88	14.43	14.02	13.64	13.05	13.86	10.91	10.63	13.5167	12.6667	14.7767	13.5167
ENSSSCG00000000094	SUN2	Sad1 and UNC84 domain containing 2 [Source:VGNC Symbol;Acc:VGNC:93619]	19.4	25.63	31.9	21.87	22.42	28.32	26.11	26.68	26.99	47.55	36.35	41.02	35.57	36.19	38.2	31.45	48.58	38.26	25.6433	24.2033	26.5933	41.64	36.6533	39.43
ENSSSCG00000000095	GTPBP1	GTP binding protein 1 [Source:VGNC Symbol;Acc:VGNC:88742]	12.67	14.86	11.34	10.73	9.51	12.3	11.05	10.44	13.92	15.71	14.48	15.96	16.05	15.55	11.88	12.91	16.77	15.92	12.9567	10.8467	11.8033	15.3833	14.4933	15.2
ENSSSCG00000000097	TOMM22	translocase of outer mitochondrial membrane 22 [Source:HGNC Symbol;Acc:HGNC:18002]	79.65	48.59	48.19	66.3	62.92	60.63	54.28	49.99	52.21	44.63	46.96	46.49	48.87	46.1	58.53	55.54	52.62	52.36	58.81	63.2833	52.16	46.0267	51.1667	53.5067
ENSSSCG00000000103	DMC1	DNA meiotic recombinase 1 [Source:VGNC Symbol;Acc:VGNC:87346]	0.19	0.2	0.24	0.38	0.18	0.05	0.11	0	0.25	0.05	0.13	0.14	0.26	0.14	0.24	0	0	0	0.21	0.203333	0.12	0.106667	0.213333	0
ENSSSCG00000000104		DEAD-box helicase 17 [Source:VGNC Symbol;Acc:VGNC:103229]	153.02	94.89	89.21	70.84	74.19	76.42	79.27	78.84	86.32	93.93	84.8	85.68	88.2	81.72	75.89	80.69	87.65	83.53	112.373	73.8167	81.4767	88.1367	81.9367	83.9567
ENSSSCG00000000105	KDELR3	KDEL endoplasmic reticulum protein retention receptor 3 [Source:NCBI gene (formerly Entrezgene);Acc:100514523]	63.23	33.08	37.21	36.71	34.3	25.46	29.05	35.18	47.3	63.43	49.61	55.41	77.87	72.09	44.79	38.99	42.76	46.59	44.5067	32.1567	37.1767	56.15	64.9167	42.78
ENSSSCG00000000106	KCNJ4	potassium inwardly rectifying channel subfamily J member 4 [Source:VGNC Symbol;Acc:VGNC:89358]	0	0	0	0	0	0	0.08	0	0	0	0.07	0	0	0.06	0	0	0	0	0	0	0.026667	0.023333	0.02	0
ENSSSCG00000000107	CSNK1E	casein kinase 1 epsilon [Source:HGNC Symbol;Acc:HGNC:2453]	27.75	28.96	29.92	21.54	19.68	25.27	25.26	26.76	28.99	31.69	24.83	27.16	28.18	28.28	22.01	24.32	33.19	28.27	28.8767	22.1633	27.0033	27.8933	26.1567	28.5933
ENSSSCG00000000108	TMEM184B	transmembrane protein 184B [Source:VGNC Symbol;Acc:VGNC:94120]	16.35	16.76	18.73	13.12	14.1	16.27	19.14	19.77	23.92	24.03	18.66	20.11	17.32	18.47	15.83	16.54	22.46	22.97	17.28	14.4967	20.9433	20.9333	17.2067	20.6567
ENSSSCG00000000110	PLA2G6	phospholipase A2 group VI [Source:VGNC Symbol;Acc:VGNC:91500]	6.21	6.51	7.25	5.61	5.94	8.12	6.67	5.52	6.7	12.59	10.6	9.24	14.52	12.42	9.63	6.4	10.47	9.34	6.65667	6.55667	6.29667	10.81	12.19	8.73667
ENSSSCG00000000111	BAIAP2L2	BAR/IMD domain containing adaptor protein 2 like 2 [Source:VGNC Symbol;Acc:VGNC:85750]	5.89	9.71	11.86	9.73	8.56	12.03	12.09	12.56	12.76	28.66	25.1	24.4	17.86	22.1	20.12	18.47	25.3	24.55	9.15333	10.1067	12.47	26.0533	20.0267	22.7733
ENSSSCG00000000113	SLC16A8	solute carrier family 16 member 8 [Source:VGNC Symbol;Acc:VGNC:92948]	0	0.05	0.11	0	0	0.05	0	0	0	0.09	0.04	0.13	0	0	0.04	0.05	0	0.14	0.053333	0.016667	0	0.086667	0.013333	0.063333
ENSSSCG00000000114	PICK1	protein interacting with PRKCA 1 [Source:VGNC Symbol;Acc:VGNC:91416]	11.2	16.12	16.66	15.43	14.5	19.55	16.03	18.03	18.56	18.01	15.06	15.52	16.68	18.2	14.69	12.67	17.86	16.84	14.66	16.4933	17.54	16.1967	16.5233	15.79
ENSSSCG00000000116	POLR2F	RNA polymerase II, I and III subunit F [Source:VGNC Symbol;Acc:VGNC:91650]	45.41	88.57	81.92	135.28	123.75	114.45	116.41	124.21	116.15	53.08	70	70.1	61.69	76.69	77.06	87.54	83.16	64.96	71.9667	124.493	118.923	64.3933	71.8133	78.5533
ENSSSCG00000000117	C22orf23	chromosome 5 C22orf23 homolog [Source:VGNC Symbol;Acc:VGNC:86049]	4.58	5.35	5.93	3.18	4.45	4.23	5.68	7.15	5.11	4.55	3.87	3.5	1.73	1.35	2.39	3.33	3.66	3.89	5.28667	3.95333	5.98	3.97333	1.82333	3.62667
ENSSSCG00000000118	MICALL1	MICAL like 1 [Source:VGNC Symbol;Acc:VGNC:90209]	35.23	49.56	56.14	36.48	36.93	51.03	52.1	58.65	63.8	31.3	25.92	30.01	27.39	29.04	23.56	20.88	35.32	30.28	46.9767	41.48	58.1833	29.0767	26.6633	28.8267
ENSSSCG00000000119	EIF3L	eukaryotic translation initiation factor 3 subunit L [Source:VGNC Symbol;Acc:VGNC:87623]	180.3	165.99	160.93	140.76	132.1	147.18	132.52	137.29	146.16	182.64	158.98	162.34	223.8	195.37	159.2	144.3	156.7	170.44	169.073	140.013	138.657	167.987	192.79	157.147
ENSSSCG00000000120	ANKRD54	ankyrin repeat domain 54 [Source:VGNC Symbol;Acc:VGNC:85344]	5.27	7.29	8.95	9.54	9.2	11.37	10.5	10.49	11.88	15.58	13.02	13.37	17.3	15.35	11.12	9.88	15.59	14.49	7.17	10.0367	10.9567	13.99	14.59	13.32
ENSSSCG00000000121	GALR3	galanin receptor 3 [Source:VGNC Symbol;Acc:VGNC:88341]	0	0	0	0	0	0.05	0.06	0	0.06	0	0	0	0	0	0	0	0	0	0	0.016667	0.04	0	0	0
ENSSSCG00000000130	CYTH4	cytohesin 4 [Source:NCBI gene (formerly Entrezgene);Acc:100240722]	0.11	0.09	0	0.05	0.02	0.05	0.11	0.45	0.03	0.02	0	0.07	0.16	0.21	0.07	0	0.16	0.05	0.066667	0.04	0.196667	0.03	0.146667	0.07
ENSSSCG00000000131	ELFN2	extracellular leucine rich repeat and fibronectin type III domain containing 2 [Source:VGNC Symbol;Acc:VGNC:103232]	0	0.04	0	0	0	0	0	0.04	0	0	0.03	0.03	0.07	0.03	0.03	0	0.04	0.07	0.013333	0	0.013333	0.02	0.043333	0.036667
ENSSSCG00000000132	CIMIP4	ciliary microtubule inner protein 4 [Source:VGNC Symbol;Acc:VGNC:93899]	0	0	0	0	0	0	0	0	0	0	0	0	0	0	0	0	0	0	0	0	0	0	0	0
ENSSSCG00000000133	TST	thiosulfate sulfurtransferase [Source:VGNC Symbol;Acc:VGNC:94529]	6.63	5.87	6.44	9.77	7.65	6.93	10.77	8.31	10.16	3.37	3.56	2.66	2.92	2.86	3.21	2.76	4.12	5.01	6.31333	8.11667	9.74667	3.19667	2.99667	3.96333
ENSSSCG00000000135	KCTD17	potassium channel tetramerization domain containing 17 [Source:VGNC Symbol;Acc:VGNC:89396]	5.31	7.21	9.75	8.97	11.74	7.88	11.13	11.21	8.11	11.68	17.3	13.7	9.03	10.07	14.49	12.02	9.33	12.28	7.42333	9.53	10.15	14.2267	11.1967	11.21
ENSSSCG00000000136	CSF2RB	colony stimulating factor 2 receptor subunit beta [Source:VGNC Symbol;Acc:VGNC:87033]	0	0.04	0.06	0.08	0.09	0.03	0.06	0.08	0.02	0.05	0.02	0.1	0.07	0.03	0.01	0.14	0.14	0.07	0.033333	0.066667	0.053333	0.056667	0.036667	0.116667
ENSSSCG00000000137	NCF4	neutrophil cytosolic factor 4 [Source:VGNC Symbol;Acc:VGNC:90608]	0.46	0.36	0.21	0.21	0.12	0.28	0.29	0.27	0.1	0.61	0.36	0.36	0.39	0.25	0.28	0.44	0.42	0.49	0.343333	0.203333	0.22	0.443333	0.306667	0.45
ENSSSCG00000000138	PVALB	parvalbumin [Source:VGNC Symbol;Acc:VGNC:92007]	0	0	0	0	0	0	0	0	0	0	0	0	0	0	0	0	0	0	0	0	0	0	0	0
ENSSSCG00000000139	IFT27	intraflagellar transport 27 [Source:VGNC Symbol;Acc:VGNC:98043]	0.56	0.94	1.08	2.79	1.92	1.68	1.83	1.99	1.74	2.45	2.58	2.41	2.5	2.33	2.03	2.5	2.29	2.58	0.86	2.13	1.85333	2.48	2.28667	2.45667
ENSSSCG00000000141	EIF3D	eukaryotic translation initiation factor 3 subunit D [Source:NCBI gene (formerly Entrezgene);Acc:100512835]	146.54	175.85	185.18	161.77	159.43	189.36	172.78	161.31	196.6	246.04	203.82	218.75	259.89	239.66	201.7	175.04	220.96	220.02	169.19	170.187	176.897	222.87	233.75	205.34
ENSSSCG00000000142	FOXRED2	FAD dependent oxidoreductase domain containing 2 [Source:VGNC Symbol;Acc:VGNC:88229]	0.52	0.69	0.49	0.4	0.5	0.4	0.79	0.63	0.82	0.69	0.78	0.77	0.4	0.39	0.82	0.85	1.13	0.76	0.566667	0.433333	0.746667	0.746667	0.536667	0.913333
ENSSSCG00000000144	TXN2	thioredoxin 2 [Source:VGNC Symbol;Acc:VGNC:94602]	25.62	31.21	32.1	30.38	31.43	29.33	31.37	33.11	35.16	32.03	32.86	31.09	32.99	35.09	31.3	29.94	33.27	28.43	29.6433	30.38	33.2133	31.9933	33.1267	30.5467
ENSSSCG00000000145	MYH9	myosin heavy chain 9 [Source:VGNC Symbol;Acc:VGNC:90512]	106.06	135.94	150.45	101.24	101.08	134.35	123.55	126.16	133.96	108.04	87.29	103.89	94.13	96.25	77.55	76.05	123.29	104.97	130.817	112.223	127.89	99.74	89.31	101.437
ENSSSCG00000000146	MYH11	myosin heavy chain 11 [Source:VGNC Symbol;Acc:VGNC:90510]	0.07	0.07	0	0.01	0.03	0	0.08	0.05	0.04	0.29	0.35	0.24	0.44	0.3	0.31	0.34	0.35	0.25	0.046667	0.013333	0.056667	0.293333	0.35	0.313333
ENSSSCG00000000148		-	37.07	26.99	28.92	15.26	17.1	15.51	26.8	28.13	30.55	27.2	23.68	24.9	20.61	23.25	17.56	22.41	23.36	24.9	30.9933	15.9567	28.4933	25.26	20.4733	23.5567
ENSSSCG00000000151		-	0	0.04	0	0	0	0	0.04	0	0	0	0	0	0	0	0	0	0	0	0.013333	0	0.013333	0	0	0
ENSSSCG00000000152	RBFOX2	RNA binding fox-1 homolog 2 [Source:VGNC Symbol;Acc:VGNC:92140]	32.62	27.59	25.07	19.29	20.38	23.05	17.38	21.26	22.09	20.85	16.66	19.3	19.71	15.1	14.9	15.29	20.3	16.83	28.4267	20.9067	20.2433	18.9367	16.57	17.4733
ENSSSCG00000000156	FBXO7	F-box protein 7 [Source:VGNC Symbol;Acc:VGNC:88053]	17.83	15.18	15.04	12.84	12.89	14.41	11.34	15.22	15.57	16.8	15.46	13.48	20.91	19.31	14.23	13.85	15.71	13.43	16.0167	13.38	14.0433	15.2467	18.15	14.33
ENSSSCG00000000157	BPIFC	BPI fold containing family C [Source:VGNC Symbol;Acc:VGNC:85865]	0.12	0	0	0	0	0	0	0	0	0.13	0	0	0.05	0	0	0.35	0	0.05	0.04	0	0	0.043333	0.016667	0.133333
ENSSSCG00000000158	RTCB	RNA 2',3'-cyclic phosphate and 5'-OH ligase [Source:NCBI gene (formerly Entrezgene);Acc:733658]	18.97	16.57	17.38	16.8	16.38	19.28	17.63	16.81	20.51	16.59	15.74	16.31	17.93	18.7	16.85	17.75	19.69	18.13	17.64	17.4867	18.3167	16.2133	17.8267	18.5233
ENSSSCG00000000159	ASCL4	achaete-scute family bHLH transcription factor 4 [Source:VGNC Symbol;Acc:VGNC:97892]	0	0	0	0	0	0	0	0	0	0	0	0	0	0.6	0	0	0	0	0	0	0	0	0.2	0
ENSSSCG00000000160	PRDM4	PR/SET domain 4 [Source:VGNC Symbol;Acc:VGNC:91779]	11.6	8.38	8.32	6.63	6.8	7	6.87	6.47	7.25	7.96	7.46	8.13	8.67	7.63	6.41	7.21	8.14	7.56	9.43333	6.81	6.86333	7.85	7.57	7.63667
ENSSSCG00000000161	PWP1	PWP1 homolog, endonuclein [Source:VGNC Symbol;Acc:VGNC:92009]	28.27	19.6	19.67	21.55	20.92	22.54	16.4	18.43	19.69	16.4	15.07	16.32	18.48	19.86	17.88	19.11	19.96	16.25	22.5133	21.67	18.1733	15.93	18.74	18.44
ENSSSCG00000000162	ABTB3	BTB domain containing 11 [Source:VGNC Symbol;Acc:VGNC:85901]	0.04	0.02	0.02	0	0.02	0	0.06	0.01	0	0	0	0.03	0	0.01	0.02	0.02	0.01	0.03	0.026667	0.006667	0.023333	0.01	0.01	0.02
ENSSSCG00000000164	CRY1	cryptochrome circadian regulator 1 [Source:VGNC Symbol;Acc:VGNC:87011]	16.47	8.33	9.88	7.36	7.72	8.54	7.73	8.28	8.6	11.56	10.51	10.67	8.65	9.26	8.16	11.11	12.39	10.72	11.56	7.87333	8.20333	10.9133	8.69	11.4067
ENSSSCG00000000167	RIC8B	RIC8 guanine nucleotide exchange factor B [Source:VGNC Symbol;Acc:VGNC:92302]	8.31	5.45	3.8	2.77	3.18	3.65	3.31	3.2	5.29	2.91	2.92	2.75	3.31	4.15	3.26	3.74	4.49	4.16	5.85333	3.2	3.93333	2.86	3.57333	4.13
ENSSSCG00000000171	CKAP4	cytoskeleton associated protein 4 [Source:NCBI gene (formerly Entrezgene);Acc:100523493]	11.67	14.16	16.54	17.1	18.32	19.2	17.92	14.98	17.94	22.13	22.36	19.46	17.7	22.6	17.3	14.49	24.3	23.6	14.1233	18.2067	16.9467	21.3167	19.2	20.7967
ENSSSCG00000000174	SPMIP11	sperm microtubule inner protein 11 [Source:HGNC Symbol;Acc:HGNC:48628]	0	0	0	0	0	0	0	0	0	0	0	0.12	0	0	0	0	0	0	0	0	0	0.04	0	0
ENSSSCG00000000175	ADCY6	adenylate cyclase 6 [Source:VGNC Symbol;Acc:VGNC:85110]	11.16	10.32	12.71	10.16	8.34	12.36	9.04	10.72	10.61	12.96	9.67	10.68	11.7	10.08	9.85	8.36	11.79	9.61	11.3967	10.2867	10.1233	11.1033	10.5433	9.92
ENSSSCG00000000176	DDX23	DEAD-box helicase 23 [Source:VGNC Symbol;Acc:VGNC:103230]	55.5	49.72	51.07	36.26	36.34	42.52	46.68	49.35	56.58	40.57	34.82	33.04	36.21	34.81	35.56	42.03	44.03	42.41	52.0967	38.3733	50.87	36.1433	35.5267	42.8233
ENSSSCG00000000179	CCDC65	coiled-coil domain containing 65 [Source:VGNC Symbol;Acc:VGNC:86306]	3.13	3.17	2.28	1.75	3.19	1.94	2.74	3.17	2.2	1.85	1.77	2.3	1.75	2.14	2.18	3	2.44	3.17	2.86	2.29333	2.70333	1.97333	2.02333	2.87
ENSSSCG00000000182	WNT10B	Wnt family member 10B [Source:VGNC Symbol;Acc:VGNC:94965]	3.31	3.68	6.68	4.74	5.69	6.63	6.65	7.44	7.46	6.15	5.93	4.94	3.84	3.56	3.61	4	6.29	6.1	4.55667	5.68667	7.18333	5.67333	3.67	5.46333
ENSSSCG00000000183	WNT1	Wnt family member 1 [Source:HGNC Symbol;Acc:HGNC:12774]	0.05	0.18	0	0	0	0.08	0.04	0.16	0.04	0	0.07	0.11	0.08	0	0	0.12	0.24	0.08	0.076667	0.026667	0.08	0.06	0.026667	0.146667
ENSSSCG00000000184	DDN	dendrin [Source:VGNC Symbol;Acc:VGNC:87210]	0	0.12	0.03	0.05	0.05	0	0.03	0.05	0.11	0	0	0.02	0.03	0	0	0	0.06	0.03	0.05	0.033333	0.063333	0.006667	0.01	0.03
ENSSSCG00000000185	PRKAG1	protein kinase AMP-activated non-catalytic subunit gamma 1 [Source:VGNC Symbol;Acc:VGNC:103314]	48.88	38.33	37.74	36.59	34.19	33.65	32.12	29.34	38.4	42.66	39.66	43.85	47.41	45.29	46.38	46.05	48.81	44.05	41.65	34.81	33.2867	42.0567	46.36	46.3033
ENSSSCG00000000186	RHEBL1	RHEB like 1 [Source:VGNC Symbol;Acc:VGNC:92280]	1.63	1.69	2.36	6.7	4	5.62	3.03	2.65	4.02	7.13	8.25	6.73	8.84	9.6	7.57	6.9	12.51	10.84	1.89333	5.44	3.23333	7.37	8.67	10.0833
ENSSSCG00000000188	DHH	desert hedgehog signaling molecule [Source:VGNC Symbol;Acc:VGNC:87280]	0	0.06	0	0	0	0	0.05	0	0	0.09	0	0	0	0	0	0	0.16	0.05	0.02	0	0.016667	0.03	0	0.07
ENSSSCG00000000189	LMBR1L	limb development membrane protein 1 like [Source:VGNC Symbol;Acc:VGNC:89753]	6.92	8.89	10.43	7.96	8.01	8.78	10.47	9.3	9.15	11.47	11.09	11.35	13.7	11.13	10.55	10.65	12.58	13.99	8.74667	8.25	9.64	11.3033	11.7933	12.4067
ENSSSCG00000000190	TUBA1B	tubulin alpha 1b [Source:NCBI gene (formerly Entrezgene);Acc:733594]	1676.18	1582.87	1541.84	1300.42	1303.78	1426.15	1310.49	1303.86	1464.09	942.01	794.12	919.36	838.67	971.03	973.65	944.1	1073.73	914.97	1600.3	1343.45	1359.48	885.163	927.783	977.6
ENSSSCG00000000194		-	303.04	204.87	215.08	189.8	169.91	188.24	162.66	175.11	210.81	145.88	144.94	150.82	203.39	212.86	178.59	151.88	193.41	144.28	240.997	182.65	182.86	147.213	198.28	163.19
ENSSSCG00000000195	PRPH	peripherin [Source:VGNC Symbol;Acc:VGNC:91847]	0.14	0.06	0.18	0.05	0	0	0.05	0.47	0.38	0.14	0	0.05	0.05	0.36	0	0.44	0.75	0.51	0.126667	0.016667	0.3	0.063333	0.136667	0.566667
ENSSSCG00000000197	C1QL4	complement C1q like 4 [Source:VGNC Symbol;Acc:VGNC:85980]	1.6	1.46	2.31	0.83	1.76	1.64	2.43	3.32	2.95	2.87	3.44	2.08	1.73	1.56	1.46	1.49	2.27	2.13	1.79	1.41	2.9	2.79667	1.58333	1.96333
ENSSSCG00000000198	DNAJC22	DnaJ heat shock protein family (Hsp40) member C22 [Source:VGNC Symbol;Acc:VGNC:103231]	1.87	1.96	2.14	1.47	1.92	1.69	1.68	1.92	1.57	2.12	1.86	2.69	1.69	1.87	1.89	1.66	1.65	1.94	1.99	1.69333	1.72333	2.22333	1.81667	1.75
ENSSSCG00000000199	SPATS2	spermatogenesis associated serine rich 2 [Source:HGNC Symbol;Acc:HGNC:18650]	29.78	20.78	18.84	17.08	15.33	15.34	13.47	15.21	15.54	12.22	11.64	9.12	16.24	15.07	15.21	12.43	15.4	10.46	23.1333	15.9167	14.74	10.9933	15.5067	12.7633
ENSSSCG00000000202	MCRS1	microspherule protein 1 [Source:VGNC Symbol;Acc:VGNC:90082]	26.1	34.08	38.24	33.44	32.54	40.84	32.83	37.56	40.19	39.53	28.69	37.08	38.9	39.59	34.69	26.67	35.41	31.9	32.8067	35.6067	36.86	35.1	37.7267	31.3267
ENSSSCG00000000203	KCNH3	potassium voltage-gated channel subfamily H member 3 [Source:VGNC Symbol;Acc:VGNC:89344]	5.27	6.61	9.33	7.59	6.99	9.99	9.26	8.45	10.21	7.62	5.7	6.84	4.99	6.53	5.21	4.21	9.61	8.13	7.07	8.19	9.30667	6.72	5.57667	7.31667
ENSSSCG00000000204	PRPF40B	pre-mRNA processing factor 40 homolog B [Source:VGNC Symbol;Acc:VGNC:91844]	6.21	8.14	8.25	8.18	7.95	9.15	8.66	8.27	7.91	8.77	6.78	6.17	10.32	7.32	5.97	5.18	7.35	6.92	7.53333	8.42667	8.28	7.24	7.87	6.48333
ENSSSCG00000000205	FAM186B	family with sequence similarity 186 member B [Source:VGNC Symbol;Acc:VGNC:87941]	2.29	1.58	3.6	0.93	1.52	0.93	1.07	0.96	1.02	1.05	1.57	0.84	1.56	1.4	1.47	0.96	1.32	1.12	2.49	1.12667	1.01667	1.15333	1.47667	1.13333
ENSSSCG00000000206	FAIM2	Fas apoptotic inhibitory molecule 2 [Source:VGNC Symbol;Acc:VGNC:87883]	14.27	11.61	11.85	9.56	7.17	10.2	10.14	10.27	12.08	17.06	13.43	13.36	13.88	14.16	9.65	8.87	10.31	11.53	12.5767	8.97667	10.83	14.6167	12.5633	10.2367
ENSSSCG00000000207		-	0	0	0	0	0	0.3	0.31	0	0	0	0	0.77	0	0	0	0	0	0	0	0.1	0.103333	0.256667	0	0
ENSSSCG00000000209	NCKAP5L	NCK associated protein 5 like [Source:VGNC Symbol;Acc:VGNC:90611]	2.8	4.57	5.43	4.16	3.35	4.43	5.69	5.51	5.7	4.71	3.27	3.3	3.9	3.31	2.41	2.04	4.49	3.85	4.26667	3.98	5.63333	3.76	3.20667	3.46
ENSSSCG00000000211	AQP5	aquaporin 5 [Source:NCBI gene (formerly Entrezgene);Acc:100126278]	0.17	0.54	0.15	0.37	0.24	0.39	0.57	0	0.83	0.69	0.31	0.3	0.13	0.35	0.28	0.5	0.49	0.13	0.286667	0.333333	0.466667	0.433333	0.253333	0.373333
ENSSSCG00000000212	AQP6	aquaporin 6 [Source:VGNC Symbol;Acc:VGNC:85434]	0	0	0.12	0	0	0	0	0	0	0	0	0	0	0.09	0.17	0	0	0	0.04	0	0	0	0.086667	0
ENSSSCG00000000214	GPD1	glycerol-3-phosphate dehydrogenase 1 [Source:VGNC Symbol;Acc:VGNC:88583]	0.3	0.18	0.44	0.17	0.15	0.28	0.32	0.29	0.23	0.28	0.63	0.35	0.49	0.3	0.43	0.19	0.27	0.37	0.306667	0.2	0.28	0.42	0.406667	0.276667
ENSSSCG00000000215	SMARCD1	SWI/SNF related, matrix associated, actin dependent regulator of chromatin, subfamily d, member 1 [Source:VGNC Symbol;Acc:VGNC:93233]	23.87	19.07	16.4	10.86	11.87	13.36	15.95	13.92	18.15	17.22	13.71	15.38	15.32	15.69	13.04	11.97	19.81	15.41	19.78	12.03	16.0067	15.4367	14.6833	15.73
ENSSSCG00000000216	ASIC1	acid sensing ion channel subunit 1 [Source:VGNC Symbol;Acc:VGNC:85578]	0.39	0.43	0.21	0.11	0.15	0.39	0.36	0.26	0.4	0.23	0.21	0.43	0.42	0.14	0.15	0.17	0.13	0.55	0.343333	0.216667	0.34	0.29	0.236667	0.283333
ENSSSCG00000000217	RACGAP1	Rac GTPase activating protein 1 [Source:VGNC Symbol;Acc:VGNC:92050]	80.49	58.77	53.9	46.57	46.73	49.07	50.3	45.39	58.85	49.8	44.17	44.58	41.49	48.8	52.92	57.37	68.16	52.79	64.3867	47.4567	51.5133	46.1833	47.7367	59.44
ENSSSCG00000000220	POU6F1	POU class 6 homeobox 1 [Source:HGNC Symbol;Acc:HGNC:9224]	0.78	0.65	0.82	0.45	0.45	0.45	0.8	1.21	0.97	1.04	1.04	0.9	1.27	1.15	0.7	0.76	1.1	1.41	0.75	0.45	0.993333	0.993333	1.04	1.09
ENSSSCG00000000223	BIN2	bridging integrator 2 [Source:VGNC Symbol;Acc:VGNC:85825]	0	0	0.13	0	0	0	0	0.06	0.18	0.05	0	0	0.11	0	0	0	0.06	0	0.043333	0	0.08	0.016667	0.036667	0.02
ENSSSCG00000000228	SCN8A	sodium voltage-gated channel alpha subunit 8 [Source:VGNC Symbol;Acc:VGNC:92638]	0.02	0.03	0.06	0	0	0	0.01	0.02	0.02	0	0	0	0.02	0	0	0	0.05	0.02	0.036667	0	0.016667	0	0.006667	0.023333
ENSSSCG00000000231		ankyrin repeat domain 33 [Source:VGNC Symbol;Acc:VGNC:85333]	0.22	0	0.2	0	0	0	0	0	0	0.08	0	0	0.17	0.15	0	0.18	0	0.08	0.14	0	0	0.026667	0.106667	0.086667
ENSSSCG00000000232	ACVRL1	activin A receptor like type 1 [Source:VGNC Symbol;Acc:VGNC:85057]	0	0.09	0.15	0.06	0.12	0.07	0.08	0.13	0.21	0.07	0.07	0.11	0.13	0.12	0.12	0.1	0.11	0.17	0.08	0.083333	0.14	0.083333	0.123333	0.126667
ENSSSCG00000000233	ACVR1B	activin A receptor type 1B [Source:VGNC Symbol;Acc:VGNC:85056]	11.18	10.97	10.04	7.43	7.3	9.33	9.53	9.84	10.19	16.07	13.71	11.59	12.94	12.49	9.34	8.96	13.74	13.36	10.73	8.02	9.85333	13.79	11.59	12.02
ENSSSCG00000000234	TAMALIN	trafficking regulator and scaffold protein tamalin [Source:VGNC Symbol;Acc:VGNC:88661]	0.53	0.46	0.58	1.17	0.93	1.07	1.7	1.22	1.37	2.05	1.61	1.07	0.75	1.44	1.47	0.92	2.56	1.91	0.523333	1.05667	1.43	1.57667	1.22	1.79667
ENSSSCG00000000235	KRT82	keratin 82 [Source:VGNC Symbol;Acc:VGNC:89598]	0	0	0	0	0	0	0	0	0	0	0	0	0	0	0	0	0	0	0	0	0	0	0	0
ENSSSCG00000000236	KRT75	keratin 75 [Source:VGNC Symbol;Acc:VGNC:107242]	0	0	0	0	0	0	0	0	0	0	0	0	0	0	0	0	0	0	0	0	0	0	0	0
ENSSSCG00000000238		-	0	0	0	0	0	0	0	0	0	0	0	0	0	0	0	0	0	0	0	0	0	0	0	0
ENSSSCG00000000239		-	0	0	0	0	0	0	0	0.23	0	0	0	0	0	0	0.18	0	0	0.07	0	0	0.076667	0	0.06	0.023333
ENSSSCG00000000240	KRT85	keratin 85 [Source:HGNC Symbol;Acc:HGNC:6462]	0	0.07	0	0	0	0	0	0	0	0	0.05	0	0	0	0	0.06	0	0	0.023333	0	0	0.016667	0	0.02
ENSSSCG00000000241	KRT84	keratin 84 [Source:VGNC Symbol;Acc:VGNC:89599]	0	0	0	0	0	0	0	0	0	0	0	0	0	0	0	0	0	0	0	0	0	0	0	0
ENSSSCG00000000247	KRT71	keratin 71 [Source:VGNC Symbol;Acc:VGNC:107238]	0	0	0	0	0	0	0	0	0	0	0	0	0	0	0	0	0	0	0	0	0	0	0	0
ENSSSCG00000000248		-	31.88	30.1	33.05	47.37	50.38	54.36	65.08	47.42	74.43	7.34	7.81	10.33	19.55	17.04	11.19	15.54	20.95	19.68	31.6767	50.7033	62.31	8.49333	15.9267	18.7233
ENSSSCG00000000249	KRT72	keratin 72 [Source:VGNC Symbol;Acc:VGNC:107239]	0	0	0	0	0	0	0	0	0	0	0	0	0	0	0	0	0	0	0	0	0	0	0	0
ENSSSCG00000000250	KRT73	keratin 73 [Source:VGNC Symbol;Acc:VGNC:107240]	0	0	0	0	0	0	0	0	0	0	0	0	0	0	0	0	0	0	0	0	0	0	0	0
ENSSSCG00000000251	KRT1	keratin 1 [Source:VGNC Symbol;Acc:VGNC:89576]	0	0	0	0	0	0	0	0	0	0	0	0	0	0	0	0	0	0	0	0	0	0	0	0
ENSSSCG00000000252	KRT8	keratin 8 [Source:NCBI gene (formerly Entrezgene);Acc:100152077]	480.19	913.55	829.94	481.72	472.77	550.62	618.26	645.11	582.84	516.01	443.84	509.58	393.12	405.51	403.35	368.13	471.59	441.17	741.227	501.703	615.403	489.81	400.66	426.963
ENSSSCG00000000253	KRT18	keratin 18 [Source:VGNC Symbol;Acc:VGNC:89580]	33	49.42	41.62	32.35	32.72	32.29	34.82	40.84	26.07	54.13	46.94	54.39	36.79	45.9	52.69	43.87	38.6	33.6	41.3467	32.4533	33.91	51.82	45.1267	38.69
ENSSSCG00000000257	ITGB7	integrin subunit beta 7 [Source:VGNC Symbol;Acc:VGNC:89245]	0.24	0	0.21	0	0.05	0.12	0.18	0.24	0.26	0.95	0.59	0.41	0.42	0.18	0.38	0.29	0.62	0.5	0.15	0.056667	0.226667	0.65	0.326667	0.47
ENSSSCG00000000258	RARG	retinoic acid receptor gamma [Source:HGNC Symbol;Acc:HGNC:9866]	3.78	4.24	4.73	2.87	2.69	4.72	5.22	5.15	5.09	5.96	5.12	6.1	5.75	7.1	4.67	5.28	6.84	6.09	4.25	3.42667	5.15333	5.72667	5.84	6.07
ENSSSCG00000000259	CSAD	cysteine sulfinic acid decarboxylase [Source:VGNC Symbol;Acc:VGNC:87027]	1.76	2.15	1.15	1.81	0.95	2.15	1.31	1.74	2.02	3.43	2.74	1.85	3.02	1.75	1.66	1.35	2.39	1.52	1.68667	1.63667	1.69	2.67333	2.14333	1.75333
ENSSSCG00000000260	SOAT2	sterol O-acyltransferase 2 [Source:VGNC Symbol;Acc:VGNC:93328]	0	0.05	0.18	0.04	0.04	0.2	0.04	0.24	0.25	0.23	0.15	0.04	0.12	0.39	0.41	0.17	0.17	0.16	0.076667	0.093333	0.176667	0.14	0.306667	0.166667
ENSSSCG00000000261	IGFBP6	insulin like growth factor binding protein 6 [Source:VGNC Symbol;Acc:VGNC:89059]	5.22	9.79	10.28	14.61	21.01	16.69	18.17	18.25	13.47	41.86	40.72	41.66	24.84	29.24	28.41	46.15	42.19	49.21	8.43	17.4367	16.63	41.4133	27.4967	45.85
ENSSSCG00000000262	SPRYD3	SPRY domain containing 3 [Source:VGNC Symbol;Acc:VGNC:93428]	30.95	42.59	51.11	52.55	55.52	62.04	53.77	50.45	56.32	74.57	64.29	68.11	69.97	72.97	63.4	56.74	83.96	71.43	41.55	56.7033	53.5133	68.99	68.78	70.71
ENSSSCG00000000263	TNS2	tensin 2 [Source:VGNC Symbol;Acc:VGNC:94295]	15.01	18.19	21.15	11.65	11.31	16.29	15.43	17.32	17.03	23.77	17.78	16.8	19.79	17.27	12.99	11.1	16.77	18.44	18.1167	13.0833	16.5933	19.45	16.6833	15.4367
ENSSSCG00000000264	MFSD5	major facilitator superfamily domain containing 5 [Source:VGNC Symbol;Acc:VGNC:90192]	19.55	19.36	23.2	18.01	19.07	22.18	21.48	24	26.55	27.52	21.56	23.94	26.71	21.56	23.46	19.6	25.37	25.18	20.7033	19.7533	24.01	24.34	23.91	23.3833
ENSSSCG00000000265	ESPL1	extra spindle pole bodies like 1, separase [Source:VGNC Symbol;Acc:VGNC:87790]	14.63	13.52	14.86	11.16	8.8	12.36	17.33	16.03	20.63	10.17	7.64	8.54	6.57	9.42	8.33	7.52	14.56	9.93	14.3367	10.7733	17.9967	8.78333	8.10667	10.67
ENSSSCG00000000267	PFDN5	MYG1 exonuclease [Source:VGNC Symbol;Acc:VGNC:90509]	45.25	60.96	60.08	76.89	64.85	71.73	61.25	65.27	61.22	80.9	90.2	86.8	83.03	73.61	95.79	91.24	67.46	80.46	55.43	71.1567	62.58	85.9667	84.1433	79.72
ENSSSCG00000000268	AAAS	aladin WD repeat nucleoporin [Source:VGNC Symbol;Acc:VGNC:84936]	21.87	23.91	25.2	24	24.08	27.02	21.7	21.09	21.34	14.59	13.2	15.89	20.03	19.78	15.12	11.4	17.98	13.56	23.66	25.0333	21.3767	14.56	18.31	14.3133
ENSSSCG00000000271	AMHR2	anti-Mullerian hormone receptor type 2 [Source:VGNC Symbol;Acc:VGNC:85279]	0.07	0.53	0.37	0.1	0.09	0.05	0.37	0.25	0.38	0.41	0.37	0.13	0.4	0.39	0.13	0.32	0.34	0.05	0.323333	0.08	0.333333	0.303333	0.306667	0.236667
ENSSSCG00000000272	SP1	Sp1 transcription factor [Source:VGNC Symbol;Acc:VGNC:93360]	45.01	29.74	29.38	22.75	21.03	23.19	22.26	23.76	28.02	34.91	27.27	29.1	44.08	36.72	25.46	24.26	34.12	27.94	34.71	22.3233	24.68	30.4267	35.42	28.7733
ENSSSCG00000000273	PRR13	proline rich 13 [Source:NCBI gene (formerly Entrezgene);Acc:100517160]	78.49	80.97	82.85	81.57	86.33	86.72	83.1	84.02	92.16	133.81	118.8	127.44	122.46	121.42	133.8	121.32	117.28	123.06	80.77	84.8733	86.4267	126.683	125.893	120.553
ENSSSCG00000000274	PCBP2	poly(rC) binding protein 2 [Source:VGNC Symbol;Acc:VGNC:103309]	551.48	470.36	442.96	324.31	302.29	371.82	321.53	359.25	412.08	444.5	391.97	389.83	495.79	457.69	381.41	368.85	432.45	432.89	488.267	332.807	364.287	408.767	444.963	411.397
ENSSSCG00000000275	MAP3K12	mitogen-activated protein kinase kinase kinase 12 [Source:VGNC Symbol;Acc:VGNC:89983]	4.53	3.98	4.84	3.19	4.56	4.39	4.77	4.84	5.94	4.22	3.49	3.35	3.37	3.62	3.63	3.79	4.67	4.15	4.45	4.04667	5.18333	3.68667	3.54	4.20333
ENSSSCG00000000276	TARBP2	TARBP2 subunit of RISC loading complex [Source:VGNC Symbol;Acc:VGNC:93737]	10.18	14.09	18.31	19.97	17.36	21.37	17.84	18.32	18.84	24.83	22.64	18.18	27.05	25.88	19.93	16.8	21.05	20.07	14.1933	19.5667	18.3333	21.8833	24.2867	19.3067
ENSSSCG00000000277	NPFF	neuropeptide FF-amide peptide [Source:VGNC Symbol;Acc:VGNC:90845]	0.66	0.82	1.04	0.67	0.48	0.53	0.58	0.73	0.94	2.5	2.16	0.99	1.04	1.11	1.03	2.18	2.12	1.29	0.84	0.56	0.75	1.88333	1.06	1.86333
ENSSSCG00000000278	ATF7	activating transcription factor 7 [Source:HGNC Symbol;Acc:HGNC:792]	21.61	13.61	12.26	10.88	10.31	10.81	9.96	9.19	10.75	12.82	12.37	13.34	14.34	13.73	11.27	12.38	16.02	14.04	15.8267	10.6667	9.96667	12.8433	13.1133	14.1467
ENSSSCG00000000279	HOXC13	homeobox C13 [Source:VGNC Symbol;Acc:VGNC:88951]	0.4	0.1	0.1	0.08	0.08	0.25	0.09	0.26	0.41	0.28	0.37	0.2	0.22	0.04	0.29	0.09	0.05	0.3	0.2	0.136667	0.253333	0.283333	0.183333	0.146667
ENSSSCG00000000281	HOXC12	homeobox C12 [Source:VGNC Symbol;Acc:VGNC:88950]	0	0	0	0	0	0	0	0	0	0	0	0	0	0	0	0	0	0	0	0	0	0	0	0
ENSSSCG00000000288		heteroous nuclear ribonucleoprotein A1 [Source:VGNC Symbol;Acc:VGNC:88918]	997.74	769.06	666.82	665.76	673.15	658.02	605.75	619.66	583.24	315.83	319.4	339.61	393.78	402.81	378.73	387.77	374.04	328.27	811.207	665.643	602.883	324.947	391.773	363.36
ENSSSCG00000000289	NFE2	nuclear factor, erythroid 2 [Source:VGNC Symbol;Acc:VGNC:90712]	0.07	0	0	0	0.14	0.16	0	0.11	0.11	0.05	0.2	0	0.11	0.05	0.05	0	0.06	0	0.023333	0.1	0.073333	0.083333	0.07	0.02
ENSSSCG00000000290	COPZ1	COPI coat complex subunit zeta 1 [Source:VGNC Symbol;Acc:VGNC:86903]	163.78	144.78	135.68	146.98	145.46	138.8	132.79	131.4	141.77	189.3	191.26	172.82	209.86	204.4	189.27	179.65	178.93	179.34	148.08	143.747	135.32	184.46	201.177	179.307
ENSSSCG00000000291	GPR84	G protein-coupled receptor 84 [Source:NCBI gene (formerly Entrezgene);Acc:100152279]	0	0	0	0	0.04	0	0	0	0	0.22	0.18	0.21	0.09	0.12	0.04	0.3	0.49	0.28	0	0.013333	0	0.203333	0.083333	0.356667
ENSSSCG00000000292	ZNF385A	zinc finger protein 385A [Source:VGNC Symbol;Acc:VGNC:95233]	13.72	14.77	19.39	9.23	9.03	15.5	15.37	13.02	17.37	10.71	7.61	7.93	8.44	9.71	7.19	6.89	10.68	8.22	15.96	11.2533	15.2533	8.75	8.44667	8.59667
ENSSSCG00000000293	ITGA5	integrin subunit alpha 5 [Source:VGNC Symbol;Acc:VGNC:89236]	125.97	157.19	165.66	94.23	107.77	113.99	164.2	154.4	208.12	102.32	78.55	85.29	73.66	73.42	63.21	86.35	139.7	117.27	149.607	105.33	175.573	88.72	70.0967	114.44
ENSSSCG00000000295	NCKAP1L	NCK associated protein 1 like [Source:VGNC Symbol;Acc:VGNC:90610]	19.11	13.25	13.16	10.02	10.64	12.88	13.98	10.3	16.28	10.78	9.13	10.28	10.21	13.05	12.85	9.23	9.89	10.6	15.1733	11.18	13.52	10.0633	12.0367	9.90667
ENSSSCG00000000296		-	0	0	0	0	0	0	0	0	0	0	0	0	0	0	0	0	0	0	0	0	0	0	0	0
ENSSSCG00000000297	PDE1B	phosphodiesterase 1B [Source:VGNC Symbol;Acc:VGNC:91249]	1.68	2.11	2.29	1.47	0.77	1.34	1.47	2.24	1.91	0.64	0.67	0.6	1.08	0.46	0.7	0.62	0.74	0.67	2.02667	1.19333	1.87333	0.636667	0.746667	0.676667
ENSSSCG00000000298		protein phosphatase 1 regulatory inhibitor subunit 1A [Source:VGNC Symbol;Acc:VGNC:91727]	3.59	5.77	5.15	3.83	3.54	4.67	3.82	3.85	4.62	0.8	0.41	0.69	0.72	2.24	1.4	1.5	1.5	0.64	4.83667	4.01333	4.09667	0.633333	1.45333	1.21333
ENSSSCG00000000299	TESPA1	thymocyte expressed, positive selection associated 1 [Source:VGNC Symbol;Acc:VGNC:93887]	0	0	0.01	0	0	0	0	0.02	0	0	0	0	0.01	0	0	0	0	0	0.003333	0	0.006667	0	0.003333	0
ENSSSCG00000000318		-	0	0	0	0	0	0	0	0	0	0	0	0	0	0	0	0	0	0	0	0	0	0	0	0
ENSSSCG00000000327		-	0	0	0	0	0	0	0	0	0	0	0	0	0	0	0	0	0	0	0	0	0	0	0	0
ENSSSCG00000000333		-	0	0	0	0	0	0	0	0	0	0	0	0	0	0	0	0	0	0	0	0	0	0	0	0
ENSSSCG00000000352		-	0	0	0	0	0	0	0	0	0	0	0	0	0	0	0	0	0	0	0	0	0	0	0	0
ENSSSCG00000000353		-	0	0	0	0	0	0	0	0	0	0	0	0	0	0	0	0	0	0	0	0	0	0	0	0
ENSSSCG00000000359	BLOC1S1	biogenesis of lysosomal organelles complex 1 subunit 1 [Source:HGNC Symbol;Acc:HGNC:4200]	17.15	24.19	23.85	36.45	35.69	25.27	27.41	28.89	27.52	25.25	31.11	31.75	29.86	30.54	36.77	28.15	26.24	26.84	21.73	32.47	27.94	29.37	32.39	27.0767
ENSSSCG00000000361	CD63	CD63 molecule [Source:VGNC Symbol;Acc:VGNC:86424]	321.48	263.3	270.46	293.56	297.7	297.54	290.43	299.58	294.43	325.35	356.95	337.99	308.89	324.14	367.61	360.18	291.83	342.12	285.08	296.267	294.813	340.097	333.547	331.377
ENSSSCG00000000362	RDH5	retinol dehydrogenase 5 [Source:VGNC Symbol;Acc:VGNC:92191]	0	0	0	0	0.05	0	0	0	0	0.05	0	0.21	0	0.05	0	0	0	0	0	0.016667	0	0.086667	0.016667	0
ENSSSCG00000000363	GDF11	growth differentiation factor 11 [Source:VGNC Symbol;Acc:VGNC:88398]	10.78	8.46	7.79	4.89	4.93	5.01	8.59	7.4	10.78	2.24	1.99	1.69	1.27	1.67	1.33	2.93	2.63	3.14	9.01	4.94333	8.92333	1.97333	1.42333	2.9
ENSSSCG00000000364	SARNP	SAP domain containing ribonucleoprotein [Source:VGNC Symbol;Acc:VGNC:99729]	80.69	109.28	83.48	112.08	125.64	111.84	108.06	89.18	107.13	160.22	155.07	138.37	139.55	145.91	177.21	189.9	148.05	160.26	91.15	116.52	101.457	151.22	154.223	166.07
ENSSSCG00000000365	ORMDL2	ORMDL sphingolipid biosynthesis regulator 2 [Source:VGNC Symbol;Acc:VGNC:103307]	77.36	64.68	70.87	84.39	75.42	75.19	78.5	68	65.47	79.57	85.43	82.02	82.3	80.92	97.56	91.77	80.38	72.5	70.97	78.3333	70.6567	82.34	86.9267	81.55
ENSSSCG00000000366	DNAJC14	DnaJ heat shock protein family (Hsp40) member C14 [Source:NCBI gene (formerly Entrezgene);Acc:100151876]	34.8	32.63	28.72	30.74	30.11	32.2	30.91	27.33	35.56	35.54	30.73	33.98	34.88	31.57	31.79	34.08	35.21	36.69	32.05	31.0167	31.2667	33.4167	32.7467	35.3267
ENSSSCG00000000367		transmembrane protein 198B [Source:VGNC Symbol;Acc:VGNC:109165]	6.09	6.47	6.22	4.38	3.76	4.77	7.69	7.12	8.52	8.82	7.46	8.56	6.97	5.71	6.13	6.79	9.6	8.91	6.26	4.30333	7.77667	8.28	6.27	8.43333
ENSSSCG00000000368	MMP19	matrix metallopeptidase 19 [Source:VGNC Symbol;Acc:VGNC:90273]	42.64	35.09	42.78	21.51	22.85	27.68	33.63	36.34	43.82	31.74	26.12	30.37	30.6	26.97	25.19	24.36	26.25	30.47	40.17	24.0133	37.93	29.41	27.5867	27.0267
ENSSSCG00000000370	DGKA	diacylglycerol kinase alpha [Source:VGNC Symbol;Acc:VGNC:87269]	129.3	92.47	96.14	87.88	85.77	92.7	83.84	86.12	107.45	85.83	76.17	83	77.29	84.45	81.89	102.2	122.91	92.79	105.97	88.7833	92.47	81.6667	81.21	105.967
ENSSSCG00000000371	PMEL	premelanosome protein [Source:VGNC Symbol;Acc:VGNC:91587]	1.47	1.81	1.88	1.03	1.03	1.19	1.32	2.19	1.15	1.08	1.06	1.58	1.02	0.78	0.94	0.82	0.92	0.87	1.72	1.08333	1.55333	1.24	0.913333	0.87
ENSSSCG00000000376	SUOX	sulfite oxidase [Source:VGNC Symbol;Acc:VGNC:93621]	26.23	27.59	26.02	22.96	22.47	21.73	23.88	23.36	30.63	17.28	14.12	15.32	16.04	17.74	13.76	14.01	19.62	13.53	26.6133	22.3867	25.9567	15.5733	15.8467	15.72
ENSSSCG00000000377		-	336.86	288.3	255.39	254.73	264.01	269.9	239.92	233.27	270.87	182.84	177.41	179.55	197.1	205.44	212.21	206.61	217.5	186.17	293.517	262.88	248.02	179.933	204.917	203.427
ENSSSCG00000000379	ESYT1	extended synaptotagmin 1 [Source:VGNC Symbol;Acc:VGNC:87796]	176.6	147.6	162.51	104.97	98.48	127.44	109.18	124.81	139.58	96.14	78.65	94.34	102.58	92.28	78.99	69.81	104.62	86.2	162.237	110.297	124.523	89.71	91.2833	86.8767
ENSSSCG00000000382	SMARCC2	SWI/SNF related, matrix associated, actin dependent regulator of chromatin subfamily c member 2 [Source:VGNC Symbol;Acc:VGNC:93232]	54.54	51.35	51.62	34.13	33.4	41.02	42.49	44.2	47.35	44.96	36.27	38.83	38.68	38.39	34.05	33.35	47.67	41.35	52.5033	36.1833	44.68	40.02	37.04	40.79
ENSSSCG00000000383	RNF41	ring finger protein 41 [Source:VGNC Symbol;Acc:VGNC:92394]	26.41	22.45	20.39	14.56	14.55	15.6	16.43	19.5	17.41	19.55	17.07	19.58	22.83	20.85	17.14	17.35	21.68	22.29	23.0833	14.9033	17.78	18.7333	20.2733	20.44
ENSSSCG00000000384	NABP2	nucleic acid binding protein 2 [Source:VGNC Symbol;Acc:VGNC:90561]	34.95	46.6	42.19	46.8	42.34	43.91	46.53	49.51	54.63	39.71	41.58	36.63	47.83	45.59	42	38.38	49.26	46.31	41.2467	44.35	50.2233	39.3067	45.14	44.65
ENSSSCG00000000385	SLC39A5	solute carrier family 39 member 5 [Source:VGNC Symbol;Acc:VGNC:93106]	0.31	0.05	0.16	0.18	0.21	0.25	0.06	0.47	0.31	0.15	0.12	0	0.24	0.17	0	0.07	0.07	0.12	0.173333	0.213333	0.28	0.09	0.136667	0.086667
ENSSSCG00000000386	ANKRD52	ankyrin repeat domain 52 [Source:VGNC Symbol;Acc:VGNC:85342]	32.91	27.41	29.82	19.89	20.93	23.44	29.47	27.89	33.55	20.43	17.35	20.25	18.48	17.57	15.56	17.29	24.1	18.89	30.0467	21.42	30.3033	19.3433	17.2033	20.0933
ENSSSCG00000000393	PAN2	poly(A) specific ribonuclease subunit PAN2 [Source:VGNC Symbol;Acc:VGNC:109558]	26.13	20.4	20.63	17.5	16.18	18.54	16.26	15.07	17.37	24.6	21.89	22.36	25.61	22.55	21.87	22.17	27.14	20.4	22.3867	17.4067	16.2333	22.95	23.3433	23.2367
ENSSSCG00000000394	CNPY2	canopy FGF signaling regulator 2 [Source:VGNC Symbol;Acc:VGNC:109185]	40.66	42.08	44.92	55.92	52.14	51.44	49.93	47.72	48.06	61.57	56.31	64.46	58.3	60.1	61.43	51.36	51.87	59.82	42.5533	53.1667	48.57	60.78	59.9433	54.35
ENSSSCG00000000396	STAT2	signal transducer and activator of transcription 2 [Source:NCBI gene (formerly Entrezgene);Acc:396923]	153.81	130.38	108.05	52.03	57.92	62.82	133.15	120.29	162.16	63.94	51.14	54.35	37.88	42.85	41.23	52.49	52.26	62.49	130.747	57.59	138.533	56.4767	40.6533	55.7467
ENSSSCG00000000398	APOF	apolipoprotein F [Source:NCBI gene (formerly Entrezgene);Acc:445462]	0	0.3	0.92	1.26	0.42	0.85	1.16	0.47	0.97	0.29	0.37	0.48	0	0.2	0.46	1.37	0	1.21	0.406667	0.843333	0.866667	0.38	0.22	0.86
ENSSSCG00000000399	TIMELESS	timeless circadian regulator [Source:HGNC Symbol;Acc:HGNC:11813]	6.33	6.42	5.95	5.81	4.99	6.35	6.1	5.53	5.94	4.65	3.81	3.4	4.06	5	3.53	3.84	4.68	3.95	6.23333	5.71667	5.85667	3.95333	4.19667	4.15667
ENSSSCG00000000400	MIP	major intrinsic protein of lens fiber [Source:VGNC Symbol;Acc:VGNC:90235]	0	0.05	0	0.04	0.07	0	0	0	0	0	0.07	0	0	0	0	0	0	0.12	0.016667	0.036667	0	0.023333	0	0.04
ENSSSCG00000000401	GLS2	glutaminase 2 [Source:VGNC Symbol;Acc:VGNC:88497]	1.42	1.1	1.46	0.85	0.61	1.38	0.65	1.01	1.11	0.31	0.09	0.19	0.33	0.24	0.18	0.1	0.19	0.24	1.32667	0.946667	0.923333	0.196667	0.25	0.176667
ENSSSCG00000000402	RBMS2	RNA binding motif single stranded interacting protein 2 [Source:VGNC Symbol;Acc:VGNC:98286]	59.19	35.51	29.62	14.78	16.97	15.85	27.26	23.81	28.23	50.61	44.75	43.36	28.73	32.98	35.88	47.09	50.85	45.51	41.44	15.8667	26.4333	46.24	32.53	47.8167
ENSSSCG00000000403	BAZ2A	bromodomain adjacent to zinc finger domain 2A [Source:VGNC Symbol;Acc:VGNC:85763]	44.51	30.06	29.99	18.86	20.51	23.04	26.08	26.95	28.56	27.47	22.67	23.6	24.75	24.89	20.6	20.79	28.57	25.32	34.8533	20.8033	27.1967	24.58	23.4133	24.8933
ENSSSCG00000000405		-	656.72	459.62	440.04	389.22	386.24	402.75	403.99	396.39	449.33	252.22	221.28	258.09	298.42	289.17	276.73	259.29	295	262.65	518.793	392.737	416.57	243.863	288.107	272.313
ENSSSCG00000000406	PTGES3	prostaglandin E synthase 3 [Source:VGNC Symbol;Acc:VGNC:91952]	301.91	182.22	152.09	140.17	157.32	126.81	168.69	153.49	162.19	108.96	120.92	112.89	102.03	112.24	132.86	145.82	123.65	118.11	212.073	141.433	161.457	114.257	115.71	129.193
ENSSSCG00000000411	NAB2	NGFI-A binding protein 2 [Source:VGNC Symbol;Acc:VGNC:90560]	4.28	6.67	6.68	10.17	9.04	11.41	7.97	8.65	8.32	7.35	8.09	6.95	9.69	9.85	7.52	6.12	8.7	6.99	5.87667	10.2067	8.31333	7.46333	9.02	7.27
ENSSSCG00000000413	MYO1A	myosin IA [Source:VGNC Symbol;Acc:VGNC:90525]	0.03	0.08	0.06	0.04	0.02	0.02	0.22	0.02	0.03	0	0.04	0.04	0.05	0.02	0.04	0	0.05	0.02	0.056667	0.026667	0.09	0.026667	0.036667	0.023333
ENSSSCG00000000415	SDR9C7	short chain dehydrogenase/reductase family 9C member 7 [Source:VGNC Symbol;Acc:VGNC:92664]	0	0	0	0	0	0	0	0	0	0	0.04	0	0	0	0	0.09	0.05	0	0	0	0	0.013333	0	0.046667
ENSSSCG00000000419		-	0.34	0.54	1.01	0.56	0.61	0.73	1.1	1.21	0.63	0.35	0.73	0.32	0.88	0.53	0.75	1.28	1.34	0.53	0.63	0.633333	0.98	0.466667	0.72	1.05
ENSSSCG00000000431	MBD6	methyl-CpG binding domain protein 6 [Source:VGNC Symbol;Acc:VGNC:90051]	13.09	11.68	13.76	10.86	10.95	13.52	13.23	13.09	16.31	17.15	12.76	15.64	15.54	14.71	11.62	11.23	19.73	14.48	12.8433	11.7767	14.21	15.1833	13.9567	15.1467
ENSSSCG00000000433	B4GALNT1	beta-1,4-N-acetyl-galactosaminyltransferase 1 [Source:VGNC Symbol;Acc:VGNC:85730]	3.25	2.95	4.12	3.27	2.64	4.06	4.1	3.85	4.65	8.06	7.26	7.64	6.56	7.53	6.04	5.81	9.85	8.09	3.44	3.32333	4.2	7.65333	6.71	7.91667
ENSSSCG00000000435	ARHGEF25	Rho guanine nucleotide exchange factor 25 [Source:VGNC Symbol;Acc:VGNC:103216]	2.96	4.46	2.71	2.83	2.14	2.26	4.21	3.86	4.82	5.75	4.64	4.44	3.08	3.35	2.74	4.99	4.07	4.5	3.37667	2.41	4.29667	4.94333	3.05667	4.52
ENSSSCG00000000436	PIP4K2C	phosphatidylinositol-5-phosphate 4-kinase type 2 gamma [Source:VGNC Symbol;Acc:VGNC:91455]	45.11	38.52	37.7	29.6	29.59	35.2	36.34	38.65	43.42	53.26	46.98	45.98	46.14	43.5	48.56	44.84	48.87	47.75	40.4433	31.4633	39.47	48.74	46.0667	47.1533
ENSSSCG00000000437	ARHGAP9	Rho GTPase activating protein 9 [Source:VGNC Symbol;Acc:VGNC:85482]	0.61	1.1	1.37	0.45	0.81	0.8	1.35	2.11	1.23	1.16	0.93	1.13	0.8	0.92	1.16	1.23	1.3	1.6	1.02667	0.686667	1.56333	1.07333	0.96	1.37667
ENSSSCG00000000439	KIF5A	kinesin family member 5A [Source:VGNC Symbol;Acc:VGNC:89472]	0.16	0.14	0.26	0.03	0.06	0.1	0.27	0.12	0.08	0.1	0.15	0.05	0.11	0.09	0.14	0.16	0.24	0.18	0.186667	0.063333	0.156667	0.1	0.113333	0.193333
ENSSSCG00000000442	INHBE	inhibin subunit beta E [Source:VGNC Symbol;Acc:VGNC:89135]	2.89	1.97	5.02	6.38	4.94	7.77	2.47	2.12	2.4	7.63	7.61	4.28	5.9	7.52	5.04	2.08	5.71	4.63	3.29333	6.36333	2.33	6.50667	6.15333	4.14
ENSSSCG00000000443	GLI1	GLI family zinc finger 1 [Source:VGNC Symbol;Acc:VGNC:88482]	0.07	0.11	0.14	0.07	0.28	0.22	0.37	0.3	0.22	0.28	0.31	0.23	0.6	0.04	0.21	0.32	0.35	0.61	0.106667	0.19	0.296667	0.273333	0.283333	0.426667
ENSSSCG00000000444	DCTN2	dynactin subunit 2 [Source:VGNC Symbol;Acc:VGNC:87193]	169.95	177.87	184.92	152.93	148.37	159.06	146.92	150.61	162.13	257.61	230.39	233.11	284.49	232.39	227.61	197.1	232.24	218.16	177.58	153.453	153.22	240.37	248.163	215.833
ENSSSCG00000000449	DTX3	deltex E3 ubiquitin ligase 3 [Source:VGNC Symbol;Acc:VGNC:87468]	6.14	9.76	9.08	7.51	7.49	9.01	11.92	10.68	13.49	14.48	13.95	13.29	10.09	12.02	12.87	10.05	13.75	15.2	8.32667	8.00333	12.03	13.9067	11.66	13
ENSSSCG00000000453	ATP23	ATP23 metallopeptidase and ATP synthase assembly factor homolog [Source:VGNC Symbol;Acc:VGNC:85645]	15.26	11.58	8.6	9.39	9.7	9.39	12.06	9.96	9.75	6.99	7.58	7.12	7.63	7.82	9.49	6.69	7.87	8.99	11.8133	9.49333	10.59	7.23	8.31333	7.85
ENSSSCG00000000455	LRIG3	leucine rich repeats and immunoglobulin like domains 3 [Source:VGNC Symbol;Acc:VGNC:89812]	21.3	16.56	12.68	8.16	7.95	9.65	14	13.22	15.07	14.18	10.56	12.86	12.43	9.05	11.19	8.78	9.65	12.81	16.8467	8.58667	14.0967	12.5333	10.89	10.4133
ENSSSCG00000000456	SLC16A7	solute carrier family 16 member 7 [Source:VGNC Symbol;Acc:VGNC:92947]	0.52	0.21	0.25	0.42	0.33	0.29	0.15	0.21	0.11	0.43	0.46	0.37	0.27	0.29	0.56	0.55	0.84	0.36	0.326667	0.346667	0.156667	0.42	0.373333	0.583333
ENSSSCG00000000457	USP15	ubiquitin specific peptidase 15 [Source:VGNC Symbol;Acc:VGNC:94748]	90.28	44.79	39.7	36.54	36.07	34.02	37.56	33.66	39.2	30.29	28	32.33	32.88	31.63	34.79	32.93	34.4	31.11	58.2567	35.5433	36.8067	30.2067	33.1	32.8133
ENSSSCG00000000458	MON2	MON2 homolog, regulator of endosome-to-Golgi trafficking [Source:VGNC Symbol;Acc:VGNC:90301]	37.13	18.2	14.46	15.1	14.93	14.41	13.43	13.92	13.92	21.39	19.26	19.58	23.24	21.56	21.19	21.23	21.57	21.37	23.2633	14.8133	13.7567	20.0767	21.9967	21.39
ENSSSCG00000000462	RXYLT1	ribitol xylosyltransferase 1 [Source:VGNC Symbol;Acc:VGNC:92531]	12.67	5.27	5.46	8.74	8.42	7.94	6.07	4.55	6.64	8.65	7.53	9.67	8.78	9.06	11.34	9.03	7.93	7.22	7.8	8.36667	5.75333	8.61667	9.72667	8.06
ENSSSCG00000000464	C12orf56	chromosome 5 C12orf56 homolog [Source:VGNC Symbol;Acc:VGNC:86044]	0	0	0	0.13	0.16	0	0	0.09	0	0	0.04	0	0.31	0.08	0	0.07	0.13	0.06	0	0.096667	0.03	0.013333	0.13	0.086667
ENSSSCG00000000466	XPOT	exportin for tRNA [Source:VGNC Symbol;Acc:VGNC:95008]	165.19	84.95	76.47	88.63	83.26	83.26	50.21	51.17	53.39	109.01	103.78	107.34	111.02	108.32	116.5	109.92	106.84	101.14	108.87	85.05	51.59	106.71	111.947	105.967
ENSSSCG00000000469	LEMD3	LEM domain containing 3 [Source:NCBI gene (formerly Entrezgene);Acc:100511508]	16.45	14.55	13.73	10.75	8.89	11.91	12.53	13.44	14.14	14.39	12.23	11.84	12.45	12.83	11.02	10.96	16.33	14.55	14.91	10.5167	13.37	12.82	12.1	13.9467
ENSSSCG00000000473	TMBIM4	transmembrane BAX inhibitor motif containing 4 [Source:HGNC Symbol;Acc:HGNC:24257]	81.05	64.21	67.62	63.8	60.67	63.24	54.15	51.4	61.02	63.9	58.33	47.37	59.53	48.92	65.49	63.58	44.65	54.61	70.96	62.57	55.5233	56.5333	57.98	54.28
ENSSSCG00000000475	IRAK3	interleukin 1 receptor associated kinase 3 [Source:VGNC Symbol;Acc:VGNC:89201]	26.54	20.1	18.7	16.15	18.05	15.32	19.8	19.76	21.79	23.75	25.08	19.57	20.17	21.47	20.11	23.91	27.38	23.97	21.78	16.5067	20.45	22.8	20.5833	25.0867
ENSSSCG00000000477	HELB	DNA helicase B [Source:VGNC Symbol;Acc:VGNC:88837]	4.62	2.45	2.44	3.14	3.62	3.84	2.6	2.37	1.94	4.87	4.51	4.9	4.66	4.75	5.13	6.33	5.32	4.98	3.17	3.53333	2.30333	4.76	4.84667	5.54333
ENSSSCG00000000478	GRIP1	glutamate receptor interacting protein 1 [Source:VGNC Symbol;Acc:VGNC:88690]	3.48	2.38	1.97	1.19	1.39	1.25	1.79	1.53	2.1	1.92	2.29	1.37	2.41	2.07	1.82	1.18	3.33	1.62	2.61	1.27667	1.80667	1.86	2.1	2.04333
ENSSSCG00000000482	IL22	interleukin 22 [Source:VGNC Symbol;Acc:VGNC:103292]	0	0	0	0	0	0	0	0	0	0	0	0	0	0	0	0	0	0	0	0	0	0	0	0
ENSSSCG00000000483	MDM1	Mdm1 nuclear protein [Source:VGNC Symbol;Acc:VGNC:98120]	8.12	6.03	4.73	4.68	4.99	5.74	4.8	4.1	4.68	9.32	7.9	7.22	9.82	7.74	9.52	8.48	9.31	9.02	6.29333	5.13667	4.52667	8.14667	9.02667	8.93667
ENSSSCG00000000486	NUP107	nucleoporin 107 [Source:VGNC Symbol;Acc:VGNC:90971]	32.62	16.45	14.2	13.81	14.27	14.96	14.08	13.61	12.38	13.82	12.8	12.51	14.3	15.19	17.17	17.6	18.1	14.7	21.09	14.3467	13.3567	13.0433	15.5533	16.8
ENSSSCG00000000487	SLC35E3	solute carrier family 35 member E3 [Source:VGNC Symbol;Acc:VGNC:93079]	14.36	8.46	9.46	9.07	8.19	7.33	9.35	7.64	9.61	6.18	6.56	5.11	5.34	5.3	5.06	7.89	6.54	6.45	10.76	8.19667	8.86667	5.95	5.23333	6.96
ENSSSCG00000000488	MDM2	MDM2 proto-onco [Source:VGNC Symbol;Acc:VGNC:90093]	94.72	36.1	29.32	32.06	30.12	28.51	34.83	33.83	37.79	22.28	21.19	24.6	18.47	22.83	25.91	33.48	30.16	23.7	53.38	30.23	35.4833	22.69	22.4033	29.1133
ENSSSCG00000000492	LYZ	lysozyme [Source:NCBI gene (formerly Entrezgene);Acc:100157211]	0.87	0.54	0.2	1.38	0.21	0.31	0.84	0.4	0.58	1.24	0.52	0.5	0.16	0.69	1.06	0.67	1.26	0.93	0.536667	0.633333	0.606667	0.753333	0.636667	0.953333
ENSSSCG00000000493	FRS2	fibroblast growth factor receptor substrate 2 [Source:VGNC Symbol;Acc:VGNC:88246]	7.27	4.78	2.7	3.31	2.85	2.96	2.6	2.92	3.53	3.75	3.09	3.6	3.3	2.89	3.22	3.43	4.26	3.93	4.91667	3.04	3.01667	3.48	3.13667	3.87333
ENSSSCG00000000496	CCT2	chaperonin containing TCP1 subunit 2 [Source:VGNC Symbol;Acc:VGNC:86380]	492.19	282.64	250.28	282.12	286.66	276.12	212.64	213.31	227.61	231.05	238.81	228.73	287.17	280.78	292.11	279.89	249.07	244.02	341.703	281.633	217.853	232.863	286.687	257.66
ENSSSCG00000000499	BEST3	bestrophin 3 [Source:VGNC Symbol;Acc:VGNC:85805]	0	0	0	0	0	0.01	0	0	0	0	0	0	0	0	0	0	0.01	0	0	0.003333	0	0	0	0.003333
ENSSSCG00000000500	RAB3IP	RAB3A interacting protein [Source:VGNC Symbol;Acc:VGNC:111454]	30.63	19.03	12.38	18.44	14.16	16.92	11.55	13.47	13.09	10.18	11.82	12.16	16.37	14.62	18.16	17.89	9.76	10.4	20.68	16.5067	12.7033	11.3867	16.3833	12.6833
ENSSSCG00000000502	CNOT2	CCR4-NOT transcription complex subunit 2 [Source:NCBI gene (formerly Entrezgene);Acc:100153354]	77.54	39.31	35.59	31.76	32.95	30.41	32.94	28.65	37.4	41.29	40.12	40.76	40.14	43.43	47.59	49.07	52.31	42.82	50.8133	31.7067	32.9967	40.7233	43.72	48.0667
ENSSSCG00000000504	PTPRB	protein tyrosine phosphatase receptor type B [Source:VGNC Symbol;Acc:VGNC:91984]	8.8	6.15	5.21	4.17	5.03	4.79	5.06	3.97	5.99	3.46	2.69	2.92	2.97	3.14	2.59	2.99	3.86	3	6.72	4.66333	5.00667	3.02333	2.9	3.28333
ENSSSCG00000000509	ZFC3H1	zinc finger C3H1-type containing [Source:VGNC Symbol;Acc:VGNC:95139]	29.64	15.31	14.54	10.23	10.82	10.39	15.83	13.52	13.3	8.01	7.5	8.56	7.84	6.75	8.87	9.15	9.35	8.02	19.83	10.48	14.2167	8.02333	7.82	8.84
ENSSSCG00000000510	TMEM19	transmembrane protein 19 [Source:VGNC Symbol;Acc:VGNC:94124]	20.64	11.77	9.11	9.39	10.45	10.48	8.39	10.35	10	7.07	8.77	6.88	7.07	6.72	9.33	8.78	7.61	7.42	13.84	10.1067	9.58	7.57333	7.70667	7.93667
ENSSSCG00000000512	TBC1D15	TBC1 domain family member 15 [Source:VGNC Symbol;Acc:VGNC:93764]	37.73	20.26	17.97	18.52	21.86	18.24	19.42	18.48	15.74	28.34	29.76	26.13	32.77	30.33	30.92	36.94	28.03	30.16	25.32	19.54	17.88	28.0767	31.34	31.71
ENSSSCG00000000515	TRHDE	thyrotropin releasing hormone degrading enzyme [Source:VGNC Symbol;Acc:VGNC:94390]	0.04	0.05	0	0.09	0.02	0.01	0.05	0	0.06	0.08	0.01	0.01	0.13	0.11	0.11	0.05	0.04	0.03	0.03	0.04	0.036667	0.033333	0.116667	0.04
ENSSSCG00000000516	KCNC2	potassium voltage-gated channel subfamily C member 2 [Source:VGNC Symbol;Acc:VGNC:89333]	0	0	0	0	0	0	0.03	0	0	0	0	0	0	0	0	0	0	0	0	0	0.01	0	0	0
ENSSSCG00000000517	CAPS2	calcyphosine 2 [Source:VGNC Symbol;Acc:VGNC:86181]	0.73	0.29	0.38	0.22	0.3	0.11	0.52	0.19	0.14	0.3	0.2	0.22	0.21	0.16	0.26	0.3	0.38	0.33	0.466667	0.21	0.283333	0.24	0.21	0.336667
ENSSSCG00000000519	GLIPR1	GLI pathosis related 1 [Source:VGNC Symbol;Acc:VGNC:98020]	3	1.63	1.38	1.13	1.21	0.93	1.28	1.11	1.83	1.09	1.55	1.82	1.3	1.46	1.26	2.07	2.78	1.98	2.00333	1.09	1.40667	1.48667	1.34	2.27667
ENSSSCG00000000522	NAP1L1	nucleosome assembly protein 1 like 1 [Source:VGNC Symbol;Acc:VGNC:90576]	444.09	199.56	175.27	165.21	171.55	159.16	125.62	131.36	128.49	186.09	178.27	178.71	198.76	184.15	202.72	205.83	174.18	168.5	272.973	165.307	128.49	181.023	195.21	182.837
ENSSSCG00000000523	BBS10	Bardet-Biedl syndrome 10 [Source:HGNC Symbol;Acc:HGNC:26291]	0.93	0.36	0.37	0.43	0.47	0.32	0.65	0.48	0.37	0.87	0.71	0.67	0.42	0.36	1.06	1.39	0.67	0.95	0.553333	0.406667	0.5	0.75	0.613333	1.00333
ENSSSCG00000000527	SYT10	synaptotagmin 10 [Source:VGNC Symbol;Acc:VGNC:93679]	0	0	0	0	0	0	0	0	0	0	0.04	0	0	0.04	0	0	0.1	0	0	0	0	0.013333	0.013333	0.033333
ENSSSCG00000000528	PKP2	plakophilin 2 [Source:VGNC Symbol;Acc:VGNC:91486]	38.77	22.35	22.68	18.49	18.02	17.81	17.01	15.71	19.21	11.99	8.61	11.08	13.89	16.42	11.53	10.42	13.31	10.58	27.9333	18.1067	17.31	10.56	13.9467	11.4367
ENSSSCG00000000530	FGD4	FYVE, RhoGEF and PH domain containing 4 [Source:VGNC Symbol;Acc:VGNC:88097]	5.13	2.13	3.57	4.84	7.8	5.4	4.41	1.83	3.23	3.24	1.13	1.64	5.89	4.53	3.01	1.87	6.17	2.86	3.61	6.01333	3.15667	2.00333	4.47667	3.63333
ENSSSCG00000000531	BICD1	BICD cargo adaptor 1 [Source:VGNC Symbol;Acc:VGNC:85818]	0.98	0.98	0.94	1.14	0.83	0.78	0.6	0.59	0.89	1.56	1.24	0.89	2.73	2.3	1.33	0.7	1.56	1.08	0.966667	0.916667	0.693333	1.23	2.12	1.11333
ENSSSCG00000000534	IPO8	importin 8 [Source:VGNC Symbol;Acc:VGNC:89181]	36.46	21.41	15.94	15.84	15.55	14.41	16.69	15.45	16.79	14.87	14.2	12.77	15.49	14.74	14.85	15.6	13.32	14.18	24.6033	15.2667	16.31	13.9467	15.0267	14.3667
ENSSSCG00000000536	ERGIC2	ERGIC and golgi 2 [Source:VGNC Symbol;Acc:VGNC:87771]	56.83	24.33	18.64	21.22	24.47	19.43	17.88	19.15	19.8	20.86	21.14	24.87	18.54	20.35	26.27	29.06	20.75	21.71	33.2667	21.7067	18.9433	22.29	21.72	23.84
ENSSSCG00000000540		ovochymase 1 [Source:VGNC Symbol;Acc:VGNC:91109]	0.07	0.39	0	0.02	0.02	0	0.06	0	0.11	0	0	0.02	0.03	0.02	0	0	0	0.08	0.153333	0.013333	0.056667	0.006667	0.016667	0.026667
ENSSSCG00000000541	FAR2	fatty acyl-CoA reductase 2 [Source:VGNC Symbol;Acc:VGNC:88011]	0.03	0	0.01	0.02	0	0.02	0	0	0	0	0.03	0.04	0.03	0	0.05	0.04	0	0.04	0.013333	0.013333	0	0.023333	0.026667	0.026667
ENSSSCG00000000545	KLHL42	kelch like family member 42 [Source:VGNC Symbol;Acc:VGNC:89534]	7.92	6.21	6.61	3.81	4.64	4.77	5.6	5.81	6.1	4.52	4.29	4.25	5.38	5.47	3.7	3.33	4.4	4.32	6.91333	4.40667	5.83667	4.35333	4.85	4.01667
ENSSSCG00000000547	MRPS35	mitochondrial ribosomal protein S35 [Source:NCBI gene (formerly Entrezgene);Acc:100514049]	37.11	23.84	23.39	25.44	25.53	22.91	17.34	17.1	18.14	18.43	23.57	23.29	29.03	25.08	27.24	26.81	22.13	23.48	28.1133	24.6267	17.5267	21.7633	27.1167	24.14
ENSSSCG00000000549	PPFIBP1	PPFIA binding protein 1 [Source:VGNC Symbol;Acc:VGNC:91695]	98.32	68.24	59.3	44.94	46.2	47.5	41.66	46.03	52.72	39.75	34.01	35.67	44.26	36.5	32.66	35.36	38.69	34.71	75.2867	46.2133	46.8033	36.4767	37.8067	36.2533
ENSSSCG00000000550	SMCO2	single-pass membrane protein with coiled-coil domains 2 [Source:VGNC Symbol;Acc:VGNC:93244]	0	0	0	0	0	0	0	0.18	0	0	0	0.08	0	0	0	0.1	0	0.09	0	0	0.06	0.026667	0	0.063333
ENSSSCG00000000551	BMAL2	aryl hydrocarbon receptor nuclear translocator like 2 [Source:VGNC Symbol;Acc:VGNC:103217]	160.83	88.29	66.64	50.7	54.77	48.55	57.44	64.05	62.42	35.93	37.2	34.93	34.27	34.25	34.26	43.29	43.45	39.1	105.253	51.34	61.3033	36.02	34.26	41.9467
ENSSSCG00000000553	TM7SF3	transmembrane 7 superfamily member 3 [Source:VGNC Symbol;Acc:VGNC:94035]	18.46	9.28	8.68	7.82	6.91	6.36	8.9	7.79	7.21	6.1	5.81	5.09	6.45	7.03	6.29	7.01	7.54	6.2	12.14	7.03	7.96667	5.66667	6.59	6.91667
ENSSSCG00000000554	FGFR1OP2	FGFR1 onco partner 2 [Source:VGNC Symbol;Acc:VGNC:88119]	15.87	8.92	7.09	7.02	7.25	6.85	8.43	9.23	10.06	8.7	11.01	7.74	8.25	6.52	7.75	12.06	10.96	10.69	10.6267	7.04	9.24	9.15	7.50667	11.2367
ENSSSCG00000000555	ITPR2	inositol 1,4,5-trisphosphate receptor type 2 [Source:VGNC Symbol;Acc:VGNC:103294]	15.05	10.04	11.08	9.88	10.13	7.94	10.26	10	11.5	11.87	10.34	10.86	13.12	13.23	9.43	10.24	13.72	11.51	12.0567	9.31667	10.5867	11.0233	11.9267	11.8233
ENSSSCG00000000559	RASSF8	Ras association domain family member 8 [Source:VGNC Symbol;Acc:VGNC:92128]	6.17	3.86	2.67	2.98	3.19	2.7	3.08	3.57	3.28	3.69	4.46	3.86	2.89	3.86	4.34	5.32	5.36	4.46	4.23333	2.95667	3.31	4.00333	3.69667	5.04667
ENSSSCG00000000563		-	0.05	0.1	0.06	0	0.19	0.03	0	0.04	0.08	0.02	0.02	0.02	0.04	0.02	0.02	0	0	0.07	0.07	0.073333	0.04	0.02	0.026667	0.023333
ENSSSCG00000000567	SOX5	SRY-box transcription factor 5 [Source:VGNC Symbol;Acc:VGNC:93357]	0.04	0.04	0	0	0	0	0	0	0	0	0	0	0	0	0	0	0	0	0.026667	0	0	0	0	0
ENSSSCG00000000570	C2CD5	C2 calcium dependent domain containing 5 [Source:VGNC Symbol;Acc:VGNC:85995]	40.98	21.97	18.19	17.1	16.15	16.67	13.25	13.68	14.04	16.19	15.21	15.91	15.53	14.17	16.97	15.24	13.46	14.49	27.0467	16.64	13.6567	15.77	15.5567	14.3967
ENSSSCG00000000571	ABCC9	ATP binding cassette subfamily C member 9 [Source:VGNC Symbol;Acc:VGNC:84960]	0	0	0	0	0	0	0.02	0	0	0.01	0	0.02	0	0	0.01	0	0	0	0	0	0.006667	0.01	0.003333	0
ENSSSCG00000000573	KCNJ8	potassium inwardly rectifying channel subfamily J member 8 [Source:VGNC Symbol;Acc:VGNC:89361]	0	0	0	0.05	0	0	0	0	0	0	0	0	0.06	0	0	0	0	0	0	0.016667	0	0	0.02	0
ENSSSCG00000000576		-	959.64	766.02	762.56	768.28	760.28	734.39	690.91	662.47	739.76	673.52	669.86	665.05	756.78	745.68	721.06	667.55	636.88	646.97	829.407	754.317	697.713	669.477	741.173	650.467
ENSSSCG00000000577	GYS2	glycogen synthase 2 [Source:NCBI gene (formerly Entrezgene);Acc:100157080]	0	0.01	0	0.02	0	0	0	0.02	0.02	0.02	0	0	0	0.01	0.04	0	0.02	0	0.003333	0.006667	0.013333	0.006667	0.016667	0.006667
ENSSSCG00000000579	GOLT1B	golgi transport 1B [Source:NCBI gene (formerly Entrezgene);Acc:100154676]	53.41	30	21.99	40.97	44.51	35.26	28.85	28.57	33.14	42.2	40.51	37.03	39.95	47.6	48.15	63.19	45.64	39.24	35.1333	40.2467	30.1867	39.9133	45.2333	49.3567
ENSSSCG00000000580	RECQL	RecQ like helicase [Source:VGNC Symbol;Acc:VGNC:92195]	11.99	6.74	6.05	6.71	7.66	6.99	5.27	5.69	5.39	4.64	4.5	3.66	6.71	5.29	4.86	5.22	5.9	4.92	8.26	7.12	5.45	4.26667	5.62	5.34667
ENSSSCG00000000582		islet amyloid polypeptide [Source:VGNC Symbol;Acc:VGNC:89015]	0	0	0.09	0	0	0	0	0	0	0	0	0	0	0	0	0	0	0	0.03	0	0	0	0	0
ENSSSCG00000000583	PYROXD1	pyridine nucleotide-disulphide oxidoreductase domain 1 [Source:VGNC Symbol;Acc:VGNC:92022]	9.78	6.11	4.12	5.57	5.91	5.72	4.34	5.13	5.4	6.83	6.3	5.38	6.95	6.23	7.43	7.46	7.64	5.93	6.67	5.73333	4.95667	6.17	6.87	7.01
ENSSSCG00000000584	SLCO1A2	solute carrier organic anion transporter family member 1A2 [Source:VGNC Symbol;Acc:VGNC:93193]	0	0	0	0	0.05	0	0	0.12	0	0	0	0	0.06	0	0.05	0.03	0.03	0.03	0	0.016667	0.04	0	0.036667	0.03
ENSSSCG00000000585	SLCO1C1	solute carrier organic anion transporter family member 1C1 [Source:VGNC Symbol;Acc:VGNC:93194]	0.04	0	0	0	0	0	0	0	0	0	0	0	0	0	0	0	0	0	0.013333	0	0	0	0	0
ENSSSCG00000000587	AEBP2	AE binding protein 2 [Source:VGNC Symbol;Acc:VGNC:85163]	25.86	20.36	19.97	16.86	15.8	21.89	17.33	15.61	15.44	23.86	21.92	22.35	21.98	19.54	16.92	18.02	24.64	23.7	22.0633	18.1833	16.1267	22.71	19.48	22.12
ENSSSCG00000000588	PLEKHA5	pleckstrin homology domain containing A5 [Source:VGNC Symbol;Acc:VGNC:91535]	12.89	8.7	7.68	5.75	6	6.57	5.48	5.88	5.71	8.04	6.13	5.96	6.14	6.41	7.06	6.83	7.99	7.08	9.75667	6.10667	5.69	6.71	6.53667	7.3
ENSSSCG00000000589	CAPZA3	capping actin protein of muscle Z-line subunit alpha 3 [Source:HGNC Symbol;Acc:HGNC:24205]	0	0	0	0	0	0	0	0	0	0	0	0	0	0	0	0	0	0	0	0	0	0	0	0
ENSSSCG00000000590	PLCZ1	phospholipase C zeta 1 [Source:VGNC Symbol;Acc:VGNC:103310]	0	0	0	0	0	0	0	0	0	0	0	0	0	0	0	0	0	0	0	0	0	0	0	0
ENSSSCG00000000591	PIK3C2G	phosphatidylinositol-4-phosphate 3-kinase catalytic subunit type 2 gamma [Source:VGNC Symbol;Acc:VGNC:91438]	0	0	0	0	0	0	0	0	0	0	0	0	0	0.01	0	0	0	0	0	0	0	0	0.003333	0
ENSSSCG00000000598	SLC15A5	solute carrier family 15 member 5 [Source:VGNC Symbol;Acc:VGNC:92938]	0	0	0	0	0	0	0	0	0	0	0	0	0	0	0	0	0	0	0	0	0	0	0	0
ENSSSCG00000000599	DERA	deoxyribose-phosphate aldolase [Source:VGNC Symbol;Acc:VGNC:87260]	40.38	24.96	22.27	28.79	25.1	26.57	22.63	18.71	17.97	18.27	17.33	18.54	17.12	23.24	26.43	22.27	20.01	20.81	29.2033	26.82	19.77	18.0467	22.2633	21.03
ENSSSCG00000000600	EPS8	epidermal growth factor receptor pathway substrate 8 [Source:VGNC Symbol;Acc:VGNC:87749]	244.35	143.22	117.32	69.72	74.83	76.06	100.38	101.46	117.75	52.26	48.2	48.87	58.53	51.06	44.43	55.33	63.37	56.2	168.297	73.5367	106.53	49.7767	51.34	58.3
ENSSSCG00000000601	PTPRO	protein tyrosine phosphatase receptor type O [Source:VGNC Symbol;Acc:VGNC:98226]	0	0	0	0	0	0	0	0.02	0	0	0	0	0	0	0	0	0	0	0	0	0.006667	0	0	0
ENSSSCG00000000602	RERG	RAS like estrogen regulated growth inhibitor [Source:VGNC Symbol;Acc:VGNC:92217]	0	0	0	0	0	0	0	0	0	0	0	0	0	0	0	0	0.13	0	0	0	0	0	0	0.043333
ENSSSCG00000000605	ERP27	endoplasmic reticulum protein 27 [Source:VGNC Symbol;Acc:VGNC:87781]	0	0	0	0	0	0	0.05	0	0	0	0	0.05	0	0.14	0	0	0	0	0	0	0.016667	0.016667	0.046667	0
ENSSSCG00000000607	ART4	ADP-ribosyltransferase 4 [Source:VGNC Symbol;Acc:VGNC:103218]	0	0	0	0.03	0	0	0	0.03	0	0	0.06	0	0	0.01	0	0.03	0.03	0.04	0	0.01	0.01	0.02	0.003333	0.033333
ENSSSCG00000000610	SMCO3	single-pass membrane protein with coiled-coil domains 3 [Source:VGNC Symbol;Acc:VGNC:93245]	0	0	0	0	0	0	0	0	0	0	0	0	0	0	0	0	0	0	0	0	0	0	0	0
ENSSSCG00000000611		-	75.5	60.54	52.86	40.49	41.64	43.7	48.13	49.95	59.28	47.73	39.28	38.76	47.94	49	46.42	48.4	59.5	50.5	62.9667	41.9433	52.4533	41.9233	47.7867	52.8
ENSSSCG00000000612	ATF7IP	activating transcription factor 7 interacting protein [Source:VGNC Symbol;Acc:VGNC:85611]	11.29	6.12	5.56	4.63	5.32	5	4.67	4.27	5.61	4.63	5.17	5.02	4.39	4.41	5.18	6.25	6.73	5.48	7.65667	4.98333	4.85	4.94	4.66	6.15333
ENSSSCG00000000614	GRIN2B	glutamate ionotropic receptor NMDA type subunit 2B [Source:VGNC Symbol;Acc:VGNC:88684]	0.15	0.08	0	0	0.02	0	0.06	0.03	0.09	0	0.01	0.01	0	0.06	0	0.02	0.03	0.01	0.076667	0.006667	0.06	0.006667	0.02	0.02
ENSSSCG00000000619	FAM234B	family with sequence similarity 234 member B [Source:VGNC Symbol;Acc:VGNC:87964]	8.42	8.11	7.64	5.05	5.75	6.86	6.99	7.85	7.19	7.72	5.63	6.44	5.96	5.21	4.94	6.45	6.94	6.26	8.05667	5.88667	7.34333	6.59667	5.37	6.55
ENSSSCG00000000623	BCL2L14	BCL2 like 14 [Source:VGNC Symbol;Acc:VGNC:85782]	0.81	0.3	0.28	0.21	0.14	0.3	0.61	0.31	0.44	0.69	0.52	0.51	0.4	0.27	0.6	0.88	0.74	0.8	0.463333	0.216667	0.453333	0.573333	0.423333	0.806667
ENSSSCG00000000625	LRP6	LDL receptor related protein 6 [Source:VGNC Symbol;Acc:VGNC:89821]	13.53	7.75	7.53	6.34	6.49	6.65	6.75	6.58	7.28	7.16	5.86	6.76	6.49	6.68	5.55	7.51	7.98	6.91	9.60333	6.49333	6.87	6.59333	6.24	7.46667
ENSSSCG00000000629	TP23	basic proline-rich protein [Source:NCBI gene (formerly Entrezgene);Acc:100049648]	0	0	0	0	0	0	0	0	0	0	0	0	0	0	0	0	0	0	0	0	0	0	0	0
ENSSSCG00000000631	TAS2R9	taste 2 receptor member 9 [Source:VGNC Symbol;Acc:VGNC:93750]	0	0	0	0	0	0	0	0	0	0	0	0	0	0	0	0	0	0	0	0	0	0	0	0
ENSSSCG00000000633	YBX3	Y-box binding protein 3 [Source:VGNC Symbol;Acc:VGNC:95021]	217.36	286.47	328.74	329.78	311.89	406.21	345.12	335.39	313.8	333.08	325.29	332.4	290.17	342.44	270.86	245.89	396.63	321.85	277.523	349.293	331.437	330.257	301.157	321.457
ENSSSCG00000000634	STYK1	serine/threonine/tyrosine kinase 1 [Source:VGNC Symbol;Acc:VGNC:93601]	5.78	3.18	6.02	5.72	7.55	8.72	13.92	3.38	12.78	9.51	9.2	9.17	6.13	13.31	15.05	9.31	14.74	12.85	4.99333	7.33	10.0267	9.29333	11.4967	12.3
ENSSSCG00000000635		mago homolog B, exon junction complex subunit [Source:VGNC Symbol;Acc:VGNC:108099]	24.93	27.75	27.69	47.64	38.93	37.27	33.28	30.5	32.32	29.68	40.06	37.62	32.97	36.97	44.32	54.63	41.98	42.52	26.79	41.28	32.0333	35.7867	38.0867	46.3767
ENSSSCG00000000636		killer cell lectin-like receptor subfamily A, member 1 [Source:NCBI gene (formerly Entrezgene);Acc:397612]	0.33	0.32	0.16	0.38	0.12	0	0.14	0	0.14	0	0	0	0.13	0.12	0.11	0.29	0.14	0	0.27	0.166667	0.093333	0	0.12	0.143333
ENSSSCG00000000638		-	0	0	0	0	0	0	0	0	0	0	0	0	0	0	0	0	0	0	0	0	0	0	0	0
ENSSSCG00000000640		-	0	0	0	0	0	0	0	0	0	0	0	0	0	0	0	0	0	0	0	0	0	0	0	0
ENSSSCG00000000642	KLRD1	killer cell lectin like receptor D1 [Source:VGNC Symbol;Acc:VGNC:103295]	0	0	0	0	0	0	0	0	0	0	0	0	0	0	0	0	0	0	0	0	0	0	0	0
ENSSSCG00000000645	GABARAPL1	GABA type A receptor associated protein like 1 [Source:NCBI gene (formerly Entrezgene);Acc:100462751]	50.23	71.68	58.59	74.06	66.21	71.62	59.99	54.35	50.67	144.35	140.95	130.54	178.88	157.46	137.32	132.01	135.53	145.51	60.1667	70.63	55.0033	138.613	157.887	137.683
ENSSSCG00000000647	OLR1	oxidized low density lipoprotein receptor 1 [Source:NCBI gene (formerly Entrezgene);Acc:396724]	17.78	10.74	6.01	8.12	7.82	5.57	7.25	7.33	8.34	8.16	8.15	8.74	13.61	17.15	10.18	11.8	17.66	10.15	11.51	7.17	7.64	8.35	13.6467	13.2033
ENSSSCG00000000648	CLEC7A	C-type lectin domain containing 7A [Source:VGNC Symbol;Acc:VGNC:86758]	0	0	0	1.58	0	0	0	0	0	0	0	0	0	0	0	0	0	0	0	0.526667	0	0	0	0
ENSSSCG00000000650	CLEC1B	C-type lectin domain family 1 member B [Source:VGNC Symbol;Acc:VGNC:86751]	0	0	0	0	0	0	0	0	0	0	0	0	0	0	0	0	0	0	0	0	0	0	0	0
ENSSSCG00000000651	CLEC12B	C-type lectin domain family 12 member B [Source:NCBI gene (formerly Entrezgene);Acc:100519958]	0	0	0	0	0	0	0	0	0	0	0	0	0	0	0	0	0	0	0	0	0	0	0	0
ENSSSCG00000000653	CD69	CD69 molecule [Source:NCBI gene (formerly Entrezgene);Acc:397165]	0	0	0	0	0	0	0	0	0	0	0	0	0	0	0	0	0	0	0	0	0	0	0	0
ENSSSCG00000000656	CLEC2B	C-type lectin domain family 2, member B [Source:NCBI gene (formerly Entrezgene);Acc:100520839]	0.58	0.38	0	0.3	0.29	0.16	0.87	0.99	0.17	0.15	0.9	0.73	0.65	1.12	1.08	0.69	1.72	1.61	0.32	0.25	0.676667	0.593333	0.95	1.34
ENSSSCG00000000657		-	0	0	0.08	0	0.12	0	0.15	0	0	0.13	0.19	0.25	0.07	0	0.06	0.29	0.29	0.27	0.026667	0.04	0.05	0.19	0.043333	0.283333
ENSSSCG00000000659		-	0	0	0	0.02	0	0	0	0	0	0	0	0	0	0	0	0	0	0	0	0.006667	0	0	0	0
ENSSSCG00000000660	A2M	alpha-2-macroglobulin [Source:VGNC Symbol;Acc:VGNC:103209]	0	0.09	0	0	0	0.02	0.08	0.05	0.05	0.04	0	0	0.03	0	0	0	0	0.03	0.03	0.006667	0.06	0.013333	0.01	0.01
ENSSSCG00000000661	PHC1	polyhomeotic homolog 1 [Source:NCBI gene (formerly Entrezgene);Acc:100155344]	10.71	8.86	9.56	6.45	6.18	7.45	10.24	7.87	9.77	7.31	6.04	6.54	6.37	7.2	4.6	4.77	6.14	6.66	9.71	6.69333	9.29333	6.63	6.05667	5.85667
ENSSSCG00000000663	KLRG1	killer cell lectin like receptor G1 [Source:VGNC Symbol;Acc:VGNC:109555]	0	0	0	0	0	0	0	0	0	0	0	0	0	0	0	0	0	0	0	0	0	0	0	0
ENSSSCG00000000664	A2ML1	alpha-2-macroglobulin like 1 [Source:VGNC Symbol;Acc:VGNC:103210]	0	0	0	0	0	0	0	0	0	0	0	0	0	0	0	0	0	0.03	0	0	0	0	0	0.01
ENSSSCG00000000665	RIMKLB	ribosomal modification protein rimK like family member B [Source:VGNC Symbol;Acc:VGNC:92308]	0.04	0	0.02	0.02	0	0.03	0	0	0	0.06	0.02	0	0.02	0.1	0.05	0.02	0	0.06	0.02	0.016667	0	0.026667	0.056667	0.026667
ENSSSCG00000000667	AICDA	activation induced cytidine deaminase [Source:VGNC Symbol;Acc:VGNC:85196]	0	0	0	0	0	0	0	0	0	0	0	0	0	0	0	0	0	0	0	0	0	0	0	0
ENSSSCG00000000668	APOBEC1	apolipoprotein B mRNA editing enzyme catalytic subunit 1 [Source:VGNC Symbol;Acc:VGNC:85418]	4.15	2.42	1.97	1.28	1.21	0.49	1.69	1.64	2.22	3.17	3.57	5.53	1.55	1.58	4.5	9.94	7.06	4.01	2.84667	0.993333	1.85	4.09	2.54333	7.00333
ENSSSCG00000000669	GDF3	growth differentiation factor 3 [Source:VGNC Symbol;Acc:VGNC:88401]	0	0	0	0	0	0	0.15	0	0	0	0	0	0	0	0.18	0	0	0	0	0	0.05	0	0.06	0
ENSSSCG00000000672	CLSTN3	calsyntenin 3 [Source:VGNC Symbol;Acc:VGNC:86786]	1.1	1.04	1.16	0.27	0.32	0.61	0.71	1.05	0.64	1.03	0.67	0.77	0.62	0.82	0.34	0.68	0.83	0.98	1.1	0.4	0.8	0.823333	0.593333	0.83
ENSSSCG00000000679	LRRC23	leucine rich repeat containing 23 [Source:VGNC Symbol;Acc:VGNC:103298]	0.19	0.18	0	0.29	0	0	0.5	0.29	0.32	0.29	0.43	0.39	0.16	0.27	0.6	0.33	0.49	0.77	0.123333	0.096667	0.37	0.37	0.343333	0.53
ENSSSCG00000000680	GPR162	G protein-coupled receptor 162 [Source:VGNC Symbol;Acc:VGNC:88614]	0.44	0.17	0.38	0.44	0.35	0.5	0.27	0.44	0.88	0.34	0.28	0.4	0.37	0.39	0.12	0.27	0.23	0.22	0.33	0.43	0.53	0.34	0.293333	0.24
ENSSSCG00000000681	P3H3	prolyl 3-hydroxylase 3 [Source:VGNC Symbol;Acc:VGNC:91131]	21.23	32.51	39.54	34.12	31.87	40.62	37.07	37.72	39.62	41.48	33.94	35.81	37.69	39.73	30.73	23.07	34.64	32.11	31.0933	35.5367	38.1367	37.0767	36.05	29.94
ENSSSCG00000000682	GNB3	G protein subunit beta 3 [Source:VGNC Symbol;Acc:VGNC:88532]	0.41	0.16	0	0.51	0.19	0.14	0.21	0.26	0.65	0.36	0.91	0.37	0.08	0.21	0.52	0.3	0.17	0.34	0.19	0.28	0.373333	0.546667	0.27	0.27
ENSSSCG00000000683	CDCA3	cell division cycle associated 3 [Source:VGNC Symbol;Acc:VGNC:86466]	19.8	19.09	24.6	20.7	16.51	24.07	27.83	23.75	24.81	9.48	11.61	12.75	8.18	10.42	16.13	15.94	24.88	10.95	21.1633	20.4267	25.4633	11.28	11.5767	17.2567
ENSSSCG00000000684	USP5	ubiquitin specific peptidase 5 [Source:VGNC Symbol;Acc:VGNC:94772]	57.86	70.49	76.43	69.54	71.26	80.28	72.5	71.56	82.71	64.2	50.82	58.65	54.01	58.91	53.69	47.54	67.59	57.39	68.26	73.6933	75.59	57.89	55.5367	57.5067
ENSSSCG00000000685	TPI1	triosephosphate isomerase 1 [Source:NCBI gene (formerly Entrezgene);Acc:100157582]	921.5	1185.19	1149.56	1180.37	1135.78	1171.54	1343.6	1342.15	1300.32	419.82	448.2	462.5	436.21	435.68	396.62	492.25	492.86	590	1085.42	1162.56	1328.69	443.507	422.837	525.037
ENSSSCG00000000687	CD4	CD4 molecule [Source:VGNC Symbol;Acc:VGNC:86417]	0.13	0.34	0	0	0.03	0.14	0.15	0.09	0.16	0.13	0.04	0.14	0.08	0.11	0.1	0.1	0.07	0.09	0.156667	0.056667	0.133333	0.103333	0.096667	0.086667
ENSSSCG00000000688	LAG3	lymphocyte activating 3 [Source:NCBI gene (formerly Entrezgene);Acc:100125962]	0	0	0.05	0	0	0.14	0.1	0.05	0.15	0	0.09	0.09	0	0	0	0	0.05	0.14	0.016667	0.046667	0.1	0.06	0	0.063333
ENSSSCG00000000690	MLF2	myeloid leukemia factor 2 [Source:VGNC Symbol;Acc:VGNC:103302]	208.4	289.19	338.1	302.11	285.09	327.39	308.14	347.49	382.05	254.67	220.71	246.38	251.14	255.65	223.83	196.5	283.82	243.96	278.563	304.863	345.893	240.587	243.54	241.427
ENSSSCG00000000691	COPS7A	COP9 signalosome subunit 7A [Source:VGNC Symbol;Acc:VGNC:86902]	54.72	62.76	66.87	76.11	80.07	86.21	75.38	78.07	90.6	73.22	71.22	69.1	74.88	77.65	68.29	63.18	79.81	75.63	61.45	80.7967	81.35	71.18	73.6067	72.8733
ENSSSCG00000000692	PIANP	PILR alpha associated neural protein [Source:VGNC Symbol;Acc:VGNC:91409]	1.36	1.8	2.58	1.68	2.45	2.87	3.49	2.43	2.88	1.87	2.31	1.86	2.83	2.25	1.35	0.99	2.42	2.75	1.91333	2.33333	2.93333	2.01333	2.14333	2.05333
ENSSSCG00000000693	NCAPD2	non-SMC condensin I complex subunit D2 [Source:VGNC Symbol;Acc:VGNC:90597]	24.63	20.63	19.41	15.12	15.91	17.24	22.46	22.58	23.29	13.72	11.91	13.54	13.18	13.76	13.25	13.53	21.68	14.58	21.5567	16.09	22.7767	13.0567	13.3967	16.5967
ENSSSCG00000000694		glyceraldehyde-3-phosphate dehydrogenase [Source:VGNC Symbol;Acc:VGNC:103283]	6824.9	10669.1	10629.5	8561.4	8506.1	8979.54	10051.3	10317.4	10525.1	6073.7	6011.46	6064.5	6582.39	6005.77	5177.04	5617.71	6443.42	7076.42	9374.5	8682.35	10298	6049.89	5921.73	6379.18
ENSSSCG00000000695	IFFO1	intermediate filament family orphan 1 [Source:VGNC Symbol;Acc:VGNC:89030]	5.28	6.69	8.95	7.26	5.8	9.16	8.69	6.96	8.79	16.62	12.93	14.89	13.97	14.28	11.51	9.65	17.48	15.77	6.97333	7.40667	8.14667	14.8133	13.2533	14.3
ENSSSCG00000000696	NOP2	NOP2 nucleolar protein [Source:VGNC Symbol;Acc:VGNC:103306]	66.09	63.68	73.72	72.12	64.08	79.89	65.04	62.7	70.71	56.12	49.23	61.59	60.89	68.84	62.16	63.56	71.06	64.41	67.83	72.03	66.15	55.6467	63.9633	66.3433
ENSSSCG00000000697	CHD4	chromodomain helicase DNA binding protein 4 [Source:VGNC Symbol;Acc:VGNC:99707]	101.91	85.27	89.67	68.32	70.4	76.77	81.45	85.47	93.05	66	58.8	58.06	68.7	61.15	58.45	56.49	70.76	66.66	92.2833	71.83	86.6567	60.9533	62.7667	64.6367
ENSSSCG00000000699	LPAR5	lysophosphatidic acid receptor 5 [Source:VGNC Symbol;Acc:VGNC:89787]	3.47	4.21	3.91	3.83	3.1	6.09	6.67	7.17	4.7	6.12	7.32	5.21	3.15	5.98	5.02	3.76	6.41	7.73	3.86333	4.34	6.18	6.21667	4.71667	5.96667
ENSSSCG00000000700	ACRBP	acrosin binding protein [Source:VGNC Symbol;Acc:VGNC:85029]	1.05	1.28	1.31	1.06	1.02	1.28	1.12	1.49	1.64	4.61	2.05	1.73	3.6	1.91	1.98	1.7	2.17	2	1.21333	1.12	1.41667	2.79667	2.49667	1.95667
ENSSSCG00000000702	ZNF384	zinc finger protein 384 [Source:HGNC Symbol;Acc:HGNC:11955]	30.57	27.98	28.67	22.95	20.32	25.9	25.29	25.87	34.3	36.66	27.37	27.86	32.62	30.33	23.82	22.71	35.78	30.04	29.0733	23.0567	28.4867	30.63	28.9233	29.51
ENSSSCG00000000703		vesicle associated membrane protein 1 [Source:VGNC Symbol;Acc:VGNC:94793]	1.21	0.99	1.72	2.02	1.14	1.62	3.13	2.81	3.04	2.4	1.42	1.64	0.98	1.32	1.57	1.8	2.37	1.9	1.30667	1.59333	2.99333	1.82	1.29	2.02333
ENSSSCG00000000704	TAPBPL	TAP binding protein like [Source:VGNC Symbol;Acc:VGNC:93735]	51.21	49.39	50.04	30.98	32.28	41.15	51.15	49.75	63.61	51.47	45.96	43.32	39.91	44.33	35.79	35.7	46.51	45	50.2133	34.8033	54.8367	46.9167	40.01	42.4033
ENSSSCG00000000706	LTBR	lymphotoxin beta receptor [Source:NCBI gene (formerly Entrezgene);Acc:100520196]	81.64	89.81	101.68	71.17	76.43	86.85	87.56	87.45	116	142.79	109.86	135.22	131.38	145.98	108.33	93.59	135.32	113.95	91.0433	78.15	97.0033	129.29	128.563	114.287
ENSSSCG00000000707	SCNN1A	sodium channel epithelial 1 subunit alpha [Source:VGNC Symbol;Acc:VGNC:92640]	2.99	2.95	1.98	1.06	1.42	2.01	1.82	2.07	2.94	4.48	3.31	3.86	4.01	3.27	3.31	3.31	3.92	3.56	2.64	1.49667	2.27667	3.88333	3.53	3.59667
ENSSSCG00000000708	TNFRSF1A	TNF receptor superfamily member 1A [Source:NCBI gene (formerly Entrezgene);Acc:397020]	59.83	64.37	64.12	42.93	42.98	54.09	59.01	60.55	58.46	72.39	55.69	65.11	58.12	60.95	55.58	51.73	67.55	63.55	62.7733	46.6667	59.34	64.3967	58.2167	60.9433
ENSSSCG00000000709	PLEKHG6	pleckstrin homology and RhoGEF domain containing G6 [Source:VGNC Symbol;Acc:VGNC:91548]	11.7	16.36	17.38	6.27	7.55	10.67	10.26	12.66	10.78	19.16	16.04	17.62	20.32	15.91	12.81	11.06	15.99	13.84	15.1467	8.16333	11.2333	17.6067	16.3467	13.63
ENSSSCG00000000712	VWF	von Willebrand factor [Source:VGNC Symbol;Acc:VGNC:104094]	0.03	0	0.02	0.01	0	0.02	0.04	0.11	0.05	0.03	0.04	0.09	0.15	0.09	0.03	0.1	0.09	0.09	0.016667	0.01	0.066667	0.053333	0.09	0.093333
ENSSSCG00000000716	KCNA1	potassium voltage-gated channel subfamily A member 1 [Source:VGNC Symbol;Acc:VGNC:89323]	0	0	0	0	0	0	0	0	0	0	0	0	0	0	0	0	0	0	0	0	0	0	0	0
ENSSSCG00000000718	GALNT8	polypeptide N-acetylgalactosaminyltransferase 8 [Source:VGNC Symbol;Acc:VGNC:109553]	0	0	0	0	0	0	0	0	0.03	0.03	0	0	0	0	0	0	0	0	0	0	0.01	0.01	0	0
ENSSSCG00000000719	NDUFA9	NADH:ubiquinone oxidoreductase subunit A9 [Source:VGNC Symbol;Acc:VGNC:98149]	108.47	76.2	73.07	74.8	73.53	77.14	73.61	81.55	83.37	41.91	46.46	46.69	51.77	50.68	50.33	47.9	50.05	46.16	85.9133	75.1567	79.51	45.02	50.9267	48.0367
ENSSSCG00000000720	AKAP3	A-kinase anchoring protein 3 [Source:VGNC Symbol;Acc:VGNC:85218]	1.36	1.03	1.01	0.98	1.48	0.78	1.23	1.05	1.21	2.4	2.24	1.95	1.92	2.18	2.29	1.61	2.32	2.44	1.13333	1.08	1.16333	2.19667	2.13	2.12333
ENSSSCG00000000721	DYRK4	dual specificity tyrosine phosphorylation regulated kinase 4 [Source:VGNC Symbol;Acc:VGNC:97971]	0.25	0.23	0.08	0.01	0.02	0.13	0.12	0.2	0.23	0.07	0.06	0.11	0.15	0.09	0.11	0.12	0.14	0.21	0.186667	0.053333	0.183333	0.08	0.116667	0.156667
ENSSSCG00000000722	RAD51AP1	RAD51 associated protein 1 [Source:VGNC Symbol;Acc:VGNC:92057]	37.62	31.81	26.72	17.94	26.99	20.86	35.39	27.78	25.76	17.94	16.3	17.17	12.6	17.71	24.98	18.31	25.67	14.71	32.05	21.93	29.6433	17.1367	18.43	19.5633
ENSSSCG00000000723	C12orf4	chromosome 5 C12orf4 homolog [Source:VGNC Symbol;Acc:VGNC:86041]	22.66	13.79	13.59	10.66	11.51	10.83	11.85	10.96	13.62	13.13	12.3	12.2	11.81	13.42	15.33	15.45	12.43	14.55	16.68	11	12.1433	12.5433	13.52	14.1433
ENSSSCG00000000728	PARP11	poly(ADP-ribose) polymerase family member 11 [Source:VGNC Symbol;Acc:VGNC:103308]	4.76	3.07	2.66	3.1	2.67	2.71	4.95	4.39	4.62	6.65	5.26	5.58	4.53	3.39	5.21	4.63	5.18	6.36	3.49667	2.82667	4.65333	5.83	4.37667	5.39
ENSSSCG00000000730	PRMT8	protein arginine methyltransferase 8 [Source:VGNC Symbol;Acc:VGNC:91825]	0	0	0	0	0	0	0	0	0	0	0	0	0	0	0	0.08	0	0	0	0	0	0	0	0.026667
ENSSSCG00000000732	CRACR2A	calcium release activated channel regulator 2A [Source:VGNC Symbol;Acc:VGNC:86974]	0	0.02	0.02	0	0.02	0	0	0	0	0.12	0.07	0.07	0.15	0.1	0.03	0.04	0.14	0.18	0.013333	0.006667	0	0.086667	0.093333	0.12
ENSSSCG00000000734	TSPAN11	tetraspanin 11 [Source:VGNC Symbol;Acc:VGNC:94500]	0	0	0	0	0	0	0	0	0.09	0	0	0	0	0	0.04	0	0	0	0	0	0.03	0	0.013333	0
ENSSSCG00000000735	TSPAN9	tetraspanin 9 [Source:VGNC Symbol;Acc:VGNC:94516]	13.62	18.12	17.99	15.71	16.01	17.28	18.87	19.17	24.5	12.63	10.22	10.66	13.13	11.4	9.78	8.51	10.74	11.44	16.5767	16.3333	20.8467	11.17	11.4367	10.23
ENSSSCG00000000736	TEAD4	TEA domain transcription factor 4 [Source:NCBI gene (formerly Entrezgene);Acc:100152085]	20.5	26.09	24.46	17.04	15.33	22.68	18.51	19.7	26.2	26.21	17.47	21.55	24.99	23.76	21.75	16.74	25.9	18.91	23.6833	18.35	21.47	21.7433	23.5	20.5167
ENSSSCG00000000737	TULP3	TUB like protein 3 [Source:VGNC Symbol;Acc:VGNC:94591]	13.28	10.7	11.36	9.21	8.83	11.18	8.41	8.78	10.11	13.82	12.4	11.47	15.14	14.95	10.5	10.75	15.82	13.17	11.78	9.74	9.1	12.5633	13.53	13.2467
ENSSSCG00000000738	RHNO1	RAD9-HUS1-RAD1 interacting nuclear orphan 1 [Source:VGNC Symbol;Acc:VGNC:92282]	13.09	12.66	12.49	9	11.09	12.63	13.45	15.04	18.28	9.76	8.74	8.7	9.57	10.05	11.76	8.58	12.02	11.02	12.7467	10.9067	15.59	9.06667	10.46	10.54
ENSSSCG00000000739	FOXM1	forkhead box M1 [Source:VGNC Symbol;Acc:VGNC:88217]	11.06	10.38	10.66	6.27	6.58	7.96	10.59	10.44	13.85	8	6.55	6.64	5.71	6.6	6.19	5.71	9.42	9.01	10.7	6.93667	11.6267	7.06333	6.16667	8.04667
ENSSSCG00000000740	TEX52	testis expressed 52 [Source:HGNC Symbol;Acc:HGNC:53643]	0.06	0	0	0	0	0	0	0	0	0.03	0	0	0	0	0	0	0	0	0.02	0	0	0.01	0	0
ENSSSCG00000000741	NRIP2	nuclear receptor interacting protein 2 [Source:VGNC Symbol;Acc:VGNC:90897]	0	0	0	0	0	0	0	0	0.07	0	0	0	0.04	0.03	0	0	0.04	0.03	0	0	0.023333	0	0.023333	0.023333
ENSSSCG00000000742	ITFG2	integrin alpha FG-GAP repeat containing 2 [Source:VGNC Symbol;Acc:VGNC:89230]	3.82	3.36	3.93	3.39	3.11	3.65	2.9	2.74	4.41	7.59	5.31	7	6.95	7.34	5.42	6.66	6.39	6.93	3.70333	3.38333	3.35	6.63333	6.57	6.66
ENSSSCG00000000743	FKBP4	FKBP prolyl isomerase 4 [Source:NCBI gene (formerly Entrezgene);Acc:100337672]	81.09	89.3	87.39	91.82	83.49	94.76	90.1	91.31	99.1	62.45	54.16	61.39	84.16	72.84	63.33	56.57	69.82	64.18	85.9267	90.0233	93.5033	59.3333	73.4433	63.5233
ENSSSCG00000000744		-	0	0	0	0	0	0	0	0	0	0	0	0	0	0	0	0	0	0	0	0	0	0	0	0
ENSSSCG00000000745	DDX11	DEAD/H-box helicase 11 [Source:HGNC Symbol;Acc:HGNC:2736]	4.52	4.42	6.28	5.84	5.68	7.85	6.81	6.02	7.06	6.74	6.31	6.46	4.66	5.04	5.72	5.41	8.82	6	5.07333	6.45667	6.63	6.50333	5.14	6.74333
ENSSSCG00000000746	WASHC1	WASH complex subunit 1 [Source:NCBI gene (formerly Entrezgene);Acc:100512536]	12.04	12.75	14.12	14.92	12.41	15.88	11.79	14.43	14.21	18.31	15.24	18.39	18.99	19.66	14.76	12.09	16.92	15.05	12.97	14.4033	13.4767	17.3133	17.8033	14.6867
ENSSSCG00000000748	IQSEC3	IQ motif and Sec7 domain ArfGEF 3 [Source:VGNC Symbol;Acc:VGNC:89196]	0	0	0	0	0.01	0	0	0	0	0	0	0	0	0	0	0	0	0	0	0.003333	0	0	0	0
ENSSSCG00000000749	SLC6A12	solute carrier family 6 member 12 [Source:VGNC Symbol;Acc:VGNC:93155]	0.14	0.21	0.18	0.07	0.07	0.15	0.14	0.08	0	0.56	0.79	0.57	1.2	0.72	0.56	0.25	0.87	0.44	0.176667	0.096667	0.073333	0.64	0.826667	0.52
ENSSSCG00000000751	CCDC77	coiled-coil domain containing 77 [Source:VGNC Symbol;Acc:VGNC:86313]	5.45	4.94	4.03	3.59	2.73	4.53	3.95	4.09	4.06	4.16	2.96	3.35	3.8	3.39	4.22	4.58	4.98	4.45	4.80667	3.61667	4.03333	3.49	3.80333	4.67
ENSSSCG00000000753	WNK1	WNK lysine deficient protein kinase 1 [Source:VGNC Symbol;Acc:VGNC:94962]	52.53	29.98	27.95	20.37	21.33	23.06	26.47	26.65	28.96	27.44	22.39	25.52	25.11	24.93	21.63	24.94	30.16	25.86	36.82	21.5867	27.36	25.1167	23.89	26.9867
ENSSSCG00000000754	RAD52	RAD52 homolog, DNA repair protein [Source:VGNC Symbol;Acc:VGNC:92060]	8.23	4.63	5.37	4.79	3.68	4.98	4.67	3.82	5.45	7.41	6.97	7.14	7.59	8.11	7.47	5.81	8.37	7.88	6.07667	4.48333	4.64667	7.17333	7.72333	7.35333
ENSSSCG00000000755	ERC1	ELKS/RAB6-interacting/CAST family member 1 [Source:VGNC Symbol;Acc:VGNC:87761]	31.76	23.51	21.84	14.62	15.63	16.41	17.18	18.34	22.75	17.15	14.33	15.21	19.57	17.14	13.57	13.55	16.74	14.96	25.7033	15.5533	19.4233	15.5633	16.76	15.0833
ENSSSCG00000000757	ADIPOR2	adiponectin receptor 2 [Source:VGNC Symbol;Acc:VGNC:85141]	38.59	31.79	30.38	29.84	27.11	32.56	30.82	28.92	36.36	33.4	28.04	33.63	41.4	39.07	33.69	27.94	41.34	32.5	33.5867	29.8367	32.0333	31.69	38.0533	33.9267
ENSSSCG00000000759	WNT5B	Wnt family member 5B [Source:HGNC Symbol;Acc:HGNC:16265]	0.12	0.1	0	0.18	0.3	0.37	0.33	0.29	0.23	0.34	0.24	0.43	0.5	0.38	0.36	0.58	0.3	0.62	0.073333	0.283333	0.283333	0.336667	0.413333	0.5
ENSSSCG00000000760	LRTM2	leucine rich repeats and transmembrane domains 2 [Source:VGNC Symbol;Acc:VGNC:89866]	0.2	0.26	0.34	0.33	0.26	0.22	0.29	0.46	0.21	0.4	0.45	0.07	0.15	0.18	0.17	0.19	0.16	0.44	0.266667	0.27	0.32	0.306667	0.166667	0.263333
ENSSSCG00000000764	HDHD5	haloacid dehalogenase like hydrolase domain containing 5 [Source:VGNC Symbol;Acc:VGNC:88823]	6.85	11.47	12.58	18.57	16.2	21.93	12.83	13.4	15.59	13.85	12.78	14.02	12.56	14.05	12.84	8.69	16.22	12.73	10.3	18.9	13.94	13.55	13.15	12.5467
ENSSSCG00000000765	IL17RA	interleukin 17 receptor A [Source:VGNC Symbol;Acc:VGNC:89085]	41.47	51.13	61.53	46.45	48.69	66.18	57.04	61.43	71.96	57.73	47.93	55.67	39.8	47.19	41.49	43.1	62.96	57.93	51.3767	53.7733	63.4767	53.7767	42.8267	54.6633
ENSSSCG00000000766	CECR2	CECR2 histone acetyl-lysine reader [Source:VGNC Symbol;Acc:VGNC:96576]	0.66	0.65	0.93	1.06	0.8	0.76	0.61	0.75	0.67	2.63	2.38	2.43	3	3.05	2.19	2.25	2.88	2.54	0.746667	0.873333	0.676667	2.48	2.74667	2.55667
ENSSSCG00000000769	BID	BH3 interacting domain death agonist [Source:VGNC Symbol;Acc:VGNC:85824]	50.3	61.59	64.84	43.55	45.41	46	79.39	69.31	76.16	46.71	47.81	47.69	34.24	36.06	39.95	41.44	50.75	45.6	58.91	44.9867	74.9533	47.4033	36.75	45.93
ENSSSCG00000000770	MICAL3	microtubule associated monooxygenase, calponin and LIM domain containing 3 [Source:VGNC Symbol;Acc:VGNC:90208]	10.65	9.96	11.91	8.6	8.8	11.07	9.83	10.14	11.36	8.6	7.2	8.36	6.87	7.81	7.64	6.64	9.78	7.79	10.84	9.49	10.4433	8.05333	7.44	8.07
ENSSSCG00000000774	USP18	ubiquitin specific peptidase 18 [Source:NCBI gene (formerly Entrezgene);Acc:396777]	26.49	24.81	25.98	15.67	17.46	16.89	33.29	23.77	38.05	44.66	44.57	46.3	19.61	27.64	38.53	46.13	37.24	44.92	25.76	16.6733	31.7033	45.1767	28.5933	42.7633
ENSSSCG00000000777		-	0	0	0	0	0	0	0	0	0	0	0	0	0	0	0	0	0	0	0	0	0	0	0	0
ENSSSCG00000000778	CPNE8	copine 8 [Source:VGNC Symbol;Acc:VGNC:86955]	1.32	0.72	0.57	0.18	0.31	0.45	0.6	0.55	0.46	1.07	0.92	0.74	0.93	0.62	0.88	1.65	1.15	0.95	0.87	0.313333	0.536667	0.91	0.81	1.25
ENSSSCG00000000779	KIF21A	kinesin family member 21A [Source:VGNC Symbol;Acc:VGNC:89464]	14.17	7.97	7.42	6.48	7.29	6.9	7.33	7.12	8.12	5.07	4.78	4.92	5.24	5.29	4.92	5.66	5	4.86	9.85333	6.89	7.52333	4.92333	5.15	5.17333
ENSSSCG00000000781	ABCD2	ATP binding cassette subfamily D member 2 [Source:VGNC Symbol;Acc:VGNC:84962]	0	0	0	0	0	0	0.02	0	0	0	0	0	0	0	0.01	0	0	0	0	0	0.006667	0	0.003333	0
ENSSSCG00000000782	C12orf40	chromosome 5 C12orf40 homolog [Source:VGNC Symbol;Acc:VGNC:109549]	0.59	0.19	0	0.61	0.44	0	0.53	0	0.17	0.92	0.91	1.91	3.59	1.7	1.09	2.26	0.52	1.46	0.26	0.35	0.233333	1.24667	2.12667	1.41333
ENSSSCG00000000783	SLC2A13	solute carrier family 2 member 13 [Source:VGNC Symbol;Acc:VGNC:93047]	15.93	8.07	7.59	6.28	6.7	5.91	5.79	7.35	6.14	7.12	7.75	6.85	7.95	5.91	7.72	7.26	6.69	6.95	10.53	6.29667	6.42667	7.24	7.19333	6.96667
ENSSSCG00000000784	LRRK2	leucine rich repeat kinase 2 [Source:NCBI gene (formerly Entrezgene);Acc:780403]	10.61	5.54	3.95	4.06	4.04	3.63	3.15	3.67	3.53	2.55	2.23	2.44	3.01	2.55	2.76	2.96	3.38	2.33	6.7	3.91	3.45	2.40667	2.77333	2.89
ENSSSCG00000000789	CNTN1	contactin 1 [Source:VGNC Symbol;Acc:VGNC:86848]	0	0	0.04	0	0	0	0	0.11	0	0	0	0	0	0	0	0	0	0	0.013333	0	0.036667	0	0	0
ENSSSCG00000000791	PDZRN4	PDZ domain containing ring finger 4 [Source:VGNC Symbol;Acc:VGNC:91299]	0	0	0	0	0	0	0	0	0.02	0	0	0	0	0.01	0.04	0	0.02	0	0	0	0.006667	0	0.016667	0.006667
ENSSSCG00000000793	PPHLN1	periphilin 1 [Source:VGNC Symbol;Acc:VGNC:91697]	53.62	36.59	26.72	25.68	29.48	23.22	25.2	27.89	28.92	24.11	23.11	23.78	28.9	30.52	25.83	27.24	25.26	24.38	38.9767	26.1267	27.3367	23.6667	28.4167	25.6267
ENSSSCG00000000795	ADAMTS20	ADAM metallopeptidase with thrombospondin type 1 motif 20 [Source:VGNC Symbol;Acc:VGNC:85082]	0.03	0.03	0.03	0.01	0.01	0.01	0.04	0	0	0	0.04	0	0.04	0.01	0.02	0.01	0.01	0	0.03	0.01	0.013333	0.013333	0.023333	0.006667
ENSSSCG00000000798	TWF1	twinfilin actin binding protein 1 [Source:VGNC Symbol;Acc:VGNC:94595]	94.9	44.14	36.52	49.32	48.8	46.53	36.23	39.96	39.77	34.16	42.72	40	43.95	44.87	48.37	54.46	49.56	46.57	58.52	48.2167	38.6533	38.96	45.73	50.1967
ENSSSCG00000000799	IRAK4	interleukin 1 receptor associated kinase 4 [Source:NCBI gene (formerly Entrezgene);Acc:100127166]	23.75	8.92	9.87	9.56	7.75	6.14	6.08	5.94	7.66	6.22	4.98	6.62	7.52	7.91	6.39	5.04	7.93	8.32	14.18	7.81667	6.56	5.94	7.27333	7.09667
ENSSSCG00000000800	PUS7L	pseudouridine synthase 7 like [Source:VGNC Symbol;Acc:VGNC:92006]	20.81	10.19	8.97	9.71	11.27	10.92	8.69	9.25	7.93	11.37	11.63	12.6	10.7	11.51	15.53	14.43	12.8	12.33	13.3233	10.6333	8.62333	11.8667	12.58	13.1867
ENSSSCG00000000801	TMEM117	transmembrane protein 117 [Source:VGNC Symbol;Acc:VGNC:94070]	6.35	3.92	4.42	3.73	4	4.87	2.98	3.17	4.09	3.79	4.22	4.21	5.01	4.03	4.24	4.26	6.7	4.73	4.89667	4.2	3.41333	4.07333	4.42667	5.23
ENSSSCG00000000802	NELL2	neural EGFL like 2 [Source:VGNC Symbol;Acc:VGNC:90684]	0.07	0.03	0.09	0.07	0.02	0	0.03	0.08	0.05	0.02	0	0	0	0.02	0.09	0	0.16	0	0.063333	0.03	0.053333	0.006667	0.036667	0.053333
ENSSSCG00000000804	ANO6	anoctamin 6 [Source:VGNC Symbol;Acc:VGNC:85359]	129.98	76.74	69.07	44.6	46.25	44.71	48.64	49.99	55.37	49.06	45.93	44.09	47.12	39.26	42.43	47.97	47.84	45.85	91.93	45.1867	51.3333	46.36	42.9367	47.22
ENSSSCG00000000806	SCAF11	SR-related CTD associated factor 11 [Source:VGNC Symbol;Acc:VGNC:92602]	60.54	40.3	33.33	21.79	24.26	21.53	25.11	26.2	28.04	24.99	20.39	21.89	22.74	22.03	19.8	24.24	26.24	21.27	44.7233	22.5267	26.45	22.4233	21.5233	23.9167
ENSSSCG00000000807	SLC38A1	solute carrier family 38 member 1 [Source:HGNC Symbol;Acc:HGNC:13447]	53.77	34.28	32.25	32.15	33.73	30.78	29.18	29.36	28.45	40.78	38.25	40.83	30.88	30.76	38.86	46.06	47.83	41.07	40.1	32.22	28.9967	39.9533	33.5	44.9867
ENSSSCG00000000808	SLC38A2	solute carrier family 38 member 2 [Source:VGNC Symbol;Acc:VGNC:93094]	444.34	195.71	185.56	151.71	169.88	141.72	196.93	182.41	199.39	136.77	143.46	136.69	115.92	114.9	135.43	192.13	172.41	164.21	275.203	154.437	192.91	138.973	122.083	176.25
ENSSSCG00000000810	AMIGO2	adhesion molecule with Ig like domain 2 [Source:VGNC Symbol;Acc:VGNC:85281]	203.11	130.63	113.69	110.53	118.44	122.5	121.22	111.97	135.87	93.1	83.58	91.99	96.87	82.7	94.64	79.34	76.21	91	149.143	117.157	123.02	89.5567	91.4033	82.1833
ENSSSCG00000000811	PCED1B	PC-esterase domain containing 1B [Source:HGNC Symbol;Acc:HGNC:28255]	174.97	214.73	232.99	115.33	115.23	125.75	157.42	198.43	165	105.98	88.16	81.63	86.12	62.17	64.24	63.31	78.52	73.49	207.563	118.77	173.617	91.9233	70.8433	71.7733
ENSSSCG00000000816	SENP1	SUMO specific peptidase 1 [Source:VGNC Symbol;Acc:VGNC:92712]	6.9	3.14	2.94	3.34	3.98	3.62	3.26	2.56	2.88	5.01	4.61	4.27	5.15	4.78	4.88	5.9	5.73	4.63	4.32667	3.64667	2.9	4.63	4.93667	5.42
ENSSSCG00000000820	H1-7	H1.7 linker histone [Source:VGNC Symbol;Acc:VGNC:109772]	0	0	0	0	0.24	0	0	0	0	0	0	0	0	0	0	0	0	0	0	0.08	0	0	0	0
ENSSSCG00000000837	CHST11	carbohydrate sulfotransferase 11 [Source:VGNC Symbol;Acc:VGNC:86675]	1.37	4.18	1.75	0.33	0.69	0.69	1.73	1.85	1.43	1.33	1.25	1.53	2.57	1.92	1.15	1.41	2.69	3.43	2.43333	0.57	1.67	1.37	1.88	2.51
ENSSSCG00000000838	SLC41A2	solute carrier family 41 member 2 [Source:VGNC Symbol;Acc:VGNC:93114]	9.93	4.19	3.9	3.49	4.41	3.93	3.87	4.46	4.04	4.93	5.17	4.56	5.29	4.7	4.99	6.59	5.71	5.51	6.00667	3.94333	4.12333	4.88667	4.99333	5.93667
ENSSSCG00000000839	ALDH1L2	aldehyde dehydrogenase 1 family member L2 [Source:VGNC Symbol;Acc:VGNC:97882]	41.95	25.64	22.89	26.02	29.66	24.31	16.28	15.75	19.37	35.8	30.29	25.98	35.92	32.05	26.22	24.94	28.39	30.33	30.16	26.6633	17.1333	30.69	31.3967	27.8867
ENSSSCG00000000840	WASHC4	WASH complex subunit 4 [Source:VGNC Symbol;Acc:VGNC:94895]	40.27	18.07	15.04	13.51	14.85	12.28	13.75	13.88	15.36	12.28	13.12	11.92	14.96	12.9	13.29	15.35	12.83	13.78	24.46	13.5467	14.33	12.44	13.7167	13.9867
ENSSSCG00000000841	APPL2	adaptor protein, phosphotyrosine interacting with PH domain and leucine zipper 2 [Source:VGNC Symbol;Acc:VGNC:85427]	20.59	14.14	14.57	13.08	11.3	11.48	12.26	12.34	12.79	35.68	32.94	33.71	31.3	32.34	31.12	35.95	38.27	35.32	16.4333	11.9533	12.4633	34.11	31.5867	36.5133
ENSSSCG00000000842	KANSL2	KAT8 regulatory NSL complex subunit 2 [Source:VGNC Symbol;Acc:VGNC:89300]	17.35	11.99	11.89	15.45	13.68	13.47	14.87	10.9	15.29	15.24	15.84	18.59	17.2	17.57	17.98	19.1	21.41	18.83	13.7433	14.2	13.6867	16.5567	17.5833	19.78
ENSSSCG00000000843	TXNRD1	thioredoxin reductase 1 [Source:NCBI gene (formerly Entrezgene);Acc:396681]	38.81	23.45	22.43	27.55	28.26	27.7	21.02	21.12	21.15	21.1	23.15	23.89	27.98	31.9	31.76	34.01	37.41	27.49	28.23	27.8367	21.0967	22.7133	30.5467	32.97
ENSSSCG00000000844	NFYB	nuclear transcription factor Y subunit beta [Source:VGNC Symbol;Acc:VGNC:90730]	13.82	8.6	8.79	9.36	9.6	8.24	7.42	8.01	8.99	14.61	16.32	14.8	14.53	14.94	17.54	20.13	19.39	15.99	10.4033	9.06667	8.14	15.2433	15.67	18.5033
ENSSSCG00000000846	HCFC2	host cell factor C2 [Source:VGNC Symbol;Acc:VGNC:88800]	2.57	1.56	1.44	1.41	1.32	1.06	0.96	1	1.04	2.19	2.11	2.27	2.39	1.87	1.88	2.68	2.46	2.43	1.85667	1.26333	1	2.19	2.04667	2.52333
ENSSSCG00000000847	TDG	thymine DNA glycosylase [Source:VGNC Symbol;Acc:VGNC:93842]	21.05	13.83	11.48	11.3	10.21	10.27	8.99	9.29	9.46	9.29	9.6	9.12	11.41	10.46	10.56	10.52	10.72	9.89	15.4533	10.5933	9.24667	9.33667	10.81	10.3767
ENSSSCG00000000848	GLT8D2	glycosyltransferase 8 domain containing 2 [Source:VGNC Symbol;Acc:VGNC:88501]	0.37	0.39	0.24	0.16	0.45	0.34	0.4	0.31	0.36	0.71	0.39	0.54	0.9	0.7	0.35	0.15	0.54	0.88	0.333333	0.316667	0.356667	0.546667	0.65	0.523333
ENSSSCG00000000849	HSP90B1	heat shock protein 90 beta family member 1 [Source:VGNC Symbol;Acc:VGNC:103290]	829.08	583.34	413.94	948.28	844.84	876.44	398.9	399.23	451.06	1273.81	1243.02	1305.75	1924.47	1454.83	1289.51	1261.25	1210.58	1215.84	608.787	889.853	416.397	1274.19	1556.27	1229.22
ENSSSCG00000000853	NT5DC3	5'-nucleotidase domain containing 3 [Source:VGNC Symbol;Acc:VGNC:90924]	7.13	6.15	5.04	3.85	3.21	4.04	4.9	5.28	6.14	3.69	3.31	3.24	3.46	3.25	2.94	3.52	4.12	3.77	6.10667	3.7	5.44	3.41333	3.21667	3.80333
ENSSSCG00000000854		-	0.03	0.01	0.1	0	0.04	0.05	0.01	0.03	0.02	0	0	0.01	0	0	0.01	0	0.01	0.01	0.046667	0.03	0.02	0.003333	0.003333	0.006667
ENSSSCG00000000856	PAH	phenylalanine hydroxylase [Source:VGNC Symbol;Acc:VGNC:91155]	0	0	0	0	0	0	0	0	0	0	0	0	0	0	0	0	0	0	0	0	0	0	0	0
ENSSSCG00000000857	IGF1	insulin like growth factor 1 [Source:VGNC Symbol;Acc:VGNC:98044]	0	0	0	0	0	0	0	0	0	0	0	0	0	0	0	0	0	0	0	0	0	0	0	0
ENSSSCG00000000858	PMCH	pro-melanin concentrating hormone [Source:NCBI gene (formerly Entrezgene);Acc:396962]	0.47	0	0	0	0	0	0	0	0	0	0	0	0	0	0	0	0	0.42	0.156667	0	0	0	0	0.14
ENSSSCG00000000859	PARPBP	PARP1 binding protein [Source:VGNC Symbol;Acc:VGNC:91183]	5.12	3.48	1.64	2.31	2.55	2.35	1.85	2.45	2.57	1.01	1.3	1.04	1.16	1.46	1.79	3.03	2.31	1.27	3.41333	2.40333	2.29	1.11667	1.47	2.20333
ENSSSCG00000000860	NUP37	nucleoporin 37 [Source:VGNC Symbol;Acc:VGNC:90980]	9.4	9.19	6.38	9.25	7.6	7.83	7.29	6	8.15	6.88	5.96	5.36	6.74	6.45	7.41	7.8	8.88	7.19	8.32333	8.22667	7.14667	6.06667	6.86667	7.95667
ENSSSCG00000000862	GNPTAB	N-acetylglucosamine-1-phosphate transferase subunits alpha and beta [Source:VGNC Symbol;Acc:VGNC:88546]	47.99	28.62	30.08	18.54	18.78	19.78	15.45	24.06	20.51	18.38	15.6	14.56	31.89	21.72	18.57	14.09	13.81	15.52	35.5633	19.0333	20.0067	16.18	24.06	14.4733
ENSSSCG00000000863	SYCP3	synaptonemal complex protein 3 [Source:HGNC Symbol;Acc:HGNC:18130]	0.09	0	0	0.3	0.11	0.06	0.07	0.06	0.2	0.06	0.3	0	0	0	0.05	0	0.07	0.25	0.03	0.156667	0.11	0.12	0.016667	0.106667
ENSSSCG00000000864	CHPT1	choline phosphotransferase 1 [Source:VGNC Symbol;Acc:VGNC:86659]	7.06	4.5	3.13	4.16	4.18	4	3.29	3.57	3.16	5.03	5.18	5.35	5.06	5.16	5.57	4.16	4.24	4.79	4.89667	4.11333	3.34	5.18667	5.26333	4.39667
ENSSSCG00000000866	MYBPC1	myosin binding protein C1 [Source:VGNC Symbol;Acc:VGNC:90499]	0.11	0	0.01	0	0	0.06	0.02	0.02	0.02	0.01	0.04	0	0	0	0.12	0	0	0.04	0.04	0.02	0.02	0.016667	0.04	0.013333
ENSSSCG00000000867	SPIC	Spi-C transcription factor [Source:VGNC Symbol;Acc:VGNC:104061]	1.47	0.65	1.47	0.93	0.44	1.32	0.5	0.45	0.48	3.35	1.39	1.72	3.22	2.15	1.84	3.82	2.01	1.25	1.19667	0.896667	0.476667	2.15333	2.40333	2.36
ENSSSCG00000000869	UTP20	UTP20 small subunit processome component [Source:VGNC Symbol;Acc:VGNC:94784]	16.57	7.77	6.96	6.11	5.95	6.17	4.87	5.17	5.43	5.67	5.11	5	7.19	6.77	6.66	5.59	6.72	5.19	10.4333	6.07667	5.15667	5.26	6.87333	5.83333
ENSSSCG00000000870	ARL1	ADP ribosylation factor like GTPase 1 [Source:VGNC Symbol;Acc:VGNC:85513]	21.42	15.21	11.32	18.58	17.47	15.84	13.31	12.89	14.89	23.95	26.47	24.68	25.14	24.49	23.85	23.7	19.94	21.82	15.9833	17.2967	13.6967	25.0333	24.4933	21.82
ENSSSCG00000000871	SLC5A8	solute carrier family 5 member 8 [Source:VGNC Symbol;Acc:VGNC:93148]	0.09	0.04	0.07	0.05	0.07	0.08	0.14	0.08	0.09	0.05	0.09	0.08	0.06	0.08	0.01	0.19	0.02	0.09	0.066667	0.066667	0.103333	0.073333	0.05	0.1
ENSSSCG00000000873	ANO4	anoctamin 4 [Source:VGNC Symbol;Acc:VGNC:85357]	0	0	0	0	0	0	0	0	0	0	0	0	0	0	0	0	0	0	0	0	0	0	0	0
ENSSSCG00000000874	GAS2L3	growth arrest specific 2 like 3 [Source:VGNC Symbol;Acc:VGNC:88357]	5.7	3.95	2.97	2.14	2.96	2.18	2.77	2.63	2.66	2.05	1.3	2.21	1.33	1.9	1.8	2.51	3.16	2.07	4.20667	2.42667	2.68667	1.85333	1.67667	2.58
ENSSSCG00000000875	NR1H4	nuclear receptor subfamily 1 group H member 4 [Source:VGNC Symbol;Acc:VGNC:90872]	0.32	0.57	0.27	0.21	0.35	0.11	0.49	0.19	0.28	0.41	0.26	0.3	0.48	0.22	0.38	0.6	0.47	0.44	0.386667	0.223333	0.32	0.323333	0.36	0.503333
ENSSSCG00000000877	SCYL2	SCY1 like pseudokinase 2 [Source:VGNC Symbol;Acc:VGNC:98305]	29.05	14.22	13.22	11.92	11.52	11.36	10.81	11.12	12.34	12.47	13.22	12.67	16.21	14.01	12.69	14.72	14.23	13.94	18.83	11.6	11.4233	12.7867	14.3033	14.2967
ENSSSCG00000000883		-	0	0	0	0	0	0	0	0	0	0	0	0	0	0	0	0	0	0	0	0	0	0	0	0
ENSSSCG00000000884	APAF1	apoptotic peptidase activating factor 1 [Source:VGNC Symbol;Acc:VGNC:85398]	10.46	6.75	5.28	3.5	3.75	3.6	4.1	5.22	5.23	3.88	3.74	3.6	3.46	3.36	3.15	4.05	4.92	3.66	7.49667	3.61667	4.85	3.74	3.32333	4.21
ENSSSCG00000000886	SLC25A3	solute carrier family 25 member 3 [Source:NCBI gene (formerly Entrezgene);Acc:100302698]	389.73	288.22	275.51	317.54	309.84	304.72	248.57	256.99	259.94	312.82	319.89	324.67	347.06	325.87	322.26	311.4	275.33	295	317.82	310.7	255.167	319.127	331.73	293.91
ENSSSCG00000000887		-	11.94	3.33	3.68	1.72	1.29	2.36	5.45	3.73	2.92	2.36	1.4	0.75	2.35	1.16	0.55	1.98	1.94	0.84	6.31667	1.79	4.03333	1.50333	1.35333	1.58667
ENSSSCG00000000890	NEDD1	NEDD1 gamma-tubulin ring complex targeting factor [Source:VGNC Symbol;Acc:VGNC:90665]	17.63	9.13	4.9	6.17	5.7	5.59	5.59	5.56	8.22	6.72	7.25	5.49	7.84	7.09	7.26	8.67	10.52	7.69	10.5533	5.82	6.45667	6.48667	7.39667	8.96
ENSSSCG00000000891	LTA4H	leukotriene A4 hydrolase [Source:NCBI gene (formerly Entrezgene);Acc:100154219]	104.33	78.6	64.12	65.53	58.99	64.73	47.69	51.45	52.67	55.29	47.69	52.35	68.33	62.84	54.75	45.43	54.25	46.33	82.35	63.0833	50.6033	51.7767	61.9733	48.67
ENSSSCG00000000892	HAL	histidine ammonia-lyase [Source:VGNC Symbol;Acc:VGNC:88775]	0.06	0	0	0.1	0.04	0	0.09	0.17	0	0.04	0	0.12	0.04	0	0	0	0.09	0.03	0.02	0.046667	0.086667	0.053333	0.013333	0.04
ENSSSCG00000000893	AMDHD1	amidohydrolase domain containing 1 [Source:VGNC Symbol;Acc:VGNC:85275]	0.87	0.59	0.6	0.32	0.23	0.59	0.37	0.43	0.36	0.24	0.48	0.23	0.34	0.07	0.36	0.27	0	0.17	0.686667	0.38	0.386667	0.316667	0.256667	0.146667
ENSSSCG00000000894	CCDC38	coiled-coil domain containing 38 [Source:VGNC Symbol;Acc:VGNC:86296]	0.06	0	0	0.04	0.07	0.02	0.02	0.04	0.02	0.04	0.06	0.02	0.04	0	0.05	0.05	0.02	0	0.02	0.043333	0.026667	0.04	0.03	0.023333
ENSSSCG00000000895	SNRPF	small nuclear ribonucleoprotein polypeptide F [Source:NCBI gene (formerly Entrezgene);Acc:100155855]	20.41	17.25	21.16	30.09	28.53	27.8	27.77	27.58	35.86	15.6	12.17	15.79	12.8	24.38	19.41	16.13	13.6	11.64	19.6067	28.8067	30.4033	14.52	18.8633	13.79
ENSSSCG00000000896	NTN4	netrin 4 [Source:VGNC Symbol;Acc:VGNC:90933]	23.6	16.15	15.27	14.61	13.68	15.95	12.46	13.56	14.96	22.63	21.52	22.98	29.67	27.27	21.18	24.87	28.37	23.35	18.34	14.7467	13.66	22.3767	26.04	25.53
ENSSSCG00000000900	VEZT	vezatin, adherens junctions transmembrane protein [Source:VGNC Symbol;Acc:VGNC:94819]	19.35	12.24	10.01	9.67	8.22	8.92	8.01	8.37	7.84	8.44	9.15	9.48	8.22	8.62	9.7	12.66	10.41	9.73	13.8667	8.93667	8.07333	9.02333	8.84667	10.9333
ENSSSCG00000000901	FGD6	FYVE, RhoGEF and PH domain containing 6 [Source:VGNC Symbol;Acc:VGNC:88099]	18.52	14.69	12.51	7.16	7.88	6.64	10.57	10.28	12.01	5.88	5.22	6.22	4.81	5.18	5.76	7.98	9.88	6.27	15.24	7.22667	10.9533	5.77333	5.25	8.04333
ENSSSCG00000000902	NR2C1	nuclear receptor subfamily 2 group C member 1 [Source:VGNC Symbol;Acc:VGNC:90875]	8.17	4.77	3.72	3.72	3.33	3.06	3.18	3.69	3.43	5.2	3.36	4.29	4.2	5.15	3.81	4.79	5.78	4.61	5.55333	3.37	3.43333	4.28333	4.38667	5.06
ENSSSCG00000000905		NADH:ubiquinone oxidoreductase subunit A12 [Source:VGNC Symbol;Acc:VGNC:103305]	55.28	69.54	64.6	89.08	83.71	82.31	77.68	74.39	74.39	64.33	72.18	65.13	52.97	63.42	66.89	73.76	56.15	56.06	63.14	85.0333	75.4867	67.2133	61.0933	61.99
ENSSSCG00000000906	TMCC3	transmembrane and coiled-coil domain family 3 [Source:VGNC Symbol;Acc:VGNC:98375]	4.93	4.96	4.31	2.12	2.32	2.96	3.5	3.46	4	4.64	4.33	4.48	5.16	4.33	3.3	3.37	5.36	4.65	4.73333	2.46667	3.65333	4.48333	4.26333	4.46
ENSSSCG00000000907	PLXNC1	plexin C1 [Source:VGNC Symbol;Acc:VGNC:91584]	0.06	0.03	0.11	0.07	0.04	0.06	0.07	0.09	0.01	0.02	0.06	0.02	0.04	0.14	0.11	0.01	0.02	0.08	0.066667	0.056667	0.056667	0.033333	0.096667	0.036667
ENSSSCG00000000908		-	27.28	20.67	17.67	18.4	18.48	15.54	15.98	16.13	16.29	10.55	11.24	13.13	9.5	11.05	15.71	15.33	12.49	12.73	21.8733	17.4733	16.1333	11.64	12.0867	13.5167
ENSSSCG00000000910	CRADD	CASP2 and RIPK1 domain containing adaptor with death domain [Source:HGNC Symbol;Acc:HGNC:2340]	7.21	4.47	3.56	4.78	4.44	5.09	3.4	3.91	3.57	7.05	6.65	8.3	6.57	5.09	5.06	5.15	5.09	3.93	5.08	4.77	3.62667	7.33333	5.57333	4.72333
ENSSSCG00000000915	DCN	decorin [Source:NCBI gene (formerly Entrezgene);Acc:396957]	0	0	0	0	0	0	0	0	0	0	0	0	0	0	0	0	0	0	0	0	0	0	0	0
ENSSSCG00000000916	LUM	lumican [Source:NCBI gene (formerly Entrezgene);Acc:100152607]	0	0	0	0	0	0	0	0	0	0	0	0	0	0	0	0	0	0	0	0	0	0	0	0
ENSSSCG00000000917	KERA	keratocan [Source:VGNC Symbol;Acc:VGNC:89420]	0	0	0	0	0	0	0	0	0	0	0	0	0	0	0	0.09	0	0	0	0	0	0	0	0.03
ENSSSCG00000000918	EPYC	epiphycan [Source:VGNC Symbol;Acc:VGNC:87755]	0	0	0	0	0	0	0	0	0	0	0	0	0	0	0	0	0	0	0	0	0	0	0	0
ENSSSCG00000000920	POC1B	POC1 centriolar protein B [Source:VGNC Symbol;Acc:VGNC:91616]	13.44	7.02	6.45	4.94	5.34	4.92	4.11	5.31	3.99	4.74	4.74	4.09	4.46	3.85	4.6	4.84	4.29	4.03	8.97	5.06667	4.47	4.52333	4.30333	4.38667
ENSSSCG00000000924	C12orf50	chromosome 5 C12orf50 homolog [Source:VGNC Symbol;Acc:VGNC:86043]	0.05	0.12	0.04	0	0.06	0.07	0.08	0.07	0.04	0.03	0.13	0.13	0	0	0.03	0.04	0	0	0.07	0.043333	0.063333	0.096667	0.01	0.013333
ENSSSCG00000000925	RLIG1	RNA 5'-phosphate and 3'-OH ligase 1 [Source:VGNC Symbol;Acc:VGNC:86040]	8.78	4.19	3.78	7.06	6.13	6.56	4.95	3.92	4.85	5.8	8.84	5.75	5.75	6.14	9.16	8.85	8.99	7.69	5.58333	6.58333	4.57333	6.79667	7.01667	8.51
ENSSSCG00000000926	CEP290	centrosomal protein 290 [Source:VGNC Symbol;Acc:VGNC:86567]	6.45	3.77	3.42	3.71	3.16	3.49	2.48	2.36	2.61	4.13	3.76	3.64	3.95	3.71	4.01	4.08	4.27	3.53	4.54667	3.45333	2.48333	3.84333	3.89	3.96
ENSSSCG00000000927	TMTC3	transmembrane O-mannosyltransferase targeting cadherins 3 [Source:VGNC Symbol;Acc:VGNC:94243]	21.47	6.57	5.83	5.36	5.86	5.42	4.34	4.8	4.51	5.99	6.67	6.59	6.67	6.42	7.37	9.08	8.12	6.88	11.29	5.54667	4.55	6.41667	6.82	8.02667
ENSSSCG00000000932	NTS	neurotensin [Source:VGNC Symbol;Acc:VGNC:90938]	0.22	0	0	0.1	0.05	0	0	0	0	0	0	0	0	0	0.1	0	0	0	0.073333	0.05	0	0	0.033333	0
ENSSSCG00000000934	LRRIQ1	leucine rich repeats and IQ motif containing 1 [Source:VGNC Symbol;Acc:VGNC:98091]	2.5	1	0.57	0.58	0.66	0.82	0.83	1.12	0.85	0.51	0.38	0.37	0.41	0.32	0.55	0.65	0.86	0.87	1.35667	0.686667	0.933333	0.42	0.426667	0.793333
ENSSSCG00000000936	SLC6A15	solute carrier family 6 member 15 [Source:VGNC Symbol;Acc:VGNC:93157]	0	0.07	0	0	0	0	0	0	0	0	0	0	0	0	0	0	0	0	0.023333	0	0	0	0	0
ENSSSCG00000000937	MYF5	myogenic factor 5 [Source:NCBI gene (formerly Entrezgene);Acc:100153269]	0	0	0	0	0	0	0	0	0	0	0	0	0	0	0	0	0	0	0	0	0	0	0	0
ENSSSCG00000000939	ACSS3	acyl-CoA synthetase short chain family member 3 [Source:VGNC Symbol;Acc:VGNC:85037]	0.08	0.23	0.11	0.16	0.07	0	0.06	0.08	0.08	0.04	0	0.02	0	0	0.02	0.02	0	0	0.14	0.076667	0.073333	0.02	0.006667	0.006667
ENSSSCG00000000940	PPFIA2	PTPRF interacting protein alpha 2 [Source:VGNC Symbol;Acc:VGNC:91692]	0	0	0	0	0	0	0	0	0	0	0	0	0	0	0	0.02	0	0	0	0	0	0	0	0.006667
ENSSSCG00000000941	METTL25	methyltransferase like 25 [Source:VGNC Symbol;Acc:VGNC:90162]	5.13	2.26	2.57	1.45	2.03	1.4	2.48	1.78	1.77	1.6	1.33	2.32	2.69	2.24	2.09	1.94	2.53	1.58	3.32	1.62667	2.01	1.75	2.34	2.01667
ENSSSCG00000000943	OTOGL	otogelin like [Source:VGNC Symbol;Acc:VGNC:91091]	0	0	0	0	0	0	0	0	0	0	0	0	0	0	0	0	0	0	0	0	0	0	0	0
ENSSSCG00000000948	SYT1	synaptotagmin 1 [Source:VGNC Symbol;Acc:VGNC:93678]	0.05	0	0	0	0	0	0	0	0.02	0	0	0.02	0	0	0	0	0	0	0.016667	0	0.006667	0.006667	0	0
ENSSSCG00000000950	E2F7	E2F transcription factor 7 [Source:VGNC Symbol;Acc:VGNC:87518]	17.03	12.07	13.49	11.55	10.87	11.18	13.25	12.1	15.18	4.3	4.13	4.21	4.07	4.96	3.54	4.99	9.13	4.99	14.1967	11.2	13.51	4.21333	4.19	6.37
ENSSSCG00000000951	CSRP2	cysteine and glycine rich protein 2 [Source:VGNC Symbol;Acc:VGNC:103226]	0.29	0.61	0.09	0.83	0.72	0.73	0.56	0.61	0.93	5.06	3.46	3.26	4.33	4.87	3.21	2.72	6.37	2.87	0.33	0.76	0.7	3.92667	4.13667	3.98667
ENSSSCG00000000952	ZDHHC17	zinc finger DHHC-type palmitoyltransferase 17 [Source:VGNC Symbol;Acc:VGNC:95119]	10.08	5.41	5.04	5.43	5.1	4.1	4.45	4.33	4.45	4.8	5.39	4.86	5.31	4.24	5.19	6.67	5.85	5.02	6.84333	4.87667	4.41	5.01667	4.91333	5.84667
ENSSSCG00000000955	TBC1D22A	TBC1 domain family member 22A [Source:VGNC Symbol;Acc:VGNC:93770]	5.78	10.07	10.89	8.48	8.31	10.14	8.39	10.22	8.59	14.55	13.35	13.95	16.99	16.3	10.65	7.2	10.78	11.56	8.91333	8.97667	9.06667	13.95	14.6467	9.84667
ENSSSCG00000000958	DYRK2	dual specificity tyrosine phosphorylation regulated kinase 2 [Source:VGNC Symbol;Acc:VGNC:87507]	12.9	9.83	10.54	8.6	8.61	9.96	8.12	8.05	8.84	15.09	12.45	15.53	12.15	12.96	13.72	12.27	15.89	11.93	11.09	9.05667	8.33667	14.3567	12.9433	13.3633
ENSSSCG00000000959	LARGE1	LARGE xylosyl- and glucuronyltransferase 1 [Source:VGNC Symbol;Acc:VGNC:96402]	0.23	0.28	0.44	0.19	0.15	0.17	0.2	0.09	0.11	0.04	0.11	0.1	0.23	0.12	0.17	0.16	0.18	0.04	0.316667	0.17	0.133333	0.083333	0.173333	0.126667
ENSSSCG00000000960		kelch domain containing 7B [Source:VGNC Symbol;Acc:VGNC:89507]	0	0	0	0	0	0	0	0	0	0	0	0	0	0	0	0	0	0	0	0	0	0	0	0
ENSSSCG00000000963	SYCE3	synaptonemal complex central element protein 3 [Source:VGNC Symbol;Acc:VGNC:93652]	0	0	0	0	0	0	0	0	0	0	0	0	0	0	0	0	0	0	0	0	0	0	0	0
ENSSSCG00000000964	LMF2	lipase maturation factor 2 [Source:VGNC Symbol;Acc:VGNC:89758]	21.16	22.24	26.94	18.74	19.19	26.68	25.7	26.95	29.24	22.99	17.92	20.09	19.59	17.93	15.56	14.38	19.99	20.46	23.4467	21.5367	27.2967	20.3333	17.6933	18.2767
ENSSSCG00000000965	NCAPH2	non-SMC condensin II complex subunit H2 [Source:NCBI gene (formerly Entrezgene);Acc:100518196]	7.57	15.43	15.56	17.68	14.43	19.07	17.87	18.95	17.41	12.58	10.8	11.77	12.7	12.25	10.96	10.28	14.65	11.5	12.8533	17.06	18.0767	11.7167	11.97	12.1433
ENSSSCG00000000967	CIMAP1B	ciliary microtubule associated protein 1B [Source:VGNC Symbol;Acc:VGNC:107163]	0	0	0	0	0	0	0	0	0	0	0	0	0	0	0	0	0	0	0	0	0	0	0	0
ENSSSCG00000000968	SBF1	SET binding factor 1 [Source:VGNC Symbol;Acc:VGNC:92593]	19.73	27	35.5	27.22	26.22	35.64	34.52	35.53	37.38	31.66	25.37	28.76	28.97	29.15	23.44	20.11	35.77	30.96	27.41	29.6933	35.81	28.5967	27.1867	28.9467
ENSSSCG00000000970	PPP6R2	protein phosphatase 6 regulatory subunit 2 [Source:VGNC Symbol;Acc:VGNC:91761]	9.21	13.96	17.32	14.76	13.74	18.57	13.16	16.6	17.61	22.21	17.82	20.95	18.02	19.11	16.65	15.02	22.42	19.7	13.4967	15.69	15.79	20.3267	17.9267	19.0467
ENSSSCG00000000971	HDAC10	histone deacetylase 10 [Source:VGNC Symbol;Acc:VGNC:88811]	5.78	6.44	10.02	7.95	8.3	10.59	10.3	10.38	9.34	14.35	11.11	12.68	10.77	12.45	8.82	7.9	15.93	12.15	7.41333	8.94667	10.0067	12.7133	10.68	11.9933
ENSSSCG00000000972	TUBGCP6	tubulin gamma complex associated protein 6 [Source:VGNC Symbol;Acc:VGNC:94587]	5.86	11.09	12.47	10.63	9.18	11.81	10.61	12.74	13.85	10.89	8.02	9.66	11.07	9.16	7.7	7.01	10.84	9.77	9.80667	10.54	12.4	9.52333	9.31	9.20667
ENSSSCG00000000973	SELENOO	selenoprotein O [Source:NCBI gene (formerly Entrezgene);Acc:100518971]	4.43	4.99	7.47	7.78	8.4	10.32	6.21	6.38	8.02	6.44	6.36	5.91	7.63	8.2	5.17	4.49	7.9	4.69	5.63	8.83333	6.87	6.23667	7	5.69333
ENSSSCG00000000974	TRABD	TraB domain containing [Source:VGNC Symbol;Acc:VGNC:94355]	14.14	19.98	24.58	21.05	21.96	28.97	22.82	25.06	22.8	21.07	23.3	22.02	21.56	24.13	20.68	15.92	25.9	21.28	19.5667	23.9933	23.56	22.13	22.1233	21.0333
ENSSSCG00000000975	PANX2	pannexin 2 [Source:VGNC Symbol;Acc:VGNC:91167]	5.02	9.45	9.43	11.94	12.24	16.74	8.52	9.51	11.54	6.12	4.13	5.07	6.98	8.09	5.82	3.04	6.17	4.76	7.96667	13.64	9.85667	5.10667	6.96333	4.65667
ENSSSCG00000000978	MLC1	modulator of VRAC current 1 [Source:VGNC Symbol;Acc:VGNC:90251]	0	0	0	0	0	0	0	0.07	0	0	0	0	0	0	0	0	0	0	0	0	0.023333	0	0	0
ENSSSCG00000000980	ALG12	ALG12 alpha-1,6-mannosyltransferase [Source:VGNC Symbol;Acc:VGNC:85248]	3.81	6.22	7.44	11.01	10.95	12.92	10.1	8.86	8.77	17.69	15.96	17.71	15.95	15.99	15.46	14.2	20.41	16.29	5.82333	11.6267	9.24333	17.12	15.8	16.9667
ENSSSCG00000000981	CRELD2	cysteine rich with EGF like domains 2 [Source:VGNC Symbol;Acc:VGNC:97942]	20.27	34.52	33.98	138.1	107.81	147.95	36.48	35.49	36.12	95.04	87.23	96.57	118.21	108.18	84.12	75.04	143.87	87.08	29.59	131.287	36.03	92.9467	103.503	101.997
ENSSSCG00000000982	TTLL8	tubulin tyrosine ligase like 8 [Source:VGNC Symbol;Acc:VGNC:94572]	0	0	0	0.03	0	0	0	0	0	0.03	0	0	0	0	0	0	0	0.04	0	0.01	0	0.01	0	0.013333
ENSSSCG00000000983		interleukin 17 receptor E like [Source:VGNC Symbol;Acc:VGNC:89088]	0.02	0	0	0.03	0	0	0	0	0	0.01	0.01	0	0	0.05	0.01	0.02	0.02	0.04	0.006667	0.01	0	0.006667	0.02	0.026667
ENSSSCG00000000985	EXOC2	exocyst complex component 2 [Source:VGNC Symbol;Acc:VGNC:87825]	24.14	21.44	25.33	20.58	20.18	20.45	20.91	19.81	22.21	25.28	20.9	21.69	23.81	24.69	21.28	18.76	22.89	20.75	23.6367	20.4033	20.9767	22.6233	23.26	20.8
ENSSSCG00000000991	FOXQ1	forkhead box Q1 [Source:VGNC Symbol;Acc:VGNC:88225]	0	0	0	0	0	0	0	0	0	0	0	0	0	0	0	0	0	0	0	0	0	0	0	0
ENSSSCG00000000994	GMDS	GDP-mannose 4,6-dehydratase [Source:VGNC Symbol;Acc:VGNC:88507]	20.58	26.29	27.61	27.11	24.45	29.84	22.88	24.59	27.05	37.7	32	30.96	40	41.58	26.98	25.79	24.93	26.28	24.8267	27.1333	24.84	33.5533	36.1867	25.6667
ENSSSCG00000000997	PPP1R3G	protein phosphatase 1 regulatory subunit 3G [Source:VGNC Symbol;Acc:VGNC:91740]	0	0	0	0	0	0	0	0	0	0	0	0	0	0	0	0	0	0	0	0	0	0	0	0
ENSSSCG00000000998	RPP40	ribonuclease P/MRP subunit p40 [Source:VGNC Symbol;Acc:VGNC:92434]	9.84	7.61	8.04	7.56	7	6.92	5.93	6.48	8.43	6.85	5.2	5.86	7.61	6.32	6.1	5.29	6.9	5.38	8.49667	7.16	6.94667	5.97	6.67667	5.85667
ENSSSCG00000000999	CDYL	chromodomain Y like [Source:HGNC Symbol;Acc:HGNC:1811]	10.71	15.52	18.51	15.98	14.62	20.24	16.59	19.15	19.44	24.6	19.68	21.44	23.57	20.72	17.38	15.25	29.36	24.21	14.9133	16.9467	18.3933	21.9067	20.5567	22.94
ENSSSCG00000001000	ECI2	enoyl-CoA delta isomerase 2 [Source:VGNC Symbol;Acc:VGNC:87532]	8.99	8.17	8.17	9.29	8.05	10.04	6.93	6.74	8.74	9.51	8.97	8.39	10.97	11.66	9.13	7.27	9.27	8.4	8.44333	9.12667	7.47	8.95667	10.5867	8.31333
ENSSSCG00000001001		-	0	0.65	0	1.4	0	0.17	0	0	0	0	0	0	0	0	0	0.69	0.21	0.47	0.216667	0.523333	0	0	0	0.456667
ENSSSCG00000001002	PRPF4B	pre-mRNA processing factor 4B [Source:VGNC Symbol;Acc:VGNC:91845]	39.05	37.83	39.47	27.28	28.63	35.86	31.07	35.99	34.24	26.7	20.67	23.85	30.2	26.75	21.21	22.33	28.94	25.86	38.7833	30.59	33.7667	23.74	26.0533	25.71
ENSSSCG00000001004	SLC22A23	solute carrier family 22 member 23 [Source:HGNC Symbol;Acc:HGNC:21106]	8.55	11.47	13.43	8.79	8.35	11.37	10.85	12.62	12.89	17.71	14.52	15.91	16.7	14.45	11.01	9.57	15.91	14.81	11.15	9.50333	12.12	16.0467	14.0533	13.43
ENSSSCG00000001005		-	0	0	0	0	0	0	0	0	0	0	0	0	0	0	0	0	0	0	0	0	0	0	0	0
ENSSSCG00000001008	BPHL	biphenyl hydrolase like [Source:NCBI gene (formerly Entrezgene);Acc:100154272]	22.08	17.69	18.6	21.84	25.11	28.33	21.48	17.86	20.32	20.35	19.31	21.46	20.98	22.96	21.01	18.16	18.14	20.12	19.4567	25.0933	19.8867	20.3733	21.65	18.8067
ENSSSCG00000001009	RIPK1	receptor interacting serine/threonine kinase 1 [Source:VGNC Symbol;Acc:VGNC:92319]	23.84	27.96	30.64	23.61	23.71	26.7	32.55	33.83	36.01	33.5	28.36	29.24	30.37	28.79	24.43	23.45	32.31	28.44	27.48	24.6733	34.13	30.3667	27.8633	28.0667
ENSSSCG00000001010	WRNIP1	WRN helicase interacting protein 1 [Source:VGNC Symbol;Acc:VGNC:104096]	17.79	28.81	36.55	31.29	30.61	38.03	30.81	31.21	33.45	35	33.33	36.65	36.27	37.44	28.23	22.83	35.74	30.12	27.7167	33.31	31.8233	34.9933	33.98	29.5633
ENSSSCG00000001011	SERPINB1	serpin family B member 1 [Source:HGNC Symbol;Acc:HGNC:3311]	64.1	64.72	58.3	36.18	37.79	44.42	72.39	56.99	75.47	60.68	52.62	57.36	44.41	46.91	44.26	50.56	51.95	54.17	62.3733	39.4633	68.2833	56.8867	45.1933	52.2267
ENSSSCG00000001021		ras responsive element binding protein 1 [Source:VGNC Symbol;Acc:VGNC:92459]	5.35	7.03	8.37	5.44	5.14	6.8	7.98	7.64	7.52	8.71	6.2	7.76	7.38	7.77	5.51	4.79	9.1	9	6.91667	5.79333	7.71333	7.55667	6.88667	7.63
ENSSSCG00000001022	SSR1	signal sequence receptor subunit 1 [Source:NCBI gene (formerly Entrezgene);Acc:100152689]	64.19	69.07	58.67	76.81	70.51	71.34	69.91	63.08	85.65	131.15	113.98	113.79	121.09	134.55	121.57	109.08	100.17	116.2	63.9767	72.8867	72.88	119.64	125.737	108.483
ENSSSCG00000001024	RIOK1	RIO kinase 1 [Source:VGNC Symbol;Acc:VGNC:92315]	16.03	9.17	11.76	10.08	10.17	12.1	8.49	11.28	12.26	11.57	8.81	10.73	12.17	12.33	10.87	9.4	16.24	12.05	12.32	10.7833	10.6767	10.37	11.79	12.5633
ENSSSCG00000001025	DSP	desmoplakin [Source:VGNC Symbol;Acc:VGNC:87459]	97.13	97.17	110.41	65.56	63.33	81.94	83.18	97.13	90.61	101.82	85.1	94.51	116.29	100.9	73.1	63.74	97.9	91.17	101.57	70.2767	90.3067	93.81	96.7633	84.27
ENSSSCG00000001027	BMP6	bone morphogenetic protein 6 [Source:NCBI gene (formerly Entrezgene);Acc:100155536]	0	0	0	0	0	0	0	0	0	0	0	0.03	0	0	0	0	0	0	0	0	0	0.01	0	0
ENSSSCG00000001033	SLC35B3	solute carrier family 35 member B3 [Source:VGNC Symbol;Acc:VGNC:93073]	5.44	3.63	3.05	3.43	3.61	2.83	3.22	2.6	2.57	3.2	4.01	2.86	2.36	3.2	4.1	4.29	3.2	2.86	4.04	3.29	2.79667	3.35667	3.22	3.45
ENSSSCG00000001036	TFAP2A	transcription factor AP-2 alpha [Source:VGNC Symbol;Acc:VGNC:93908]	6.6	5.56	5.51	2.62	3.47	9.23	4.31	5.03	6.08	1.6	4.1	0.82	1.56	1.34	1.23	1.03	1.41	1.52	5.89	5.10667	5.14	2.17333	1.37667	1.32
ENSSSCG00000001038		-	43.99	28.27	22.43	38.32	38.9	32.62	31.62	30.24	31.57	9.79	11.51	13.2	12.55	11.84	16.57	14.23	12.65	11.22	31.5633	36.6133	31.1433	11.5	13.6533	12.7
ENSSSCG00000001040	C6orf52	chromosome 7 C6orf52 homolog [Source:VGNC Symbol;Acc:VGNC:86073]	0.21	0	0	0	0.31	0.35	0.57	0.36	0.9	0	0	0	0	0	0	0	0	0	0.07	0.22	0.61	0	0	0
ENSSSCG00000001041	PAK1IP1	PAK1 interacting protein 1 [Source:VGNC Symbol;Acc:VGNC:91157]	33.28	21.88	24.86	30.1	29.8	32.12	25.2	22	26.16	34.47	33.47	32.62	35.7	36.14	37.19	38.31	41.54	34.89	26.6733	30.6733	24.4533	33.52	36.3433	38.2467
ENSSSCG00000001042	MAK	male germ cell associated kinase [Source:VGNC Symbol;Acc:VGNC:89959]	21.58	12.59	12.63	3.99	8.74	9.05	12.01	12.37	12.38	3.96	4.61	2.87	3.17	4.16	4	5.86	5.6	5.27	15.6	7.26	12.2533	3.81333	3.77667	5.57667
ENSSSCG00000001045	ELOVL2	ELOVL fatty acid elongase 2 [Source:VGNC Symbol;Acc:VGNC:87658]	34.39	547.01	249.99	20.08	20.61	76.85	170.48	291.88	131.69	152.46	124.41	99.06	78.37	41.07	81.31	169.01	218.67	91.14	277.13	39.18	198.017	125.31	66.9167	159.607
ENSSSCG00000001048	ADTRP	androgen dependent TFPI regulating protein [Source:VGNC Symbol;Acc:VGNC:85161]	0	0	0	0	0	0	0	0	0	0	0	0	0	0.04	0.04	0	0	0.05	0	0	0	0	0.026667	0.016667
ENSSSCG00000001049	HIVEP1	HIVEP zinc finger 1 [Source:VGNC Symbol;Acc:VGNC:96585]	5.67	4.46	3.35	2.68	3.2	3.29	3.94	4.26	4.89	5.81	5.87	5.42	4.7	5.18	3.61	5.02	6.63	5.93	4.49333	3.05667	4.36333	5.7	4.49667	5.86
ENSSSCG00000001052	PHACTR1	phosphatase and actin regulator 1 [Source:VGNC Symbol;Acc:VGNC:91365]	0	0.03	0	0.07	0.04	0	0	0.05	0	0	0	0	0	0	0	0.02	0	0	0.01	0.036667	0.016667	0	0	0.006667
ENSSSCG00000001053	TBC1D7	TBC1 domain family member 7 [Source:VGNC Symbol;Acc:VGNC:93778]	5.41	5.94	5.13	5.76	4.21	5.94	3.76	5.29	5.79	7.71	7.4	7.37	7.48	7.17	7.84	7.6	8.09	6.41	5.49333	5.30333	4.94667	7.49333	7.49667	7.36667
ENSSSCG00000001056	RANBP9	RAN binding protein 9 [Source:VGNC Symbol;Acc:VGNC:92082]	29.77	15.38	15.01	11.76	14.24	11.39	12.61	11.92	13.77	11.84	10.9	10.25	11.63	11.98	11.86	12.32	13.83	12.42	20.0533	12.4633	12.7667	10.9967	11.8233	12.8567
ENSSSCG00000001057		mitochondrial calcium uniporter regulator 1 [Source:VGNC Symbol;Acc:VGNC:90087]	9.51	4.95	6.28	5.59	6.72	5.48	3.7	4.4	4.9	6.33	5.68	5.33	4.73	6.08	5.65	6.75	5.24	4.92	6.91333	5.93	4.33333	5.78	5.48667	5.63667
ENSSSCG00000001060		-	0	0	0	0	0	0	0	0	0	0	0	0	0	0	0	0	0	0	0	0	0	0	0	0
ENSSSCG00000001061	JARID2	jumonji and AT-rich interaction domain containing 2 [Source:VGNC Symbol;Acc:VGNC:89279]	5	4.85	5.95	4.44	4.68	5.94	5.63	5.03	5.02	5.46	4.27	4.59	4.68	4.35	4.32	5.02	6.46	5.41	5.26667	5.02	5.22667	4.77333	4.45	5.63
ENSSSCG00000001062	DTNBP1	dystrobrevin binding protein 1 [Source:NCBI gene (formerly Entrezgene);Acc:100049697]	3.09	5.1	4.46	4.7	4.28	5.24	4.59	3.99	4.55	7.64	8.16	6.67	6.27	7.09	5.96	5.66	7.8	5.33	4.21667	4.74	4.37667	7.49	6.44	6.26333
ENSSSCG00000001063	MYLIP	myosin regulatory light chain interacting protein [Source:VGNC Symbol;Acc:VGNC:103999]	0.34	0.1	0.13	0.05	0.12	0.08	0.06	0.23	0.23	0.37	0.08	0.23	0.17	0.15	0.14	0.12	0.18	0.19	0.19	0.083333	0.173333	0.226667	0.153333	0.163333
ENSSSCG00000001064	GMPR	guanosine monophosphate reductase [Source:VGNC Symbol;Acc:VGNC:88514]	9.83	8.64	9.78	3.85	4.38	5.44	12.83	12.93	13.45	5.51	5.67	5.84	3.4	4.82	3.84	4.74	7.12	4.73	9.41667	4.55667	13.07	5.67333	4.02	5.53
ENSSSCG00000001065	ATXN1	ataxin 1 [Source:VGNC Symbol;Acc:VGNC:85687]	6.56	6.76	6.59	4.27	4.85	5.7	6.95	8.11	8.2	3.71	3.84	3.58	3.96	3.43	2.73	2.72	4.41	3.99	6.63667	4.94	7.75333	3.71	3.37333	3.70667
ENSSSCG00000001067	STMND1	stathmin domain containing 1 [Source:VGNC Symbol;Acc:VGNC:93563]	0	0	0	0	0	0	0	0	0	0	0	0	0	0	0	0	0	0	0	0	0	0	0	0
ENSSSCG00000001068	CAP2	cyclase associated actin cytoskeleton regulatory protein 2 [Source:VGNC Symbol;Acc:VGNC:86168]	6.18	4.36	4.26	1.89	1.97	2.66	2.77	3.14	4	1.07	0.98	0.75	0.77	0.91	1.49	0.55	1.34	1.39	4.93333	2.17333	3.30333	0.933333	1.05667	1.09333
ENSSSCG00000001070	FAM8A1	family with sequence similarity 8 member A1 [Source:VGNC Symbol;Acc:VGNC:87996]	7.12	5.19	4.91	5.24	5.52	5.92	5.18	5.56	4.3	6.67	6.38	6.12	6.63	5.86	6.39	4.99	5.4	5.96	5.74	5.56	5.01333	6.39	6.29333	5.45
ENSSSCG00000001072	NHLRC1	NHL repeat containing E3 ubiquitin protein ligase 1 [Source:NCBI gene (formerly Entrezgene);Acc:100152396]	0.09	0	0.08	0.07	0.06	0	0	0	0	0	0	0	0	0	0	0	0.3	0.21	0.056667	0.043333	0	0	0	0.17
ENSSSCG00000001073	TPMT	thiopurine S-methyltransferase [Source:NCBI gene (formerly Entrezgene);Acc:100157630]	224.37	143.76	113.19	114.12	115.93	106.86	91.23	96.54	108.05	38.69	42.45	39.67	57.4	54.64	57.87	51.33	56.42	48.68	160.44	112.303	98.6067	40.27	56.6367	52.1433
ENSSSCG00000001074	KDM1B	lysine demethylase 1B [Source:VGNC Symbol;Acc:VGNC:89409]	38.25	27.32	20.72	17.02	17.5	15.99	16.29	17.49	18.69	8.04	6.95	8.01	10.97	9.01	8.85	7.79	9.62	7.63	28.7633	16.8367	17.49	7.66667	9.61	8.34667
ENSSSCG00000001075		DEK proto-onco [Source:VGNC Symbol;Acc:VGNC:103934]	44.08	29.65	23.86	19.57	19.57	19.14	21.65	21.14	23.77	15.32	17.44	15.76	16.66	17.35	20.18	22.24	21.14	19.41	32.53	19.4267	22.1867	16.1733	18.0633	20.93
ENSSSCG00000001076	RNF144B	ring finger protein 144B [Source:VGNC Symbol;Acc:VGNC:92359]	10.04	7.59	5.9	4.91	3.99	3.98	4.96	5.57	6.97	3.16	2.32	2.15	4.2	3.32	3.09	2.98	3.63	3.13	7.84333	4.29333	5.83333	2.54333	3.53667	3.24667
ENSSSCG00000001078	MBOAT1	membrane bound O-acyltransferase domain containing 1 [Source:VGNC Symbol;Acc:VGNC:90057]	15.73	8.65	8.22	4.59	5.63	5.15	5.08	5.95	5.57	5.79	4.45	6.66	2.86	3.66	5.29	6.15	6.18	4.71	10.8667	5.12333	5.53333	5.63333	3.93667	5.68
ENSSSCG00000001080	CDKAL1	CDK5 regulatory subunit associated protein 1 like 1 [Source:VGNC Symbol;Acc:VGNC:86509]	12.96	5.96	8.19	7.41	8.86	5.5	6.17	4.87	5.09	9.68	7.46	8.75	10.91	12.35	10.48	8.92	9.79	6.65	9.03667	7.25667	5.37667	8.63	11.2467	8.45333
ENSSSCG00000001083		HDGF like 1 [Source:VGNC Symbol;Acc:VGNC:88820]	0	0	0	0.22	0.42	0	0	0.24	0.48	0	0	0	0	0	0.2	0	0.76	0	0	0.213333	0.24	0	0.066667	0.253333
ENSSSCG00000001085	DCDC2	doublecortin domain containing 2 [Source:VGNC Symbol;Acc:VGNC:87181]	90.62	76.13	62.78	29.43	30.68	30.78	40.33	44.06	43.32	30.58	24.13	22.22	46.16	41.65	24.1	21.05	33.34	26.99	76.51	30.2967	42.57	25.6433	37.3033	27.1267
ENSSSCG00000001087	MRS2	magnesium transporter MRS2 [Source:VGNC Symbol;Acc:VGNC:90403]	17.51	9.95	9.31	7.93	7.39	7.46	7.48	6.61	7.51	6.39	6.14	6.23	7.26	7.53	7.41	7.75	8.73	5.23	12.2567	7.59333	7.2	6.25333	7.4	7.23667
ENSSSCG00000001088		-	8.38	3.34	0	3.66	6.52	4.24	4.59	1.14	3.26	0	0.88	3.45	0	0.85	3.19	0	1.15	0	3.90667	4.80667	2.99667	1.44333	1.34667	0.383333
ENSSSCG00000001089	GPLD1	glycosylphosphatidylinositol specific phospholipase D1 [Source:VGNC Symbol;Acc:VGNC:88590]	0.07	0.05	0.02	0.02	0.02	0	0	0.04	0.04	0.04	0.02	0.07	0	0.02	0	0	0	0.08	0.046667	0.013333	0.026667	0.043333	0.006667	0.026667
ENSSSCG00000001090	ALDH5A1	aldehyde dehydrogenase 5 family member A1 [Source:NCBI gene (formerly Entrezgene);Acc:100157072]	10.5	7.39	9.85	5.8	6.08	6.44	7.38	7.15	9.71	4.21	3.11	3.19	4.11	4.08	3.65	2.87	3.99	3.29	9.24667	6.10667	8.08	3.50333	3.94667	3.38333
ENSSSCG00000001091	KIAA0319	KIAA0319 [Source:VGNC Symbol;Acc:VGNC:89429]	1.98	1.87	1.75	1.01	1.04	1.41	0.96	2.64	1.94	1.13	0.8	0.92	1.45	0.54	1.32	1.07	0.87	0.82	1.86667	1.15333	1.84667	0.95	1.10333	0.92
ENSSSCG00000001092	TDP2	tyrosyl-DNA phosphodiesterase 2 [Source:NCBI gene (formerly Entrezgene);Acc:100157860]	22.04	13.66	13.67	15.52	13.1	13.05	13.29	12.48	13.01	17.68	18.79	14.74	17.24	19.72	20.04	19.56	17.82	15.74	16.4567	13.89	12.9267	17.07	19	17.7067
ENSSSCG00000001095	GMNN	geminin DNA replication inhibitor [Source:VGNC Symbol;Acc:VGNC:88513]	25.39	20.77	11.99	17.86	18.73	18.28	15.96	16.06	15.38	18.89	20.98	17.98	23.81	25.42	27.42	27.04	22.71	23.4	19.3833	18.29	15.8	19.2833	25.55	24.3833
ENSSSCG00000001096	ARMH2	armadillo like helical domain containing 2 [Source:VGNC Symbol;Acc:VGNC:85533]	0	0	0	0	0	0	0	0	0	0	0	0	0	0	0	0	0	0	0	0	0	0	0	0
ENSSSCG00000001097	RIPOR2	RHO family interacting cell polarization regulator 2 [Source:VGNC Symbol;Acc:VGNC:92322]	1.37	1.14	1.03	0.73	0.77	0.79	2.33	1.62	1.75	0.05	0.11	0.2	0.14	0.3	0.14	0.1	0.32	0.24	1.18	0.763333	1.9	0.12	0.193333	0.22
ENSSSCG00000001098		-	0	0	0	0	0	0	0	0	0	0	0	0	0	0	0	0	0	0	0	0	0	0	0	0
ENSSSCG00000001099	CMAH	cytidine monophospho-N-acetylneuraminic acid hydroxylase [Source:NCBI gene (formerly Entrezgene);Acc:396918]	0	0.07	0.02	0.03	0	0.03	0	0	0.07	0.05	0	0.01	0.03	0.07	0.06	0.04	0.13	0.04	0.03	0.02	0.023333	0.02	0.053333	0.07
ENSSSCG00000001100	CARMIL1	capping protein regulator and myosin 1 linker 1 [Source:VGNC Symbol;Acc:VGNC:86192]	28.47	20.47	19.8	12.45	11.28	13.45	17.11	15.77	20.63	13.35	10.73	12.04	11.66	12.3	10.14	11.11	16.43	13.28	22.9133	12.3933	17.8367	12.04	11.3667	13.6067
ENSSSCG00000001101	SCGN	secretagogin, EF-hand calcium binding protein [Source:VGNC Symbol;Acc:VGNC:92624]	1.33	1.39	0.44	0.48	0.28	0.19	0.68	0.84	0.33	0.3	0.18	0.23	0.13	0.11	0.22	0.69	0.2	0.06	1.05333	0.316667	0.616667	0.236667	0.153333	0.316667
ENSSSCG00000001105		H2A clustered histone 2 [Source:VGNC Symbol;Acc:VGNC:109783]	0	0	0	0	0	0	0	0	0	0	0	0	0	0	0	0	0	0	0	0	0	0	0	0
ENSSSCG00000001107	SLC17A1	solute carrier family 17 member 1 [Source:VGNC Symbol;Acc:VGNC:92950]	1.23	0.47	0.79	0.88	0.87	0.79	0.97	1.05	0.87	0.87	0.84	0.92	1.43	0.56	0.99	1.35	1.48	1.23	0.83	0.846667	0.963333	0.876667	0.993333	1.35333
ENSSSCG00000001131		-	4.04	4.12	4.7	3.88	3.89	4.13	3.26	3.69	2.98	8.32	7.77	8.62	7.1	7.24	6.03	7.82	7.52	8.06	4.28667	3.96667	3.31	8.23667	6.79	7.8
ENSSSCG00000001132	BTN1A1	butyrophilin subfamily 1 member A1 [Source:VGNC Symbol;Acc:VGNC:85915]	0.04	0.04	0.07	0.06	0.11	0.09	0.29	0	0.06	0.52	0.46	0.48	0.37	0.49	0.21	0.23	0.86	0.81	0.05	0.086667	0.116667	0.486667	0.356667	0.633333
ENSSSCG00000001137	H1-3	H1.3 linker histone, cluster member [Source:VGNC Symbol;Acc:VGNC:109770]	181.25	264.83	217.23	203.1	198.55	228.97	266.77	245.1	302.51	262.82	217.65	272.03	244.72	288.35	228.11	207.43	354.7	247.55	221.103	210.207	271.46	250.833	253.727	269.893
ENSSSCG00000001156	ZNF322	zinc finger protein 322 [Source:VGNC Symbol;Acc:VGNC:95224]	13.01	8.15	7.84	5.16	5.92	5.53	5.65	5.77	6.79	7.23	6.34	6.09	6.46	6.6	7.36	7.07	7.35	6.56	9.66667	5.53667	6.07	6.55333	6.80667	6.99333
ENSSSCG00000001164	ZNF184	zinc finger protein 184 [Source:VGNC Symbol;Acc:VGNC:95200]	6.52	3.93	3.12	2.28	2.49	2.47	2.38	2.24	3.75	3.01	2.58	3.15	2.87	2.89	2.74	2.77	2.81	3.1	4.52333	2.41333	2.79	2.91333	2.83333	2.89333
ENSSSCG00000001201	ZKSCAN8	zinc finger with KRAB and SCAN domains 8 [Source:HGNC Symbol;Acc:HGNC:12983]	3.96	2.58	2.31	2.38	1.95	2.58	2.42	1.75	2.39	3.77	3.79	3.36	4.42	3.11	3.5	4.26	4.03	3.41	2.95	2.30333	2.18667	3.64	3.67667	3.9
ENSSSCG00000001202	ZNF389	zinc finger protein 389 [Source:NCBI gene (formerly Entrezgene);Acc:100270748]	1.54	1.7	1.37	1.51	0.84	0.1	0.61	1.47	0.85	1.7	2.38	1.87	1.15	2.4	0.97	3.56	2.91	1.07	1.53667	0.816667	0.976667	1.98333	1.50667	2.51333
ENSSSCG00000001203	ZSCAN9	zinc finger and SCAN domain containing 9 [Source:VGNC Symbol;Acc:VGNC:95332]	0	0	0	0	0	0.02	0	0.06	0	0.02	0.04	0.04	0.04	0.02	0.02	0	0.04	0.06	0	0.006667	0.02	0.033333	0.026667	0.033333
ENSSSCG00000001204	ZKSCAN4	zinc finger with KRAB and SCAN domains 4 [Source:VGNC Symbol;Acc:VGNC:95173]	1.07	0.66	1.3	0.68	0.54	0.79	0.97	0.88	1.03	1.3	1.13	1.03	0.66	1.16	0.71	0.59	1.45	1.04	1.01	0.67	0.96	1.15333	0.843333	1.02667
ENSSSCG00000001205	NKAPL	NFKB activating protein like [Source:VGNC Symbol;Acc:VGNC:90758]	0	0	0	0	0	0	0	0	0	0	0	0	0	0	0	0	0	0	0	0	0	0	0	0
ENSSSCG00000001206	ZSCAN26	zinc finger and SCAN domain containing 26 [Source:VGNC Symbol;Acc:VGNC:95330]	4.15	5.54	5.04	3.05	3.78	3.52	3.69	2.3	3.63	5.96	3.79	3.99	5.6	4.56	5.72	4.84	5.5	4.39	4.91	3.45	3.20667	4.58	5.29333	4.91
ENSSSCG00000001207	PGBD1	piggyBac transposable element derived 1 [Source:VGNC Symbol;Acc:VGNC:91345]	0.27	0.44	0.3	0.17	0.18	0.24	0.22	0.57	0.47	0.21	0.19	0.24	0.37	0.18	0.26	0.26	0.28	0.14	0.336667	0.196667	0.42	0.213333	0.27	0.226667
ENSSSCG00000001209	ZSCAN12	zinc finger and SCAN domain containing 12 [Source:VGNC Symbol;Acc:VGNC:95325]	0	0	0	0.03	0	0	0.01	0	0.06	0	0.1	0.01	0	0.03	0.03	0.01	0.23	0.01	0	0.01	0.023333	0.036667	0.02	0.083333
ENSSSCG00000001211		-	0	0	0	0	0	0	0	0	0	0	0	0	0	0	0	0	0	0	0	0	0	0	0	0
ENSSSCG00000001213	GPX6	glutathione peroxidase 6 [Source:NCBI gene (formerly Entrezgene);Acc:100154091]	0	0	0	0.07	0	0	0	0	0.07	0	0	0	0	0	0	0	0	0	0	0.023333	0.023333	0	0	0
ENSSSCG00000001214	GPX5	glutathione peroxidase 5 [Source:NCBI gene (formerly Entrezgene);Acc:396920]	0	0	0	0	0	0	0	0	0	0	0	0	0	0	0	0	0	0	0	0	0	0	0	0
ENSSSCG00000001216	SCAND3	SCAN domain containing 3 [Source:HGNC Symbol;Acc:HGNC:13851]	0.08	0	0.1	0	0	0.06	0	0	0.11	0.12	0.04	0.1	0.02	0	0.05	0.07	0.04	0.02	0.06	0.02	0.036667	0.086667	0.023333	0.043333
ENSSSCG00000001219	TRIM27	tripartite motif containing 27 [Source:VGNC Symbol;Acc:VGNC:94402]	11.7	13.44	15.94	18.18	14.37	15.94	11.91	12.86	14.54	20.61	16.89	17.63	19	19.21	15.49	14.28	18.05	13.92	13.6933	16.1633	13.1033	18.3767	17.9	15.4167
ENSSSCG00000001229		MHC class I antigen 3 [Source:NCBI gene (formerly Entrezgene);Acc:100037288]	40.84	59.05	64.26	46.34	43.25	54.87	111.74	76.46	96.48	170.09	154.28	162.64	98.94	123.62	147.25	168.27	181.61	195.05	54.7167	48.1533	94.8933	162.337	123.27	181.643
ENSSSCG00000001232		-	0	0.05	0	0	0	0.09	0	0.04	0	0	0	0	0	0	0.04	0	0	0.09	0.016667	0.03	0.013333	0	0.013333	0.03
ENSSSCG00000001233	TRIM26	tripartite motif containing 26 [Source:NCBI gene (formerly Entrezgene);Acc:100144460]	52.37	67.11	62.62	46	50	52.89	90.86	87.51	93.46	61.8	58.08	59.41	43.28	50.75	50.6	59.58	53.76	64.54	60.7	49.63	90.61	59.7633	48.21	59.2933
ENSSSCG00000001234	TRIM10	tripartite motif containing 10 [Source:NCBI gene (formerly Entrezgene);Acc:100144459]	0	0.03	0	0	0	0	0	0	0.03	0	0	0	0	0	0	0	0	0	0.01	0	0.01	0	0	0
ENSSSCG00000001235	TRIM15	tripartite motif containing 15 [Source:VGNC Symbol;Acc:VGNC:94395]	0	0	0	0	0	0.04	0	0	0	0	0	0	0	0	0	0	0	0	0	0.013333	0	0	0	0
ENSSSCG00000001236	TRIM40	tripartite motif containing 40 [Source:VGNC Symbol;Acc:VGNC:94413]	0.02	0	0	0.02	0	0.06	0.02	0	0	0	0	0	0.02	0	0	0	0.02	0.25	0.006667	0.026667	0.006667	0	0.006667	0.09
ENSSSCG00000001242	GABBR1	gamma-aminobutyric acid type B receptor subunit 1 [Source:VGNC Symbol;Acc:VGNC:88297]	14.01	15.78	15.03	8.93	9.74	11.14	10.63	12.81	12.56	17.83	15.48	15.71	17.64	13.16	11.5	10.93	15.41	14.08	14.94	9.93667	12	16.34	14.1	13.4733
ENSSSCG00000001245	POLR1H	RNA polymerase I subunit H [Source:NCBI gene (formerly Entrezgene);Acc:100152094]	5.5	8.77	10.84	18.06	13.53	13.9	11.71	9.57	10.52	18.54	14.41	19.07	15.78	16.15	13.6	15.28	19.02	16.43	8.37	15.1633	10.6	17.34	15.1767	16.91
ENSSSCG00000001247	ZFP57	ZFP57 zinc finger protein [Source:NCBI gene (formerly Entrezgene);Acc:100141415]	0.22	0.12	0.14	0.15	0	0.05	0.04	0.15	0.05	0.18	0.16	0.11	0.04	0.15	0.21	0	0.14	0.06	0.16	0.066667	0.08	0.15	0.133333	0.066667
ENSSSCG00000001248	MOG	myelin oligodendrocyte glycoprotein [Source:NCBI gene (formerly Entrezgene);Acc:100141421]	0	0.01	0	0	0.15	0.02	0.07	0.07	0.1	0.05	0.06	0	0.19	0.03	0	0.12	0.02	0.1	0.003333	0.056667	0.08	0.036667	0.073333	0.08
ENSSSCG00000001252	UBD	ubiquitin D [Source:NCBI gene (formerly Entrezgene);Acc:100294688]	11.4	14.47	8.12	19.38	16.15	13.81	25.09	14.54	25.6	138.85	160.68	142.5	105.75	146.85	126.53	164.52	180.89	168.67	11.33	16.4467	21.7433	147.343	126.377	171.36
ENSSSCG00000001253	OR2I1P	olfactory receptor family 2 subfamily I member 1 pseudogene [Source:HGNC Symbol;Acc:HGNC:8258]	0	0	0	0	0	0	0	0	0	0	0	0	0	0	0	0	0	0.08	0	0	0	0	0	0.026667
ENSSSCG00000001254		-	0	0	0	0	0	0	0	0	0	0	0	0	0	0	0	0	0	0	0	0	0	0	0	0
ENSSSCG00000001256		-	0	0	0	0	0	0	0	0	0	0	0	0	0	0	0	0	0	0	0	0	0	0	0	0
ENSSSCG00000001297		-	0	0	0	0	0	0	0	0	0	0	0	0	0	0	0	0	0	0	0	0	0	0	0	0
ENSSSCG00000001304		-	0	0	0	0	0	0	0	0	0	0	0	0	0	0	0	0	0	0	0	0	0	0	0	0
ENSSSCG00000001341		-	131.98	145.13	127.39	86.26	91.66	94.93	175.92	126.46	185.37	158.55	147.67	157.61	73.76	92.26	128.29	149.29	135.28	155.32	134.833	90.95	162.583	154.61	98.1033	146.63
ENSSSCG00000001342	TRIM39	tripartite motif containing 39 [Source:NCBI gene (formerly Entrezgene);Acc:100151742]	8.69	7.91	10.09	8.75	6.76	9.57	8.42	10.25	9.7	9.86	8.77	10.76	8.42	8.3	8.78	9.6	12.02	10.28	8.89667	8.36	9.45667	9.79667	8.5	10.6333
ENSSSCG00000001346	ABCF1	ATP binding cassette subfamily F member 1 [Source:VGNC Symbol;Acc:VGNC:84966]	38.82	43.77	50.6	40.57	40.78	49.43	46.18	46.68	57.21	44.87	37.82	42.56	45.2	45.83	41.36	35.51	47.71	43.19	44.3967	43.5933	50.0233	41.75	44.13	42.1367
ENSSSCG00000001347	PPP1R10	protein phosphatase 1 regulatory subunit 10 [Source:VGNC Symbol;Acc:VGNC:91717]	30.97	32.95	33.14	23.13	24.84	29.13	38.01	38.13	44.51	24.36	19.6	21.14	20.24	27.33	20.62	19.43	28.47	24.4	32.3533	25.7	40.2167	21.7	22.73	24.1
ENSSSCG00000001362	MDC1	mediator of DNA damage checkpoint 1 [Source:VGNC Symbol;Acc:VGNC:109434]	11.39	15.88	17.26	13.98	13.46	15.51	15.68	16.73	17.55	19.34	16.52	17.51	17.45	18.44	16.46	15.45	23.68	18.38	14.8433	14.3167	16.6533	17.79	17.45	19.17
ENSSSCG00000001372	GNL1	G protein nucleolar 1 (putative) [Source:NCBI gene (formerly Entrezgene);Acc:100151741]	22.28	22.82	25.52	18.25	19.3	24.83	24	22.72	28.79	20.08	17.03	19.52	22.96	20.53	18.38	18.26	23.55	24.23	23.54	20.7933	25.17	18.8767	20.6233	22.0133
ENSSSCG00000001376	DHX16	DEAH-box helicase 16 [Source:VGNC Symbol;Acc:VGNC:87287]	9.14	10.11	13.17	11.22	10.5	15.18	12.88	12.06	14.58	15.08	14.69	16.04	16.94	14.2	14.38	12.96	17.38	13.89	10.8067	12.3	13.1733	15.27	15.1733	14.7433
ENSSSCG00000001379	TUBB	tubulin beta class I [Source:NCBI gene (formerly Entrezgene);Acc:733686]	481.76	462.18	454.63	367.68	369.12	428.14	378.52	378.97	487.39	349.71	282.71	305.87	387.36	375.32	311.62	286.45	375.77	319.81	466.19	388.313	414.96	312.763	358.1	327.343
ENSSSCG00000001382	DDR1	discoidin domain receptor tyrosine kinase 1 [Source:VGNC Symbol;Acc:VGNC:107135]	50.84	63.58	66.98	40	40.02	49.14	54.92	54.85	53.28	52.73	42.23	47.26	37.6	40.79	35.73	34.43	51.47	42.41	60.4667	43.0533	54.35	47.4067	38.04	42.77
ENSSSCG00000001384	VARS2	valyl-tRNA synthetase 2, mitochondrial [Source:VGNC Symbol;Acc:VGNC:109436]	11.77	12.47	17.25	15.22	12.73	18.3	15.42	14.72	15.28	18.04	15.04	17.88	17.7	16.45	14.38	14.95	21.16	17.73	13.83	15.4167	15.14	16.9867	16.1767	17.9467
ENSSSCG00000001388	C6orf15	chromosome 7 C6orf15 homolog [Source:NCBI gene (formerly Entrezgene);Acc:100144463]	0	0.24	0	0	0.28	0.1	0	0.11	0.54	0.97	0.68	1.22	0.73	0.09	1.83	2.22	1.2	1.33	0.08	0.126667	0.216667	0.956667	0.883333	1.58333
ENSSSCG00000001391	CCHCR1	coiled-coil alpha-helical rod protein 1 [Source:VGNC Symbol;Acc:VGNC:109423]	6.37	10.54	11.05	12.77	10.58	13.33	15.42	13.39	15.82	12.99	12.22	12.65	13.58	13.16	11.26	10.73	15.47	11.65	9.32	12.2267	14.8767	12.62	12.6667	12.6167
ENSSSCG00000001392	TCF19	transcription factor 19 [Source:VGNC Symbol;Acc:VGNC:93818]	5.74	6.51	6.55	6.06	6.43	7.31	8.47	7.69	10.39	3.08	2.67	3.05	2.41	3.43	2.97	2.28	4.19	3.27	6.26667	6.6	8.85	2.93333	2.93667	3.24667
ENSSSCG00000001393		POU class 5 homeobox 1 [Source:NCBI gene (formerly Entrezgene);Acc:100127461]	0	0.09	0	0	0	0	0	0	0	0	0	0	0.15	0	0	0.08	0	0	0.03	0	0	0	0.05	0.026667
ENSSSCG00000001394		-	21.06	18.41	21.46	12.43	13.64	12.5	26.4	21.36	28.4	15.01	14.44	13.74	10.31	9.95	9.84	12.21	12.91	14.88	20.31	12.8567	25.3867	14.3967	10.0333	13.3333
ENSSSCG00000001395		-	0.66	1.99	2.86	1.02	1.75	0.86	2.69	1.55	3.19	7.69	5.38	5.87	2.76	5.29	7.62	6.93	4.7	7	1.83667	1.21	2.47667	6.31333	5.22333	6.21
ENSSSCG00000001396		MHC class I antigen 8 [Source:NCBI gene (formerly Entrezgene);Acc:100135036]	10.62	17.74	17.07	15.19	13.66	16.46	25.71	20.74	22.64	22.85	24.06	26.98	16.33	19.67	21.98	27.92	26.84	26.23	15.1433	15.1033	23.03	24.63	19.3267	26.9967
ENSSSCG00000001398		MHC class I antigen 7 [Source:NCBI gene (formerly Entrezgene);Acc:396650]	44.05	52.31	52.23	45.35	42.7	43.84	59.29	58.44	65.1	66.97	62.78	63.44	70.01	66.07	54.27	49.87	64.08	57.57	49.53	43.9633	60.9433	64.3967	63.45	57.1733
ENSSSCG00000001400	DDX39B	DExD-box helicase 39B [Source:VGNC Symbol;Acc:VGNC:109422]	151.14	116.86	107.41	105.85	103.18	107.16	123.23	111.56	136.15	119.13	108.83	120.2	110.73	107.37	119.63	140.22	133.16	114.75	125.137	105.397	123.647	116.053	112.577	129.377
ENSSSCG00000001401	ATP6V1G2	ATPase H+ transporting V1 subunit G2 [Source:VGNC Symbol;Acc:VGNC:101485]	0.46	0.49	0.47	0.06	0.24	0.32	0.23	0.13	0.4	0.27	0.07	0.29	0.21	0.12	0.69	0.14	0.13	0.06	0.473333	0.206667	0.253333	0.21	0.34	0.11
ENSSSCG00000001402	NFKBIL1	NFKB inhibitor like 1 [Source:VGNC Symbol;Acc:VGNC:90725]	8.7	17.73	24.34	21.31	17.58	23.12	24.98	23.2	19.28	33.35	30.26	32.15	31.79	31.26	32.89	24.8	30.08	33.6	16.9233	20.67	22.4867	31.92	31.98	29.4933
ENSSSCG00000001403	LTA	lymphotoxin alpha [Source:NCBI gene (formerly Entrezgene);Acc:407742]	0.08	0.43	0.07	0.23	0.6	0.18	0.4	0.31	0.45	0.29	0.23	0.28	0.43	0.76	0.68	0.07	0.78	0.67	0.193333	0.336667	0.386667	0.266667	0.623333	0.506667
ENSSSCG00000001407		-	0	0	0	0	0	0	0	0	0	0	0	0	0	0	0	0	0	0	0	0	0	0	0	0
ENSSSCG00000001409	PRRC2A	proline rich coiled-coil 2A [Source:NCBI gene (formerly Entrezgene);Acc:100137083]	55.42	75.07	94.01	64.99	61.21	84.75	77.76	84.24	91.49	69.82	55.86	63.76	77.45	70.3	50.92	45.63	81.68	63.8	74.8333	70.3167	84.4967	63.1467	66.2233	63.7033
ENSSSCG00000001410	BAG6	BAG cochaperone 6 [Source:NCBI gene (formerly Entrezgene);Acc:100153950]	50.78	59.17	66.41	58.49	53.52	72.33	60.41	66.3	70.66	65.58	54.29	56.7	73.87	70.31	55.09	41.7	70.15	62.56	58.7867	61.4467	65.79	58.8567	66.4233	58.1367
ENSSSCG00000001411	APOM	apolipoprotein M [Source:VGNC Symbol;Acc:VGNC:85424]	1.35	0.85	0.5	0.78	0.77	0.82	0.49	0.52	0.72	1.29	1.46	1.26	0.62	0.96	1.66	2.13	1.26	1.04	0.9	0.79	0.576667	1.33667	1.08	1.47667
ENSSSCG00000001413	GPANK1	G-patch domain and ankyrin repeats 1 [Source:VGNC Symbol;Acc:VGNC:88571]	9.03	10.4	10.5	9.63	9.8	9.37	11.05	10.03	10.76	15.29	10.71	11.68	12.16	9.7	10.54	10.43	12.56	11.41	9.97667	9.6	10.6133	12.56	10.8	11.4667
ENSSSCG00000001414	CSNK2B	casein kinase 2 beta [Source:NCBI gene (formerly Entrezgene);Acc:397211]	20.89	19.29	18.9	19.22	19.89	19.5	17.49	19.45	22.1	21.01	19.37	20.3	21.67	30.71	19.7	23.34	23.42	21.84	19.6933	19.5367	19.68	20.2267	24.0267	22.8667
ENSSSCG00000001416	LY6G5C	lymphocyte antigen 6 family member G5C [Source:VGNC Symbol;Acc:VGNC:89901]	0	0	0	0	0	0.15	0	0	0	0	0	0.14	0	0	0	0	0	0.45	0	0.05	0	0.046667	0	0.15
ENSSSCG00000001418	NEU1	neuraminidase 1 [Source:NCBI gene (formerly Entrezgene);Acc:100124381]	15.14	12.43	15.42	10.17	10.09	11.52	11.77	12.48	15.72	11.92	10.31	9.76	12.86	13.61	11.85	9.05	12.12	11.3	14.33	10.5933	13.3233	10.6633	12.7733	10.8233
ENSSSCG00000001419	SLC44A4	solute carrier family 44 member 4 [Source:VGNC Symbol;Acc:VGNC:93120]	5.93	6.36	3.81	0.81	0.83	0.91	1.79	2.72	1.7	4.36	3.15	4.15	2.27	1.23	2.82	3.96	4.82	2.46	5.36667	0.85	2.07	3.88667	2.10667	3.74667
ENSSSCG00000001420	EHMT2	euchromatic histone lysine methyltransferase 2 [Source:NCBI gene (formerly Entrezgene);Acc:100124382]	9.82	12.9	15.74	11.91	12.83	15.62	15.65	16.97	18.22	11.17	9.64	10.52	10.09	10.33	9.67	8.41	10.05	10.38	12.82	13.4533	16.9467	10.4433	10.03	9.61333
ENSSSCG00000001421	ZBTB12	zinc finger and BTB domain containing 12 [Source:VGNC Symbol;Acc:VGNC:95060]	1.98	3.47	3.67	4.4	4.12	3.86	4.94	5.02	2.98	2.29	2.2	2.18	2.3	2.93	2.55	1.51	1.37	2.03	3.04	4.12667	4.31333	2.22333	2.59333	1.63667
ENSSSCG00000001422	C2	complement C2 [Source:NCBI gene (formerly Entrezgene);Acc:448981]	4.08	5.78	3.73	0.9	1.77	3.17	4.36	1.95	5.54	4.62	3.98	4.33	2.83	3.73	3.56	4.97	5.18	5.05	4.53	1.94667	3.95	4.31	3.37333	5.06667
ENSSSCG00000001423	NELFE	negative elongation factor complex member E [Source:VGNC Symbol;Acc:VGNC:90682]	41.91	63.12	61.62	67.26	62.15	74.69	58.08	63.34	74.29	69.99	62.93	73.39	91.69	72.74	60.97	50.67	68.58	63.46	55.55	68.0333	65.2367	68.77	75.1333	60.9033
ENSSSCG00000001424	SKIC2	SKI2 subunit of superkiller complex [Source:VGNC Symbol;Acc:VGNC:92904]	24.78	32.73	39.47	31.54	29.46	36.93	37.15	35.04	43.81	49.6	39.44	43.11	48.81	44.16	35.2	33.21	45.27	42.46	32.3267	32.6433	38.6667	44.05	42.7233	40.3133
ENSSSCG00000001425	DXO	decapping exoribonuclease [Source:VGNC Symbol;Acc:VGNC:87493]	8.08	12.08	12.49	15.4	14.89	13.8	9.54	11.21	12.78	18.76	20.89	19.51	25.14	23.9	24.48	17.54	17.49	21.34	10.8833	14.6967	11.1767	19.72	24.5067	18.79
ENSSSCG00000001426	STK19	serine/threonine kinase 19 [Source:NCBI gene (formerly Entrezgene);Acc:100144527]	9.95	11.94	14.09	15.22	13.29	15.06	13.39	14.7	12.57	19.86	19.77	21.43	22.13	22.17	20.58	20.73	24.03	22.12	11.9933	14.5233	13.5533	20.3533	21.6267	22.2933
ENSSSCG00000001427	C4A	complement C4A (Rodgers blood group) [Source:NCBI gene (formerly Entrezgene);Acc:445467]	0.1	0.12	0.31	0.16	0.07	0.27	0.23	0.21	0.03	0.21	0.13	0.29	0.38	0.17	0.25	0.13	0.28	0.28	0.176667	0.166667	0.156667	0.21	0.266667	0.23
ENSSSCG00000001428	CYP21A2	cytochrome P450 family 21 subfamily A member 1 [Source:VGNC Symbol;Acc:VGNC:103369]	0	0	0	0.16	0	0	0	0	0	0	0	0	0	0	0.04	0	0	0	0	0.053333	0	0	0.013333	0
ENSSSCG00000001430	ATF6B	activating transcription factor 6 beta [Source:VGNC Symbol;Acc:VGNC:85610]	28.41	27.48	32.01	29.33	29.87	34.5	33.99	28.47	31.17	41.01	37.99	41.64	39.89	43.3	41.52	37.35	40.44	41.98	29.3	31.2333	31.21	40.2133	41.57	39.9233
ENSSSCG00000001431	FKBPL	FKBP prolyl isomerase like [Source:VGNC Symbol;Acc:VGNC:98012]	1.13	1.43	2.46	2.31	1.9	2.09	2.11	2.93	2.06	2.22	1.34	1.47	1.76	1.81	3.58	2.24	2.53	2.38	1.67333	2.1	2.36667	1.67667	2.38333	2.38333
ENSSSCG00000001433	PPT2	palmitoyl-protein thioesterase 2 [Source:NCBI gene (formerly Entrezgene);Acc:100144537]	29.64	27.63	23.35	16.4	19.94	22.07	24	22.78	25.82	25.61	24.22	25.87	27.1	20.93	19.71	18.8	19.75	26.66	26.8733	19.47	24.2	25.2333	22.58	21.7367
ENSSSCG00000001434	EGFL8	EGF like domain multiple 8 [Source:VGNC Symbol;Acc:VGNC:87585]	0.69	0.71	0.2	0	1.21	2.15	1.21	2.97	2.15	1.97	1.86	0.54	1.68	1.52	1.37	0.62	0.27	1.15	0.533333	1.12	2.11	1.45667	1.52333	0.68
ENSSSCG00000001435	AGPAT1	1-acylglycerol-3-phosphate O-acyltransferase 1 [Source:NCBI gene (formerly Entrezgene);Acc:613128]	23.93	24.05	22.14	14.69	16.4	17.86	20.41	21.45	23.19	21.84	15.23	17.32	16.51	18.56	14.69	13.91	20.45	18.49	23.3733	16.3167	21.6833	18.13	16.5867	17.6167
ENSSSCG00000001436	RNF5	ring finger protein 5 [Source:NCBI gene (formerly Entrezgene);Acc:100144528]	19.3	26.78	32.52	39.03	40.44	44.64	37.9	35.72	34.66	32.84	34.61	30.58	35.25	35.5	34.46	30.43	30.1	28.04	26.2	41.37	36.0933	32.6767	35.07	29.5233
ENSSSCG00000001437	AGER	advanced glycosylation end-product specific receptor [Source:VGNC Symbol;Acc:VGNC:85178]	0.41	1.02	1.11	1.79	0.4	0	0.66	0.41	2.41	1	0.17	0.64	0	0	0.74	0.75	0.67	1.73	0.846667	0.73	1.16	0.603333	0.246667	1.05
ENSSSCG00000001438	PBX2	PBX homeobox 2 [Source:NCBI gene (formerly Entrezgene);Acc:100144541]	15.29	17.36	16.36	11.02	13.26	14.87	15.14	15.28	13.69	18.39	19.21	16.71	17.56	18.65	15.92	16.56	17.38	16.51	16.3367	13.05	14.7033	18.1033	17.3767	16.8167
ENSSSCG00000001439	GPSM3	G protein signaling modulator 3 [Source:VGNC Symbol;Acc:VGNC:88650]	0.29	0.61	0	0	0	0.15	0.65	0.39	0.08	0.29	0.43	0.56	0.08	0.67	0.39	0.08	0	0.45	0.3	0.05	0.373333	0.426667	0.38	0.176667
ENSSSCG00000001440	NOTCH4	notch receptor 4 [Source:NCBI gene (formerly Entrezgene);Acc:100144522]	0.75	0.86	1.19	0.66	0.91	1.14	1.33	1.08	1.31	0.95	0.62	0.48	0.65	0.65	0.53	0.61	0.77	0.85	0.933333	0.903333	1.24	0.683333	0.61	0.743333
ENSSSCG00000001441		-	0	0	0.02	0	0	0	0.01	0	0	0	0	0	0	0.01	0	0	0	0	0.006667	0	0.003333	0	0.003333	0
ENSSSCG00000001444		-	0	0	0	0	0	0	0	0	0	0	0	0	0	0	0	0	0	0	0	0	0	0	0	0
ENSSSCG00000001453	HLA-DRA	MHC class II DR-alpha [Source:NCBI gene (formerly Entrezgene);Acc:100135040]	0.25	0.37	0.23	0.15	0.2	0.14	0.38	0.2	0.21	2.84	2.53	3.05	2.44	3.13	2.8	4.72	3.95	2.7	0.283333	0.163333	0.263333	2.80667	2.79	3.79
ENSSSCG00000001455		MHC class II histocompatibility antigen SLA-DRB1 [Source:NCBI gene (formerly Entrezgene);Acc:100153386]	1.18	0.18	0.81	0	0	0	0.13	0.27	0.61	5.59	5.56	4.54	4.13	6.94	5.98	6.49	7.93	3.97	0.723333	0	0.336667	5.23	5.68333	6.13
ENSSSCG00000001456		MHC class II histocompatibility antigen SLA-DQA [Source:NCBI gene (formerly Entrezgene);Acc:100153387]	3.16	2.82	1.43	1.36	0.47	1.28	2.05	1.71	2.31	12.59	12	14.19	13.9	14.6	13.81	21.45	20.77	16.41	2.47	1.03667	2.02333	12.9267	14.1033	19.5433
ENSSSCG00000001457	SLA-DQB1	SLA-DQ beta1 domain [Source:NCBI gene (formerly Entrezgene);Acc:100037921]	2.06	3.49	2.57	0.11	1.63	2.04	3.14	3	3.18	18.9	15.4	21.39	12.55	19.64	15.77	20.08	28.14	20.5	2.70667	1.26	3.10667	18.5633	15.9867	22.9067
ENSSSCG00000001458		-	0	0	0	0	0	0	0	0.21	0	0	0	0	0	0	0	0	0	0	0	0	0.07	0	0	0
ENSSSCG00000001459	HLA-DOB	MHC class II, DO beta [Source:NCBI gene (formerly Entrezgene);Acc:100135049]	1.43	1.07	1.11	0.64	1.63	1.64	2.37	2.87	2.51	1.23	2.61	1.7	0.3	1.09	0.84	1.59	1.03	1.45	1.20333	1.30333	2.58333	1.84667	0.743333	1.35667
ENSSSCG00000001463	PSMB9	proteasome 20S subunit beta 9 [Source:VGNC Symbol;Acc:VGNC:91911]	74.49	92.5	99.55	89.61	91.15	89.3	161.89	132.43	163.15	94.9	106.41	104.2	58.17	89.07	93.24	129.77	116.52	108.3	88.8467	90.02	152.49	101.837	80.16	118.197
ENSSSCG00000001469	SLA-DMB	MHC class II, DM beta [Source:NCBI gene (formerly Entrezgene);Acc:100135050]	0.41	0.43	0.54	0.18	0.13	0.18	0.92	0.52	0.41	0.96	0.74	0.96	0.43	1.11	0.77	0.77	0.91	1.53	0.46	0.163333	0.616667	0.886667	0.77	1.07
ENSSSCG00000001470	SLA-DMA	SLA-DM alpha chain [Source:NCBI gene (formerly Entrezgene);Acc:445528]	4.29	7.49	6.45	3.5	3.68	4.38	6.21	6.39	5.52	7.71	7.14	9.99	4.55	7.87	7.99	8.31	7.86	8.79	6.07667	3.85333	6.04	8.28	6.80333	8.32
ENSSSCG00000001471	BRD2	bromodomain containing 2 [Source:VGNC Symbol;Acc:VGNC:85872]	142.16	119.33	117.27	117.94	107.92	126.75	117.64	116.76	141.71	151.8	126.84	142.39	142.28	146.54	127.92	130.35	168.17	148.27	126.253	117.537	125.37	140.343	138.913	148.93
ENSSSCG00000001472	SLA-DOA	major histocompatibility complex, class II, DO alpha [Source:NCBI gene (formerly Entrezgene);Acc:100157996]	0	0	0	0	0.2	0	0.25	0.09	0.1	0.39	0.13	0.38	0.28	0.49	0.24	0.15	0.58	0.41	0	0.066667	0.146667	0.3	0.336667	0.38
ENSSSCG00000001473	COL11A2	collagen type XI alpha 2 chain [Source:VGNC Symbol;Acc:VGNC:86863]	0.14	0.32	0.33	0.17	0.17	0.23	0.75	0.5	0.57	0.65	0.94	0.72	0.67	0.92	0.49	0.37	0.75	0.65	0.263333	0.19	0.606667	0.77	0.693333	0.59
ENSSSCG00000001474	RXRB	retinoid X receptor beta [Source:VGNC Symbol;Acc:VGNC:92529]	18.4	28.64	27.14	29.74	25.95	33.11	27.51	29.79	29.24	42.34	38.6	35.54	39.61	39.81	35.21	30.58	36.37	39.81	24.7267	29.6	28.8467	38.8267	38.21	35.5867
ENSSSCG00000001475	SLC39A7	solute carrier family 39 member 7 [Source:VGNC Symbol;Acc:VGNC:93108]	134.36	141.82	149.61	155.49	151.26	163.12	175.9	158.55	192.5	308.24	276.5	285.47	273.74	252.19	255.01	223.73	238.99	253.96	141.93	156.623	175.65	290.07	260.313	238.893
ENSSSCG00000001476	HSD17B8	hydroxysteroid 17-beta dehydrogenase 8 [Source:VGNC Symbol;Acc:VGNC:88989]	28.59	38.4	35.46	40.02	39.98	48.83	34.19	43.78	34.2	42.7	50.55	44.81	47.7	46.99	49.1	41.03	34.91	42.18	34.15	42.9433	37.39	46.02	47.93	39.3733
ENSSSCG00000001477	RING1	ring finger protein 1 [Source:NCBI gene (formerly Entrezgene);Acc:100153162]	29.56	35.52	42.11	62.16	55.94	59.65	52.25	51.41	51.44	72.92	69.65	71.21	62.93	67.45	75.72	74.18	73.58	69.49	35.73	59.25	51.7	71.26	68.7	72.4167
ENSSSCG00000001478	BMP5	bone morphogenetic protein 5 [Source:NCBI gene (formerly Entrezgene);Acc:100151964]	0	0	0	0	0	0	0	0	0	0	0	0	0	0	0.02	0	0	0	0	0	0	0	0.006667	0
ENSSSCG00000001479	HMGCLL1	3-hydroxymethyl-3-methylglutaryl-CoA lyase like 1 [Source:VGNC Symbol;Acc:VGNC:88905]	0	0	0	0	0	0	0	0	0	0	0	0	0	0	0	0	0	0	0	0	0	0	0	0
ENSSSCG00000001480	GFRAL	GDNF family receptor alpha like [Source:VGNC Symbol;Acc:VGNC:88430]	0	0	0	0	0	0	0	0	0	0	0	0	0	0	0	0	0	0	0	0	0	0	0	0
ENSSSCG00000001481	HCRTR2	hypocretin receptor 2 [Source:NCBI gene (formerly Entrezgene);Acc:397428]	0	0	0	0	0	0	0	0	0	0	0	0	0	0	0	0	0	0	0	0	0	0	0	0
ENSSSCG00000001483	FAM83B	family with sequence similarity 83 member B [Source:VGNC Symbol;Acc:VGNC:87989]	3.34	2.04	1.38	1.4	1.15	0.98	1.55	1.6	1.25	2.4	2.24	2.12	2.03	1.44	1.65	3.23	3.85	2.31	2.25333	1.17667	1.46667	2.25333	1.70667	3.13
ENSSSCG00000001484	TINAG	tubulointerstitial nephritis antigen [Source:VGNC Symbol;Acc:VGNC:93998]	23.28	12.08	11.84	13.61	12.73	8.76	10.89	10.64	13.86	5.99	6.16	5.91	6.58	8.89	10	9.39	9.28	9.31	15.7333	11.7	11.7967	6.02	8.49	9.32667
ENSSSCG00000001485	MLIP	muscular LMNA interacting protein [Source:VGNC Symbol;Acc:VGNC:90253]	0	0	0	0	0	0	0	0	0	0	0	0	0	0	0	0	0	0	0	0	0	0	0	0
ENSSSCG00000001486	LRRC1	leucine rich repeat containing 1 [Source:VGNC Symbol;Acc:VGNC:103977]	5.51	3.49	4.75	2.86	2.13	2.69	2.78	3.32	3.97	2.25	1.5	2.1	2.4	2.17	2.02	1.85	1.8	1.43	4.58333	2.56	3.35667	1.95	2.19667	1.69333
ENSSSCG00000001487	KLHL31	kelch like family member 31 [Source:VGNC Symbol;Acc:VGNC:89526]	0.02	0	0.03	0.03	0.01	0	0	0	0	0	0	0	0	0	0	0.03	0	0.01	0.016667	0.013333	0	0	0	0.013333
ENSSSCG00000001488	GCLC	glutamate-cysteine ligase catalytic subunit [Source:VGNC Symbol;Acc:VGNC:88386]	12.58	8.89	10.63	12.87	13.62	13.46	11.55	10.73	13.04	8.47	6.44	7.87	11.83	10.3	8.6	8.53	9.55	8.93	10.7	13.3167	11.7733	7.59333	10.2433	9.00333
ENSSSCG00000001490	KHDRBS2	KH RNA binding domain containing, signal transduction associated 2 [Source:VGNC Symbol;Acc:VGNC:89423]	0	0	0	0	0	0	0	0	0	0	0	0	0	0	0	0	0	0	0	0	0	0	0	0
ENSSSCG00000001493	PRIM2	DNA primase subunit 2 [Source:VGNC Symbol;Acc:VGNC:91796]	25.01	20.23	17.1	13.93	13.31	10.96	18.34	14.74	21.04	8.46	7.75	7.51	9.64	9.17	10.18	10.33	9.69	11.46	20.78	12.7333	18.04	7.90667	9.66333	10.4933
ENSSSCG00000001497	ZNF451	zinc finger protein 451 [Source:VGNC Symbol;Acc:VGNC:109433]	15.98	11.58	12.26	11.25	10.49	10.95	8.9	10.14	8.54	13.55	10.97	12.39	15.69	14.51	11.34	10.2	14.35	11.95	13.2733	10.8967	9.19333	12.3033	13.8467	12.1667
ENSSSCG00000001498	BEND6	BEN domain containing 6 [Source:VGNC Symbol;Acc:VGNC:85802]	1.57	1.52	0.95	0.37	0.54	0.46	0.34	0.25	0.38	0.85	0.78	0.43	0.54	0.54	0.49	0.27	0.64	1.1	1.34667	0.456667	0.323333	0.686667	0.523333	0.67
ENSSSCG00000001499	DST	dystonin [Source:HGNC Symbol;Acc:HGNC:1090]	39.32	36.23	38.18	24.29	25.85	27.61	27.03	32.14	30.91	23.59	19.08	19.87	27.8	21.96	16.99	15.7	23.01	19.49	37.91	25.9167	30.0267	20.8467	22.25	19.4
ENSSSCG00000001500	COL21A1	collagen type XXI alpha 1 chain [Source:HGNC Symbol;Acc:HGNC:17025]	0	0	0	0	0	0	0	0	0	0	0.02	0	0.02	0	0.02	0	0.03	0	0	0	0	0.006667	0.013333	0.01
ENSSSCG00000001501	VPS52	VPS52 subunit of GARP complex [Source:VGNC Symbol;Acc:VGNC:94860]	21.55	21.5	22.41	15.26	17.55	20.1	20.89	22.21	23.49	24.61	17.97	22.19	24.47	21.38	18.71	17.49	22.25	20.52	21.82	17.6367	22.1967	21.59	21.52	20.0867
ENSSSCG00000001502	RPS18	ribosomal protein S18 [Source:NCBI gene (formerly Entrezgene);Acc:396980]	1608.26	2840.52	2710.78	3179.35	3316.77	3093.27	2876.58	2680.75	2422.56	3496.13	4009.18	3854.54	3521.96	3388.9	4314.69	3946.88	2931.36	3725.46	2386.52	3196.46	2659.96	3786.62	3741.85	3534.57
ENSSSCG00000001503	B3GALT4	beta-1,3-galactosyltransferase 4 [Source:VGNC Symbol;Acc:VGNC:85716]	0.15	0.07	0.12	0.23	0.1	0.22	0.15	0.21	0.21	0.21	0.1	0.27	0.22	0.21	0.21	0.24	0.34	0.18	0.113333	0.183333	0.19	0.193333	0.213333	0.253333
ENSSSCG00000001504	WDR46	WD repeat domain 46 [Source:VGNC Symbol;Acc:VGNC:94923]	14.79	19.47	19.5	18.75	19.05	23.49	20.22	20.77	22.09	19.33	16.13	18.34	16.63	18.79	18.4	16.19	21.3	19.47	17.92	20.43	21.0267	17.9333	17.94	18.9867
ENSSSCG00000001505	PFDN6	prefoldin subunit 6 [Source:VGNC Symbol;Acc:VGNC:104024]	39.54	59.77	59.7	101.4	96.41	83.6	75.84	63.66	64.42	54.51	61.95	56.89	71.68	66.54	88.4	96.9	70.52	87.85	53.0033	93.8033	67.9733	57.7833	75.54	85.09
ENSSSCG00000001506	RGL2	ral guanine nucleotide dissociation stimulator like 2 [Source:NCBI gene (formerly Entrezgene);Acc:100151794]	31.46	34.84	41.34	36.36	35.58	40.36	37.54	40.49	42.47	31.21	27.64	26.66	31.6	30.61	25.1	23.28	32.86	30.51	35.88	37.4333	40.1667	28.5033	29.1033	28.8833
ENSSSCG00000001507	TAPBP	TAP binding protein [Source:HGNC Symbol;Acc:HGNC:11566]	112.71	159.58	163.78	82.1	96.35	103.38	220.71	162.08	269.03	164.63	116.59	124.99	96.38	125.96	96.89	99.59	187.7	155.5	145.357	93.9433	217.273	135.403	106.41	147.597
ENSSSCG00000001509	DAXX	death domain associated protein [Source:VGNC Symbol;Acc:VGNC:87161]	31.06	51.17	49.82	29.19	32.91	35.77	55.98	50.23	65.22	37.04	33.43	31.27	29.5	30.64	26.44	31.25	34.12	32.49	44.0167	32.6233	57.1433	33.9133	28.86	32.62
ENSSSCG00000001510	KIFC1	kinesin family member C1 [Source:VGNC Symbol;Acc:VGNC:89477]	9.58	14.44	17.61	20.48	17.62	24.38	22.87	18.67	22.31	14.45	11.66	12.5	7.58	10.1	11.22	10.67	22.05	11.68	13.8767	20.8267	21.2833	12.87	9.63333	14.8
ENSSSCG00000001511	PHF1	PHD finger protein 1 [Source:VGNC Symbol;Acc:VGNC:91375]	3.85	7.76	7.48	4.61	5.53	7.97	8.51	7.7	8.39	11.69	9.53	10.4	9.89	10.89	9.15	7.15	11.88	9.52	6.36333	6.03667	8.2	10.54	9.97667	9.51667
ENSSSCG00000001512	CUTA	cutA divalent cation tolerance homolog [Source:VGNC Symbol;Acc:VGNC:87091]	33.52	43.95	52.84	63.98	58.93	59.91	52.38	64.1	46.22	67.28	68.95	68.53	65.38	75.13	83.4	74.35	68.63	74.11	43.4367	60.94	54.2333	68.2533	74.6367	72.3633
ENSSSCG00000001513	SYNGAP1	synaptic Ras GTPase activating protein 1 [Source:VGNC Symbol;Acc:VGNC:93664]	3.37	5.72	6.26	4.01	4.1	5.95	6.08	5.36	5.75	5.79	4.25	3.82	5.58	4.34	4.83	4.19	5.07	5.82	5.11667	4.68667	5.73	4.62	4.91667	5.02667
ENSSSCG00000001516		BCL2 antagonist/killer 1 [Source:VGNC Symbol;Acc:VGNC:85752]	25.79	26.24	27.46	20.89	24.59	27.87	35.32	32.64	42.3	21.01	21.16	22.45	17.06	20.8	17.69	18.41	27.16	22.06	26.4967	24.45	36.7533	21.54	18.5167	22.5433
ENSSSCG00000001517		gametotin binding protein 1 [Source:VGNC Symbol;Acc:VGNC:109149]	2.45	2.78	3.24	4.06	4.27	4.67	4.02	3.95	2.78	4.8	7.07	5.68	5.08	5.14	5.41	2.99	3.8	5.26	2.82333	4.33333	3.58333	5.85	5.21	4.01667
ENSSSCG00000001518	ITPR3	inositol 1,4,5-trisphosphate receptor type 3 [Source:VGNC Symbol;Acc:VGNC:89254]	81.29	85.31	98.61	67.26	68.71	92.01	72.27	82.56	84.7	69.43	57.43	66.26	68.62	61.14	48.17	44.23	82.45	62.04	88.4033	75.9933	79.8433	64.3733	59.31	62.9067
ENSSSCG00000001520	LEMD2	LEM domain nuclear envelope protein 2 [Source:VGNC Symbol;Acc:VGNC:89678]	12.84	20.61	23.37	26.28	24.3	28.38	27.7	26.88	25.67	35.55	30.52	30.31	29.08	30.7	26.97	22.53	30.6	26.38	18.94	26.32	26.75	32.1267	28.9167	26.5033
ENSSSCG00000001521	MLN	motilin [Source:VGNC Symbol;Acc:VGNC:90258]	0	0	0	0	0	0	0	0	0	0	0	0	0	0	0	0	0	0	0	0	0	0	0	0
ENSSSCG00000001523	GRM4	glutamate metabotropic receptor 4 [Source:VGNC Symbol;Acc:VGNC:98027]	0.03	0	0.03	0	0	0	0	0	0	0	0	0	0	0	0	0	0	0	0.02	0	0	0	0	0
ENSSSCG00000001527	ILRUN	inflammation and lipid regulator with UBA-like and NBR1-like domains [Source:NCBI gene (formerly Entrezgene);Acc:100512239]	63.73	44.2	42.17	31.38	32.06	33.83	37.05	36.05	46.05	37.79	32.4	35.24	36.22	36.34	31.59	30.53	34.2	35.64	50.0333	32.4233	39.7167	35.1433	34.7167	33.4567
ENSSSCG00000001531		small nuclear ribonucleoprotein polypeptide C [Source:VGNC Symbol;Acc:VGNC:93295]	38.22	52.39	56.86	61.1	65.72	60.5	61.99	61.18	69.82	58.18	59.48	63.97	51.19	61.89	64.34	62.31	59.34	57.5	49.1567	62.44	64.33	60.5433	59.14	59.7167
ENSSSCG00000001532	BLTP3A	bridge-like lipid transfer protein family member 3A [Source:VGNC Symbol;Acc:VGNC:94690]	10.51	6.04	6.96	5.6	5.89	6.52	6.82	5.9	6.61	6.96	6.47	7.14	5.74	6.81	5.7	6.7	8.7	7.44	7.83667	6.00333	6.44333	6.85667	6.08333	7.61333
ENSSSCG00000001533	TAF11	TATA-box binding protein associated factor 11 [Source:NCBI gene (formerly Entrezgene);Acc:100151814]	20.26	24.22	18.6	14.45	19.88	18.53	21.62	10.65	29.02	16.06	13.42	17.95	15.47	14.92	16.6	16.86	19.81	16.75	21.0267	17.62	20.43	15.81	15.6633	17.8067
ENSSSCG00000001534	ANKS1A	ankyrin repeat and sterile alpha motif domain containing 1A [Source:VGNC Symbol;Acc:VGNC:85348]	9.13	11.34	11.36	8.69	7.22	9.9	10.08	9.4	12.66	8.46	6.48	8.15	8.73	8.94	6.3	6.05	9.17	8.44	10.61	8.60333	10.7133	7.69667	7.99	7.88667
ENSSSCG00000001535	TCP11	t-complex 11 [Source:VGNC Symbol;Acc:VGNC:93833]	7.14	8.66	7.43	6.91	7.07	6.34	7.56	9.45	9.09	12.06	12.23	10.05	8.64	8.09	9.52	10.88	11.1	8.58	7.74333	6.77333	8.7	11.4467	8.75	10.1867
ENSSSCG00000001536	SCUBE3	signal peptide, CUB domain and EGF like domain containing 3 [Source:VGNC Symbol;Acc:VGNC:92651]	0.11	0.05	0.07	0.04	0.11	0.02	0.09	0.06	0.19	0.11	0.02	0.04	0	0.04	0.07	0.04	0.04	0	0.076667	0.056667	0.113333	0.056667	0.036667	0.026667
ENSSSCG00000001537	ZNF76	zinc finger protein 76 [Source:VGNC Symbol;Acc:VGNC:109421]	7.15	9.34	10.4	9.29	8.69	9.66	10.9	9.15	10.08	12.8	10.9	13.49	11.31	11.54	9.27	9.14	13.51	10.95	8.96333	9.21333	10.0433	12.3967	10.7067	11.2
ENSSSCG00000001538	DEF6	DEF6 guanine nucleotide exchange factor [Source:VGNC Symbol;Acc:VGNC:87238]	0	0	0	0	0	0	0	0.41	0.1	0	0.52	0.28	0.23	0.13	0	0	0.26	0.48	0	0	0.17	0.266667	0.12	0.246667
ENSSSCG00000001539	PPARD	peroxisome proliferator activated receptor delta [Source:VGNC Symbol;Acc:VGNC:91683]	43.86	44.82	49.68	23.77	25.76	32.98	43.76	46.72	57.8	26.56	17.85	15.96	18.67	18.8	14.95	13.21	24.11	21.17	46.12	27.5033	49.4267	20.1233	17.4733	19.4967
ENSSSCG00000001543	RPL10A	ribosomal protein L10a [Source:VGNC Symbol;Acc:VGNC:106457]	1185.73	1359.79	1281.83	1601.89	1589.94	1473.96	1289.65	1276.21	1152.13	1734.79	1805.42	1816.53	1812.98	1702.31	2037.66	1972.74	1613.54	1754.21	1275.78	1555.26	1239.33	1785.58	1850.98	1780.16
ENSSSCG00000001544	TEAD3	TEA domain transcription factor 3 [Source:NCBI gene (formerly Entrezgene);Acc:654299]	11.52	12.25	16.2	9.36	10.52	11.41	12.05	13.91	13.04	11.28	9.06	9.15	9.86	9.35	7.81	7.7	11.55	9.57	13.3233	10.43	13	9.83	9.00667	9.60667
ENSSSCG00000001546	FANCE	FA complementation group E [Source:HGNC Symbol;Acc:HGNC:3586]	2.63	2.72	4.08	2.79	2.11	2.9	2.83	3.16	3.44	2.94	2.38	3.02	2.27	2.73	3.14	2	2.75	2.12	3.14333	2.6	3.14333	2.78	2.71333	2.29
ENSSSCG00000001549	FKBP5	FKBP prolyl isomerase 5 [Source:VGNC Symbol;Acc:VGNC:88148]	83.63	67.08	56.44	48.3	48.65	46.57	41.05	45.56	45.56	43.72	44.82	39.03	43.14	44.95	38.1	37.57	42.33	39.47	69.05	47.84	44.0567	42.5233	42.0633	39.79
ENSSSCG00000001550	ARMC12	armadillo repeat containing 12 [Source:VGNC Symbol;Acc:VGNC:85528]	0.26	0.1	0.11	0.1	0.21	0.11	0.17	0.27	0.31	0.08	0.03	0.12	0.05	0.08	0.04	0.48	0.22	0.29	0.156667	0.14	0.25	0.076667	0.056667	0.33
ENSSSCG00000001551	CLPSL2	colipase like 2 [Source:HGNC Symbol;Acc:HGNC:21250]	2.89	6.13	1.26	4.43	4.83	5.53	4.78	3.53	8.16	7.39	10.77	7.08	8.18	7.01	6.84	12.19	9.61	12.46	3.42667	4.93	5.49	8.41333	7.34333	11.42
ENSSSCG00000001552	CLPS	colipase [Source:NCBI gene (formerly Entrezgene);Acc:397407]	0	0	0	0	0	0	0	0	0	0	0	0	0	0	0	0	0	0	0	0	0	0	0	0
ENSSSCG00000001553	LHFPL5	LHFPL tetraspan subfamily member 5 [Source:VGNC Symbol;Acc:VGNC:89708]	0.08	0.21	0.11	0.03	0.05	0.03	0.03	0.12	0	0.09	0.12	0.11	0.22	0.14	0.05	0	0.23	0.24	0.133333	0.036667	0.05	0.106667	0.136667	0.156667
ENSSSCG00000001554	SRPK1	SRSF protein kinase 1 [Source:VGNC Symbol;Acc:VGNC:93462]	43.88	27.29	23.62	23.28	23.08	23.1	21.18	20.11	22.08	27.41	25.43	24.73	24.09	24.04	26.59	30.28	27.96	24.65	31.5967	23.1533	21.1233	25.8567	24.9067	27.63
ENSSSCG00000001555	SLC26A8	solute carrier family 26 member 8 [Source:VGNC Symbol;Acc:VGNC:93033]	0.1	0	0	0.07	0	0.18	0.05	0	0.05	0.05	0	0.02	0.03	0.05	0.04	0.03	0.03	0.05	0.033333	0.083333	0.033333	0.023333	0.04	0.036667
ENSSSCG00000001556	MAPK14	mitogen-activated protein kinase 14 [Source:VGNC Symbol;Acc:VGNC:90000]	25.83	19.28	14.83	11.32	12.66	11.66	13.93	13.75	16.06	15.74	14.06	11.92	17.24	14.95	13.45	14.17	15.92	13.31	19.98	11.88	14.58	13.9067	15.2133	14.4667
ENSSSCG00000001559	PNPLA1	patatin like phospholipase domain containing 1 [Source:VGNC Symbol;Acc:VGNC:91606]	0	0	0	0	0	0	0	0	0	0.05	0	0	0.11	0.1	0	0	0.17	0	0	0	0	0.016667	0.07	0.056667
ENSSSCG00000001560	BNIP5	BCL2 interacting protein 5 [Source:VGNC Symbol;Acc:VGNC:85857]	0.19	0.15	0	0	0	0.03	0.11	0.02	0.03	0.5	0.27	0.14	0.32	0.23	0.13	0.32	0.35	0.37	0.113333	0.01	0.053333	0.303333	0.226667	0.346667
ENSSSCG00000001561	ETV7	ETS variant transcription factor 7 [Source:VGNC Symbol;Acc:VGNC:87816]	22.61	27.18	24.47	13.52	14.67	16.51	30.29	27.68	35.86	26.79	21.69	24.85	14.05	18.46	17.82	20.23	20.01	23.81	24.7533	14.9	31.2767	24.4433	16.7767	21.35
ENSSSCG00000001562	KCTD20	potassium channel tetramerization domain containing 20 [Source:VGNC Symbol;Acc:VGNC:89399]	13.51	8.73	8.16	7.43	6.21	6.26	6.61	6.94	7.86	5.59	6.2	6.19	5.44	5.51	6.31	6.98	6.98	6.2	10.1333	6.63333	7.13667	5.99333	5.75333	6.72
ENSSSCG00000001563	STK38	serine/threonine kinase 38 [Source:VGNC Symbol;Acc:VGNC:93556]	13.9	9.32	5.83	4.61	5.31	5.06	5.11	6.42	6.98	6.03	5.4	5.06	6.25	5	6.09	5.72	5.55	5.89	9.68333	4.99333	6.17	5.49667	5.78	5.72
ENSSSCG00000001564	SRSF3	serine and arginine rich splicing factor 3 [Source:VGNC Symbol;Acc:VGNC:93475]	73.42	52.95	42.18	52.21	49.51	47.08	47.13	44.41	52.14	38.81	38.89	38.04	41.7	48.93	45.31	45.97	42.05	36.14	56.1833	49.6	47.8933	38.58	45.3133	41.3867
ENSSSCG00000001565	CDKN1A	cyclin dependent kinase inhibitor 1A [Source:VGNC Symbol;Acc:VGNC:86514]	43.67	46.75	51.88	46.37	46.38	50.59	51.56	49.11	52.28	58.06	51.66	57.89	49.32	50.59	43.18	46.12	70.28	57.99	47.4333	47.78	50.9833	55.87	47.6967	58.13
ENSSSCG00000001566	RAB44	RAB44, member RAS onco family [Source:VGNC Symbol;Acc:VGNC:98269]	0.06	0.12	0.1	0.08	0.04	0.06	0.07	0.13	0.04	0.23	0.1	0.08	0.15	0.06	0.09	0.04	0.04	0.16	0.093333	0.06	0.08	0.136667	0.1	0.08
ENSSSCG00000001567	CPNE5	copine 5 [Source:VGNC Symbol;Acc:VGNC:86953]	0.07	0.06	0	0.06	0.14	0.05	0.14	0.07	0.25	0.09	0.07	0.04	0.1	0.04	0.04	0	0.22	0.02	0.043333	0.083333	0.153333	0.066667	0.06	0.08
ENSSSCG00000001570	PI16	peptidase inhibitor 16 [Source:NCBI gene (formerly Entrezgene);Acc:100155010]	0	0	0.14	0	0.11	0.05	0.1	0.05	0.08	0.16	0.07	0.05	0.22	0.04	0.02	0.08	0.13	0.14	0.046667	0.053333	0.076667	0.093333	0.093333	0.116667
ENSSSCG00000001571	MTCH1	mitochondrial carrier 1 [Source:VGNC Symbol;Acc:VGNC:103996]	50.25	46.6	48.1	42.05	42.28	44.68	45.89	42.72	50.17	49.97	41.05	39.43	48.9	47.59	40.15	30.88	41.55	39.9	48.3167	43.0033	46.26	43.4833	45.5467	37.4433
ENSSSCG00000001572	FGD2	FYVE, RhoGEF and PH domain containing 2 [Source:VGNC Symbol;Acc:VGNC:88095]	0.05	0.04	0.08	0	0.33	0.13	0.04	0.03	0	0.06	0.06	0.19	0	0.21	0.2	0.41	0.11	0.2	0.056667	0.153333	0.023333	0.103333	0.136667	0.24
ENSSSCG00000001573	PIM1	Pim-1 proto-oncogene, serine/threonine kinase [Source:HGNC Symbol;Acc:HGNC:8986]	10.98	12.41	12.31	15.74	12.12	14	8.99	10	8.16	20.98	21.12	21.56	20.88	21.83	18.4	19.25	26.05	21.19	11.9	13.9533	9.05	21.22	20.37	22.1633
ENSSSCG00000001574	TMEM217B	transmembrane protein 217B [Source:HGNC Symbol;Acc:HGNC:55922]	0	0	0	0	0	0	0	0	0	0	0	0	0	0	0	0	0	0	0	0	0	0	0	0
ENSSSCG00000001576	TMEM217	transmembrane protein 217 [Source:VGNC Symbol;Acc:VGNC:94141]	0	0	0	0	0	0	0	0	0	0	0	0	0	0	0	0	0	0	0	0	0	0	0	0
ENSSSCG00000001577	TBC1D22B	TBC1 domain family member 22B [Source:VGNC Symbol;Acc:VGNC:93771]	14.2	11.46	10.61	7.69	6.84	7.79	10.99	9.5	13.61	12.76	9.74	10.78	10.62	10.99	8.16	9.03	12.49	11.14	12.09	7.44	11.3667	11.0933	9.92333	10.8867
ENSSSCG00000001578	RNF8	ring finger protein 8 [Source:HGNC Symbol;Acc:HGNC:10071]	20.63	23.34	16.61	8.77	10.96	12.76	13.06	16.53	14.67	12.44	10.85	8.77	12.34	13.65	13.93	12.34	11.2	11.18	20.1933	10.83	14.7533	10.6867	13.3067	11.5733
ENSSSCG00000001582	MDGA1	MAM domain containing glycosylphosphatidylinositol anchor 1 [Source:VGNC Symbol;Acc:VGNC:90091]	0.2	0.36	0.46	0.23	0.13	0.41	0.53	0.57	0.56	0.3	0.1	0.44	0.15	0.19	0.11	0.14	0.11	0.1	0.34	0.256667	0.553333	0.28	0.15	0.116667
ENSSSCG00000001589	GLP1R	glucagon like peptide 1 receptor [Source:NCBI gene (formerly Entrezgene);Acc:100154059]	0	0	0	0	0	0	0	0	0	0	0	0	0	0	0	0	0	0	0	0	0	0	0	0
ENSSSCG00000001592	KCNK17	potassium two pore domain channel subfamily K member 17 [Source:VGNC Symbol;Acc:VGNC:89368]	0.45	0.4	0	0.2	0.43	0.34	0.45	0.85	0.22	0.39	0.39	0.13	0	0.25	0.42	0.15	0.37	0.07	0.283333	0.323333	0.506667	0.303333	0.223333	0.196667
ENSSSCG00000001594		-	0	0	0	0	0	0	0	0	0	0	0	0	0	0	0	0	0	0	0	0	0	0	0	0
ENSSSCG00000001595	DAAM2	dishevelled associated activator of morphosis 2 [Source:VGNC Symbol;Acc:VGNC:87142]	0	0.03	0.03	0.01	0.02	0.01	0.01	0.03	0.01	0.05	0.01	0	0	0	0.05	0.01	0.01	0.03	0.02	0.013333	0.016667	0.02	0.016667	0.016667
ENSSSCG00000001596	MOCS1	molybdenum cofactor synthesis 1 [Source:VGNC Symbol;Acc:VGNC:107153]	4.91	2.85	3.37	3.36	3.86	5.38	4.83	3.61	6.2	4.4	3.93	4.6	4.35	4.89	3.5	3.36	5.4	3.69	3.71	4.2	4.88	4.31	4.24667	4.15
ENSSSCG00000001597	LRFN2	leucine rich repeat and fibronectin type III domain containing 2 [Source:VGNC Symbol;Acc:VGNC:89805]	0	0	0	0	0	0	0	0	0	0	0	0	0	0	0	0	0	0	0	0	0	0	0	0
ENSSSCG00000001611	NFYA	nuclear transcription factor Y subunit alpha [Source:VGNC Symbol;Acc:VGNC:90729]	22.17	15.15	14.31	11.66	11.26	13.17	13.04	11.33	13.27	16.78	14.95	15.98	14.02	13.12	15.36	18.22	19.98	16.87	17.21	12.03	12.5467	15.9033	14.1667	18.3567
ENSSSCG00000001612		-	0	0.12	0.08	0.08	0.06	0.34	0.15	0.14	0.07	0.28	0.09	0.31	0.23	0.17	0.12	0.18	0.24	0.06	0.066667	0.16	0.12	0.226667	0.173333	0.16
ENSSSCG00000001613	TREML1	triggering receptor expressed on myeloid cells like 1 [Source:VGNC Symbol;Acc:VGNC:94385]	0	0	0	0	0	0	0	0	0	0	0	0	0	0	0	0	0	0	0	0	0	0	0	0
ENSSSCG00000001616		triggering receptor expressed on myeloid cells like 2 [Source:VGNC Symbol;Acc:VGNC:94386]	0	0	0	0	0	0	0.06	0	0	0	0	0	0	0.05	0	0	0	0	0	0	0.02	0	0.016667	0
ENSSSCG00000001618		-	0	0	0	0	0	0	0	0.19	0.4	0	0.18	0	0	0	0.16	0	0	0	0	0	0.196667	0.06	0.053333	0
ENSSSCG00000001619	FOXP4	forkhead box P4 [Source:VGNC Symbol;Acc:VGNC:88224]	7.76	9.27	12.24	7.13	8.6	12.68	12.08	10.84	14.04	16.32	11.32	12.56	12.96	12.87	9.2	8.7	16.98	13.01	9.75667	9.47	12.32	13.4	11.6767	12.8967
ENSSSCG00000001620	MDFI	MyoD family inhibitor [Source:VGNC Symbol;Acc:VGNC:90088]	0	0	0	0	0.1	0.17	0.12	0.11	0.12	0	0.05	0	0	0	0	0	0.06	0	0	0.09	0.116667	0.016667	0	0.02
ENSSSCG00000001621	TFEB	transcription factor EB [Source:VGNC Symbol;Acc:VGNC:93917]	4.88	7.55	9.24	8.93	8.58	9.76	7.03	8.5	7.09	11.33	8.63	10.75	10.92	9.06	8.67	7.87	12.49	11.02	7.22333	9.09	7.54	10.2367	9.55	10.46
ENSSSCG00000001624	FRS3	fibroblast growth factor receptor substrate 3 [Source:VGNC Symbol;Acc:VGNC:88247]	0.95	1.16	2.33	1.69	1.64	3.03	2.07	1.11	2.12	3.13	1.91	2.9	2.84	2.46	2.01	1.22	2.74	1.37	1.48	2.12	1.76667	2.64667	2.43667	1.77667
ENSSSCG00000001625	PGC	progastricsin [Source:VGNC Symbol;Acc:VGNC:91347]	0	0	0	0	0	0	0	0	0	0	0	0	0	0	0	0.15	0.08	0	0	0	0	0	0	0.076667
ENSSSCG00000001629	USP49	ubiquitin specific peptidase 49 [Source:VGNC Symbol;Acc:VGNC:94771]	0.55	0.44	0.65	0.58	0.43	0.43	0.74	0.55	0.71	1.01	0.64	0.82	0.9	0.86	0.67	1.18	1	1.17	0.546667	0.48	0.666667	0.823333	0.81	1.11667
ENSSSCG00000001636	GUCA1A	guanylate cyclase activator 1A [Source:VGNC Symbol;Acc:VGNC:101491]	11.88	16.19	13.98	10.12	12.36	12.88	20.78	17.26	22.75	23.2	21.02	20.46	7.85	12.56	17.44	18.59	12.95	21.17	14.0167	11.7867	20.2633	21.56	12.6167	17.57
ENSSSCG00000001637	GUCA1B	guanylate cyclase activator 1B [Source:VGNC Symbol;Acc:VGNC:88747]	0	0	0	0.05	0	0.05	0.4	0.22	0.23	0	0.05	0	0.05	0.14	0.14	0.06	0	0.11	0	0.033333	0.283333	0.016667	0.11	0.056667
ENSSSCG00000001638	MRPS10	mitochondrial ribosomal protein S10 [Source:VGNC Symbol;Acc:VGNC:90381]	79.57	51.6	46.81	54.09	54.97	48.05	50.89	54.27	57.84	60.67	72.99	61.32	66.45	70.77	76.49	81.52	71.03	75.84	59.3267	52.37	54.3333	64.9933	71.2367	76.13
ENSSSCG00000001639	TRERF1	transcriptional regulating factor 1 [Source:VGNC Symbol;Acc:VGNC:94387]	10.01	8.57	9	5.87	6.53	6.96	9.56	9.77	12.08	6.44	5.98	6.29	4.12	3.92	5.75	5.38	8.24	7.36	9.19333	6.45333	10.47	6.23667	4.59667	6.99333
ENSSSCG00000001641	UBR2	ubiquitin protein ligase E3 component n-recognin 2 [Source:VGNC Symbol;Acc:VGNC:94669]	22.03	13.45	10.98	9.08	9.95	8.81	11.04	10.31	10.7	12.08	11.63	12.4	12.22	11.98	12.35	14.1	14.88	13.97	15.4867	9.28	10.6833	12.0367	12.1833	14.3167
ENSSSCG00000001646	BICRAL	BICRA like chromatin remodeling complex associated protein [Source:VGNC Symbol;Acc:VGNC:85823]	7.42	4.96	4.54	3.58	3.78	4.62	4.33	4.53	4.35	5.54	6.28	4.83	5.97	5.27	4.05	4.12	6.13	5.3	5.64	3.99333	4.40333	5.55	5.09667	5.18333
ENSSSCG00000001650	PTCRA	pre T cell antigen receptor alpha [Source:NCBI gene (formerly Entrezgene);Acc:100126289]	0	0	0	0	0	0	0	0	0	0	0	0	0	0	0	0	0	0	0	0	0	0	0	0
ENSSSCG00000001651	CNPY3	canopy FGF signaling regulator 3 [Source:VGNC Symbol;Acc:VGNC:86841]	10.72	14.23	14.63	13.67	12.85	15.01	12.47	14.38	13.63	32.72	26.82	26.75	32.87	25.45	24.95	16.46	26.13	21.48	13.1933	13.8433	13.4933	28.7633	27.7567	21.3567
ENSSSCG00000001653	PEX6	peroxisomal biosis factor 6 [Source:VGNC Symbol;Acc:VGNC:91330]	7.81	10.47	12.09	11.48	12.5	14.57	13.64	12.82	15.52	12.95	11.52	12.71	13.18	12.77	10.08	9.17	12.76	11.96	10.1233	12.85	13.9933	12.3933	12.01	11.2967
ENSSSCG00000001654	PPP2R5D	protein phosphatase 2 regulatory subunit B'delta [Source:VGNC Symbol;Acc:VGNC:98217]	34	32.19	29.98	21.39	21.97	27.81	28.72	29.59	32.39	21.31	15.43	18.06	20.83	20.54	15.01	14.22	23.79	16.27	32.0567	23.7233	30.2333	18.2667	18.7933	18.0933
ENSSSCG00000001655	MEA1	male-enhanced antigen 1 [Source:VGNC Symbol;Acc:VGNC:103981]	37.06	43.87	41.77	37.48	36.07	36.71	31.07	40.46	41.95	42.16	29.44	38.86	34.98	38.58	38.22	38.37	39.04	32.03	40.9	36.7533	37.8267	36.82	37.26	36.48
ENSSSCG00000001656	RRP36	ribosomal RNA processing 36 [Source:NCBI gene (formerly Entrezgene);Acc:100141407]	11.8	12.56	12.31	14.33	13.86	15.36	13.09	14.19	13.9	13.05	13.09	12.68	12.83	12.39	12.57	14.11	12.64	13.64	12.2233	14.5167	13.7267	12.94	12.5967	13.4633
ENSSSCG00000001657	CUL7	cullin 7 [Source:VGNC Symbol;Acc:VGNC:97954]	1.8	3.01	3.07	1.9	1.47	2.31	2.24	2.3	2.25	5.25	4.22	4.38	4.06	4.46	3.51	3.25	4.38	4.85	2.62667	1.89333	2.26333	4.61667	4.01	4.16
ENSSSCG00000001658	MRPL2	mitochondrial ribosomal protein L2 [Source:VGNC Symbol;Acc:VGNC:103072]	25.08	38.5	39.75	42.64	43.18	47.66	38.78	37.54	32.03	45.59	43.1	42.15	40.11	43.11	38.22	38.47	45.56	39.79	34.4433	44.4933	36.1167	43.6133	40.48	41.2733
ENSSSCG00000001659	KLC4	kinesin light chain 4 [Source:VGNC Symbol;Acc:VGNC:89488]	16.08	18.74	16.44	14.57	13.66	15.07	16.01	23.11	18.73	36.31	30.36	30.31	37.04	33.58	27.67	22.15	31.15	31.41	17.0867	14.4333	19.2833	32.3267	32.7633	28.2367
ENSSSCG00000001660	PTK7	protein tyrosine kinase 7 (inactive) [Source:HGNC Symbol;Acc:HGNC:9618]	20.03	28.19	29.65	20	23.45	26.31	29.35	26.43	29.06	32.45	24.31	31.29	26.68	24.45	23.85	18.52	28.92	30.61	25.9567	23.2533	28.28	29.35	24.9933	26.0167
ENSSSCG00000001661	SRF	serum response factor [Source:VGNC Symbol;Acc:VGNC:93452]	25.77	27.19	35.08	29.59	27.65	35.15	28.77	28.67	34.5	25.05	19.46	24.35	29.11	28.87	19.6	17.46	27.81	24.68	29.3467	30.7967	30.6467	22.9533	25.86	23.3167
ENSSSCG00000001664	TTBK1	tau tubulin kinase 1 [Source:VGNC Symbol;Acc:VGNC:98386]	1.51	3.8	18.55	3.53	2.53	3.93	3.41	8.89	2.78	7.79	6.34	1.58	3.99	1.12	3.5	0.73	8.78	1.77	7.95333	3.33	5.02667	5.23667	2.87	3.76
ENSSSCG00000001667	ZNF318	zinc finger protein 318 [Source:VGNC Symbol;Acc:VGNC:95222]	14.01	10.08	9.15	6.6	7.28	8.06	6.7	6.97	8.02	9.23	7.89	8.24	10.01	9.79	7.95	8.91	9.92	8.09	11.08	7.31333	7.23	8.45333	9.25	8.97333
ENSSSCG00000001672	CRIP3	cysteine rich protein 3 [Source:VGNC Symbol;Acc:VGNC:86996]	1.41	0	0.43	1.2	0.41	0.33	0.79	0.61	0.74	0.73	0.13	0.26	0.29	0.25	0.12	0.15	0	0.29	0.613333	0.646667	0.713333	0.373333	0.22	0.146667
ENSSSCG00000001676	LRRC73	leucine rich repeat containing 73 [Source:VGNC Symbol;Acc:VGNC:89854]	3.52	3.52	5.51	6.1	5.15	6.68	5.25	5.65	5.43	4.34	3.1	4.56	2.83	3.42	2.8	2.72	4.82	3.26	4.18333	5.97667	5.44333	4	3.01667	3.6
ENSSSCG00000001679	XPO5	exportin 5 [Source:VGNC Symbol;Acc:VGNC:95005]	166.32	98.9	90.48	74.32	71.86	81.04	69.89	72.73	88.31	61.91	49.73	54.47	69.51	69.1	58.44	51.94	66.36	55.95	118.567	75.74	76.9767	55.37	65.6833	58.0833
ENSSSCG00000001680	ABCC10	ATP binding cassette subfamily C member 10 [Source:VGNC Symbol;Acc:VGNC:84953]	8.11	9.1	11.18	10.52	9.56	12.43	11.22	11.44	11.34	15.71	13.46	14.94	14.42	13.33	13.12	11.29	18.56	13.26	9.46333	10.8367	11.3333	14.7033	13.6233	14.37
ENSSSCG00000001682	DLK2	delta like non-canonical Notch ligand 2 [Source:VGNC Symbol;Acc:VGNC:87334]	0	0	0	0	0	0	0	0	0	0.05	0	0	0	0	0	0	0	0	0	0	0	0.016667	0	0
ENSSSCG00000001683	POLH	DNA polymerase eta [Source:VGNC Symbol;Acc:VGNC:91635]	15.56	9.35	8.43	6.44	7.25	7.25	8.69	7.41	9.5	5.67	4.95	4.61	5.92	6.29	5.43	4.97	6.53	6.64	11.1133	6.98	8.53333	5.07667	5.88	6.04667
ENSSSCG00000001688	TJAP1	tight junction associated protein 1 [Source:VGNC Symbol;Acc:VGNC:94004]	14.3	19.65	22.42	22.65	19.57	25.65	22.73	25.04	28.24	26.34	22.77	23.55	25.37	25.74	20.41	16.08	29.43	25.53	18.79	22.6233	25.3367	24.22	23.84	23.68
ENSSSCG00000001689	GTPBP2	GTP binding protein 2 [Source:VGNC Symbol;Acc:VGNC:88743]	48.93	54.95	58.89	48.2	43.85	55.4	65.77	63.73	78.77	139.24	117.95	119.71	143.12	121.49	98.92	103.51	139.68	133.99	54.2567	49.15	69.4233	125.633	121.177	125.727
ENSSSCG00000001691	RSPH9	radial spoke head component 9 [Source:VGNC Symbol;Acc:VGNC:92482]	0.37	0.56	0.68	0.63	0.34	0.1	0.84	0.69	0.3	0.18	0	0.26	0.19	0.51	0.08	0.73	1.02	0.38	0.536667	0.356667	0.61	0.146667	0.26	0.71
ENSSSCG00000001692	MRPS18A	mitochondrial ribosomal protein S18A [Source:VGNC Symbol;Acc:VGNC:90384]	26.93	30.4	28.1	27.32	33.65	31.69	30.36	34.72	37.57	49.32	45.82	51.75	42.76	49.91	49.02	55.67	42.72	42.19	28.4767	30.8867	34.2167	48.9633	47.23	46.86
ENSSSCG00000001695	VEGFA	vascular endothelial growth factor A [Source:VGNC Symbol;Acc:VGNC:94815]	232.87	220.57	236.93	178.57	201.4	206.4	201.38	183.57	212.6	189.31	162.17	168.09	143.49	152.36	136.05	175.6	259.19	207.2	230.123	195.457	199.183	173.19	143.967	213.997
ENSSSCG00000001696		mitochondrial ribosomal protein L14 [Source:VGNC Symbol;Acc:VGNC:90352]	18.17	16.62	23.4	30.18	30.32	26.32	28.32	24.11	26.77	17.59	20.54	21.52	20.12	21.58	22.34	23.85	19.43	19.55	19.3967	28.94	26.4	19.8833	21.3467	20.9433
ENSSSCG00000001697	TMEM63B	transmembrane protein 63B [Source:VGNC Symbol;Acc:VGNC:94197]	33.92	30.06	31.8	24.13	22.55	25.56	23.86	26.95	35.51	23.91	18.84	19.57	21.47	20.36	16.98	15.83	23.83	20.72	31.9267	24.08	28.7733	20.7733	19.6033	20.1267
ENSSSCG00000001698	CAPN11	calpain 11 [Source:VGNC Symbol;Acc:VGNC:86171]	0	0	0	0	0	0	0	0	0	0	0	0	0	0	0	0	0	0	0	0	0	0	0	0
ENSSSCG00000001700	SLC29A1	solute carrier family 29 member 1 (Augustine blood group) [Source:HGNC Symbol;Acc:HGNC:11003]	35.31	26.98	28.08	19.64	19.17	25.17	23.79	24.29	29.32	17.28	11.28	13.45	11.02	14.99	13.77	12.58	20.6	14.26	30.1233	21.3267	25.8	14.0033	13.26	15.8133
ENSSSCG00000001701	HSP90AB1	heat shock protein 90 alpha family class B member 1 [Source:NCBI gene (formerly Entrezgene);Acc:396742]	1650.51	1421.58	1340.5	1150.04	1114.23	1235.55	1034.48	1037.21	1148.05	1556.03	1386.3	1382.11	1827.55	1622.59	1459.67	1212.93	1292.11	1312.75	1470.86	1166.61	1073.25	1441.48	1636.6	1272.6
ENSSSCG00000001702	SLC35B2	solute carrier family 35 member B2 [Source:VGNC Symbol;Acc:VGNC:93072]	14.49	11.93	11.24	11.79	13.18	13.65	16.29	12.67	16.5	13.4	12.08	13.55	11.99	12.2	12.66	15.72	17.49	14.4	12.5533	12.8733	15.1533	13.01	12.2833	15.87
ENSSSCG00000001703	NFKBIE	NFKB inhibitor epsilon [Source:VGNC Symbol;Acc:VGNC:90724]	23.62	40.93	47.55	36.28	33.64	39.17	46.17	47.19	63.09	80.61	73.66	75.2	66.99	72.97	52.9	59.24	109.89	88.71	37.3667	36.3633	52.15	76.49	64.2867	85.9467
ENSSSCG00000001705	TCTE1	t-complex-associated-testis-expressed 1 [Source:VGNC Symbol;Acc:VGNC:93836]	0	0	0	0	0	0.03	0	0	0.14	0	0	0	0.03	0	0	0	0.1	0	0	0.01	0.046667	0	0.01	0.033333
ENSSSCG00000001706	AARS2	alanyl-tRNA synthetase 2, mitochondrial [Source:VGNC Symbol;Acc:VGNC:84941]	5.69	8.14	7.73	8.96	7.53	9.57	11.31	8.85	9.85	8.05	6.4	7.63	6.43	6.97	7.18	6.89	10.85	9.18	7.18667	8.68667	10.0033	7.36	6.86	8.97333
ENSSSCG00000001708	CDC5L	cell division cycle 5 like [Source:VGNC Symbol;Acc:VGNC:86463]	38.9	27.86	24.88	17.06	17.97	18.52	18.68	21.13	22.56	24.48	21.43	21.27	23.61	23.24	22.91	22.62	25.51	22.46	30.5467	17.85	20.79	22.3933	23.2533	23.53
ENSSSCG00000001709	SUPT3H	SPT3 homolog, SAGA and STAGA complex component [Source:VGNC Symbol;Acc:VGNC:93623]	23.45	15.22	16.01	11.61	11.87	12.59	10.84	11.46	11.48	20.48	18.84	17.23	22.04	17.74	18.54	15.16	15.74	16.22	18.2267	12.0233	11.26	18.85	19.44	15.7067
ENSSSCG00000001710	RUNX2	RUNX family transcription factor 2 [Source:VGNC Symbol;Acc:VGNC:92517]	2	1.18	1.42	1.13	1.18	1.24	0.96	1.42	0.91	1.69	1.32	1.38	1.84	1.57	1.06	1.81	2.43	1.36	1.53333	1.18333	1.09667	1.46333	1.49	1.86667
ENSSSCG00000001715	ENPP5	ectonucleotide pyrophosphatase/phosphodiesterase family member 5 [Source:VGNC Symbol;Acc:VGNC:96730]	12.74	6.98	6.12	4.01	4.05	3.98	4.59	5.45	5.01	3.49	2.66	3.08	5.18	4.88	5.74	4.64	4.19	3.46	8.61333	4.01333	5.01667	3.07667	5.26667	4.09667
ENSSSCG00000001716	RCAN2	regulator of calcineurin 2 [Source:VGNC Symbol;Acc:VGNC:92171]	174.56	131.16	142.36	123.47	116.24	136.46	102.34	98.44	113.11	83.49	72.8	74.17	110.66	100.76	69.5	59.67	71.32	66.28	149.36	125.39	104.63	76.82	93.64	65.7567
ENSSSCG00000001718	CYP39A1	cytochrome P450 family 39 subfamily A member 1 [Source:NCBI gene (formerly Entrezgene);Acc:100113410]	15.28	11.62	5.75	8.82	7.04	9.09	7.83	8.55	6.92	7.62	7.28	7.93	8.77	5.66	10.3	9.25	8.74	7.94	10.8833	8.31667	7.76667	7.61	8.24333	8.64333
ENSSSCG00000001720	SLC25A27	solute carrier family 25 member 27 [Source:VGNC Symbol;Acc:VGNC:93004]	10.09	8.72	7.31	5.59	3.98	6.37	5.69	9.49	8.15	7.46	5.17	4.16	5.1	3.97	4.63	4.56	5.75	5.82	8.70667	5.31333	7.77667	5.59667	4.56667	5.37667
ENSSSCG00000001723	PLA2G7	phospholipase A2 group VII [Source:VGNC Symbol;Acc:VGNC:91501]	188.89	119.51	97.87	74.65	78.64	75.47	107.32	89.78	125.35	23.25	22.86	23.91	20.02	25.46	23.77	23.35	31.4	24.17	135.423	76.2533	107.483	23.34	23.0833	26.3067
ENSSSCG00000001724		-	0	0	0.04	0	0	0.04	0.03	0	0.03	0	0	0	0	0	0	0.03	0	0	0.013333	0.013333	0.02	0	0	0.01
ENSSSCG00000001725	ADGRF5	adhesion G protein-coupled receptor F5 [Source:HGNC Symbol;Acc:HGNC:19030]	0.19	0.05	0.07	0.04	0.05	0.08	0.08	0.06	0.1	0.09	0.03	0	0.02	0	0.01	0.02	0.15	0.04	0.103333	0.056667	0.08	0.04	0.01	0.07
ENSSSCG00000001726	ADGRF1	adhesion G protein-coupled receptor F1 [Source:VGNC Symbol;Acc:VGNC:85126]	8.35	12.46	2.45	0.18	0.73	0.7	0.43	2.47	0.83	1.54	1.21	1.65	0.72	0.5	1.23	2.5	1.77	1.99	7.75333	0.536667	1.24333	1.46667	0.816667	2.08667
ENSSSCG00000001727	TNFRSF21	TNF receptor superfamily member 21 [Source:VGNC Symbol;Acc:VGNC:94265]	53.68	46.8	42.93	34.99	36.94	38.53	33.21	33.34	39.96	34.84	29.19	35.8	27.72	25.82	25.47	36.59	37.92	34.77	47.8033	36.82	35.5033	33.2767	26.3367	36.4267
ENSSSCG00000001729	PTCHD4	patched domain containing 4 [Source:VGNC Symbol;Acc:VGNC:91943]	0	0	0	0	0	0	0	0.01	0	0	0	0	0	0	0	0	0	0	0	0	0.003333	0	0	0
ENSSSCG00000001731	CENPQ	centromere protein Q [Source:VGNC Symbol;Acc:VGNC:86555]	5.54	3.15	2.52	2.93	3.09	2.82	2.49	2.65	2.57	4.67	3.44	4.27	4.06	4.48	4.39	4.95	4.74	4.57	3.73667	2.94667	2.57	4.12667	4.31	4.75333
ENSSSCG00000001732	MMUT	methylmalonyl-CoA mutase [Source:NCBI gene (formerly Entrezgene);Acc:399535]	32.18	22.1	22.33	14.68	15.64	15.84	16.76	15.36	18.5	19.03	16.6	15.67	19.4	16.86	15.65	16.24	17.31	15.74	25.5367	15.3867	16.8733	17.1	17.3033	16.43
ENSSSCG00000001734		-	2.05	3.39	3.31	3.44	3.86	5.65	3.7	3.93	4.06	4.37	4.21	3.3	3.66	4.59	5.59	6.18	5.35	4.54	2.91667	4.31667	3.89667	3.96	4.61333	5.35667
ENSSSCG00000001735	RHAG	Rh associated glycoprotein [Source:VGNC Symbol;Acc:VGNC:92273]	0	0	0	0	0	0	0	0	0	0	0	0	0	0	0	0	0	0	0	0	0	0	0	0
ENSSSCG00000001736	CRISP2	cysteine rich secretory protein 2 [Source:VGNC Symbol;Acc:VGNC:97944]	0	0	0	0	0	0	0	0	0	0	0	0	0	0	0	0	0	0	0	0	0	0	0	0
ENSSSCG00000001738	PGK2	phosphoglycerate kinase 2 [Source:NCBI gene (formerly Entrezgene);Acc:396673]	0	0	0	0	0	0	0	0	0	0	0	0	0	0	0	0	0	0	0	0	0	0	0	0
ENSSSCG00000001739	CRISP1	cysteine rich secretory protein 1 [Source:VGNC Symbol;Acc:VGNC:97943]	0	0	0	0	0	0	0	0	0	0	0	0	0	0	0	0	0	0	0	0	0	0	0	0
ENSSSCG00000001741	DEFB114	defensin beta 114 [Source:NCBI gene (formerly Entrezgene);Acc:100170135]	0	0	0	0	0	0	0	0	0	0	0	0	0	0	0	0	0	0	0	0	0	0	0	0
ENSSSCG00000001743	DEFB110	defensin, beta 110 locus [Source:NCBI gene (formerly Entrezgene);Acc:404702]	0	0	0	0	0	0	0	0	0	0	0	0	0	0	0	0	0	0	0	0	0	0	0	0
ENSSSCG00000001744	TFAP2D	transcription factor AP-2 delta [Source:VGNC Symbol;Acc:VGNC:93910]	0	0	0	0	0	0	0	0	0	0	0	0	0	0	0	0	0	0	0	0	0	0	0	0
ENSSSCG00000001746	PKHD1	PKHD1 ciliary IPT domain containing fibrocystin/polyductin [Source:VGNC Symbol;Acc:VGNC:91476]	0.02	0	0	0	0	0	0.01	0	0	0	0	0	0	0	0	0	0	0	0.006667	0	0.003333	0	0	0
ENSSSCG00000001748	IL17A	interleukin 17A [Source:NCBI gene (formerly Entrezgene);Acc:449530]	0	0	0	0	0	0	0	0	0	0	0	0	0	0	0	0	0	0	0	0	0	0	0	0
ENSSSCG00000001750	PAQR8	progestin and adipoQ receptor family member 8 [Source:NCBI gene (formerly Entrezgene);Acc:396559]	17.65	14.04	15.72	6.82	10.99	11.03	17.84	16.45	19.09	8.69	7.83	9.75	5.2	7.27	5.96	7.69	10.65	8.31	15.8033	9.61333	17.7933	8.75667	6.14333	8.88333
ENSSSCG00000001751	CHRNA5	cholinergic receptor nicotinic alpha 5 subunit [Source:VGNC Symbol;Acc:VGNC:86670]	0.06	0	0	0	0	0	0.05	0	0	0.04	0	0	0	0	0	0	0	0	0.02	0	0.016667	0.013333	0	0
ENSSSCG00000001752	CHRNA3	cholinergic receptor nicotinic alpha 3 subunit [Source:VGNC Symbol;Acc:VGNC:86669]	0.63	0.08	0.3	0.08	0.26	0.11	0.14	0.37	0.14	1.94	1.93	0.79	1.2	1.5	0.83	1.15	1.51	1.07	0.336667	0.15	0.216667	1.55333	1.17667	1.24333
ENSSSCG00000001755	HYKK	hydroxylysine kinase [Source:VGNC Symbol;Acc:VGNC:89012]	1.64	0.59	1	0.87	0.72	0.72	0.68	0.69	1	0.64	0.64	0.82	1.04	0.81	0.65	0.85	0.83	0.64	1.07667	0.77	0.79	0.7	0.833333	0.773333
ENSSSCG00000001756	IREB2	iron responsive element binding protein 2 [Source:NCBI gene (formerly Entrezgene);Acc:100153993]	41.94	19.44	16.86	13.91	18.4	14.38	15.22	18.84	17.16	11.24	10.73	11.56	11.68	11.8	11.5	13.56	14.1	11.57	26.08	15.5633	17.0733	11.1767	11.66	13.0767
ENSSSCG00000001757	SKIC8	SKI8 subunit of superkiller complex [Source:VGNC Symbol;Acc:VGNC:94932]	74.94	53.48	53.2	52.93	49.8	47.47	48.41	43.79	47.73	35.33	32.08	35.82	36.77	39.53	35.34	37.9	31.42	34.78	60.54	50.0667	46.6433	34.41	37.2133	34.7
ENSSSCG00000001760	ACSBG1	acyl-CoA synthetase bubblegum family member 1 [Source:VGNC Symbol;Acc:VGNC:85030]	0.17	0.1	0.36	0.21	0.11	0.02	0.13	0.18	0.22	0.1	0.12	0.1	0.12	0.08	0.18	0.19	0.4	0.03	0.21	0.113333	0.176667	0.106667	0.126667	0.206667
ENSSSCG00000001762	CIB2	calcium and integrin binding family member 2 [Source:VGNC Symbol;Acc:VGNC:103923]	3.07	2.48	3.79	2.28	2.16	2.7	3.17	3.54	4.4	2.16	1.67	0.81	2.9	1.89	0.75	1.11	1.09	2.78	3.11333	2.38	3.70333	1.54667	1.84667	1.66
ENSSSCG00000001764	SH2D7	SH2 domain containing 7 [Source:VGNC Symbol;Acc:VGNC:92814]	0	0	0	0	0	0	0	0	0	0.03	0.03	0	0	0.05	0.02	0.06	0	0.11	0	0	0	0.02	0.023333	0.056667
ENSSSCG00000001765	ADAMTS7	ADAM metallopeptidase with thrombospondin type 1 motif 7 [Source:VGNC Symbol;Acc:VGNC:85087]	0.02	0.04	0.07	0.04	0	0	0.07	0.05	0.07	0.12	0.06	0.03	0.14	0.08	0.12	0.12	0.05	0.14	0.043333	0.013333	0.063333	0.07	0.113333	0.103333
ENSSSCG00000001769	MORF4L1	mortality factor 4 like 1 [Source:VGNC Symbol;Acc:VGNC:90306]	255.96	228.92	187.39	189.38	192.59	183.64	191.72	178.56	201.89	217.64	210.89	206.15	218.28	214.77	215.36	223.22	220.16	220	224.09	188.537	190.723	211.56	216.137	221.127
ENSSSCG00000001770	CTSH	cathepsin H [Source:NCBI gene (formerly Entrezgene);Acc:396969]	186.41	125.24	110.91	105.22	93.97	109.73	93.79	92.37	123.66	186.48	146.82	151.59	186.9	165.87	157.1	125.43	143.37	150.32	140.853	102.973	103.273	161.63	169.957	139.707
ENSSSCG00000001771	RASGRF1	Ras protein specific guanine nucleotide releasing factor 1 [Source:VGNC Symbol;Acc:VGNC:92111]	0.63	0.5	0.54	0.28	0.27	0.61	0.37	0.4	0.19	0.67	0.56	0.64	0.6	0.99	0.53	0.42	0.67	0.41	0.556667	0.386667	0.32	0.623333	0.706667	0.5
ENSSSCG00000001773	TMED3	transmembrane p24 trafficking protein 3 [Source:VGNC Symbol;Acc:VGNC:94055]	18.81	28.05	31.99	32.84	30.48	32.1	31.3	30.27	30.99	54.45	57.48	53.24	52.4	57.43	53.28	43.03	49.06	50.69	26.2833	31.8067	30.8533	55.0567	54.37	47.5933
ENSSSCG00000001775	MINAR1	membrane integral NOTCH2 associated receptor 1 [Source:VGNC Symbol;Acc:VGNC:90228]	0	0	0	0	0	0	0	0	0	0	0	0	0	0	0	0	0	0	0	0	0	0	0	0
ENSSSCG00000001776		-	0	0	0	0	0	0	0	0	0	0	0	0	0	0	0	0	0	0	0	0	0	0	0	0
ENSSSCG00000001779	ZFAND6	zinc finger AN1-type containing 6 [Source:VGNC Symbol;Acc:VGNC:104102]	82.88	57.03	48.09	57.35	59.64	58.86	48.61	45.36	48.89	58.35	57.98	54.08	68.92	76.43	69.29	71.25	65.22	58.14	62.6667	58.6167	47.62	56.8033	71.5467	64.87
ENSSSCG00000001780	FAH	fumarylacetoacetate hydrolase [Source:VGNC Symbol;Acc:VGNC:87881]	12.21	12.78	10.96	13.21	12.98	14.66	8.07	7.01	11.06	15.95	15.85	14.19	17.16	19.27	18.17	12.67	12.25	13.34	11.9833	13.6167	8.71333	15.33	18.2	12.7533
ENSSSCG00000001782	ABHD17C	abhydrolase domain containing 17C, depalmitoylase [Source:VGNC Symbol;Acc:VGNC:84978]	18.79	15.64	12.95	11.75	12.57	14.45	8.86	8.65	11.73	8.56	8.65	8.2	13.96	12.39	10.11	7.87	9.91	8.96	15.7933	12.9233	9.74667	8.47	12.1533	8.91333
ENSSSCG00000001786	CFAP161	cilia and flagella associated protein 161 [Source:VGNC Symbol;Acc:VGNC:86596]	0	0	0	0	0	0	0.06	0	0	0	0	0	0	0	0	0	0	0	0	0	0.02	0	0	0
ENSSSCG00000001787	IL16	interleukin 16 [Source:VGNC Symbol;Acc:VGNC:89084]	0.31	0.38	0.53	0.24	0.33	0.12	0.39	0.22	0.34	0.63	0.15	0.28	0.36	0.38	0.19	0.46	0.38	0.46	0.406667	0.23	0.316667	0.353333	0.31	0.433333
ENSSSCG00000001788	STARD5	StAR related lipid transfer domain containing 5 [Source:VGNC Symbol;Acc:VGNC:93535]	3.25	3.12	4.54	4.49	3.29	3.92	3.17	2.67	3.78	4.05	2.93	5.17	3.31	3.19	4.08	2.63	2.85	3.76	3.63667	3.9	3.20667	4.05	3.52667	3.08
ENSSSCG00000001789	TMC3	transmembrane channel like 3 [Source:VGNC Symbol;Acc:VGNC:94040]	0	0.03	0	0	0	0	0	0	0.02	0	0.01	0	0	0	0	0	0	0	0.01	0	0.006667	0.003333	0	0
ENSSSCG00000001790		-	0	0	0	0	0	0	0	0	0	0	0	0	0	0	0	0	0	0	0	0	0	0	0	0
ENSSSCG00000001792	EFL1	elongation factor like GTPase 1 [Source:VGNC Symbol;Acc:VGNC:87572]	56.76	40.62	38.28	29.73	33.1	33.81	27.48	29.11	33.42	29.65	25.77	27.15	34.79	32.88	32.8	22.88	28.31	26.64	45.22	32.2133	30.0033	27.5233	33.49	25.9433
ENSSSCG00000001793	ADAMTSL3	ADAMTS like 3 [Source:VGNC Symbol;Acc:VGNC:85092]	0.02	0	0.01	0	0	0	0	0	0	0	0	0.02	0	0	0	0	0	0	0.01	0	0	0.006667	0	0
ENSSSCG00000001795	SH3GL3	SH3 domain containing GRB2 like 3, endophilin A3 [Source:VGNC Symbol;Acc:VGNC:92825]	0	0.23	0.14	0	0	0.06	0.06	0.01	0	0.05	0.27	0	0	0	0	0.01	0	0.06	0.123333	0.02	0.023333	0.106667	0	0.023333
ENSSSCG00000001798	BNC1	basonuclin 1 [Source:VGNC Symbol;Acc:VGNC:85851]	66.45	51.54	51.8	34.77	35.03	38.31	28.48	35.6	37.87	18.55	16.73	17.35	27.02	23.85	17.5	16.76	23.78	19.25	56.5967	36.0367	33.9833	17.5433	22.79	19.93
ENSSSCG00000001800	TM6SF1	transmembrane 6 superfamily member 1 [Source:VGNC Symbol;Acc:VGNC:94034]	17.44	7.29	6.49	7.34	7.72	6.43	6.57	6.62	8.66	5.18	5.6	5.41	4.57	5.43	6.61	8.53	7.51	8.45	10.4067	7.16333	7.28333	5.39667	5.53667	8.16333
ENSSSCG00000001801	BTBD1	BTB domain containing 1 [Source:VGNC Symbol;Acc:VGNC:85900]	48.71	27.49	23.89	18.36	21.05	19.76	16.84	20.32	20.25	16.41	16.75	14.96	21.17	18.19	15.47	18.12	17.44	18.78	33.3633	19.7233	19.1367	16.04	18.2767	18.1133
ENSSSCG00000001804	HOMER2	homer scaffold protein 2 [Source:VGNC Symbol;Acc:VGNC:88929]	0	0.14	0.03	0.02	0.07	0.03	0.03	0	0.05	0.17	0.26	0.12	0.2	0.07	0.11	0	0.05	0.15	0.056667	0.04	0.026667	0.183333	0.126667	0.066667
ENSSSCG00000001805	WHAMM	WASP homolog associated with actin, golgi membranes and microtubules [Source:VGNC Symbol;Acc:VGNC:98414]	16.2	12.77	11.79	10.46	10.11	11.99	13.01	13.36	15.22	15.26	13.61	13.81	16.42	15.18	12.9	11.19	17.33	12.25	13.5867	10.8533	13.8633	14.2267	14.8333	13.59
ENSSSCG00000001806	FSD2	fibronectin type III and SPRY domain containing 2 [Source:VGNC Symbol;Acc:VGNC:88253]	0.04	0.13	0.1	0.19	0.2	0.22	0.15	0.03	0.15	0.05	0.03	0.16	0.06	0.13	0.22	0.09	0.09	0.08	0.09	0.203333	0.11	0.08	0.136667	0.086667
ENSSSCG00000001807	AP3B2	adaptor related protein complex 3 subunit beta 2 [Source:VGNC Symbol;Acc:VGNC:85388]	0.07	0.03	0.16	0.06	0	0.54	0.05	0.12	0.07	0.09	0.05	0.26	0.07	0.1	0.18	0.05	0.1	0.11	0.086667	0.2	0.08	0.133333	0.116667	0.086667
ENSSSCG00000001808	CPEB1	cytoplasmic polyadenylation element binding protein 1 [Source:NCBI gene (formerly Entrezgene);Acc:100048944]	0.11	0	0	0	0.02	0	0	0.06	0.03	0	0.03	0	0.03	0.03	0.12	0	0	0	0.036667	0.006667	0.03	0.01	0.06	0
ENSSSCG00000001810	PDE8A	phosphodiesterase 8A [Source:VGNC Symbol;Acc:VGNC:91263]	28.39	15.24	13.46	11.48	12.88	11.78	12.15	11.02	14.6	11.73	10.78	11.92	14.02	11.4	12.21	12.86	16.06	12.3	19.03	12.0467	12.59	11.4767	12.5433	13.74
ENSSSCG00000001814	IQGAP1	IQ motif containing GTPase activating protein 1 [Source:HGNC Symbol;Acc:HGNC:6110]	273.65	165.55	152.32	94.13	101.41	103.48	113.78	122.31	130.03	103.51	88.54	96.2	104.64	92.27	83.92	91.33	102.03	95.56	197.173	99.6733	122.04	96.0833	93.61	96.3067
ENSSSCG00000001816	BLM	BLM RecQ like helicase [Source:VGNC Symbol;Acc:VGNC:96569]	11.77	5.38	4.56	5.49	5.46	5.08	4.98	4.76	4.85	2.98	2.89	2.8	3.73	3.6	4.02	3.9	4.9	2.96	7.23667	5.34333	4.86333	2.89	3.78333	3.92
ENSSSCG00000001817	FURIN	furin, paired basic amino acid cleaving enzyme [Source:VGNC Symbol;Acc:VGNC:88266]	19.76	23.34	29.62	18.31	16.65	24.57	25.76	25.73	29.49	35.29	27.25	29.35	34.68	29.47	22.89	20.39	35.43	30.88	24.24	19.8433	26.9933	30.63	29.0133	28.9
ENSSSCG00000001818	FES	FES proto-onco, tyrosine kinase [Source:VGNC Symbol;Acc:VGNC:88090]	16.67	25.22	31.81	18.69	19.77	26.53	31.32	26.34	32.21	20.12	13.69	17.37	17.51	16.73	15.1	11.31	18.62	18.01	24.5667	21.6633	29.9567	17.06	16.4467	15.98
ENSSSCG00000001819	MAN2A2	mannosidase alpha class 2A member 2 [Source:VGNC Symbol;Acc:VGNC:98099]	26.53	25.66	28.55	20.01	19.56	22.87	21.9	22.18	25.44	24.31	18.33	21.5	25.27	22.66	19.16	13.44	23.42	19.59	26.9133	20.8133	23.1733	21.38	22.3633	18.8167
ENSSSCG00000001820	HDDC3	HD domain containing 3 [Source:VGNC Symbol;Acc:VGNC:88818]	35.18	50.97	61.04	56.64	55.26	67.56	73.77	45.77	59.18	51.85	55.54	57.04	58.71	59.64	49.86	34.82	42.18	48.04	49.0633	59.82	59.5733	54.81	56.07	41.68
ENSSSCG00000001821	UNC45A	unc-45 myosin chaperone A [Source:VGNC Symbol;Acc:VGNC:94704]	28.05	35.69	38.99	32.96	33.58	38.33	31.19	35.53	38.41	38.69	33.99	31.57	38.92	36.36	29.05	25.74	35.98	36.33	34.2433	34.9567	35.0433	34.75	34.7767	32.6833
ENSSSCG00000001822	RCCD1	RCC1 domain containing 1 [Source:VGNC Symbol;Acc:VGNC:92177]	2.46	2.67	2.75	2.85	2.58	3.83	2.68	3.29	3.46	3.21	2.5	2.93	2.64	3.23	2.49	2.68	2.71	2.3	2.62667	3.08667	3.14333	2.88	2.78667	2.56333
ENSSSCG00000001823	UROC1	urocanate hydratase 1 [Source:VGNC Symbol;Acc:VGNC:94733]	0.06	0.11	0.15	0.12	0.16	0.14	0.21	0.15	0.12	0.23	0.25	0.17	0.33	0.18	0.07	0.24	0.07	0.24	0.106667	0.14	0.16	0.216667	0.193333	0.183333
ENSSSCG00000001824	ZXDC	ZXD family zinc finger C [Source:VGNC Symbol;Acc:VGNC:95343]	14.74	15.14	16.83	14.66	12.9	17.05	16.12	16.69	16.48	17.92	15.56	17.19	18.07	19.77	15.54	11.46	17.73	17	15.57	14.87	16.43	16.89	17.7933	15.3967
ENSSSCG00000001825	SLC41A3	solute carrier family 41 member 3 [Source:VGNC Symbol;Acc:VGNC:93115]	7.48	8.23	7.79	6.12	6.55	6.72	7.51	8.55	10.62	7.2	5.73	6.45	4.85	5.8	5.71	4.83	7.31	6.92	7.83333	6.46333	8.89333	6.46	5.45333	6.35333
ENSSSCG00000001826	CFAP100	cilia and flagella associated protein 100 [Source:VGNC Symbol;Acc:VGNC:86593]	8.31	8.17	6.78	6.29	5.85	5.58	8.47	6.12	7.1	8.14	7.4	10.56	5.8	6.6	7.91	7.69	7.64	7.72	7.75333	5.90667	7.23	8.7	6.77	7.68333
ENSSSCG00000001830		-	0	0	0	0	0	0	0	0	0	0	0	0	0	0	0	0	0	0	0	0	0	0	0	0
ENSSSCG00000001832	ACAN	aggrecan [Source:VGNC Symbol;Acc:VGNC:109451]	0	0	0	0	0	0	0	0	0.01	0.01	0.01	0	0	0	0	0	0	0	0	0	0.003333	0.006667	0	0
ENSSSCG00000001834	MFGE8	milk fat globule EGF and factor V/VIII domain containing [Source:VGNC Symbol;Acc:VGNC:109463]	119.84	167.83	168.12	134.22	147.07	153.24	142.5	155.19	139.07	139.69	132.16	138.42	138.64	108.34	116.37	114.11	151.01	146.74	151.93	144.843	145.587	136.757	121.117	137.287
ENSSSCG00000001835	ABHD2	abhydrolase domain containing 2, acylglycerol lipase [Source:VGNC Symbol;Acc:VGNC:84980]	106.31	73.72	79.4	52.26	58.36	61.75	70.78	73.42	82.71	91.63	77.32	85.92	84.65	71.76	75.56	86.52	96.63	92.35	86.4767	57.4567	75.6367	84.9567	77.3233	91.8333
ENSSSCG00000001836	RLBP1	retinaldehyde binding protein 1 [Source:VGNC Symbol;Acc:VGNC:92327]	0	0	0	0	0.08	0	0	0	0	0	0.09	0.08	0.09	0	0	0	0.1	0	0	0.026667	0	0.056667	0.03	0.033333
ENSSSCG00000001837	FANCI	FA complementation group I [Source:VGNC Symbol;Acc:VGNC:88006]	11.36	7.35	6.22	6.05	5.97	5.91	6.35	6.01	7.17	4.19	3.44	3.37	3.56	4.64	4.77	4.72	6.51	4.13	8.31	5.97667	6.51	3.66667	4.32333	5.12
ENSSSCG00000001838	POLG	DNA polymerase gamma, catalytic subunit [Source:VGNC Symbol;Acc:VGNC:91633]	25.4	37.52	43.35	38.3	35.95	48.1	42.95	40.61	42.64	50.48	43.04	46.05	49.49	52.83	39.89	33.62	53.01	42.81	35.4233	40.7833	42.0667	46.5233	47.4033	43.1467
ENSSSCG00000001840	KIF7	kinesin family member 7 [Source:VGNC Symbol;Acc:VGNC:89473]	13.67	16.81	20.25	18.01	17.6	22.98	20.3	20.09	19.9	27.83	24.36	22.4	25.04	27.36	22.28	16.92	24.98	22.98	16.91	19.53	20.0967	24.8633	24.8933	21.6267
ENSSSCG00000001841	RHCG	Rh family C glycoprotein [Source:VGNC Symbol;Acc:VGNC:109430]	2.42	1.7	1.77	10.63	6.9	7.8	3.02	2.01	2.38	236.91	224.95	199.69	306.33	237.65	168.34	162.15	180.16	223.13	1.96333	8.44333	2.47	220.517	237.44	188.48
ENSSSCG00000001844	PLIN1	perilipin 1 [Source:NCBI gene (formerly Entrezgene);Acc:654411]	0	0	0	0	0	0	0.03	0	0	0	0	0	0	0	0	0	0	0	0	0	0.01	0	0	0
ENSSSCG00000001846	WDR93	WD repeat domain 93 [Source:VGNC Symbol;Acc:VGNC:94951]	0.3	1.29	0.46	0.49	0.48	0.27	1.68	0.55	0.82	1.25	0.98	1.19	0	0.23	0.88	1.98	2	2.41	0.683333	0.413333	1.01667	1.14	0.37	2.13
ENSSSCG00000001847	MESP1	mesoderm posterior bHLH transcription factor 1 [Source:VGNC Symbol;Acc:VGNC:90148]	0.28	0.26	0.13	0.95	0.82	0.22	1.34	1.16	0.24	1.07	1.06	0.31	0.8	0.3	0.38	0.24	0.24	0.11	0.223333	0.663333	0.913333	0.813333	0.493333	0.196667
ENSSSCG00000001848	MESP2	mesoderm posterior bHLH transcription factor 2 [Source:VGNC Symbol;Acc:VGNC:90149]	1.76	2.52	3.29	1.84	2.63	3.03	3.87	3.77	3.27	0.91	0.65	0.67	0.46	0.93	0.74	0.79	1.11	0.91	2.52333	2.5	3.63667	0.743333	0.71	0.936667
ENSSSCG00000001849	ANPEP	alanyl aminopeptidase, membrane [Source:VGNC Symbol;Acc:VGNC:85362]	1.98	2.64	1.44	0.66	1.21	0.94	1.68	1.3	2.18	0.45	0.27	0.24	0.3	0.33	0.33	0.71	0.86	1.06	2.02	0.936667	1.72	0.32	0.32	0.876667
ENSSSCG00000001850	ARPIN	actin related protein 2/3 complex inhibitor [Source:VGNC Symbol;Acc:VGNC:111466]	20.03	20.18	19.43	20.08	17.94	22.17	17.08	16.84	19.6	26.6	26.45	25.81	25.85	24.69	25.44	22.38	25.03	26.15	19.88	20.0633	17.84	26.2867	25.3267	24.52
ENSSSCG00000001852	IDH2	isocitrate dehydrogenase (NADP(+)) 2 [Source:NCBI gene (formerly Entrezgene);Acc:397603]	195.08	198.51	188.94	115.81	119.71	142.36	151.62	151.83	182.09	96.35	87.88	92.03	111.01	110.84	77.92	73.4	113.38	95.49	194.177	125.96	161.847	92.0867	99.9233	94.09
ENSSSCG00000001858	CIB1	calcium and integrin binding 1 [Source:VGNC Symbol;Acc:VGNC:86695]	120.47	159.32	149.95	180.57	178.91	179.95	167.92	158.09	158.66	147.08	157.66	166.06	140.32	138.67	155.49	174.35	160.89	160.05	143.247	179.81	161.557	156.933	144.827	165.097
ENSSSCG00000001862	ETFA	electron transfer flavoprotein subunit alpha [Source:VGNC Symbol;Acc:VGNC:87801]	218.61	161.18	140.87	153.88	147.97	126.74	105.92	115	117.98	99.31	99.6	98	112.52	117.78	111.36	111.6	103.61	102.95	173.553	142.863	112.967	98.97	113.887	106.053
ENSSSCG00000001863	TMEM266	transmembrane protein 266 [Source:VGNC Symbol;Acc:VGNC:94166]	0	0.04	0	0	0.08	0.19	0.27	0	0.13	0.06	0	0.06	0.09	0.03	0	0.03	0	0.12	0.013333	0.09	0.133333	0.04	0.04	0.05
ENSSSCG00000001865	SCAPER	S-phase cyclin A associated protein in the ER [Source:VGNC Symbol;Acc:VGNC:92611]	7.23	4.5	3.85	4.22	3.7	3.01	2.74	3.01	3.07	6.27	4.63	4.15	6.23	6.6	5.36	5.16	4.54	4.75	5.19333	3.64333	2.94	5.01667	6.06333	4.81667
ENSSSCG00000001866	RCN2	reticulocalbin 2 [Source:VGNC Symbol;Acc:VGNC:92181]	48.47	29.08	30.2	31.88	33.53	35.14	33.23	34.19	31.14	27.05	24.7	24.88	25.47	26.91	29.93	26.11	26.07	28.87	35.9167	33.5167	32.8533	25.5433	27.4367	27.0167
ENSSSCG00000001867	PSTPIP1	proline-serine-threonine phosphatase interacting protein 1 [Source:VGNC Symbol;Acc:VGNC:91935]	2.64	3.23	4.14	2.85	1.76	4.11	4.38	4.44	5	3.94	3.74	3.83	3.01	3.37	3.41	3.17	3.39	4.13	3.33667	2.90667	4.60667	3.83667	3.26333	3.56333
ENSSSCG00000001868	TSPAN3	tetraspanin 3 [Source:NCBI gene (formerly Entrezgene);Acc:100157865]	153.09	114.28	105.12	86.65	93.58	84.97	90.32	101.11	105.39	62.39	60.9	63.75	68.28	65.14	71.94	68.7	67.84	65.98	124.163	88.4	98.94	62.3467	68.4533	67.5067
ENSSSCG00000001869	PEAK1	pseudopodium enriched atypical kinase 1 [Source:VGNC Symbol;Acc:VGNC:91300]	6.38	4.79	4.22	2.44	3.23	3.04	4.23	4.6	4.47	3.62	3.13	3.29	4.57	3.32	3.19	4.14	4.53	3.73	5.13	2.90333	4.43333	3.34667	3.69333	4.13333
ENSSSCG00000001871	HMG20A	high mobility group 20A [Source:VGNC Symbol;Acc:VGNC:88900]	51.08	32.36	29.54	21.82	21.8	22.7	24.96	25.54	30.9	43.33	36.36	38.64	38.06	40.89	42.55	40.65	45.75	42.62	37.66	22.1067	27.1333	39.4433	40.5	43.0067
ENSSSCG00000001872	LINGO1	leucine rich repeat and Ig domain containing 1 [Source:VGNC Symbol;Acc:VGNC:89733]	0.09	0	0	0.09	0.03	0	0	0.07	0	0	0.03	0.03	0	0.03	0.03	0.07	0.07	0.03	0.03	0.04	0.023333	0.02	0.02	0.056667
ENSSSCG00000001873	CSPG4	chondroitin sulfate proteoglycan 4 [Source:VGNC Symbol;Acc:VGNC:87043]	0	0	0	0	0	0.01	0.02	0.05	0.04	0	0.01	0	0	0	0	0	0.02	0.01	0	0.003333	0.036667	0.003333	0	0.01
ENSSSCG00000001875	SNX33	sorting nexin 33 [Source:VGNC Symbol;Acc:VGNC:93321]	8.52	8.27	8.07	5.33	4.58	5.92	6.48	6.97	8.84	10.88	8.25	8.23	9.07	9.41	6.76	6.95	9.67	8.32	8.28667	5.27667	7.43	9.12	8.41333	8.31333
ENSSSCG00000001877	SNUPN	snurportin 1 [Source:VGNC Symbol;Acc:VGNC:93301]	25.47	21.73	17.15	26.7	25.9	25.44	22.03	20.28	17.5	20.33	19.55	23.2	19.54	23.09	21.29	20.15	24.11	18.25	21.45	26.0133	19.9367	21.0267	21.3067	20.8367
ENSSSCG00000001878	PTPN9	protein tyrosine phosphatase non-receptor type 9 [Source:VGNC Symbol;Acc:VGNC:91983]	18.89	13.38	12.9	9.68	9.67	10.64	11	10.26	11.88	14.49	11.27	12.8	13.1	13.37	11.67	10.58	13.79	11.28	15.0567	9.99667	11.0467	12.8533	12.7133	11.8833
ENSSSCG00000001879	CIMAP1C	ciliary microtubule associated protein 1C [Source:VGNC Symbol;Acc:VGNC:91020]	0	0	0	0	0	0	0	0	0	0	0	0	0	0	0	0	0	0	0	0	0	0	0	0
ENSSSCG00000001880	SIN3A	SIN3 transcription regulator family member A [Source:VGNC Symbol;Acc:VGNC:92879]	27.12	20.04	18.13	13.91	12.98	15.86	14.97	16.09	17.09	18.99	15.78	14.38	18.69	17.93	16.31	15.72	21.02	18	21.7633	14.25	16.05	16.3833	17.6433	18.2467
ENSSSCG00000001881	MAN2C1	mannosidase alpha class 2C member 1 [Source:VGNC Symbol;Acc:VGNC:89969]	26.28	30.67	36.22	36.71	32.85	38.76	30.75	29.95	33.27	57.83	47.12	50.93	50.91	50.79	46.46	39.79	54.78	46.22	31.0567	36.1067	31.3233	51.96	49.3867	46.93
ENSSSCG00000001882	NEIL1	nei like DNA glycosylase 1 [Source:VGNC Symbol;Acc:VGNC:90672]	12.05	17.05	14.67	12.48	13.28	13.03	12.44	12.1	10.91	17.07	14.01	14.69	11.37	11.89	12.64	10.39	12.95	15.94	14.59	12.93	11.8167	15.2567	11.9667	13.0933
ENSSSCG00000001884	COMMD4	COMM domain containing 4 [Source:VGNC Symbol;Acc:VGNC:86888]	32.69	35.37	48.89	52.8	56.25	50.77	53.67	47.42	56.66	44.89	41.97	49.73	43.92	47.49	57.3	43.18	43.92	43.84	38.9833	53.2733	52.5833	45.53	49.57	43.6467
ENSSSCG00000001885	C15orf39	chromosome 7 C15orf39 homolog [Source:VGNC Symbol;Acc:VGNC:86070]	0	0.47	0.52	0	0.5	0.58	0.79	0.33	1.18	0.74	0.3	0.45	0.39	0.52	0.71	0.18	0	0.43	0.33	0.36	0.766667	0.496667	0.54	0.203333
ENSSSCG00000001887	SCAMP5	secretory carrier membrane protein 5 [Source:VGNC Symbol;Acc:VGNC:92609]	46.57	25.75	27.31	23.09	23.77	24.32	26.08	23.75	29.02	31.57	28.12	30.57	25.72	28.03	31.74	29.78	32.74	33.62	33.21	23.7267	26.2833	30.0867	28.4967	32.0467
ENSSSCG00000001888	RPP25	ribonuclease P and MRP subunit p25 [Source:VGNC Symbol;Acc:VGNC:92432]	0	0	0	0	0	0	0	0	0	0	0	0	0	0.05	0	0	0	0	0	0	0	0	0.016667	0
ENSSSCG00000001892	SCAMP2	secretory carrier membrane protein 2 [Source:VGNC Symbol;Acc:VGNC:92606]	92.69	74.06	70.02	60.57	56.34	62.23	69.49	71.98	78.01	77.22	70.26	72.78	75.46	73.89	74.39	72.42	76.51	73.4	78.9233	59.7133	73.16	73.42	74.58	74.11
ENSSSCG00000001895	CPLX3	complexin 3 [Source:VGNC Symbol;Acc:VGNC:86945]	0	0	0.08	0	0	0	0	0	0	0.31	0	0.06	0	0	0	0	0	0	0.026667	0	0	0.123333	0	0
ENSSSCG00000001898	ULK3	unc-51 like kinase 3 [Source:VGNC Symbol;Acc:VGNC:94696]	18.45	20.44	26.94	16.99	18.54	21.79	25.14	24.28	26.77	24.56	23.19	27.6	23.98	26.04	26.32	25.67	31.89	25.93	21.9433	19.1067	25.3967	25.1167	25.4467	27.83
ENSSSCG00000001899	LMAN1L	lectin, mannose binding 1 like [Source:VGNC Symbol;Acc:VGNC:89749]	0	0	0	0	0	0	0.06	0	0	0	0	0	0	0	0	0	0	0	0	0	0.02	0	0	0
ENSSSCG00000001900	CSK	C-terminal Src kinase [Source:VGNC Symbol;Acc:VGNC:87037]	20.01	23.39	26.78	20.75	17.15	22.68	25.73	28.38	33.06	24.93	18	20.38	21.8	19.06	16.12	18.95	23.8	23.02	23.3933	20.1933	29.0567	21.1033	18.9933	21.9233
ENSSSCG00000001901	CYP1A2	cytochrome P450 family 1 subfamily A member 2 [Source:VGNC Symbol;Acc:VGNC:103346]	0	0.05	0	0	0.08	0.26	0	0.09	0	0	0.04	0	0.04	0	0.04	0	0	0	0.016667	0.113333	0.03	0.013333	0.026667	0
ENSSSCG00000001903	EDC3	enhancer of mRNA decapping 3 [Source:VGNC Symbol;Acc:VGNC:87543]	10.87	9.32	8.96	8.08	7.5	8.52	8.93	8.26	11.46	8.88	8.43	8.73	10.63	10.14	9.03	8.41	11.39	9.76	9.71667	8.03333	9.55	8.68	9.93333	9.85333
ENSSSCG00000001904	CLK3	CDC like kinase 3 [Source:VGNC Symbol;Acc:VGNC:107129]	40.71	40.78	40.08	32.59	30.01	30.1	39.35	32.92	40.71	38.22	31.93	33.32	37.73	32.91	32.17	28.05	38.62	30.51	40.5233	30.9	37.66	34.49	34.27	32.3933
ENSSSCG00000001905	ARID3B	AT-rich interaction domain 3B [Source:VGNC Symbol;Acc:VGNC:85508]	6.13	6.04	9.33	7.16	7.19	6.35	5.77	7.57	8.69	10.02	9.37	8.14	6.03	6.39	5.85	8.8	11.7	9.2	7.16667	6.9	7.34333	9.17667	6.09	9.9
ENSSSCG00000001906	CYP1A1	cytochrome P450 family 1 subfamily A member 1 [Source:VGNC Symbol;Acc:VGNC:103347]	2.45	2.15	1.82	2.27	3.03	3.06	3.73	2.77	4.58	4	4.76	3.83	15.28	12.67	7.36	7.29	7.78	8.93	2.14	2.78667	3.69333	4.19667	11.77	8
ENSSSCG00000001907	UBL7	ubiquitin like 7 [Source:VGNC Symbol;Acc:VGNC:94661]	33.54	41.06	35.76	38.79	35.55	36.88	36.18	36.05	37.31	68.8	61.53	58.38	66.17	65.59	59.03	54.49	67.13	58.24	36.7867	37.0733	36.5133	62.9033	63.5967	59.9533
ENSSSCG00000001908	CCDC33	coiled-coil domain containing 33 [Source:VGNC Symbol;Acc:VGNC:86293]	0	0	0.11	0	0	0	0	0	0	0	0	0	0	0	0.24	0	0	0.09	0.036667	0	0	0	0.08	0.03
ENSSSCG00000001909	STRA6	signaling receptor and transporter of retinol STRA6 [Source:VGNC Symbol;Acc:VGNC:93573]	1.58	1.24	0.74	1.33	1.48	1.76	0.45	0.74	0.18	21.64	13.58	12.57	23.21	24.69	15.56	6.21	9.82	7.46	1.18667	1.52333	0.456667	15.93	21.1533	7.83
ENSSSCG00000001910	ISLR	immunoglobulin superfamily containing leucine rich repeat [Source:VGNC Symbol;Acc:VGNC:98052]	6.72	7.09	6.19	5.9	5.54	6.49	5.26	5.7	6.54	6.38	3.75	4.45	5.49	6.32	3.88	3.75	5.72	3.28	6.66667	5.97667	5.83333	4.86	5.23	4.25
ENSSSCG00000001912	PML	PML nuclear body scaffold [Source:VGNC Symbol;Acc:VGNC:99296]	74.15	82.51	79.48	33.17	33.98	45.29	88.91	86.82	104.22	48.15	37.8	40.53	25.52	35.09	26.09	26.5	44.11	41.33	78.7133	37.48	93.3167	42.16	28.9	37.3133
ENSSSCG00000001913	STOML1	stomatin like 1 [Source:VGNC Symbol;Acc:VGNC:93566]	13.97	15.9	4.62	5.95	7.95	13.81	21.42	9.49	20.92	26.75	29.98	42.75	34.73	13.98	25.13	17.5	25.4	14.48	11.4967	9.23667	17.2767	33.16	24.6133	19.1267
ENSSSCG00000001914	LOXL1	lysyl oxidase like 1 [Source:VGNC Symbol;Acc:VGNC:89780]	0	0	0	0	0.03	0.07	0	0	0	0	0	0	0	0	0	0	0	0	0	0.033333	0	0	0	0
ENSSSCG00000001915	TBC1D21	TBC1 domain family member 21 [Source:VGNC Symbol;Acc:VGNC:93769]	0	0	0	0	0	0	0	0	0	0	0	0	0	0	0	0	0	0	0	0	0	0	0	0
ENSSSCG00000001916	INSYN1	inhibitory synaptic factor 1 [Source:VGNC Symbol;Acc:VGNC:89155]	0.12	0.21	0.21	0	0	0.09	0.39	0.09	0.19	0.43	0.6	0.5	0.27	0.8	0.39	0.29	0.19	0.54	0.18	0.03	0.223333	0.51	0.486667	0.34
ENSSSCG00000001917		CD276 molecule [Source:VGNC Symbol;Acc:VGNC:86405]	59.89	54.51	61.52	37.2	41.18	46.78	56.72	55.21	63.66	56.87	49.1	48.85	49.05	46.99	37.59	36.37	53.05	56.48	58.64	41.72	58.53	51.6067	44.5433	48.6333
ENSSSCG00000001918	NPTN	neuroplastin [Source:VGNC Symbol;Acc:VGNC:90861]	97.33	43.32	42.84	30.57	32.35	32.47	37.47	38.19	47.84	39.98	36.02	38.58	37.87	34.94	32.51	43.46	41.82	41.24	61.1633	31.7967	41.1667	38.1933	35.1067	42.1733
ENSSSCG00000001920	HCN4	hyperpolarization activated cyclic nucleotide gated potassium channel 4 [Source:VGNC Symbol;Acc:VGNC:88805]	0	0	0.08	0.02	0	0	0.13	0	0.02	0.05	0.02	0.02	0	0	0.03	0.02	0.05	0.03	0.026667	0.006667	0.05	0.03	0.01	0.033333
ENSSSCG00000001921	NEO1	neogenin 1 [Source:VGNC Symbol;Acc:VGNC:109470]	17.89	10.34	9.25	5.68	5.95	6.87	7.17	7.48	8.29	11.51	9.86	9.75	9.73	8.69	9.13	10.44	10.41	11.7	12.4933	6.16667	7.64667	10.3733	9.18333	10.85
ENSSSCG00000001924	BBS4	Bardet-Biedl syndrome 4 [Source:NCBI gene (formerly Entrezgene);Acc:100513212]	33.67	27.03	22.33	20.11	20.81	18.73	18.55	17.33	21.38	33.52	28.32	32.02	35.11	31.69	33.31	32.55	35.33	34.15	27.6767	19.8833	19.0867	31.2867	33.37	34.01
ENSSSCG00000001925	ADPGK	ADP dependent glucokinase [Source:VGNC Symbol;Acc:VGNC:85150]	27.06	28.24	29.01	23.24	23.76	26.75	30.16	28.22	31.89	27.27	24.58	25.75	32.24	30.13	25.91	26.18	28.73	28.3	28.1033	24.5833	30.09	25.8667	29.4267	27.7367
ENSSSCG00000001926	TMEM202	transmembrane protein 202 [Source:HGNC Symbol;Acc:HGNC:33733]	0	0	0	0	0	0	0.17	0.16	0	0.15	0.3	0	0.16	0	0	0.17	0.17	0	0	0	0.11	0.15	0.053333	0.113333
ENSSSCG00000001927	HEXA	hexosaminidase subunit alpha [Source:VGNC Symbol;Acc:VGNC:111459]	110.71	96.34	96.36	77.18	68.17	83.13	83.57	83.67	91.68	106.18	87.64	92.21	105.82	96.85	94.07	80.87	86.54	89.22	101.137	76.16	86.3067	95.3433	98.9133	85.5433
ENSSSCG00000001928	CELF6	CUGBP Elav-like family member 6 [Source:HGNC Symbol;Acc:HGNC:14059]	0	0.21	0.1	0	0	0.07	0	0.14	0	0.32	5.82	0.17	0.22	0.2	3.56	0	5.56	0.34	0.103333	0.023333	0.046667	2.10333	1.32667	1.96667
ENSSSCG00000001930	PKM	pyruvate kinase M1/2 [Source:HGNC Symbol;Acc:HGNC:9021]	2308.66	2141.23	2074.62	1501.29	1552.13	1707.63	1945.78	1963.67	2295.95	804.53	716.73	761.74	774.26	747.32	627.39	645.29	927.63	894.95	2174.84	1587.02	2068.47	761	716.323	822.623
ENSSSCG00000001931		-	5.62	7.17	5.14	9.58	5.8	6.99	7.2	6.68	9.85	15.11	14.72	12.68	18.37	18.27	11.12	10.52	15.55	15.67	5.97667	7.45667	7.91	14.17	15.92	13.9133
ENSSSCG00000001932		-	0	0	0	0	0	0	0	0	0	0	0	0	0	0	0	0	0	0	0	0	0	0	0	0
ENSSSCG00000001934		SEC23 homolog A, COPII coat complex component [Source:VGNC Symbol;Acc:VGNC:98307]	48.31	25.71	20.96	23.66	25.75	22.93	16.74	18.3	18.66	22.8	23.51	20.78	32.5	28.89	21.05	21.41	24.49	24.59	31.66	24.1133	17.9	22.3633	27.48	23.4967
ENSSSCG00000001938	SSTR1	somatostatin receptor 1 [Source:VGNC Symbol;Acc:VGNC:93496]	0	0	0	0	0	0	0	0	0	0	0	0	0	0	0	0	0	0	0	0	0	0	0	0
ENSSSCG00000001939	TTC6	tetratricopeptide repeat domain 6 [Source:VGNC Symbol;Acc:VGNC:94556]	0.02	0	0.03	0.01	0	0.04	0	0.01	0	0.05	0.04	0	0.03	0.06	0.01	0	0	0	0.016667	0.016667	0.003333	0.03	0.033333	0
ENSSSCG00000001942	PAX9	paired box 9 [Source:HGNC Symbol;Acc:HGNC:8623]	1.01	0.56	0.37	0.54	0.68	0.79	0.65	0.55	0.94	1.23	0.99	0.69	0.81	1	1.2	1.11	1.11	1.37	0.646667	0.67	0.713333	0.97	1.00333	1.19667
ENSSSCG00000001944	NKX2-8	NK2 homeobox 8 [Source:VGNC Symbol;Acc:VGNC:90771]	0.11	0	0.27	0.11	0	0.31	0.17	0.4	0.21	0.07	0.26	0.07	0	0.11	0.24	0.13	0.08	0.04	0.126667	0.14	0.26	0.133333	0.116667	0.083333
ENSSSCG00000001945	NKX2-1	NK2 homeobox 1 [Source:VGNC Symbol;Acc:VGNC:90767]	0	0	0	0	0	0	0	0	0	0	0	0	0	0	0	0	0	0	0	0	0	0	0	0
ENSSSCG00000001946	MBIP	MAP3K12 binding inhibitory protein 1 [Source:VGNC Symbol;Acc:VGNC:90052]	71.04	45.23	28.24	25.98	25.74	24.35	26.25	24.03	27.75	23.42	16.95	20.35	22.58	27.47	25.09	26.39	26.21	20.88	48.17	25.3567	26.01	20.24	25.0467	24.4933
ENSSSCG00000001947	BRMS1L	BRMS1 like transcriptional repressor [Source:VGNC Symbol;Acc:VGNC:96571]	12.01	6.64	5.41	7.22	6.75	6.52	5.71	5.25	5.67	7.22	6.75	6.33	5.83	6.04	8.02	7.15	6.21	5.74	8.02	6.83	5.54333	6.76667	6.63	6.36667
ENSSSCG00000001949	INSM2	INSM transcriptional repressor 2 [Source:VGNC Symbol;Acc:VGNC:89152]	0	0	0	0	0	0	0	0	0	0	0	0	0	0	0	0	0	0.13	0	0	0	0	0	0.043333
ENSSSCG00000001950	PRORP	protein only RNase P catalytic subunit [Source:HGNC Symbol;Acc:HGNC:19958]	10.55	7.59	4.99	4.82	5.01	6.28	5.43	8.56	6.47	3.5	4.28	4.2	3.27	4.27	3.91	6.82	4.74	4.67	7.71	5.37	6.82	3.99333	3.81667	5.41
ENSSSCG00000001952	NFKBIA	NFKB inhibitor alpha [Source:NCBI gene (formerly Entrezgene);Acc:406188]	131.73	143.92	136.78	143.44	143.66	131.53	216.22	190.13	236.74	234.32	249.79	228.33	212.35	217.89	145.62	269.93	318.16	287.57	137.477	139.543	214.363	237.48	191.953	291.887
ENSSSCG00000001955	SRP54	signal recognition particle 54 [Source:VGNC Symbol;Acc:VGNC:93459]	111.48	69.35	55.07	62.17	67.5	56.55	66.01	61.24	74.98	55.8	52.76	54.56	51.26	51.89	60.02	63.68	55.41	59.5	78.6333	62.0733	67.41	54.3733	54.39	59.53
ENSSSCG00000001958	BAZ1A	bromodomain adjacent to zinc finger domain 1A [Source:VGNC Symbol;Acc:VGNC:85761]	68.01	40.85	35.01	28.05	29.71	27.4	30.45	29.63	36.16	26.16	21.66	23.26	23.22	21.87	22.1	30.85	32.11	28.6	47.9567	28.3867	32.08	23.6933	22.3967	30.52
ENSSSCG00000001959	CFL2	cofilin 2 [Source:VGNC Symbol;Acc:VGNC:86611]	222.51	115.33	99.55	115.13	114.3	100.05	80.05	88.95	82.36	70.2	79.01	73.25	87.87	79.49	92.11	94.45	86.83	82.22	145.797	109.827	83.7867	74.1533	86.49	87.8333
ENSSSCG00000001960	EAPP	E2F associated phosphoprotein [Source:VGNC Symbol;Acc:VGNC:87523]	37.32	30.86	25.44	30.54	25.25	25.81	25.41	22.52	24.04	29.1	28.48	28.33	23.75	29.48	38.63	40.16	33.58	32	31.2067	27.2	23.99	28.6367	30.62	35.2467
ENSSSCG00000001963	EGLN3	egl-9 family hypoxia inducible factor 3 [Source:VGNC Symbol;Acc:VGNC:87589]	173.33	148.32	108.12	28.8	36.9	28.55	70.46	72.9	71.48	29.37	15.46	6.38	7.67	4.69	5.83	9.19	19.29	21.33	143.257	31.4167	71.6133	17.07	6.06333	16.6033
ENSSSCG00000001964	NPAS3	neuronal PAS domain protein 3 [Source:VGNC Symbol;Acc:VGNC:90838]	0.08	0	0	0	0	0	0	13.2	0	0	0	0	0	0	0.05	0	0	0	0.026667	0	4.4	0	0.016667	0
ENSSSCG00000001966	ARHGAP5	Rho GTPase activating protein 5 [Source:VGNC Symbol;Acc:VGNC:85480]	23.31	10.04	7.47	8.78	7.78	6.92	8.67	7.44	8.34	7.57	8.44	7.77	8.97	7.9	8.09	12.32	10.97	9.33	13.6067	7.82667	8.15	7.92667	8.32	10.8733
ENSSSCG00000001968	NUBPL	NUBP iron-sulfur cluster assembly factor, mitochondrial [Source:VGNC Symbol;Acc:VGNC:90945]	39.31	19.92	17.24	14.62	18.33	18.29	13.86	16.84	11.57	15.72	11.91	14.56	14.43	14.67	13.49	16.34	16.39	15.73	25.49	17.08	14.09	14.0633	14.1967	16.1533
ENSSSCG00000001970		HEAT repeat containing 5A [Source:VGNC Symbol;Acc:VGNC:88826]	20.81	10.92	9.63	10.67	10.59	10.57	7.16	8.55	7.98	10.1	9.44	9.28	13.51	10.85	9.7	8.75	9.96	8.17	13.7867	10.61	7.89667	9.60667	11.3533	8.96
ENSSSCG00000001971	HECTD1	HECT domain E3 ubiquitin protein ligase 1 [Source:VGNC Symbol;Acc:VGNC:88832]	50.82	26.65	23.89	22.11	21.52	19.44	22.04	21.33	21.29	25.03	21.32	20.55	25.73	22.94	22.46	24.73	25.75	21.99	33.7867	21.0233	21.5533	22.3	23.71	24.1567
ENSSSCG00000001972	AP4S1	adaptor related protein complex 4 subunit sigma 1 [Source:VGNC Symbol;Acc:VGNC:85394]	5.81	7.43	3.49	5.4	2.59	4.39	2.6	2.74	1.8	6.88	5.71	6.91	2.88	3.82	7.25	9.27	5.88	5.26	5.57667	4.12667	2.38	6.5	4.65	6.80333
ENSSSCG00000001973	SCFD1	sec1 family domain containing 1 [Source:VGNC Symbol;Acc:VGNC:92619]	64.4	41.33	34.62	36.03	41.51	37.17	26.12	29.76	34.84	43.79	39.88	42.29	47.52	51.2	47.76	48.58	42.61	39.76	46.7833	38.2367	30.24	41.9867	48.8267	43.65
ENSSSCG00000001974	G2E3	G2/M-phase specific E3 ubiquitin protein ligase [Source:VGNC Symbol;Acc:VGNC:88287]	7.24	3.32	3.54	4.06	4.74	3.66	3.86	3.71	4.41	2.48	2.43	2.7	2.5	2.66	3.21	3.46	4.05	2.72	4.7	4.15333	3.99333	2.53667	2.79	3.41
ENSSSCG00000001975	PRKD1	protein kinase D1 [Source:VGNC Symbol;Acc:VGNC:91812]	2.69	1.62	1.37	0.53	0.71	0.89	0.84	0.78	1.04	0.87	0.6	0.62	1.25	0.72	0.64	0.73	0.9	0.6	1.89333	0.71	0.886667	0.696667	0.87	0.743333
ENSSSCG00000001977	STXBP6	syntaxin binding protein 6 [Source:NCBI gene (formerly Entrezgene);Acc:100514852]	0	0.97	0.49	0.19	0	0	0	0	0	0	0	0	0	0	0	0	0	0	0.486667	0.063333	0	0	0	0
ENSSSCG00000001978	GZMH	granzyme H (cathepsin G-like 2, protein h-CCPX) [Source:NCBI gene (formerly Entrezgene);Acc:100152450]	0	0	0	0	0	0	0	0	0	0	0	0	0	0	0	0	0	0	0	0	0	0	0	0
ENSSSCG00000001979		-	0	0	0	0	0	0	0	0	0	0	0	0	0	0	0	0	0	0	0	0	0	0	0	0
ENSSSCG00000001983	SDR39U1	short chain dehydrogenase/reductase family 39U member 1 [Source:VGNC Symbol;Acc:VGNC:92661]	11.26	9.06	7	4.07	4.38	4.29	6.99	6.65	8.3	5.33	6.67	5.83	5.3	4.31	4.1	6.78	6.15	7.3	9.10667	4.24667	7.31333	5.94333	4.57	6.74333
ENSSSCG00000001984	KHNYN	KH and NYN domain containing [Source:VGNC Symbol;Acc:VGNC:89426]	56.63	67.5	64.29	35.09	38.15	44.37	68	64.09	71.68	75.49	68.17	74.43	51.2	61.2	56.71	62.35	76.18	73.91	62.8067	39.2033	67.9233	72.6967	56.37	70.8133
ENSSSCG00000001985	CBLN3	cerebellin 3 precursor [Source:NCBI gene (formerly Entrezgene);Acc:100127149]	0.42	0.53	0.2	0.63	0.3	0.26	1.12	0.88	0.84	0.98	0.79	1.08	0.22	0.72	0.95	0.85	0.82	0.78	0.383333	0.396667	0.946667	0.95	0.63	0.816667
ENSSSCG00000001986	NFATC4	nuclear factor of activated T cells 4 [Source:VGNC Symbol;Acc:VGNC:90711]	0.67	0.65	0.75	0.54	0.41	0.59	0.83	0.92	0.82	2.23	1.38	1.48	1.36	1.04	1.09	1.09	1.09	0.92	0.69	0.513333	0.856667	1.69667	1.16333	1.03333
ENSSSCG00000001987	RIPK3	receptor interacting serine/threonine kinase 3 [Source:VGNC Symbol;Acc:VGNC:92320]	1.88	2.02	2.66	1.78	1.21	1.3	1.99	1.39	1.95	4.24	3.28	3.59	2.76	2.98	2.83	3.32	4.47	3.48	2.18667	1.43	1.77667	3.70333	2.85667	3.75667
ENSSSCG00000001988	ADCY4	adenylate cyclase 4 [Source:VGNC Symbol;Acc:VGNC:85108]	3.97	5.78	4.33	3.41	3.18	3.92	4.81	3.5	3.44	10.29	9.38	10.55	6.3	6.52	8.32	8.05	8.66	9.61	4.69333	3.50333	3.91667	10.0733	7.04667	8.77333
ENSSSCG00000001989	CIDEB	cell death inducing DFFA like effector b [Source:VGNC Symbol;Acc:VGNC:86699]	5.78	8.31	7.41	2.75	3.77	3.52	3.44	6.19	3.08	7.76	7.13	8.38	4.1	6.16	6.6	7.63	5.49	6.19	7.16667	3.34667	4.23667	7.75667	5.62	6.43667
ENSSSCG00000001990	NOP9	NOP9 nucleolar protein [Source:VGNC Symbol;Acc:VGNC:90822]	11.14	11.69	13.39	13.78	13.21	16.39	13.13	13.36	13.25	15.5	14.98	15.3	13	15.91	17.44	15.81	15.42	13.82	12.0733	14.46	13.2467	15.26	15.45	15.0167
ENSSSCG00000001991	DHRS1	dehydrogenase/reductase 1 [Source:VGNC Symbol;Acc:VGNC:87281]	32.53	36.81	37.22	27.7	29.33	33.07	33.66	36.09	30.53	32.55	28.74	30.79	27.7	28.95	29.51	31.54	30.39	30.85	35.52	30.0333	33.4267	30.6933	28.72	30.9267
ENSSSCG00000001992	RABGGTA	Rab geranylgeranyltransferase subunit alpha [Source:VGNC Symbol;Acc:VGNC:92046]	12.74	9.34	13.73	10.82	9.57	11.5	11.56	11.51	13.91	15.47	10.48	12.77	13.03	12.88	10.7	11.79	13.64	14.01	11.9367	10.63	12.3267	12.9067	12.2033	13.1467
ENSSSCG00000001993	TGM1	transglutaminase 1 [Source:VGNC Symbol;Acc:VGNC:93936]	0.55	0.7	1.05	0.73	0.4	0.92	1.05	1.46	0.92	1.61	1.82	1.7	1.1	1.08	0.9	1.17	2.2	1.78	0.766667	0.683333	1.14333	1.71	1.02667	1.71667
ENSSSCG00000001994	TINF2	TERF1 interacting nuclear factor 2 [Source:VGNC Symbol;Acc:VGNC:94000]	15.77	21.46	14.04	13.87	11.05	15.79	12.78	19.12	16.03	22.82	19.53	20.87	25.47	22.37	16.38	18.64	18.92	22.64	17.09	13.57	15.9767	21.0733	21.4067	20.0667
ENSSSCG00000002000	IPO4	importin 4 [Source:VGNC Symbol;Acc:VGNC:89178]	36.38	42.84	49.4	49.01	46.54	59.96	39.07	43.83	48.18	46.25	38.1	48.81	61.67	51.52	46.64	39.82	56.21	45.43	42.8733	51.8367	43.6933	44.3867	53.2767	47.1533
ENSSSCG00000002001	REC8	REC8 meiotic recombination protein [Source:VGNC Symbol;Acc:VGNC:92193]	6.95	5.37	11.05	5.72	5.35	4.55	12.36	11.95	11.19	10.59	7.28	8.57	5.63	4.56	5.25	8.04	9.77	7.79	7.79	5.20667	11.8333	8.81333	5.14667	8.53333
ENSSSCG00000002002	IRF9	interferon regulatory factor 9 [Source:NCBI gene (formerly Entrezgene);Acc:780415]	82.8	88.87	93.48	43.25	46.38	64.96	82.24	82.15	102.91	89.4	74.91	87.5	56.45	75.47	72.58	62.76	78.5	81.37	88.3833	51.53	89.1	83.9367	68.1667	74.21
ENSSSCG00000002003	RNF31	ring finger protein 31 [Source:HGNC Symbol;Acc:HGNC:16031]	17.53	19.3	20.84	12.93	13.95	15.41	21.54	21.39	23.53	18.02	16.77	17	13.4	14.84	17.09	18.56	18.18	17.79	19.2233	14.0967	22.1533	17.2633	15.11	18.1767
ENSSSCG00000002004	PSME2	proteasome activator subunit 2 [Source:NCBI gene (formerly Entrezgene);Acc:397522]	236.28	232.74	189.33	168.93	174.27	169.15	254.67	189.75	259.22	155.7	173.99	157.84	123.48	157.69	168.77	207.95	175.85	181.89	219.45	170.783	234.547	162.51	149.98	188.563
ENSSSCG00000002005	EMC9	ER membrane protein complex subunit 9 [Source:VGNC Symbol;Acc:VGNC:87673]	15.21	21.04	23.4	28.46	30.55	37.62	20.3	24.48	16.76	25.82	25.45	26.19	28.91	25.98	27.18	21.25	28.94	22.02	19.8833	32.21	20.5133	25.82	27.3567	24.07
ENSSSCG00000002006	PSME1	proteasome activator subunit 1 [Source:NCBI gene (formerly Entrezgene);Acc:397572]	226.04	318.41	306.5	270.45	266.93	274.35	352.94	267.56	369.44	388.69	352.93	375.22	300.21	338.48	390.14	414.48	361.27	370.88	283.65	270.577	329.98	372.28	342.943	382.21
ENSSSCG00000002007	FITM1	fat storage inducing transmembrane protein 1 [Source:NCBI gene (formerly Entrezgene);Acc:100147706]	0.44	0.27	0.28	0	0.42	1.15	0.38	0.36	0.24	0	0.33	0	0.12	0.2	0	0.25	0.74	0	0.33	0.523333	0.326667	0.11	0.106667	0.33
ENSSSCG00000002008	DCAF11	DDB1 and CUL4 associated factor 11 [Source:VGNC Symbol;Acc:VGNC:97957]	42.73	39.15	36.53	29.97	28.96	37.44	34.71	37.59	40.11	42.07	34.13	34.88	40.05	41.77	34.94	31.43	39.63	36.43	39.47	32.1233	37.47	37.0267	38.92	35.83
ENSSSCG00000002009	PCK2	phosphoenolpyruvate carboxykinase 2, mitochondrial [Source:VGNC Symbol;Acc:VGNC:91223]	38.19	40.23	57.9	94	94.02	99.72	42.37	41.13	40.27	86.53	81.78	83.04	78.25	78.91	61.12	59.91	97.49	86.55	45.44	95.9133	41.2567	83.7833	72.76	81.3167
ENSSSCG00000002010	NRL	neural retina leucine zipper [Source:VGNC Symbol;Acc:VGNC:90898]	0	0.13	0.27	0.11	0.41	0	0	0	0	0.22	0.22	0.11	0.35	0.3	0	0.25	0.86	0.11	0.133333	0.173333	0	0.183333	0.216667	0.406667
ENSSSCG00000002011	CPNE6	copine 6 [Source:VGNC Symbol;Acc:VGNC:86954]	2.03	4.74	3.19	0.24	0.39	0.14	0.72	1.45	1.22	0.41	0.23	0.13	0.1	0.04	0.04	0.43	1.33	1.32	3.32	0.256667	1.13	0.256667	0.06	1.02667
ENSSSCG00000002012	CARMIL3	capping protein regulator and myosin 1 linker 3 [Source:VGNC Symbol;Acc:VGNC:86194]	0.02	0	0.02	0.05	0.05	0.09	0.04	0.05	0.06	0.03	0.02	0	0.05	0	0	0	0.04	0.02	0.013333	0.063333	0.05	0.016667	0.016667	0.02
ENSSSCG00000002013	DHRS4	dehydrogenase/reductase (SDR family) member 4 [Source:NCBI gene (formerly Entrezgene);Acc:397082]	0.52	0.17	0.28	0.38	0	0.16	0.24	0.09	0.85	0.15	0.76	0.1	1.53	0.07	0.44	0.08	0.41	0.64	0.323333	0.18	0.393333	0.336667	0.68	0.376667
ENSSSCG00000002014	JPH4	junctophilin 4 [Source:VGNC Symbol;Acc:VGNC:89292]	0.05	0.02	0	0.07	0.1	0.04	0.08	0.04	0.02	0.04	0.11	0.07	0.04	0	0.03	0	0.08	0.06	0.023333	0.07	0.046667	0.073333	0.023333	0.046667
ENSSSCG00000002015	AP1G2	adaptor related protein complex 1 subunit gamma 2 [Source:VGNC Symbol;Acc:VGNC:85379]	28.81	29.15	34.29	27.4	24.2	30.28	24.45	25.61	26.18	31.38	28.1	28.78	35.96	31.76	27.22	20.63	30.22	25.82	30.75	27.2933	25.4133	29.42	31.6467	25.5567
ENSSSCG00000002016	THTPA	thiamine triphosphatase [Source:VGNC Symbol;Acc:VGNC:93969]	8.22	7.37	9.2	9.64	8.51	8.55	7.79	8.02	9.62	10.78	10.6	10.55	10.69	9.63	10.09	12.1	10.83	11.19	8.26333	8.9	8.47667	10.6433	10.1367	11.3733
ENSSSCG00000002020		neuroguidin [Source:NCBI gene (formerly Entrezgene);Acc:100513213]	26.15	24.17	23.59	36.23	33.91	35.45	25.61	21.54	28.72	46.28	39.53	36.73	43.51	49.55	55.82	50.77	52.35	42.46	24.6367	35.1967	25.29	40.8467	49.6267	48.5267
ENSSSCG00000002023	BCL2L2	BCL2 like 2 [Source:HGNC Symbol;Acc:HGNC:995]	15	13.39	15.02	15.3	13.73	14.6	14.14	13.61	14.34	13.31	13.94	14.25	15.02	15.84	14.9	14	14.88	13.84	14.47	14.5433	14.03	13.8333	15.2533	14.24
ENSSSCG00000002025	SLC22A17	solute carrier family 22 member 17 [Source:VGNC Symbol;Acc:VGNC:92977]	0.63	0.21	0.12	0	0	0	0	0	0	0.1	0	0	0	0	0	0	0	0.07	0.32	0	0	0.033333	0	0.023333
ENSSSCG00000002026	EFS	embryonal Fyn-associated substrate [Source:VGNC Symbol;Acc:VGNC:87581]	0	0	0	0	0	0	0	0	0	0	0	0	0	0	0	0	0	0	0	0	0	0	0	0
ENSSSCG00000002028	CMTM5	CKLF like MARVEL transmembrane domain containing 5 [Source:NCBI gene (formerly Entrezgene);Acc:100514659]	0	0.01	0	0	0	0	0	0	0.03	0.02	0.01	0.24	0	0.03	0.02	0.04	0	0.03	0.003333	0	0.01	0.09	0.016667	0.023333
ENSSSCG00000002029	MYH6	myosin heavy chain 6 [Source:HGNC Symbol;Acc:HGNC:7576]	0.02	0.04	0	0	0	0	0	0	0	0	0	0	0	0	0	0	0	0	0.02	0	0	0	0	0
ENSSSCG00000002032	SLC7A8	solute carrier family 7 member 8 [Source:VGNC Symbol;Acc:VGNC:93176]	0.26	0.21	0.07	0.08	0.07	0.46	0.17	0.06	0.19	0.08	0.11	0.04	0.16	0.03	0.07	0.1	0	0.1	0.18	0.203333	0.14	0.076667	0.086667	0.066667
ENSSSCG00000002033	CEBPE	CCAAT enhancer binding protein epsilon [Source:VGNC Symbol;Acc:VGNC:86533]	0	0	0	0.18	0	0.19	0.13	0.06	0	0.12	0.12	0	0.32	0.44	0.32	0	0.07	0	0	0.123333	0.063333	0.08	0.36	0.023333
ENSSSCG00000002034		apoptotic chromatin condensation inducer 1 [Source:VGNC Symbol;Acc:VGNC:85011]	75.16	88.68	91.1	76.93	73.77	84.38	84.1	85.07	94.43	109.28	93.9	104.27	103.73	94.53	94.98	102.13	116.12	98.68	84.98	78.36	87.8667	102.483	97.7467	105.643
ENSSSCG00000002035	C14orf119	chromosome 7 C14orf119 homolog [Source:VGNC Symbol;Acc:VGNC:86068]	29.2	16.86	18.95	20.03	19.65	17.95	22.95	19.62	23.69	26.6	26.55	25.59	23.66	24.09	28.59	28.8	28.95	27.02	21.67	19.21	22.0867	26.2467	25.4467	28.2567
ENSSSCG00000002036		-	172.74	153.8	173.73	222.03	224.3	233.13	180.64	169.63	191.41	180.14	195.11	183.78	204.31	204.79	198.78	187.61	192.83	175.63	166.757	226.487	180.56	186.343	202.627	185.357
ENSSSCG00000002037	CDH24	cadherin 24 [Source:VGNC Symbol;Acc:VGNC:86485]	3.84	4.38	4.72	3.49	2.94	4.02	4.92	4.78	4.55	6.23	4.95	5.69	2.89	4.27	5.55	3.88	7.33	5.13	4.31333	3.48333	4.75	5.62333	4.23667	5.44667
ENSSSCG00000002038	PSMB11	proteasome subunit beta 11 [Source:VGNC Symbol;Acc:VGNC:91904]	0	0	0	0	0	0	0	0	0	0	0	0	0	0	0	0	0	0	0	0	0	0	0	0
ENSSSCG00000002039	MMP14	matrix metallopeptidase 14 [Source:VGNC Symbol;Acc:VGNC:109465]	0.03	0	0	0.04	0	0.05	0	0.02	0.04	0.09	0.16	0.09	0.31	0.58	0.19	0.25	0.07	0.51	0.01	0.03	0.02	0.113333	0.36	0.276667
ENSSSCG00000002040	MRPL52	mitochondrial ribosomal protein L52 [Source:VGNC Symbol;Acc:VGNC:90375]	14.29	20.99	18.85	35.54	38.01	35.03	21.49	33.97	20.02	23.08	32.11	29.47	23.36	27.57	28.81	40.85	31.19	25.7	18.0433	36.1933	25.16	28.22	26.58	32.58
ENSSSCG00000002041	SLC7A7	solute carrier family 7 member 7 [Source:VGNC Symbol;Acc:VGNC:93175]	1.95	1.53	0.7	0.66	0.95	1.19	0.61	0.74	0.63	1.14	0.88	0.74	0.44	0.89	0.62	0.83	0.7	0.5	1.39333	0.933333	0.66	0.92	0.65	0.676667
ENSSSCG00000002042	OXA1L	OXA1L mitochondrial inner membrane protein [Source:VGNC Symbol;Acc:VGNC:91112]	156.17	102.16	97.58	94.29	84.7	93.89	90.34	84.43	98.01	97.17	85.26	80.96	106.46	99.4	77.37	81.55	84.68	81.83	118.637	90.96	90.9267	87.7967	94.41	82.6867
ENSSSCG00000002045		-	0	0	0	0	0.15	0	0.18	0	0	0	0	0	0	0.44	0.13	0	0	0	0	0.05	0.06	0	0.19	0
ENSSSCG00000002050	DAD1	defender against cell death 1 [Source:NCBI gene (formerly Entrezgene);Acc:396984]	232.45	244.27	200.37	288.04	269.04	230.05	241.4	212.88	217.45	213.72	228.12	222.25	210.7	236.93	256.32	250.48	220.52	211.56	225.697	262.377	223.91	221.363	234.65	227.52
ENSSSCG00000002051	ABHD4	abhydrolase domain containing 4, N-acyl phospholipase B [Source:VGNC Symbol;Acc:VGNC:97859]	81.46	78.48	79.37	61.56	70.67	84.53	58.44	60.86	72.16	29.07	28.3	28.66	42.91	42.74	31.93	22.48	39.27	29.79	79.77	72.2533	63.82	28.6767	39.1933	30.5133
ENSSSCG00000002052	OR6J1	olfactory receptor family 6 subfamily J member 1 [Source:HGNC Symbol;Acc:HGNC:14707]	0	0	0	0	0	0	0	0.31	0.21	0	0	0	0	0	0	0	0	0	0	0	0.173333	0	0	0
ENSSSCG00000002062		-	0	0	0	0	0	0	0	0	0	0	0	0	0	0	0	0	0	0	0	0	0	0	0	0
ENSSSCG00000002071		-	0	0	0	0	0	0	0	0	0	0	0	0	0	0	0	0	0	0	0	0	0	0	0	0
ENSSSCG00000002078		-	0	0	0	0	0	0	0	0	0	0	0	0	0	0	0	0	0	0	0	0	0	0	0	0
ENSSSCG00000002097		-	0	0	0	0	0	0	0	0	0	0	0	0	0	0	0	0	0	0	0	0	0	0	0	0
ENSSSCG00000002099		-	0	0	0	0	0	0	0	0	0	0	0	0	0	0	0	0	0	0	0	0	0	0	0	0
ENSSSCG00000002105	OR4E1	olfactory receptor family 4 subfamily E member 1 [Source:HGNC Symbol;Acc:HGNC:8296]	0	0	0	0	0	0	0	0	0	0	0	0	0	0	0	0	0	0	0	0	0	0	0	0
ENSSSCG00000002106	OR4E2	olfactory receptor family 4 subfamily E member 2 [Source:HGNC Symbol;Acc:HGNC:8297]	0	0	0	0	0	0	0	0	0	0	0	0	0	0	0	0	0	0	0	0	0	0	0	0
ENSSSCG00000002127	CHD8	chromodomain helicase DNA binding protein 8 [Source:VGNC Symbol;Acc:VGNC:86634]	53.59	37.61	35.53	28.33	30.5	33.42	36.13	35.61	40.64	33.77	30.22	31.56	29.99	29.01	30.9	37.51	38.42	35.2	42.2433	30.75	37.46	31.85	29.9667	37.0433
ENSSSCG00000002129	RPGRIP1	RPGR interacting protein 1 [Source:VGNC Symbol;Acc:VGNC:92423]	0	0	0	0	0.03	0	0	0	0.08	0.11	0.04	0	0	0.03	0.04	0.09	0	0	0	0.01	0.026667	0.05	0.023333	0.03
ENSSSCG00000002130	OR6S1	olfactory receptor family 6 subfamily S member 1 [Source:HGNC Symbol;Acc:HGNC:15363]	0	0	0	0	0	0	0	0	0	0	0	0	0	0	0	0	0	0	0	0	0	0	0	0
ENSSSCG00000002131	RNASE12	ribonuclease A family member 12 (inactive) [Source:HGNC Symbol;Acc:HGNC:24211]	0	0	0	0	0	0	0	0	0	0	0	0	0	0	0	0	0	0	0	0	0	0	0	0
ENSSSCG00000002134	RNASE10	ribonuclease A family member 10 (inactive) [Source:NCBI gene (formerly Entrezgene);Acc:396701]	0.19	0.19	0.38	1.62	0.43	0.95	0.86	0	0.49	0	0.3	0	0.16	0	0.27	0.34	0	0	0.253333	1	0.45	0.1	0.143333	0.113333
ENSSSCG00000002135	PNP	purine nucleoside phosphorylase [Source:VGNC Symbol;Acc:VGNC:91605]	181.73	119.18	122.46	149.47	169.46	160.49	111.11	112.14	123.44	104.26	92.86	131.38	78.19	94.59	117.21	146.34	162.78	121.31	141.123	159.807	115.563	109.5	96.6633	143.477
ENSSSCG00000002138	OSGEP	O-sialoglycoprotein endopeptidase [Source:VGNC Symbol;Acc:VGNC:91078]	19.09	24.95	19.42	25.82	26.53	25.74	19.6	21.55	20.16	20.88	23.02	22.35	29.04	23.1	26.5	30.3	31.46	20.17	21.1533	26.03	20.4367	22.0833	26.2133	27.31
ENSSSCG00000002140	KLHL33	kelch like family member 33 [Source:HGNC Symbol;Acc:HGNC:31952]	0.05	0.05	0.13	0	0.08	0.11	0.29	0.29	0.34	0.21	0	0.12	0.09	0.15	0.11	0.53	0.33	0.41	0.076667	0.063333	0.306667	0.11	0.116667	0.423333
ENSSSCG00000002142	TEP1	telomerase associated protein 1 [Source:VGNC Symbol;Acc:VGNC:93877]	44.4	38.96	40.83	32.41	31.66	38.31	30.53	33.61	35.13	48.41	39.07	42.14	54.89	43.48	37.58	32.67	45.71	43.81	41.3967	34.1267	33.09	43.2067	45.3167	40.73
ENSSSCG00000002143	PARP2	poly(ADP-ribose) polymerase 2 [Source:HGNC Symbol;Acc:HGNC:272]	25.77	19.17	19.06	20.91	18.21	18.46	18.05	15.33	16.94	28.91	26.62	24.82	26.61	27.21	28.19	28.29	26.19	23.06	21.3333	19.1933	16.7733	26.7833	27.3367	25.8467
ENSSSCG00000002144	CCNB1IP1	cyclin B1 interacting protein 1 [Source:HGNC Symbol;Acc:HGNC:19437]	20.52	16.99	13.51	20.85	25.42	17.24	20.55	21	22.73	42.6	45.2	45.24	32.02	43.2	57.65	58.88	42.53	39.08	17.0067	21.17	21.4267	44.3467	44.29	46.83
ENSSSCG00000002145	TTC5	tetratricopeptide repeat domain 5 [Source:VGNC Symbol;Acc:VGNC:94555]	4	5.27	3.7	4.92	4.21	4.07	4.71	3.54	4.42	5.84	6.38	5.95	5.79	6.87	6.28	6.45	6.03	6.14	4.32333	4.4	4.22333	6.05667	6.31333	6.20667
ENSSSCG00000002148	OR11H4	olfactory receptor family 11 subfamily H member 4 [Source:HGNC Symbol;Acc:HGNC:15347]	0	0	0	0	0	0	0	0	0	0	0	0	0	0	0	0	0	0	0	0	0	0	0	0
ENSSSCG00000002170		-	0	0	0	0	0	0	0	0	0	0	0	0	0	0	0	0	0	0	0	0	0	0	0	0
ENSSSCG00000002175		-	0	0	0	0	0	0	0	0	0	0	0	0	0	0	0	0	0	0	0	0	0	0	0	0
ENSSSCG00000002187	OR4K17	olfactory receptor family 4 subfamily K member 17 [Source:HGNC Symbol;Acc:HGNC:15355]	0	0	0	0	0	0	0	0	0	0	0	0	0	0	0	0	0	0	0	0	0	0	0	0
ENSSSCG00000002188		-	0	0	0	0	0	0	0	0	0	0	0	0	0	0	0	0	0	0	0	0	0	0	0	0
ENSSSCG00000002190		-	0	0	0	0	0	0	0	0	0	0	0	0	0	0	0	0	0	0	0	0	0	0	0	0
ENSSSCG00000002191		-	0	0	0	0	0	0	0	0	0	0	0	0	0	0	0	0	0	0	0	0	0	0	0	0
ENSSSCG00000002202		-	0	0	0	0	0	0	0	0	0	0	0	0	0	0	0	0	0	0	0	0	0	0	0	0
ENSSSCG00000002235	LPCAT4	lysophosphatidylcholine acyltransferase 4 [Source:VGNC Symbol;Acc:VGNC:89791]	24.96	23.57	26.22	21.9	23.9	22.94	25.74	20.93	24.83	18.64	18.55	17.48	14.83	15.83	13.74	12.06	17.99	15.65	24.9167	22.9133	23.8333	18.2233	14.8	15.2333
ENSSSCG00000002241	NUTM1	NUT midline carcinoma family member 1 [Source:HGNC Symbol;Acc:HGNC:29919]	0.09	0.05	0.13	0.1	0.14	0.09	0.14	0.02	0.23	0.14	0.17	0.24	0.07	0.16	0.22	0.19	0.37	0.19	0.09	0.11	0.13	0.183333	0.15	0.25
ENSSSCG00000002243	SLC12A6	solute carrier family 12 member 6 [Source:VGNC Symbol;Acc:VGNC:92925]	17.36	8.63	8.55	6.46	6.45	7.29	7.2	7.56	7.72	9.61	9.09	8.26	10.5	9.43	8.57	9.35	11.32	9.18	11.5133	6.73333	7.49333	8.98667	9.5	9.95
ENSSSCG00000002245	KATNBL1	katanin regulatory subunit B1 like 1 [Source:VGNC Symbol;Acc:VGNC:89313]	23.6	9.55	6.53	5.57	7.65	5.75	5.96	7.22	6.35	5.2	5.47	4.75	5.83	10.54	5.37	10.56	5.76	8.64	13.2267	6.32333	6.51	5.14	7.24667	8.32
ENSSSCG00000002251		transmembrane and coiled-coil domains 5B [Source:VGNC Symbol;Acc:VGNC:109164]	0	0	0	0	0	0	0	0	0	0	0	0	0	0	0	0	0	0	0	0	0	0	0	0
ENSSSCG00000002252	ARRDC4	arrestin domain containing 4 [Source:VGNC Symbol;Acc:VGNC:85547]	14.66	9.6	8.16	7.03	7.34	6.01	9.59	8.01	10.68	9.34	9.47	8.22	5.15	6.18	5.87	10.23	10.01	11.39	10.8067	6.79333	9.42667	9.01	5.73333	10.5433
ENSSSCG00000002254	NR2F2	nuclear receptor subfamily 2 group F member 2 [Source:VGNC Symbol;Acc:VGNC:90881]	10.63	8.24	8.48	6.66	8.09	7.23	11.5	12	14.75	6.43	5.5	5.82	5.99	6.33	5.85	4.19	5.44	5.87	9.11667	7.32667	12.75	5.91667	6.05667	5.16667
ENSSSCG00000002257	MCTP2	multiple C2 and transmembrane domain containing 2 [Source:VGNC Symbol;Acc:VGNC:90084]	1.6	1.14	1.11	0.71	0.87	0.7	0.9	0.77	0.89	0.49	0.53	0.63	0.6	0.87	0.71	0.8	0.55	0.85	1.28333	0.76	0.853333	0.55	0.726667	0.733333
ENSSSCG00000002258	KLHL25	kelch like family member 25 [Source:HGNC Symbol;Acc:HGNC:25732]	1.39	1.87	2.39	1.35	1.65	2.07	2.41	2.99	2.91	2.46	1.04	1.71	1.57	1.64	1.19	1.28	1.85	2.14	1.88333	1.69	2.77	1.73667	1.46667	1.75667
ENSSSCG00000002259		-	25.46	20.8	21.02	13.44	13.6	14.11	17.63	17.75	19.47	16.59	14.67	16.19	17.07	15.68	13.65	14.89	18.92	16.94	22.4267	13.7167	18.2833	15.8167	15.4667	16.9167
ENSSSCG00000002260		-	7.81	6.28	6.2	4.82	4.43	5.47	6.19	6.06	6.03	4.56	3.74	4.45	5.02	4.42	3.29	3.9	5.65	5.45	6.76333	4.90667	6.09333	4.25	4.24333	5
ENSSSCG00000002262	SV2B	synaptic vesicle glycoprotein 2B [Source:VGNC Symbol;Acc:VGNC:93640]	0.04	0	0	0	0	0	0	0.01	0.01	0	0.04	0	0.02	0	0.01	0	0.01	0	0.013333	0	0.006667	0.013333	0.01	0.003333
ENSSSCG00000002263	SLCO3A1	solute carrier organic anion transporter family member 3A1 [Source:VGNC Symbol;Acc:VGNC:93197]	0.04	0.17	0.1	0.23	0.05	0	0.03	0.21	0.03	0.26	0.06	0.06	0.24	0.21	0.1	0.07	0.16	0.03	0.103333	0.093333	0.09	0.126667	0.183333	0.086667
ENSSSCG00000002265	FAM174B	family with sequence similarity 174 member B [Source:VGNC Symbol;Acc:VGNC:87932]	1.6	1.54	1.13	1.36	1.03	0.89	0.89	0.48	0.8	3.29	1.85	3.17	2.56	2.38	2.42	1.45	2.02	2.26	1.42333	1.09333	0.723333	2.77	2.45333	1.91
ENSSSCG00000002266	CHD2	chromodomain helicase DNA binding protein 2 [Source:VGNC Symbol;Acc:VGNC:109575]	29.2	24.35	23.47	18.32	18.7	19.69	19.93	21.51	20.04	29.59	27.1	25.8	29.36	28.61	25.62	29.23	38.08	30.13	25.6733	18.9033	20.4933	27.4967	27.8633	32.48
ENSSSCG00000002267	RGMA	repulsive guidance molecule BMP co-receptor a [Source:VGNC Symbol;Acc:VGNC:92254]	0	0.03	0	0	0	0	0	0.05	0.03	0.02	0	0.14	0.03	0.03	0	0	0	0.02	0.01	0	0.026667	0.053333	0.02	0.006667
ENSSSCG00000002268	AKAP5	A-kinase anchoring protein 5 [Source:VGNC Symbol;Acc:VGNC:85220]	1.12	0.71	0.52	0.54	0.6	0.31	0.46	0.61	0.43	0.83	0.64	0.66	0.78	0.53	0.85	1.26	0.91	0.72	0.783333	0.483333	0.5	0.71	0.72	0.963333
ENSSSCG00000002269	MTHFD1	methylenetetrahydrofolate dehydrogenase, cyclohydrolase and formyltetrahydrofolate synthetase 1 [Source:VGNC Symbol;Acc:VGNC:90450]	77.49	72.54	63.15	51.2	47.17	56.47	54.97	54.2	61.4	30.98	23.01	29.29	36.53	38.65	34.71	26	34.89	27.84	71.06	51.6133	56.8567	27.76	36.63	29.5767
ENSSSCG00000002270		-	0	0	0	0	0	0	0	0	0	0	0	0	0	0.04	0	0	0	0	0	0	0	0	0.013333	0
ENSSSCG00000002274		-	1.55	1.9	1.47	0.84	1.33	1.15	2.23	2.08	2.28	3.07	1.28	1.33	2.45	1.74	1.18	1.25	1.71	1.04	1.64	1.10667	2.19667	1.89333	1.79	1.33333
ENSSSCG00000002275	PPP1R36	protein phosphatase 1 regulatory subunit 36 [Source:VGNC Symbol;Acc:VGNC:91734]	8.37	7.06	6.57	6.58	6.55	5.89	4.93	6.23	5.61	6.91	7.02	4.74	8.39	7.12	6.06	4.51	5.49	5.37	7.33333	6.34	5.59	6.22333	7.19	5.12333
ENSSSCG00000002276	PLEKHG3	pleckstrin homology and RhoGEF domain containing G3 [Source:VGNC Symbol;Acc:VGNC:91544]	38.44	48.73	57.35	40.23	42.86	50.16	50.43	51.27	55.53	46.66	36.07	45.14	39.27	37.65	31.08	35.79	60.85	40.95	48.1733	44.4167	52.41	42.6233	36	45.8633
ENSSSCG00000002277	SPTB	spectrin beta, erythrocytic [Source:VGNC Symbol;Acc:VGNC:93435]	0.12	0.18	0.11	0.17	0.18	0.13	0.19	0.23	0.16	0.08	0.19	0.15	0.29	0.24	0.08	0.18	0.41	0.16	0.136667	0.16	0.193333	0.14	0.203333	0.25
ENSSSCG00000002279	GPX2	glutathione peroxidase 2 [Source:NCBI gene (formerly Entrezgene);Acc:767625]	0	0	0	0.25	0	0	0.14	0	0	0	0.12	0.24	0.4	0	0.11	0.28	0.21	0.2	0	0.083333	0.046667	0.12	0.17	0.23
ENSSSCG00000002280	RAB15	RAB15, member RAS onco family [Source:VGNC Symbol;Acc:VGNC:98239]	1.75	1.31	1.79	0.74	0.87	1.46	1.28	1.21	1.46	3.14	2.36	1.43	3.35	2.59	2.4	1.24	1.61	2.1	1.61667	1.02333	1.31667	2.31	2.78	1.65
ENSSSCG00000002281	FNTB	farnesyltransferase, CAAX box, beta [Source:VGNC Symbol;Acc:VGNC:109191]	19.55	16.85	15.15	12.74	12.89	15.1	16.46	14.88	17.57	17.74	14.94	14.48	17.97	17.68	15.59	14.56	17.2	13.93	17.1833	13.5767	16.3033	15.72	17.08	15.23
ENSSSCG00000002283	FUT8	fucosyltransferase 8 [Source:VGNC Symbol;Acc:VGNC:109455]	19.03	9.8	10.8	5.77	6.24	6.36	6.93	7.11	8.96	8.06	7.12	6.43	8.6	6.47	7.29	7.23	7.87	7.74	13.21	6.12333	7.66667	7.20333	7.45333	7.61333
ENSSSCG00000002284	CCDC196	coiled-coil domain containing 196 [Source:HGNC Symbol;Acc:HGNC:20100]	0	0	0	0	0	0	0	0	0	0	0	0	0	0	0	0	0	0	0	0	0	0	0	0
ENSSSCG00000002285	GPHN	gephyrin [Source:VGNC Symbol;Acc:VGNC:88587]	35.35	23.33	23.21	15.27	14.21	13.46	14.65	17.86	17.46	13.23	12.62	11.8	16.55	14.27	11.25	11.37	13.21	11.81	27.2967	14.3133	16.6567	12.55	14.0233	12.13
ENSSSCG00000002286	GARIN2	golgi associated RAB2 interactor family member 2 [Source:VGNC Symbol;Acc:VGNC:87978]	0.08	0	0.29	0.12	0.17	0.19	0	0.39	0.13	0	0	0	0.13	0.06	0	0	0.2	0	0.123333	0.16	0.173333	0	0.063333	0.066667
ENSSSCG00000002287	PALS1	protein associated with LIN7 1, MAGUK p55 family member [Source:VGNC Symbol;Acc:VGNC:98136]	20.97	14.17	10.78	8.73	9.38	8.58	10.94	10.24	12.06	12.22	10.27	10.78	11.69	10.88	10.58	12.59	12.39	11.45	15.3067	8.89667	11.08	11.09	11.05	12.1433
ENSSSCG00000002290	PLEK2	pleckstrin 2 [Source:VGNC Symbol;Acc:VGNC:91532]	10.49	8.83	8.62	7.9	7.66	8.15	6.56	7.4	8.97	11.19	9.51	10.08	8.8	8.23	9.42	10.49	11.54	8.79	9.31333	7.90333	7.64333	10.26	8.81667	10.2733
ENSSSCG00000002292	PLEKHH1	pleckstrin homology, MyTH4 and FERM domain containing H1 [Source:HGNC Symbol;Acc:HGNC:17733]	2.53	2.19	2.4	1.62	1.74	2.4	2.6	2.68	2.46	2.82	2.03	3.08	1.97	2.65	2.21	1.98	3.14	2.1	2.37333	1.92	2.58	2.64333	2.27667	2.40667
ENSSSCG00000002294	ARG2	arginase 2 [Source:VGNC Symbol;Acc:VGNC:85455]	49.9	45.03	34.52	48.62	40.26	43.07	25.06	26.26	28.38	69.73	59.87	60.29	62.71	61.71	66.18	62.09	65.24	58.75	43.15	43.9833	26.5667	63.2967	63.5333	62.0267
ENSSSCG00000002295	VTI1B	vesicle transport through interaction with t-SNAREs 1B [Source:NCBI gene (formerly Entrezgene);Acc:404692]	40.06	43.16	48.71	44.25	40.95	45.41	46.7	43.18	50.58	39.09	35.28	37.94	38.79	45.61	44.7	34.38	36.85	34.79	43.9767	43.5367	46.82	37.4367	43.0333	35.34
ENSSSCG00000002296	RDH11	retinol dehydrogenase 11 [Source:VGNC Symbol;Acc:VGNC:111455]	55.67	37.96	34.12	27.27	29.12	26.62	30.3	30.6	33.81	22.97	19.15	18.84	23.41	19.11	22.18	21.45	20.59	20.21	42.5833	27.67	31.57	20.32	21.5667	20.75
ENSSSCG00000002297	RDH12	retinol dehydrogenase 12 [Source:VGNC Symbol;Acc:VGNC:96760]	0.43	0.11	0.27	0.34	0.04	0.36	0.39	0.19	0.63	0.26	0.26	0.3	0.6	0.49	0.55	0.1	0.48	0.68	0.27	0.246667	0.403333	0.273333	0.546667	0.42
ENSSSCG00000002298	ZFYVE26	zinc finger FYVE-type containing 26 [Source:VGNC Symbol;Acc:VGNC:95160]	13.6	13.04	12.79	7.13	6.51	8.74	11.9	11.38	12.5	13.37	10.82	10.89	14.22	12.25	10.05	10.27	14.3	11.75	13.1433	7.46	11.9267	11.6933	12.1733	12.1067
ENSSSCG00000002305	EXD2	exonuclease 3'-5' domain containing 2 [Source:VGNC Symbol;Acc:VGNC:97990]	9.33	7.35	8.23	5.3	5.2	5.92	7.32	7.18	8.17	6.68	5.38	5.64	6.01	6.22	5.23	4.68	5.1	5.69	8.30333	5.47333	7.55667	5.9	5.82	5.15667
ENSSSCG00000002306	GALNT16	polypeptide N-acetylgalactosaminyltransferase 16 [Source:VGNC Symbol;Acc:VGNC:88332]	0.28	0.13	0.11	0.28	0.23	0.5	0.4	0.53	0.61	0.47	0.29	0.56	0.45	0.23	0.66	0.58	0.39	0.48	0.173333	0.336667	0.513333	0.44	0.446667	0.483333
ENSSSCG00000002307	ERH	ERH mRNA splicing and mitosis factor [Source:NCBI gene (formerly Entrezgene);Acc:100152505]	186.45	251.58	224.29	294.69	312.28	256.52	273	259.06	252.04	160.17	166.44	163.97	140.33	163.4	228.51	211.53	182.33	179.77	220.773	287.83	261.367	163.527	177.413	191.21
ENSSSCG00000002309	PLEKHD1	pleckstrin homology and coiled-coil domain containing D1 [Source:VGNC Symbol;Acc:VGNC:91539]	0.1	0.12	0.23	0.19	0.25	0.28	0.3	0.41	0.21	0.1	0.43	0.16	0.15	0.2	0.13	0.08	0.37	0.38	0.15	0.24	0.306667	0.23	0.16	0.276667
ENSSSCG00000002310	CCDC177	coiled-coil domain containing 177 [Source:VGNC Symbol;Acc:VGNC:86275]	0	0	0	0	0	0	0	0	0	0	0	0	0	0	0	0	0	0	0	0	0	0	0	0
ENSSSCG00000002311	SUSD6	sushi domain containing 6 [Source:VGNC Symbol;Acc:VGNC:93636]	24.59	21.1	21.19	12.73	13.27	14.91	20.55	20.19	23.94	17.48	14.21	15.22	13.94	13.62	13.49	13.96	16.87	15.96	22.2933	13.6367	21.56	15.6367	13.6833	15.5967
ENSSSCG00000002313	SLC10A1	solute carrier family 10 member 1 [Source:VGNC Symbol;Acc:VGNC:92914]	0.21	0.22	0.14	0.25	0.38	0.34	0.38	0.39	0.32	0.54	0.63	0.35	0.39	0.56	0.71	0.9	0.49	0.55	0.19	0.323333	0.363333	0.506667	0.553333	0.646667
ENSSSCG00000002314	SMOC1	SPARC related modular calcium binding 1 [Source:VGNC Symbol;Acc:VGNC:93259]	0.12	0.08	0.14	0	0	0.05	0	0.07	0.03	0.07	0.02	0.11	0.05	0	0.02	0.02	0.03	0.07	0.113333	0.016667	0.033333	0.066667	0.023333	0.04
ENSSSCG00000002315	SLC8A3	solute carrier family 8 member A3 [Source:VGNC Symbol;Acc:VGNC:93180]	0	0	0	0.02	0	0	0	0	0	0	0	0.02	0.03	0	0	0	0.02	0	0	0.006667	0	0.006667	0.01	0.006667
ENSSSCG00000002316	COX16	cytochrome c oxidase assembly factor COX16 [Source:VGNC Symbol;Acc:VGNC:86920]	8.32	6.81	6.94	7.84	9	7.08	9.91	7.45	9.25	10.4	12.97	12.39	9.72	12.48	14.1	18.81	11.37	11.8	7.35667	7.97333	8.87	11.92	12.1	13.9933
ENSSSCG00000002322	ADAM21	ADAM metallopeptidase domain 21 [Source:HGNC Symbol;Acc:HGNC:200]	0	0	0	0	0	0	0	0	0	0.04	0	0	0	0	0	0	0	0	0	0	0	0.013333	0	0
ENSSSCG00000002329	MAP3K9	mitogen-activated protein kinase kinase kinase 9 [Source:VGNC Symbol;Acc:VGNC:89989]	9.86	9.64	8.94	8.49	8.49	10.3	7.66	8.64	8.93	8.94	6.62	8.21	11.71	11.02	6.6	6.52	12.49	8.01	9.48	9.09333	8.41	7.92333	9.77667	9.00667
ENSSSCG00000002330	PCNX1	pecanex 1 [Source:VGNC Symbol;Acc:VGNC:91224]	35.12	20.41	19.09	11.64	12.67	12.87	16.01	15.68	17.43	17.42	13.93	13.49	18.15	14.25	11.67	17.11	18.06	15.87	24.8733	12.3933	16.3733	14.9467	14.69	17.0133
ENSSSCG00000002332	SIPA1L1	signal induced proliferation associated 1 like 1 [Source:VGNC Symbol;Acc:VGNC:92882]	32.79	29.8	30.52	17.58	19.53	23.18	25.25	21.61	29.56	22.65	18.05	20.07	21.49	18.92	15.24	15.43	19.85	19.32	31.0367	20.0967	25.4733	20.2567	18.55	18.2
ENSSSCG00000002333	DPF3	double PHD fingers 3 [Source:VGNC Symbol;Acc:VGNC:87414]	0	0.03	0.07	0	0	0.05	0	0	0.03	0.02	0	0.01	0.05	0	0	0	0	0	0.033333	0.016667	0.01	0.01	0.016667	0
ENSSSCG00000002337	ZFYVE1	zinc finger FYVE-type containing 1 [Source:VGNC Symbol;Acc:VGNC:95156]	20.35	21.73	19.9	12.87	12.75	12.98	18.73	18.77	23.88	15.92	14.74	16.04	16.29	16.66	15.59	15.75	20.35	19.03	20.66	12.8667	20.46	15.5667	16.18	18.3767
ENSSSCG00000002340	PSEN1	presenilin 1 [Source:VGNC Symbol;Acc:VGNC:91897]	109.9	67.5	52.69	47.79	49.39	63.49	49.21	68.1	57.68	79.31	69.35	61.33	72.7	54.82	75.2	77.9	68.48	65.14	76.6967	53.5567	58.33	69.9967	67.5733	70.5067
ENSSSCG00000002341	PAPLN	papilin, proteoglycan like sulfated glycoprotein [Source:VGNC Symbol;Acc:VGNC:91169]	5.36	5.33	7.89	4.79	4.51	6.04	4.13	5.83	4.51	34.52	26.84	24.63	28.32	18.78	19.43	13.73	16.43	20.32	6.19333	5.11333	4.82333	28.6633	22.1767	16.8267
ENSSSCG00000002344	RIOX1	ribosomal oxygenase 1 [Source:VGNC Symbol;Acc:VGNC:92317]	13.66	10.6	16.69	15.4	14.44	18.17	16.15	13.77	14.49	15.38	14.01	15.95	13.42	15.26	14.8	12.55	16.4	14.41	13.65	16.0033	14.8033	15.1133	14.4933	14.4533
ENSSSCG00000002348	ACOT6	acyl-CoA thioesterase 6 [Source:VGNC Symbol;Acc:VGNC:107121]	3.54	5.58	4.88	6.5	4.43	7.28	5.39	4.66	4.93	5.15	5.15	5.61	5.14	6.89	4.57	4.16	4.88	5.72	4.66667	6.07	4.99333	5.30333	5.53333	4.92
ENSSSCG00000002349		-	0	0.11	0.15	0.21	0.15	0.3	0	0.09	0.17	0.08	0.04	0.08	0.13	0.13	0.11	0.05	0.09	0.29	0.086667	0.22	0.086667	0.066667	0.123333	0.143333
ENSSSCG00000002350	MIDEAS	mitotic deacetylase associated SANT domain protein [Source:VGNC Symbol;Acc:VGNC:90215]	35.45	33.99	36.8	23.15	24.45	29.37	26.86	32.33	32.16	33.64	27.76	30.97	23.77	26.07	21.8	24.47	36.59	28.76	35.4133	25.6567	30.45	30.79	23.88	29.94
ENSSSCG00000002351	PTGR2	prostaglandin reductase 2 [Source:HGNC Symbol;Acc:HGNC:20149]	40.64	30.44	26.51	24.06	22.53	21.03	24.26	23.3	23.57	17.44	17.65	15.73	20.63	20.8	21.64	19.92	18.55	17.84	32.53	22.54	23.71	16.94	21.0233	18.77
ENSSSCG00000002352	ZNF410	zinc finger protein 410 [Source:HGNC Symbol;Acc:HGNC:20144]	35.74	27.29	23.98	20.47	22.27	21.39	18.46	17.72	24.73	29.8	30.64	30.69	36.15	35.34	32.08	39.25	35.84	33.81	29.0033	21.3767	20.3033	30.3767	34.5233	36.3
ENSSSCG00000002353	FAM161B	FAM161 centrosomal protein B [Source:VGNC Symbol;Acc:VGNC:87917]	7.44	7.23	6.33	4.8	5.52	5.23	4.82	6.05	6.74	9.47	8.07	7.82	9.01	10.05	8.87	8.75	9.71	9.03	7	5.18333	5.87	8.45333	9.31	9.16333
ENSSSCG00000002354	COQ6	coenzyme Q6, monooxygenase [Source:VGNC Symbol;Acc:VGNC:86908]	28.9	24.17	22.43	24.55	21.05	22.74	21.16	19.81	22.82	17.6	15.01	16.19	21.32	19.89	17.77	15.89	20.24	16.7	25.1667	22.78	21.2633	16.2667	19.66	17.61
ENSSSCG00000002355	ENTPD5	ectonucleoside triphosphate diphosphohydrolase 5 (inactive) [Source:HGNC Symbol;Acc:HGNC:3367]	10.6	5.74	3.89	4.51	5.33	4.43	4.45	4.8	3.85	4.94	4.6	4.56	4.75	3.97	4.95	3.98	4.6	4.32	6.74333	4.75667	4.36667	4.7	4.55667	4.3
ENSSSCG00000002356	BBOF1	basal body orientation factor 1 [Source:VGNC Symbol;Acc:VGNC:85764]	1.21	0.31	0.22	0.3	1.05	0.42	0.78	0.43	0.24	0.54	0.4	0.71	0.58	0.41	0.46	0.37	0.6	0.42	0.58	0.59	0.483333	0.55	0.483333	0.463333
ENSSSCG00000002357	ALDH6A1	aldehyde dehydrogenase 6 family member A1 [Source:VGNC Symbol;Acc:VGNC:85242]	15	8.67	6.99	7.21	6.85	7.83	5.6	6.41	6.08	8	8.13	7.07	9.64	8.72	7.42	7.31	7.74	8.52	10.22	7.29667	6.03	7.73333	8.59333	7.85667
ENSSSCG00000002361	VRTN	vertebrae development associated [Source:NCBI gene (formerly Entrezgene);Acc:100157734]	0.04	0	0	0	0	0	0	0	0	0	0	0	0	0	0	0	0	0	0.013333	0	0	0	0	0
ENSSSCG00000002363	VSX2	visual system homeobox 2 [Source:VGNC Symbol;Acc:VGNC:94876]	0.05	2.43	0.04	1.24	0.35	1.53	0.9	1.45	2.32	1.67	0.04	0	1.22	0	0.82	0.04	0.86	0.52	0.84	1.04	1.55667	0.57	0.68	0.473333
ENSSSCG00000002366	NPC2	NPC intracellular cholesterol transporter 2 [Source:NCBI gene (formerly Entrezgene);Acc:397410]	205.45	210.74	207.33	167.62	158.14	148.36	194.7	180.13	201.04	244.62	245.13	227.14	274.16	248.08	239.62	200.33	179.72	216.97	207.84	158.04	191.957	238.963	253.953	199.007
ENSSSCG00000002367	ISCA2	iron-sulfur cluster assembly 2 [Source:VGNC Symbol;Acc:VGNC:89221]	8.93	16.14	17.91	25.39	20.63	19.48	21.34	22.32	17.04	26.07	28.68	20.38	23.92	27.38	35.64	31.92	33	27.89	14.3267	21.8333	20.2333	25.0433	28.98	30.9367
ENSSSCG00000002368	LTBP2	latent transforming growth factor beta binding protein 2 [Source:VGNC Symbol;Acc:VGNC:89886]	0.31	0.2	0.38	0.32	0.42	0.48	0.46	0.19	0.38	0.52	0.68	0.66	0.41	0.6	0.5	0.27	0.37	0.28	0.296667	0.406667	0.343333	0.62	0.503333	0.306667
ENSSSCG00000002370	AREL1	apoptosis resistant E3 ubiquitin protein ligase 1 [Source:VGNC Symbol;Acc:VGNC:85445]	30.32	54.54	11.02	7.19	8.5	8.69	9.69	15.6	47.87	9.29	8.17	8.76	20.09	12.62	8.51	8.99	12.08	19.71	31.96	8.12667	24.3867	8.74	13.74	13.5933
ENSSSCG00000002372	YLPM1	YLP motif containing 1 [Source:VGNC Symbol;Acc:VGNC:95034]	32.97	23.92	21.56	15.62	16.04	17.32	19.88	20.97	22.5	13.91	11.91	12.94	13.95	13.83	13.59	12.83	15.39	12.59	26.15	16.3267	21.1167	12.92	13.79	13.6033
ENSSSCG00000002373	PROX2	prospero homeobox 2 [Source:VGNC Symbol;Acc:VGNC:91838]	0	0	0	0	0	0	0	0.22	0.04	0	0	0	0	0	0	0.04	0.04	0	0	0	0.086667	0	0	0.026667
ENSSSCG00000002374	DLST	dihydrolipoamide S-succinyltransferase [Source:NCBI gene (formerly Entrezgene);Acc:397690]	148.85	123.26	120.54	97.21	92.65	101.58	92.01	108.13	121.14	86.07	73.25	81.63	86.14	81.45	75.19	83.49	89.76	80.6	130.883	97.1467	107.093	80.3167	80.9267	84.6167
ENSSSCG00000002375	RPS6KL1	ribosomal protein S6 kinase like 1 [Source:VGNC Symbol;Acc:VGNC:92448]	35.93	41.7	54.11	40.89	41.13	48.35	48.88	49.06	48.23	33.92	29.69	30.91	29.86	30.67	29.51	29.1	32.93	28.19	43.9133	43.4567	48.7233	31.5067	30.0133	30.0733
ENSSSCG00000002377	EIF2B2	eukaryotic translation initiation factor 2B subunit beta [Source:VGNC Symbol;Acc:VGNC:87610]	77.7	77.43	80.18	82.69	81.06	87.4	79.13	76.01	77.26	93.61	87.5	93.92	92.31	88.58	90.19	78.74	93.54	87.45	78.4367	83.7167	77.4667	91.6767	90.36	86.5767
ENSSSCG00000002378	MLH3	mutL homolog 3 [Source:HGNC Symbol;Acc:HGNC:7128]	8.01	4.84	4.14	3.86	3.55	3.85	3.32	4.57	3.85	3.74	3.75	3.56	2.74	2.57	3.31	4.6	4.65	3.62	5.66333	3.75333	3.91333	3.68333	2.87333	4.29
ENSSSCG00000002379		acylphosphatase 1 [Source:NCBI gene (formerly Entrezgene);Acc:100155997]	33.35	42.43	39.47	48.77	46.8	42	50.1	47.93	37.41	17.58	23.65	27.46	22.29	21.58	29.14	25.11	25.38	24.29	38.4167	45.8567	45.1467	22.8967	24.3367	24.9267
ENSSSCG00000002380	ZC2HC1C	zinc finger C2HC-type containing 1C [Source:VGNC Symbol;Acc:VGNC:95087]	4.72	6.34	5.26	3.07	2.87	3.75	5.98	4.98	6.19	3.06	2.02	2.88	1.5	2.25	4.29	3.5	4.47	2.81	5.44	3.23	5.71667	2.65333	2.68	3.59333
ENSSSCG00000002381	NEK9	NIMA related kinase 9 [Source:VGNC Symbol;Acc:VGNC:90679]	43.87	29.64	28.77	25.32	24.91	25.9	22.75	24.31	26.95	33.88	28.93	27.47	31.32	30.94	30.65	33.45	34.75	35.82	34.0933	25.3767	24.67	30.0933	30.97	34.6733
ENSSSCG00000002383	FOS	Fos proto-oncogene, AP-1 transcription factor subunit [Source:NCBI gene (formerly Entrezgene);Acc:100144486]	164.24	241.86	256.07	68.33	86.84	91.79	104.22	102.11	80.4	81.15	54.45	68.89	41.42	40.15	42.37	65.85	79.01	61.88	220.723	82.32	95.5767	68.1633	41.3133	68.9133
ENSSSCG00000002385	TGFB3	transforming growth factor beta 3 [Source:VGNC Symbol;Acc:VGNC:98367]	0.37	0.28	0.28	0.05	0.15	0.12	0.21	0.45	0.59	0.51	0.12	0.16	0.27	0.2	0.25	0.08	0.49	0.27	0.31	0.106667	0.416667	0.263333	0.24	0.28
ENSSSCG00000002386	IFT43	intraflagellar transport 43 [Source:VGNC Symbol;Acc:VGNC:89047]	8.69	6.27	12.74	13.52	13.25	11.17	9.19	8.87	9.17	16.43	18.83	13.66	12.69	16.57	18.12	19.43	19.09	19.7	9.23333	12.6467	9.07667	16.3067	15.7933	19.4067
ENSSSCG00000002387	GPATCH2L	G-patch domain containing 2 like [Source:VGNC Symbol;Acc:VGNC:88575]	9.72	6.34	5.42	5.21	5.37	4.62	5.76	6.43	5.85	5.67	6.36	6.06	5.8	5.46	5.72	7.9	7.98	6.25	7.16	5.06667	6.01333	6.03	5.66	7.37667
ENSSSCG00000002388	ESRRB	estrogen related receptor beta [Source:VGNC Symbol;Acc:VGNC:87794]	0	0	0	0	0	0.02	0	0	0	0	0	0	0	0	0	0	0	0	0	0.006667	0	0	0	0
ENSSSCG00000002389	VASH1	vasohibin 1 [Source:VGNC Symbol;Acc:VGNC:94801]	5.43	7.77	8.09	5.9	7.19	6.85	10.7	8.8	9.85	6.02	6.46	6.21	3.59	4.81	4.8	5.4	7.21	6.11	7.09667	6.64667	9.78333	6.23	4.4	6.24
ENSSSCG00000002390	ANGEL1	angel homolog 1 [Source:VGNC Symbol;Acc:VGNC:85301]	3.1	2.78	2.75	1.91	1.75	2.52	2.01	2.52	3.41	3.93	2.9	3.59	2.44	2.27	2.81	2.81	3.3	3.64	2.87667	2.06	2.64667	3.47333	2.50667	3.25
ENSSSCG00000002391	LRRC74A	leucine rich repeat containing 74A [Source:VGNC Symbol;Acc:VGNC:89855]	0	0	0	0	0	0	0.06	0	0	0	0	0	0	0	0	0	0	0	0	0	0.02	0	0	0
ENSSSCG00000002392	IRF2BPL	interferon regulatory factor 2 binding protein like [Source:HGNC Symbol;Acc:HGNC:14282]	19.3	23.08	30.99	25.42	22.01	30.05	28.51	31.59	33.2	29.04	24.62	22.36	30.34	33.2	18.3	15.27	33.74	23.44	24.4567	25.8267	31.1	25.34	27.28	24.15
ENSSSCG00000002396	GSTZ1	glutathione S-transferase zeta 1 [Source:VGNC Symbol;Acc:VGNC:88727]	9.92	10.69	11.33	11.14	11.17	11.37	13.12	11.79	12.37	15	15.48	18.38	15.16	17.92	17.96	16.5	15.77	16.18	10.6467	11.2267	12.4267	16.2867	17.0133	16.15
ENSSSCG00000002397	POMT2	protein O-mannosyltransferase 2 [Source:VGNC Symbol;Acc:VGNC:91660]	8.67	6.57	6.48	7.89	7.22	7.8	7.89	5.95	6.95	10.18	10.44	9.52	11.09	9.38	8.47	8.42	8.67	11.09	7.24	7.63667	6.93	10.0467	9.64667	9.39333
ENSSSCG00000002398	TMEM63C	transmembrane protein 63C [Source:VGNC Symbol;Acc:VGNC:94198]	8.14	7.89	9.5	6.27	6.29	7.8	7.61	6.98	8.29	11.6	10.56	11.05	11.83	10.49	10.56	6.92	11.48	10.93	8.51	6.78667	7.62667	11.07	10.96	9.77667
ENSSSCG00000002399	NGB	neuroglobin [Source:NCBI gene (formerly Entrezgene);Acc:414438]	0	0	0	0	0	0	0.06	0	0	0	0.05	0.05	0	0	0.1	0	0.06	0	0	0	0.02	0.033333	0.033333	0.02
ENSSSCG00000002400		sterile alpha motif domain containing 15 [Source:VGNC Symbol;Acc:VGNC:92567]	4.77	3.77	2.61	2.38	2.54	3.21	2.76	2.63	4.72	2.2	2.3	2.73	2.81	1.99	2.38	2.67	1.65	2.18	3.71667	2.71	3.37	2.41	2.39333	2.16667
ENSSSCG00000002403	VIPAS39	VPS33B interacting protein, apical-basolateral polarity regulator, spe-39 homolog [Source:VGNC Symbol;Acc:VGNC:94826]	23.71	21.59	19.49	15.48	14.63	14.46	18.02	16.71	20.69	25.79	25.16	23.97	21.72	25.02	24.35	26.17	25.48	24.04	21.5967	14.8567	18.4733	24.9733	23.6967	25.23
ENSSSCG00000002404	SPTLC2	serine palmitoyltransferase long chain base subunit 2 [Source:VGNC Symbol;Acc:VGNC:93440]	48.24	28.62	25.03	19.03	20.59	19.84	26.52	24.23	26.41	23.75	21.86	20.72	18.29	18.46	18.22	21.08	20.27	21.5	33.9633	19.82	25.72	22.11	18.3233	20.95
ENSSSCG00000002406	AHSA1	activator of HSP90 ATPase activity 1 [Source:VGNC Symbol;Acc:VGNC:85194]	117.86	121.51	130.55	147.48	140.91	143.15	128.79	124.97	155.78	108.68	108.21	99.7	132.92	130.23	121.16	105.01	122	102.23	123.307	143.847	136.513	105.53	128.103	109.747
ENSSSCG00000002408	ADCK1	aarF domain containing kinase 1 [Source:VGNC Symbol;Acc:VGNC:85102]	6.65	5.15	4.81	5.46	4.46	4.73	3.99	4.08	4.18	5.38	4.95	5.48	5.4	5.65	4.76	5.13	5.6	5.89	5.53667	4.88333	4.08333	5.27	5.27	5.54
ENSSSCG00000002410	CEP128	centrosomal protein 128 [Source:VGNC Symbol;Acc:VGNC:86560]	6.91	5.18	4.5	2.99	2.96	3.54	4.33	3.48	4.19	3.09	2.58	2.22	2.85	3.35	2.71	2.78	4.78	2.84	5.53	3.16333	4	2.63	2.97	3.46667
ENSSSCG00000002411	GTF2A1	ral transcription factor IIA subunit 1 [Source:VGNC Symbol;Acc:VGNC:88730]	11.16	6.19	4.7	7.01	6.92	6.25	5.05	5.65	5.29	7.52	9.16	8.71	6.82	6.83	8.2	11.65	9.5	9.72	7.35	6.72667	5.33	8.46333	7.28333	10.29
ENSSSCG00000002412	STON2	stonin 2 [Source:VGNC Symbol;Acc:VGNC:93568]	0.62	0.51	0.22	0.12	0.17	0.09	0.42	0.32	0.16	0.33	0.54	0.67	0.86	0.19	0.58	0.43	0.4	0.37	0.45	0.126667	0.3	0.513333	0.543333	0.4
ENSSSCG00000002414	SEL1L	SEL1L adaptor subunit of ERAD E3 ubiquitin ligase [Source:VGNC Symbol;Acc:VGNC:92687]	125.76	82.82	76.4	91.91	102.2	98.01	67.32	69.48	74.77	185.28	160.49	169.15	233.38	157.61	150.53	165.07	154.07	164.39	94.9933	97.3733	70.5233	171.64	180.507	161.177
ENSSSCG00000002423	KCNK10	potassium two pore domain channel subfamily K member 10 [Source:VGNC Symbol;Acc:VGNC:89364]	0	0	0	0	0	0	0	0	0.07	0	0	0	0	0	0	0	0	0	0	0	0.023333	0	0	0
ENSSSCG00000002424	SPATA7	spermatosis associated 7 [Source:VGNC Symbol;Acc:VGNC:93389]	7.85	6.29	4.31	4.69	4.34	3.37	4.13	3.11	4.3	6.46	6.74	5.55	7.52	6.54	6.33	7.01	6.11	5.16	6.15	4.13333	3.84667	6.25	6.79667	6.09333
ENSSSCG00000002425	PTPN21	protein tyrosine phosphatase non-receptor type 21 [Source:VGNC Symbol;Acc:VGNC:91977]	7.62	6.83	6.01	3.71	4.3	4.78	4.64	4.77	4.35	5.98	4.51	5.15	7.4	5.4	4.33	4.21	4.44	4.03	6.82	4.26333	4.58667	5.21333	5.71	4.22667
ENSSSCG00000002426	ZC3H14	zinc finger CCCH-type containing 14 [Source:VGNC Symbol;Acc:VGNC:95094]	98.54	58.86	47.17	43.67	43.94	41.9	37.82	41.5	44.48	31.08	29.31	28.14	37.28	36.37	32	34.48	35.67	31.62	68.19	43.17	41.2667	29.51	35.2167	33.9233
ENSSSCG00000002427		EMAP like 5 [Source:VGNC Symbol;Acc:VGNC:87686]	7.83	4.91	4.14	3.69	3.01	5.48	3.57	3.17	2.59	3.12	3.28	3	5.35	2.32	2.87	2.64	3.45	2.2	5.62667	4.06	3.11	3.13333	3.51333	2.76333
ENSSSCG00000002428	TTC8	tetratricopeptide repeat domain 8 [Source:VGNC Symbol;Acc:VGNC:94559]	11.35	5.92	6.6	5.17	5.53	5.34	4.77	4.45	5.76	5.49	5.62	6.42	6.47	5.58	6.5	5.79	7.1	7.28	7.95667	5.34667	4.99333	5.84333	6.18333	6.72333
ENSSSCG00000002429	FOXN3	forkhead box N3 [Source:VGNC Symbol;Acc:VGNC:88220]	9.19	9.71	8.55	8.43	6.09	7.38	5.59	7.38	7.09	9.09	7.22	6.48	12.01	8.74	7.29	6.99	7.99	8.1	9.15	7.3	6.68667	7.59667	9.34667	7.69333
ENSSSCG00000002430	EFCAB11	EF-hand calcium binding domain 11 [Source:VGNC Symbol;Acc:VGNC:87561]	5.14	5.43	4.21	7.9	4.44	3.02	4.71	4.08	3.71	4.14	7.12	2.9	4.2	4.82	3.63	2.96	3.57	2.26	4.92667	5.12	4.16667	4.72	4.21667	2.93
ENSSSCG00000002431	TDP1	tyrosyl-DNA phosphodiesterase 1 [Source:VGNC Symbol;Acc:VGNC:93844]	6.59	6.19	5.85	5.91	4.94	5.36	6.29	5.24	7.77	3.91	3.46	2.88	4.12	3.87	3.65	2.47	4.35	3.5	6.21	5.40333	6.43333	3.41667	3.88	3.44
ENSSSCG00000002432	KCNK13	potassium two pore domain channel subfamily K member 13 [Source:VGNC Symbol;Acc:VGNC:89366]	0	0	0	0	0	0	0	0	0	0	0	0	0	0	0	0	0	0	0	0	0	0	0	0
ENSSSCG00000002433		proteasome 26S subunit, ATPase 1 [Source:VGNC Symbol;Acc:VGNC:91912]	114.25	124.89	118.66	139.18	145.18	134	135.12	122.4	143.56	95.24	99.78	107.23	115.13	125.03	124.03	121.04	120.41	113.09	119.267	139.453	133.693	100.75	121.397	118.18
ENSSSCG00000002434	NRDE2	NRDE-2, necessary for RNA interference, domain containing [Source:VGNC Symbol;Acc:VGNC:90894]	5.88	5.08	5.17	4.61	4.52	4.72	4.78	4.56	6.24	6.82	5.12	5.68	7.27	6.33	4.79	5.51	7.73	5.95	5.37667	4.61667	5.19333	5.87333	6.13	6.39667
ENSSSCG00000002436	TTC7B	tetratricopeptide repeat domain 7B [Source:VGNC Symbol;Acc:VGNC:94558]	22.18	19.67	20.13	14.25	12.94	18.16	12.54	13.77	15.08	16.52	13.56	14.49	16.52	14.61	11.44	9.09	13.52	11.73	20.66	15.1167	13.7967	14.8567	14.19	11.4467
ENSSSCG00000002438		-	0	0	0	0	0	0	0	0	0	0	0	0	0	0	0	0	0	0	0	0	0	0	0	0
ENSSSCG00000002440	CCDC88C	coiled-coil domain containing 88C [Source:VGNC Symbol;Acc:VGNC:97917]	5.25	6.59	8.02	6.22	5.19	7.07	6.99	6.54	6.08	3.94	3.43	3.38	3.51	3.77	3.21	2.53	4.61	3.16	6.62	6.16	6.53667	3.58333	3.49667	3.43333
ENSSSCG00000002441	PPP4R3A	protein phosphatase 4 regulatory subunit 3A [Source:VGNC Symbol;Acc:VGNC:91757]	43.66	24.46	21.37	21.9	21.84	21.13	23.07	23.87	22.41	22.33	21.47	23.35	22.31	22.23	21.96	25.41	27.52	24.99	29.83	21.6233	23.1167	22.3833	22.1667	25.9733
ENSSSCG00000002442	CATSPERB	cation channel sperm associated auxiliary subunit beta [Source:VGNC Symbol;Acc:VGNC:86213]	0.03	0	0	0	0	0	0	0	0	0	0	0	0	0	0	0	0	0	0.01	0	0	0	0	0
ENSSSCG00000002443	TC2N	tandem C2 domains, nuclear [Source:VGNC Symbol;Acc:VGNC:93808]	34.83	21.84	14.95	9.99	10.95	9.13	10.62	12.36	9.44	9.01	9.14	9.37	7.18	8.61	9.82	12.29	9.84	9.53	23.8733	10.0233	10.8067	9.17333	8.53667	10.5533
ENSSSCG00000002444	FBLN5	fibulin 5 [Source:VGNC Symbol;Acc:VGNC:88024]	21.3	0.62	0.61	104.2	82.64	28.61	95.74	118.79	55.87	73.56	48.43	20.82	70.24	73.49	66.56	115.85	53.09	106.66	7.51	71.8167	90.1333	47.6033	70.0967	91.8667
ENSSSCG00000002445	TRIP11	thyroid hormone receptor interactor 11 [Source:VGNC Symbol;Acc:VGNC:94437]	12.96	8.56	7.14	6.2	6.85	6.31	6.01	5.99	6.7	10.18	8.45	8.74	12.21	9.01	8.66	9.81	9.69	8.41	9.55333	6.45333	6.23333	9.12333	9.96	9.30333
ENSSSCG00000002446		ataxin 3 [Source:NCBI gene (formerly Entrezgene);Acc:100144422]	49.38	26.74	21.88	17.36	20.7	20.99	15.36	18.86	19.69	41.6	34.46	34.47	46.36	44.47	41.24	40.96	43.1	37.54	32.6667	19.6833	17.97	36.8433	44.0233	40.5333
ENSSSCG00000002447	CPSF2	cleavage and polyadenylation specific factor 2 [Source:VGNC Symbol;Acc:VGNC:86959]	51.95	27.32	21.97	17.65	17.96	16.85	18.32	18.44	22.96	15.63	14.34	14.16	15.41	15.9	17.6	16.82	16.65	14.71	33.7467	17.4867	19.9067	14.71	16.3033	16.06
ENSSSCG00000002449	NDUFB1	NADH:ubiquinone oxidoreductase subunit B1 [Source:HGNC Symbol;Acc:HGNC:7695]	128.54	258	291.46	315.88	313.23	296.81	331.87	331.09	267.5	174.97	200.94	173.91	195.27	179.92	228.12	283.73	203.69	229.07	226	308.64	310.153	183.273	201.103	238.83
ENSSSCG00000002450	SLC24A4	solute carrier family 24 member 4 [Source:VGNC Symbol;Acc:VGNC:92988]	0.01	0.01	0.01	0.01	0	0	0.01	0.02	0.01	0	0	0	0	0	0	0	0	0	0.01	0.003333	0.013333	0	0	0
ENSSSCG00000002451	RIN3	Ras and Rab interactor 3 [Source:VGNC Symbol;Acc:VGNC:92311]	4.1	6.04	5.67	2.75	2.49	3	5.32	4.31	5.14	3.75	2.38	2.7	2.12	3.07	2.46	2.17	2.7	3.16	5.27	2.74667	4.92333	2.94333	2.55	2.67667
ENSSSCG00000002452	LGMN	legumain [Source:VGNC Symbol;Acc:VGNC:89702]	197.28	212.68	220.4	173.32	166.57	196.8	205.68	194.83	235.63	212.28	173.74	201.37	230.48	244.99	218.71	163.81	189.65	207.34	210.12	178.897	212.047	195.797	231.393	186.933
ENSSSCG00000002455	GOLGA5	golgin A5 [Source:VGNC Symbol;Acc:VGNC:88552]	36.69	28.23	22.44	24.42	23.49	23.47	20.8	20.21	22.39	42.24	37.07	37.39	49.27	46.62	37.43	35.21	38.63	37.06	29.12	23.7933	21.1333	38.9	44.44	36.9667
ENSSSCG00000002456	CHGA	chromogranin A [Source:NCBI gene (formerly Entrezgene);Acc:397540]	0.05	0	0	0.04	0.04	0.04	0	0.08	0.13	0	0.04	0	0	0	0	0.04	0	0	0.016667	0.04	0.07	0.013333	0	0.013333
ENSSSCG00000002457	ITPK1	inositol-tetrakisphosphate 1-kinase [Source:VGNC Symbol;Acc:VGNC:89251]	26.53	36.6	38.53	24.81	25.36	32.88	37.24	35.31	40.01	17.6	14.7	14.16	17.72	16.68	13.71	10.98	19.24	19.26	33.8867	27.6833	37.52	15.4867	16.0367	16.4933
ENSSSCG00000002458	LYSET	lysosomal enzyme trafficking factor [Source:NCBI gene (formerly Entrezgene);Acc:414384]	29.1	25.95	27.7	30.03	26.95	25.13	25.58	32.87	26.65	38.31	34.66	41.3	41.57	46.3	42.16	39.22	39.64	38.15	27.5833	27.37	28.3667	38.09	43.3433	39.0033
ENSSSCG00000002460	UBR7	ubiquitin protein ligase E3 component n-recognin 7 [Source:VGNC Symbol;Acc:VGNC:111457]	30.05	20.75	17.26	15.47	15.71	16.37	17.81	17.1	19.66	13.73	12.32	12.71	13.54	13.99	13.46	13.02	14.04	13.72	22.6867	15.85	18.19	12.92	13.6633	13.5933
ENSSSCG00000002461	BTBD7	BTB domain containing 7 [Source:VGNC Symbol;Acc:VGNC:85908]	12.71	6.84	5.7	5.69	5.88	5.02	5.95	5.62	5.24	6.79	6.44	6.38	7.27	6.77	6.38	7.98	8.81	6.89	8.41667	5.53	5.60333	6.53667	6.80667	7.89333
ENSSSCG00000002464	PRIMA1	proline rich membrane anchor 1 [Source:HGNC Symbol;Acc:HGNC:18319]	0.06	0	0.03	0	0	0	0	0.09	0	0	0	0	0.02	0	0	0	0.09	0	0.03	0	0.03	0	0.006667	0.03
ENSSSCG00000002467	ASB2	ankyrin repeat and SOCS box containing 2 [Source:VGNC Symbol;Acc:VGNC:85564]	0	0	0	0	0	0	0	0	0	0	0	0	0	0	0	0	0	0	0	0	0	0	0	0
ENSSSCG00000002469	OTUB2	OTU deubiquitinase, ubiquitin aldehyde binding 2 [Source:VGNC Symbol;Acc:VGNC:91098]	29.44	23.61	21.47	14.22	15.99	17.41	16.25	21.64	21.23	11.51	8.48	10.71	8.72	8.05	9.46	10.32	10.55	11.42	24.84	15.8733	19.7067	10.2333	8.74333	10.7633
ENSSSCG00000002470	DDX24	DEAD-box helicase 24 [Source:VGNC Symbol;Acc:VGNC:87216]	79.23	68.43	67.36	44.19	45.88	49.67	62.68	61.41	74.13	63.39	56.81	57.47	50.53	59.13	58.61	53.67	61.11	62.07	71.6733	46.58	66.0733	59.2233	56.09	58.95
ENSSSCG00000002474	PPP4R4	protein phosphatase 4 regulatory subunit 4 [Source:VGNC Symbol;Acc:VGNC:91759]	13.26	10.14	8.82	6.05	5.52	5.25	12.6	8.15	13.84	8.91	5.17	8.33	3.15	3.94	5.98	6.81	7.77	8.31	10.74	5.60667	11.53	7.47	4.35667	7.63
ENSSSCG00000002475	SERPINA6	serpin family A member 6 [Source:NCBI gene (formerly Entrezgene);Acc:396736]	0	0	0	0	0	0	0	0	0	0	0	0	0	0	0	0	0	0	0	0	0	0	0	0
ENSSSCG00000002478	SERPINA12	serpin family A member 12 [Source:HGNC Symbol;Acc:HGNC:18359]	0.15	0	0	0	0	0	0	0.06	0	0	0	0	0.18	0	0	0.13	0	0.06	0.05	0	0.02	0	0.06	0.063333
ENSSSCG00000002479	SERPINA11	serpin family A member 11 [Source:VGNC Symbol;Acc:VGNC:92733]	0	0	0	0	0	0	0	0	0	0	0	0	0	0	0	0	0	0	0	0	0	0	0	0
ENSSSCG00000002481	SERPINA5	serpin family A member 5 [Source:VGNC Symbol;Acc:VGNC:92734]	0	0	0	0	0	0.04	0	0	0	0.04	0	0	0	0.03	0.06	0	0.04	0.07	0	0.013333	0	0.013333	0.03	0.036667
ENSSSCG00000002483		-	0	0	0	0	0	0	0	0	0	0	0	0	0	0	0	0	0	0	0	0	0	0	0	0
ENSSSCG00000002486		-	0	0	0	0	0	0	0	0	0.06	0.17	0	0.11	0	0.05	0	0	0.19	0	0	0	0.02	0.093333	0.016667	0.063333
ENSSSCG00000002490	GSC	goosecoid homeobox [Source:VGNC Symbol;Acc:VGNC:88714]	0	0	0	0	0	0	0	0	0	0	0	0	0	0	0	0	0	0	0	0	0	0	0	0
ENSSSCG00000002494	CLMN	calmin [Source:NCBI gene (formerly Entrezgene);Acc:100511700]	3.8	3.16	3.73	2.33	2.07	2.9	3.37	2.14	2.94	3.95	2.62	2.73	3.27	2.91	1.97	2.03	2.92	2.03	3.56333	2.43333	2.81667	3.1	2.71667	2.32667
ENSSSCG00000002495	SYNE3	spectrin repeat containing nuclear envelope family member 3 [Source:VGNC Symbol;Acc:VGNC:98353]	10.23	7.9	10.35	8.57	8.69	9.99	9.19	10.11	10.11	12.55	13.09	9.62	12.92	11.91	9.39	10	13.69	12.79	9.49333	9.08333	9.80333	11.7533	11.4067	12.16
ENSSSCG00000002496	GLRX5	glutaredoxin 5 [Source:VGNC Symbol;Acc:VGNC:88496]	1.9	2.58	3.05	3.22	3.59	4.05	2.73	3.78	2.94	2.8	2.5	2.96	2.96	3.24	3.24	3.07	3.16	3.12	2.51	3.62	3.15	2.75333	3.14667	3.11667
ENSSSCG00000002497	TCL1B	TCL1 family AKT coactivator B [Source:VGNC Symbol;Acc:VGNC:99738]	0	0	0	0	0	0	0	0	0	0	0	0	0	0	0	0	0	0	0	0	0	0	0	0
ENSSSCG00000002498	TCL1A	TCL1 family AKT coactivator A [Source:VGNC Symbol;Acc:VGNC:99737]	0	0	0	0	0	0	0	0	0	0	0	0	0	0	0	0	0	0	0	0	0	0	0	0
ENSSSCG00000002501	BDKRB1	bradykinin receptor B1 [Source:NCBI gene (formerly Entrezgene);Acc:100127469]	0	0	0	0	0	0	0.33	0.1	0	0	0	0	0	0	0	0	0	0	0	0	0.143333	0	0	0
ENSSSCG00000002502	ATG2B	autophagy related 2B [Source:VGNC Symbol;Acc:VGNC:85620]	14.86	9.35	8.28	6.21	6.62	7.35	7.01	7.52	7.67	8.3	6.87	6.87	8.98	8.33	7.42	8.08	8.84	8.73	10.83	6.72667	7.4	7.34667	8.24333	8.55
ENSSSCG00000002504	AK7	adenylate kinase 7 [Source:VGNC Symbol;Acc:VGNC:85212]	4.84	60.57	36.92	16.25	15.07	13.71	32.33	39.43	15.91	9.95	15.92	9.99	5.72	11.95	21.09	10.49	12.71	19.08	34.11	15.01	29.2233	11.9533	12.92	14.0933
ENSSSCG00000002505	PAPOLA	poly(A) polymerase alpha [Source:HGNC Symbol;Acc:HGNC:14981]	141.29	64.47	57.13	40.31	44.52	37.56	46.31	50.42	56.92	30.85	28.82	29.45	30.85	29.04	31.75	34.89	33.36	30.87	87.63	40.7967	51.2167	29.7067	30.5467	33.04
ENSSSCG00000002506	VRK1	VRK serine/threonine kinase 1 [Source:VGNC Symbol;Acc:VGNC:98408]	22.76	16.45	17.3	18.75	18.5	19.62	18.67	20.37	18.42	8.23	9.91	10.73	5.15	12.06	10.88	10.59	14.91	9.55	18.8367	18.9567	19.1533	9.62333	9.36333	11.6833
ENSSSCG00000002507	BCL11B	BCL11 transcription factor B [Source:NCBI gene (formerly Entrezgene);Acc:100154158]	0	0	0	0.04	0	0	0	0	0	0	0	0	0	0	0	0	0	0	0	0.013333	0	0	0	0
ENSSSCG00000002508	SETD3	SET domain containing 3, actin histidine methyltransferase [Source:VGNC Symbol;Acc:VGNC:92758]	43.44	35.12	37.77	34.43	32.39	39.03	26.91	29.33	35.96	36.62	31.06	31.16	39.05	38.76	29.55	28.99	36.41	33.55	38.7767	35.2833	30.7333	32.9467	35.7867	32.9833
ENSSSCG00000002509	CCNK	cyclin K [Source:VGNC Symbol;Acc:VGNC:86362]	38.05	30.43	29.83	20.72	22.56	24.31	29.86	28.43	33.58	32.23	26.25	27.79	26.59	31	23.48	27.19	32.4	27.16	32.77	22.53	30.6233	28.7567	27.0233	28.9167
ENSSSCG00000002510	CYP46A1	cytochrome P450 family 46 subfamily A member 1 [Source:VGNC Symbol;Acc:VGNC:103378]	0	0	0.05	0.04	0.07	0	0	0.08	0.04	0	0.04	0.11	0.08	0.07	0	0.09	0	0.12	0.016667	0.036667	0.04	0.05	0.05	0.07
ENSSSCG00000002512	DEGS2	delta 4-desaturase, sphingolipid 2 [Source:VGNC Symbol;Acc:VGNC:87242]	15.76	31.71	29.95	10.05	11.11	12.19	22.99	27.14	24.36	6.47	2.98	0.91	1.93	0.52	0.9	2.91	6.6	7.84	25.8067	11.1167	24.83	3.45333	1.11667	5.78333
ENSSSCG00000002515	SLC25A47	solute carrier family 25 member 47 [Source:VGNC Symbol;Acc:VGNC:93020]	0	0	0	0	0	0	0.47	0	0	0.08	0.36	0	0	0.09	0	0	0.11	0.09	0	0	0.156667	0.146667	0.03	0.066667
ENSSSCG00000002516	WARS1	tryptophanyl-tRNA synthetase 1 [Source:VGNC Symbol;Acc:VGNC:94891]	115.89	132.62	138.27	172.89	152.69	188.2	139.09	108.38	157.09	445.04	354.7	385.18	381.04	401.97	326.53	314.52	425.37	394.04	128.927	171.26	134.853	394.973	369.847	377.977
ENSSSCG00000002517	WDR25	WD repeat domain 25 [Source:VGNC Symbol;Acc:VGNC:94912]	5.09	6.05	9.48	9.25	7.08	7.93	7.48	7.36	10.49	12.87	11.88	13.16	13.38	11.45	10.86	11.99	16.6	11.5	6.87333	8.08667	8.44333	12.6367	11.8967	13.3633
ENSSSCG00000002520		solute carrier family 25 member 29 [Source:VGNC Symbol;Acc:VGNC:93006]	2.08	2.89	4.64	6.03	5.52	7.91	5.5	4.21	6.13	7.86	6.24	6.58	7.76	7.8	7.2	5.01	9.02	7.38	3.20333	6.48667	5.28	6.89333	7.58667	7.13667
ENSSSCG00000002523	CDC42BPB	CDC42 binding protein kinase beta [Source:VGNC Symbol;Acc:VGNC:86453]	29.3	35.94	41.47	29.5	26.6	36.08	34.85	37.4	38.82	44.23	34.16	39.93	41.34	37.36	31.88	31.16	47.07	38.77	35.57	30.7267	37.0233	39.44	36.86	39
ENSSSCG00000002524	AMN	amnion associated transmembrane protein [Source:VGNC Symbol;Acc:VGNC:85282]	0	0	0	0	0	0	0	0	0	0	0	0	0	0	0	0	0	0	0	0	0	0	0	0
ENSSSCG00000002525	TRAF3	TNF receptor associated factor 3 [Source:VGNC Symbol;Acc:VGNC:94360]	11.5	11.83	12.64	10.09	10.67	12	10.64	11.93	14.66	17.05	15.06	12.95	15.07	14.82	9.95	12.88	19.21	15.92	11.99	10.92	12.41	15.02	13.28	16.0033
ENSSSCG00000002526	RCOR1	REST corepressor 1 [Source:VGNC Symbol;Acc:VGNC:92183]	34.43	27.24	25.64	22.5	20.98	25.2	22.76	24.01	24.92	23.48	17.85	19.81	23.51	23.58	15.95	18.86	26.01	20.99	29.1033	22.8933	23.8967	20.38	21.0133	21.9533
ENSSSCG00000002528	TECPR2	tectonin beta-propeller repeat containing 2 [Source:VGNC Symbol;Acc:VGNC:99731]	26.07	49.51	72.11	111.36	105.19	88.62	77.52	75.37	60.37	84.24	102.13	103.25	91.4	84.7	103.34	109.94	75.03	88.58	49.23	101.723	71.0867	96.54	93.1467	91.1833
ENSSSCG00000002530	CINP	cyclin dependent kinase 2 interacting protein [Source:VGNC Symbol;Acc:VGNC:86705]	195.04	159.66	131.61	135.04	124.32	125.43	120.92	130.44	132.16	149.92	138.53	145.26	126.91	145.76	139.66	143.95	144.37	128.51	162.103	128.263	127.84	144.57	137.443	138.943
ENSSSCG00000002531	MOK	MOK protein kinase [Source:VGNC Symbol;Acc:VGNC:90298]	3.92	3.69	2.94	1.83	1.85	1.29	2.77	2.53	1.98	3.23	2.24	1.76	1.81	2	1.37	2.66	1.6	3.21	3.51667	1.65667	2.42667	2.41	1.72667	2.49
ENSSSCG00000002532		zinc finger protein 839 [Source:VGNC Symbol;Acc:VGNC:95310]	5.5	8.74	8.64	7.08	5.82	8.52	8.05	9.03	9.74	10.07	10.28	11.13	10.02	10.04	8.74	8.11	10.64	9.64	7.62667	7.14	8.94	10.4933	9.6	9.46333
ENSSSCG00000002533	WDR20	WD repeat domain 20 [Source:VGNC Symbol;Acc:VGNC:94910]	14.45	17.26	20.79	17.71	14.53	16.24	14.08	16.28	20	19.17	14.9	15.01	17.81	21.15	14.32	18.23	20.02	19.09	17.5	16.16	16.7867	16.36	17.76	19.1133
ENSSSCG00000002535	HSP90AA1	heat shock protein 90 alpha family class A member 1 [Source:NCBI gene (formerly Entrezgene);Acc:397028]	1165.84	1017.5	859.17	720.59	745.34	730.94	913.97	874.17	1158.45	554.09	479.8	491.86	725.34	595.2	482.36	469.69	569.88	502.31	1014.17	732.29	982.197	508.583	600.967	513.96
ENSSSCG00000002536		-	0	0	0.28	0	0	0	0.5	0	0	0	0	0	0	0	0	0	0	0	0.093333	0	0.166667	0	0	0
ENSSSCG00000002540	PPP2R5C	protein phosphatase 2 regulatory subunit B'gamma [Source:VGNC Symbol;Acc:VGNC:91753]	62.18	30.41	28.08	23.72	23.56	22.99	18.12	24.38	30.87	22.47	21.55	20.87	25.27	22.99	19.89	20.41	23.16	18.83	40.2233	23.4233	24.4567	21.63	22.7167	20.8
ENSSSCG00000002544	PPP1R13B	protein phosphatase 1 regulatory subunit 13B [Source:VGNC Symbol;Acc:VGNC:91721]	12.44	14.8	16.01	9.76	9.85	14.02	14.09	14.76	14.62	23.94	17.38	20.67	22.3	20.9	17.26	16.23	26.04	22.03	14.4167	11.21	14.49	20.6633	20.1533	21.4333
ENSSSCG00000002546	XRCC3	X-ray repair cross complementing 3 [Source:VGNC Symbol;Acc:VGNC:95010]	5.14	10.41	9.98	9.81	10.99	16.22	8.9	11.78	10.07	12.02	10.53	11.32	9.21	10.15	10.26	6.68	14.79	8.5	8.51	12.34	10.25	11.29	9.87333	9.99
ENSSSCG00000002547	KLC1	kinesin light chain 1 [Source:HGNC Symbol;Acc:HGNC:6387]	93.13	74.7	83.3	53.3	54.19	61.35	65.47	69.95	77.95	113.54	99.64	111.98	94.89	86	86.66	92.15	119.54	107.53	83.71	56.28	71.1233	108.387	89.1833	106.407
ENSSSCG00000002552	TDRD9	tudor domain containing 9 [Source:VGNC Symbol;Acc:VGNC:93851]	0	0	0	0	0	0	0	0	0	0	0	0	0	0	0	0	0.04	0	0	0	0	0	0	0.013333
ENSSSCG00000002554	PLD4	phospholipase D family member 4 [Source:VGNC Symbol;Acc:VGNC:91528]	0	0	0.06	0	0	0	0.05	0.05	0.05	0	0	0.05	0	0	0	0	0	0	0.02	0	0.05	0.016667	0	0
ENSSSCG00000002555	JAG2	jagged canonical Notch ligand 2 [Source:VGNC Symbol;Acc:VGNC:89269]	27.56	40.47	53.34	30.4	29.51	46.04	42.14	42.89	41.33	24.37	17.26	21.75	17.63	20.26	19.1	12.06	21.43	18.92	40.4567	35.3167	42.12	21.1267	18.9967	17.47
ENSSSCG00000002557	NUDT14	nudix hydrolase 14 [Source:VGNC Symbol;Acc:VGNC:90955]	21.92	38.93	52.12	44.87	43.41	48.52	43.7	49.98	42.49	46.21	43.32	41.06	41.09	44.5	42.41	35.23	39.8	41.86	37.6567	45.6	45.39	43.53	42.6667	38.9633
ENSSSCG00000002558	CEP170B	centrosomal protein 170B [Source:VGNC Symbol;Acc:VGNC:86564]	9.08	19.8	25.98	17.4	17.88	23.74	21.56	23.38	19.94	30.16	22.71	25.85	24.16	24.73	18.87	14.62	30.6	26.49	18.2867	19.6733	21.6267	26.24	22.5867	23.9033
ENSSSCG00000002559	CDCA4	cell division cycle associated 4 [Source:VGNC Symbol;Acc:VGNC:86467]	5.46	6.1	8.16	9.43	8.19	10.29	10.13	10.22	10.47	8.13	8.04	10.13	7.56	7.72	6.94	7.92	11.06	7.86	6.57333	9.30333	10.2733	8.76667	7.40667	8.94667
ENSSSCG00000002573	RTL1	retrotransposon Gag like 1 [Source:VGNC Symbol;Acc:VGNC:92496]	0	0	0	0	0.02	0	0	0.02	0	0.02	0	0	0	0	0	0	0	0	0	0.006667	0.006667	0.006667	0	0
ENSSSCG00000002585		-	0	0	0	0	0	0	0	0	0	0	0	0	0	0	0	0	0	0	0	0	0	0	0	0
ENSSSCG00000002589		-	0	0	0	0	0	0	0	0	0	0	0	0	0	0	0	0	0	0	0	0	0	0	0	0
ENSSSCG00000002594		-	0	0	0	0	0	0	0	0	0	0	0	0	0	0	0	0	0	0	0	0	0	0	0	0
ENSSSCG00000002600		-	0	0	0	0	0	0	0	0	0	0	0	0	0	0	0	0	0	0	0	0	0	0	0	0
ENSSSCG00000002601		-	0	0	0	0	0	0	0	0	0	0	0	0	0	0	0	0	0	0	0	0	0	0	0	0
ENSSSCG00000002608		-	0	0	0	0	0	0	0	0	0	0	0	0	0	0	0	0	0	0.11	0	0	0	0	0	0.036667
ENSSSCG00000002610		-	0	0	0	0	0	0	0	0	0	0	0	0	0.12	0	0	0	0	0	0	0	0	0	0.04	0
ENSSSCG00000002620	EFHC1	EF-hand domain containing 1 [Source:VGNC Symbol;Acc:VGNC:87570]	42.52	37.81	29.73	17.53	19.03	20.63	21.26	23.99	28.24	11.01	9.05	11.22	11.37	9.99	10.97	9.29	12.41	10.39	36.6867	19.0633	24.4967	10.4267	10.7767	10.6967
ENSSSCG00000002622	TMEM14A	transmembrane protein 14A [Source:VGNC Symbol;Acc:VGNC:94094]	83.2	60.23	51.49	57.81	64.91	54.41	60.38	55.71	53.66	33.02	38.8	37.82	32.07	30.36	43.88	52.58	40.33	44.19	64.9733	59.0433	56.5833	36.5467	35.4367	45.7
ENSSSCG00000002623		-	1376.98	1680.43	1498.12	1754.71	1908.1	1639.03	1298.09	1264.35	1301.01	358.13	365.5	419.48	379.66	485.05	598.06	406.94	555.37	379.56	1518.51	1767.28	1287.82	381.037	487.59	447.29
ENSSSCG00000002627	GSTA4	glutathione S-transferase alpha 4 [Source:NCBI gene (formerly Entrezgene);Acc:100152951]	75.04	58.81	53.67	53.24	54.19	53.12	58.06	49.02	53.82	29.72	26.13	29.94	27.22	27.67	34.47	32.5	35.14	31.01	62.5067	53.5167	53.6333	28.5967	29.7867	32.8833
ENSSSCG00000002628	CILK1	ciliosis associated kinase 1 [Source:VGNC Symbol;Acc:VGNC:86702]	15.78	8.67	6.92	5.36	5.62	6.12	7.54	8.08	8.6	5.71	4.65	4.96	3.74	4.21	4.37	5.71	5.97	5.47	10.4567	5.7	8.07333	5.10667	4.10667	5.71667
ENSSSCG00000002629	FBXO9	F-box protein 9 [Source:NCBI gene (formerly Entrezgene);Acc:100152568]	74.83	53.89	56.06	47.91	50.11	48.72	50.64	51.24	59.79	23.77	22.02	24.33	28.85	27.58	25.08	18.83	26.31	23.2	61.5933	48.9133	53.89	23.3733	27.17	22.78
ENSSSCG00000002632	SLC28A1	solute carrier family 28 member 1 [Source:VGNC Symbol;Acc:VGNC:93041]	1.19	0.51	0.57	0.13	0.28	0.18	0.26	0.25	0.4	0.44	0.21	0.27	0.39	0.25	0.41	0.21	0.34	0.2	0.756667	0.196667	0.303333	0.306667	0.35	0.25
ENSSSCG00000002633	GAS8	growth arrest specific 8 [Source:VGNC Symbol;Acc:VGNC:88360]	4.91	9.48	11.22	9.01	8.45	9.16	9.97	11.55	11.61	11.16	10.92	10.28	10.39	11.51	9.8	7.93	12.29	10.16	8.53667	8.87333	11.0433	10.7867	10.5667	10.1267
ENSSSCG00000002635	SPIRE2	spire type actin nucleation factor 2 [Source:VGNC Symbol;Acc:VGNC:93411]	8.63	15.77	20.97	21.56	20.84	26.26	21.64	22.85	21.73	22.15	19.71	22.45	17.91	21.27	21.32	18.2	25.76	20.27	15.1233	22.8867	22.0733	21.4367	20.1667	21.41
ENSSSCG00000002637	DBNDD1	dysbindin domain containing 1 [Source:VGNC Symbol;Acc:VGNC:87165]	3.38	5.25	7.57	3.56	5.43	6.12	7.51	6.52	7.49	6.56	4.25	3.93	4.95	2.95	3.71	3.14	3.64	3.46	5.4	5.03667	7.17333	4.91333	3.87	3.41333
ENSSSCG00000002639	TUBB3	tubulin beta 3 class III [Source:HGNC Symbol;Acc:HGNC:20772]	27.36	47.49	53.06	81.3	70.55	86.86	70.62	66.85	77.95	115.84	104.88	117.29	151.14	139.57	100.33	79.61	106.04	114.9	42.6367	79.57	71.8067	112.67	130.347	100.183
ENSSSCG00000002640	DEF8	differentially expressed in FDCP 8 homolog [Source:VGNC Symbol;Acc:VGNC:87239]	14.97	21.86	24.43	22.6	20.23	25.97	22.92	26.91	21.52	53.83	45.51	49.23	52.99	48.06	39.95	34.27	49.76	42.88	20.42	22.9333	23.7833	49.5233	47	42.3033
ENSSSCG00000002642	CDH15	cadherin 15 [Source:VGNC Symbol;Acc:VGNC:86478]	0	0	0	0	0	0	0	0	0	0	0	0	0	0	0	0	0	0	0	0	0	0	0	0
ENSSSCG00000002645	GALNS	galactosamine (N-acetyl)-6-sulfatase [Source:VGNC Symbol;Acc:VGNC:97061]	49.43	63.77	71.69	62.28	62.58	80.18	66.1	67.86	66.79	81.71	63.02	73.92	77.92	73.19	62.84	45.33	73.56	65.29	61.63	68.3467	66.9167	72.8833	71.3167	61.3933
ENSSSCG00000002646	TRAPPC2L	trafficking protein particle complex subunit 2L [Source:VGNC Symbol;Acc:VGNC:94373]	41.68	30.37	36.82	57.12	71.78	61.67	47.78	67.56	41.94	38.1	86.52	100.99	87.25	68.91	106.89	78.36	66.96	61.16	36.29	63.5233	52.4267	75.2033	87.6833	68.8267
ENSSSCG00000002648	CBFA2T3	CBFA2/RUNX1 partner transcriptional co-repressor 3 [Source:VGNC Symbol;Acc:VGNC:96574]	0.15	0.22	0.45	0.18	0.25	0.03	0.21	0.28	0.21	0.45	0.19	0.23	0.25	0.52	0.36	0	0.09	0.25	0.273333	0.153333	0.233333	0.29	0.376667	0.113333
ENSSSCG00000002650		adenine phosphoribosyltransferase [Source:VGNC Symbol;Acc:VGNC:85428]	5.2	4.73	4.79	12.95	9.46	11.62	5.06	7.45	5.53	9.27	7.7	8.57	9.12	10.08	9.85	10.66	12.04	8.78	4.90667	11.3433	6.01333	8.51333	9.68333	10.4933
ENSSSCG00000002651	CDT1	chromatin licensing and DNA replication factor 1 [Source:VGNC Symbol;Acc:VGNC:86524]	6.54	15.75	15.27	17.2	14.77	21.36	20.17	19.47	21.04	9.02	7.74	7.92	8.31	10.67	7.44	4.43	10.83	8.9	12.52	17.7767	20.2267	8.22667	8.80667	8.05333
ENSSSCG00000002652	KLHDC4	kelch domain containing 4 [Source:NCBI gene (formerly Entrezgene);Acc:100511452]	7.94	14.94	16.07	16.33	17.09	19.43	19.66	18.92	16.63	22.91	21.44	26.44	25.32	22.67	22.59	16.51	26.22	22.39	12.9833	17.6167	18.4033	23.5967	23.5267	21.7067
ENSSSCG00000002653		junctophilin 3 [Source:VGNC Symbol;Acc:VGNC:98481]	0.3	0.72	0.58	0.61	0.6	0.8	0.56	0.62	0.57	0.66	0.79	0.83	0.62	0.35	0.52	0.33	0.41	0.86	0.533333	0.67	0.583333	0.76	0.496667	0.533333
ENSSSCG00000002654	FBXO31	F-box protein 31 [Source:VGNC Symbol;Acc:VGNC:88038]	10.08	10.28	12.55	12.06	10.65	16.84	14.1	13.28	13.24	11.01	8.76	11.65	10.11	10.5	8.72	7.05	11.76	11.27	10.97	13.1833	13.54	10.4733	9.77667	10.0267
ENSSSCG00000002655	MAP1LC3B	microtubule associated protein 1 light chain 3 beta [Source:NCBI gene (formerly Entrezgene);Acc:100462754]	153.36	272.74	329.92	347.18	285.13	350.73	281.46	326.81	297.97	333.38	306.56	332.1	374.2	372.47	298.36	267.49	290.14	306.48	252.007	327.68	302.08	324.013	348.343	288.037
ENSSSCG00000002656	ZCCHC14	zinc finger CCHC-type containing 14 [Source:VGNC Symbol;Acc:VGNC:95107]	12.31	13.42	14.03	8.3	9.2	11.33	11.37	12.85	13.64	9.29	8.47	8.53	10.64	9.26	6.1	6.39	11.95	9.78	13.2533	9.61	12.62	8.76333	8.66667	9.37333
ENSSSCG00000002657		chromosome 6 C16orf95 homolog [Source:VGNC Symbol;Acc:VGNC:96928]	0	0	0	0	0	0	0	0	0	0	0	0	0	0	0	0	0	0	0	0	0	0	0	0
ENSSSCG00000002658	FOXL1	forkhead box L1 [Source:VGNC Symbol;Acc:VGNC:88216]	0	0	0	0	0	0	0	0	0	0	0	0	0	0	0	0	0	0	0	0	0	0	0	0
ENSSSCG00000002660	MTHFSD	methenyltetrahydrofolate synthetase domain containing [Source:VGNC Symbol;Acc:VGNC:90452]	2.57	2.75	3.07	3.1	2.97	3.51	3.48	2.63	3.37	4.96	5.49	5.48	5.21	4.78	4.45	4.53	6.77	5.45	2.79667	3.19333	3.16	5.31	4.81333	5.58333
ENSSSCG00000002664	GSE1	Gse1 coiled-coil protein [Source:VGNC Symbol;Acc:VGNC:88720]	6.36	13.59	15.24	8.65	8	11.21	13.46	13.34	11.6	11.91	8.48	9.72	9.26	10.04	8.11	5.3	9.9	9.81	11.73	9.28667	12.8	10.0367	9.13667	8.33667
ENSSSCG00000002666	KIAA0513	KIAA0513 [Source:VGNC Symbol;Acc:VGNC:89433]	13.5	15.15	16.6	15.08	13.86	17.32	17.64	16.62	18.85	14.32	12.12	13.15	10.17	10.03	11.21	9.01	12.94	12.32	15.0833	15.42	17.7033	13.1967	10.47	11.4233
ENSSSCG00000002667	ZDHHC7	zinc finger DHHC-type palmitoyltransferase 7 [Source:VGNC Symbol;Acc:VGNC:95129]	32.16	38.09	40.83	30.84	31.44	34.83	42.33	39.72	44.65	36.99	31.41	36.03	27.2	31.73	32.68	29.84	37.31	35.7	37.0267	32.37	42.2333	34.81	30.5367	34.2833
ENSSSCG00000002668	CIBAR2	CBY1 interacting BAR domain containing 2 [Source:VGNC Symbol;Acc:VGNC:86698]	0	0	0	0	0	0	0	0	0	0	0	0	0	0	0	0.1	0	0.18	0	0	0	0	0	0.093333
ENSSSCG00000002669	CRISPLD2	cysteine rich secretory protein LCCL domain containing 2 [Source:VGNC Symbol;Acc:VGNC:96958]	0.38	0.4	0	0.04	0.11	0.02	0.28	0.51	0.23	0.07	0.02	0.1	0.11	0.31	0.02	0.39	0.23	0.25	0.26	0.056667	0.34	0.063333	0.146667	0.29
ENSSSCG00000002670	USP10	ubiquitin specific peptidase 10 [Source:VGNC Symbol;Acc:VGNC:94743]	44	43.83	42.72	30.98	31.81	37.74	36.93	41.28	44.66	33.09	28.44	29.66	30.71	29.92	27.58	27.75	39.14	31.17	43.5167	33.51	40.9567	30.3967	29.4033	32.6867
ENSSSCG00000002671	ATP2C2	ATPase secretory pathway Ca2+ transporting 2 [Source:VGNC Symbol;Acc:VGNC:85653]	0	0	0	0	0	0.01	0	0	0	0.01	0.01	0	0	0	0	0	0	0	0	0.003333	0	0.006667	0	0
ENSSSCG00000002672	MEAK7	MTOR associated protein, eak-7 homolog [Source:VGNC Symbol;Acc:VGNC:90099]	2.43	4.46	4.99	6.36	5.46	5.45	5.83	5.53	6.29	7.75	7.59	7.14	8.07	7.51	6.39	6.01	7.51	6.75	3.96	5.75667	5.88333	7.49333	7.32333	6.75667
ENSSSCG00000002675	DNAAF1	dynein axonemal assembly factor 1 [Source:VGNC Symbol;Acc:VGNC:87362]	0.35	0.48	0.26	0.39	0.23	0.37	0.36	0.54	0.44	0.21	0.43	0.14	0.23	0.1	0.26	0.16	0.2	0.22	0.363333	0.33	0.446667	0.26	0.196667	0.193333
ENSSSCG00000002680	TAF1C	TATA-box binding protein associated factor, RNA polymerase I subunit C [Source:VGNC Symbol;Acc:VGNC:93713]	4.15	6.74	7.99	8.45	7.44	10.17	11.49	10.52	10.38	9.72	7.42	9.14	9.35	9.68	6.32	6.82	10.44	9.36	6.29333	8.68667	10.7967	8.76	8.45	8.87333
ENSSSCG00000002681	HSDL1	hydroxysteroid dehydrogenase like 1 [Source:VGNC Symbol;Acc:VGNC:88991]	13.94	9.12	9.54	7.82	7.43	8.89	7.24	9.16	8.75	10.93	10.07	9.01	12.53	8.84	8.67	7.77	10.71	9.64	10.8667	8.04667	8.38333	10.0033	10.0133	9.37333
ENSSSCG00000002682	MBTPS1	membrane bound transcription factor peptidase, site 1 [Source:VGNC Symbol;Acc:VGNC:90061]	51.8	61.17	62.88	39.16	42.23	49.57	46.7	50.76	54.3	37.49	29.05	31.25	31.86	33.31	29.63	23.54	33.32	33.39	58.6167	43.6533	50.5867	32.5967	31.6	30.0833
ENSSSCG00000002684	CDH13	cadherin 13 [Source:NCBI gene (formerly Entrezgene);Acc:100126163]	2.28	1.67	2.3	0.98	0.82	1.64	1.31	1.27	2.65	1.21	0.7	0.73	1.02	1.42	0.89	0.66	0.95	1.06	2.08333	1.14667	1.74333	0.88	1.11	0.89
ENSSSCG00000002688	PLCG2	phospholipase C gamma 2 [Source:VGNC Symbol;Acc:VGNC:91520]	9.93	8.7	9.38	7.01	6.46	8.79	7.08	7.67	8.75	6.26	5.34	5.64	6.77	6.74	5.71	4.65	6.24	5.95	9.33667	7.42	7.83333	5.74667	6.40667	5.61333
ENSSSCG00000002689	CMIP	c-Maf inducing protein [Source:VGNC Symbol;Acc:VGNC:86799]	64.77	62.38	67.34	42.5	40.16	54.14	50.33	56.61	64.2	41.62	32.83	37.62	33.35	33.84	28.67	30.04	42.04	37.83	64.83	45.6	57.0467	37.3567	31.9533	36.6367
ENSSSCG00000002690	GAN	gigaxonin [Source:VGNC Symbol;Acc:VGNC:88343]	3.18	1.6	3.03	2.34	2.14	1.77	2.42	2.31	2.93	2.32	2.36	2.33	2.37	2.12	1.61	2.28	3.02	2.39	2.60333	2.08333	2.55333	2.33667	2.03333	2.56333
ENSSSCG00000002696	VAT1L	vesicle amine transport 1 like [Source:VGNC Symbol;Acc:VGNC:94806]	0.04	0.06	0	0	0.01	0.03	0.22	0.03	0.12	0.03	0	0.07	0	0	0.02	0.03	0.04	0.2	0.033333	0.013333	0.123333	0.033333	0.006667	0.09
ENSSSCG00000002697	NUDT7	nudix hydrolase 7 [Source:VGNC Symbol;Acc:VGNC:90964]	7.11	4.98	4.13	5.02	5.86	4.58	6.5	5.43	4.72	4.74	8.64	6.5	5.46	6.74	5.88	7.29	6.43	6.28	5.40667	5.15333	5.55	6.62667	6.02667	6.66667
ENSSSCG00000002700		synaptonemal complex central element protein 1 like [Source:VGNC Symbol;Acc:VGNC:93651]	0	0	0.3	0.23	0.11	0	0.27	0.51	0.26	0.12	0.35	0	0.13	0.11	0	0.13	0.4	0.25	0.1	0.113333	0.346667	0.156667	0.08	0.26
ENSSSCG00000002701	MON1B	MON1 homolog B, secretory trafficking associated [Source:VGNC Symbol;Acc:VGNC:90300]	16.25	11.39	13.88	10.89	10.42	13.81	11.71	13.32	14.25	11.92	10.72	11.53	10.54	11.78	9.03	9.77	12.91	10.97	13.84	11.7067	13.0933	11.39	10.45	11.2167
ENSSSCG00000002703	TERF2IP	TERF2 interacting protein [Source:VGNC Symbol;Acc:VGNC:98654]	45.65	33.88	23.3	27.45	26.55	26.2	27.31	27.37	34.66	29.88	31.59	31.1	28.07	32.05	32.11	38.33	34.47	36.11	34.2767	26.7333	29.78	30.8567	30.7433	36.3033
ENSSSCG00000002704	KARS1	lysyl-tRNA synthetase 1 [Source:VGNC Symbol;Acc:VGNC:89302]	464.01	383.76	363.56	294.95	292.83	318.02	263.04	289.89	288.32	375.34	346.69	334.44	446.62	387.43	316.28	255.24	294.19	310.38	403.777	301.933	280.417	352.157	383.443	286.603
ENSSSCG00000002706	ADAT1	adenosine deaminase tRNA specific 1 [Source:VGNC Symbol;Acc:VGNC:85099]	6.19	4.13	4.97	3.87	3.96	5.63	4.48	4.61	3.83	5.8	4.82	5.42	4.97	5.1	5.29	5.37	6.61	5.36	5.09667	4.48667	4.30667	5.34667	5.12	5.78
ENSSSCG00000002707	GABARAPL2	GABA type A receptor associated protein like 2 [Source:VGNC Symbol;Acc:VGNC:88296]	75.38	75.27	68.96	68.76	78.55	64.51	65.36	69.24	68.5	75.78	86.29	79.14	78.46	77.06	93.7	105.88	78.14	90.36	73.2033	70.6067	67.7	80.4033	83.0733	91.46
ENSSSCG00000002708	TMEM231	transmembrane protein 231 [Source:VGNC Symbol;Acc:VGNC:98377]	10.69	10.9	10.34	7.24	6.74	8.54	8.91	10.44	8.02	6.37	4.93	6.72	6.72	7.58	6.02	5.02	6.54	6.25	10.6433	7.50667	9.12333	6.00667	6.77333	5.93667
ENSSSCG00000002709		-	0.07	0.06	0.06	0.02	0	0.02	0.13	0.13	0.03	0.02	0	0	0.07	0.04	0	0.03	0.05	0.02	0.063333	0.013333	0.096667	0.006667	0.036667	0.033333
ENSSSCG00000002712	LDHD	lactate dehydrogenase D [Source:VGNC Symbol;Acc:VGNC:89670]	20.95	24.28	28.08	26.6	26.14	33.94	24.72	25.48	23.76	25.33	21.92	22.51	25.08	22.96	18.77	13.33	23.91	22.31	24.4367	28.8933	24.6533	23.2533	22.27	19.85
ENSSSCG00000002714	WDR59	WD repeat domain 59 [Source:VGNC Symbol;Acc:VGNC:94930]	11.07	11.48	12.74	8.38	6.96	11.46	9.21	11.87	14.82	11.25	8.42	8.86	9.57	10.26	8.75	9.11	12.3	9.7	11.7633	8.93333	11.9667	9.51	9.52667	10.37
ENSSSCG00000002715	RFWD3	ring finger and WD repeat domain 3 [Source:VGNC Symbol;Acc:VGNC:92242]	19.37	14.87	12.82	13.93	12.31	14.75	13.38	11.44	13.85	14.35	10.74	11.12	12.95	13.83	13.28	12.29	16.29	14.07	15.6867	13.6633	12.89	12.07	13.3533	14.2167
ENSSSCG00000002716	MLKL	mixed lineage kinase domain like pseudokinase [Source:VGNC Symbol;Acc:VGNC:90254]	20.8	14.74	15.01	13.99	14.51	12.93	14.64	14.58	17.53	17.93	17.76	16.86	14.94	15.22	14.71	17.33	18.98	16.05	16.85	13.81	15.5833	17.5167	14.9567	17.4533
ENSSSCG00000002718	FA2H	fatty acid 2-hydroxylase [Source:VGNC Symbol;Acc:VGNC:87868]	77.16	74.58	90.32	39.06	44.17	58.56	68.83	86.84	81.11	47.38	36.93	39.85	24.13	28.77	23.17	28.62	52.04	47.23	80.6867	47.2633	78.9267	41.3867	25.3567	42.63
ENSSSCG00000002719	EXOSC6	exosome component 6 [Source:VGNC Symbol;Acc:VGNC:87842]	3	4.62	6.27	7.28	7.98	10.07	9.94	9.07	10.37	4.13	3.94	4.69	4.57	6.34	6.02	5.22	5.75	3.51	4.63	8.44333	9.79333	4.25333	5.64333	4.82667
ENSSSCG00000002720		-	0	0	0	0	0	0	0.03	0	0	0	0.05	0.02	0	0	0	0	0	0.02	0	0	0.01	0.023333	0	0.006667
ENSSSCG00000002722	DDX19B	DEAD-box helicase 19B [Source:HGNC Symbol;Acc:HGNC:2742]	12.33	8.89	8.21	6.45	7.21	6.91	7.11	7.54	8.68	8.24	8.32	8.59	9.16	7.97	8.97	8.01	9.14	7.97	9.81	6.85667	7.77667	8.38333	8.7	8.37333
ENSSSCG00000002723	AARS1	alanyl-tRNA synthetase 1 [Source:VGNC Symbol;Acc:VGNC:96890]	162.76	140.12	161.37	173.96	158.3	198.53	118.85	108.97	132.57	353.43	298.74	338.47	324.53	314.04	300.94	302.34	372.89	331.18	154.75	176.93	120.13	330.213	313.17	335.47
ENSSSCG00000002724	PDPR	pyruvate dehydrogenase phosphatase regulatory subunit [Source:VGNC Symbol;Acc:VGNC:91289]	30.8	23.82	24.77	17.93	17.81	21.43	19.7	20.48	20.54	24.57	21.33	23.08	25.89	22.8	19.37	18.15	22.87	20.18	26.4633	19.0567	20.24	22.9933	22.6867	20.4
ENSSSCG00000002729	VAC14	VAC14 component of PIKFYVE complex [Source:VGNC Symbol;Acc:VGNC:98405]	32.49	38.56	45.91	38.17	31.45	45.07	36.16	38.88	46.07	56.65	44.42	46.61	59.17	56.93	46.18	33.2	51.86	47.47	38.9867	38.23	40.37	49.2267	54.0933	44.1767
ENSSSCG00000002730	CALB2	calbindin 2 [Source:NCBI gene (formerly Entrezgene);Acc:100127479]	0.07	0	0	0	0	0	0	0	0	0	0	0	0	0	0	0	0	0	0.023333	0	0	0	0	0
ENSSSCG00000002734	MARVELD3	MARVEL domain containing 3 [Source:NCBI gene (formerly Entrezgene);Acc:100511453]	0	0	0	0.04	0	0	0	0	0	0	0	0	0	0	0.04	0.05	0	0	0	0.013333	0	0	0.013333	0.016667
ENSSSCG00000002736	TAT	tyrosine aminotransferase [Source:VGNC Symbol;Acc:VGNC:93752]	0	0	0	0	0	0	0	0	0	0	0	0	0	0	0	0	0	0	0	0	0	0	0	0
ENSSSCG00000002737	CHST4	carbohydrate sulfotransferase 4 [Source:VGNC Symbol;Acc:VGNC:86680]	0.05	0.06	0.13	0.32	0.14	0.34	0.04	0	0.14	0.61	0.6	0.34	2.03	1.37	0.86	1.04	1.04	0.5	0.08	0.266667	0.06	0.516667	1.42	0.86
ENSSSCG00000002738	ZNF23	zinc finger protein 23 [Source:HGNC Symbol;Acc:HGNC:13023]	0.1	0.08	0.08	0.1	0.32	0.04	0.16	0.07	0.39	0.24	0.17	0.2	0.11	0.07	0.28	0.2	0.31	0.04	0.086667	0.153333	0.206667	0.203333	0.153333	0.183333
ENSSSCG00000002739	PHLPP2	PH domain and leucine rich repeat protein phosphatase 2 [Source:VGNC Symbol;Acc:VGNC:98186]	4.29	3.27	3.51	3.03	2.74	3.68	2.84	2.73	3.36	3.23	2.85	3.44	3.28	3.31	3.12	3.31	4.68	3	3.69	3.15	2.97667	3.17333	3.23667	3.66333
ENSSSCG00000002740	AP1G1	adaptor related protein complex 1 subunit gamma 1 [Source:VGNC Symbol;Acc:VGNC:85378]	68.76	39.41	30.7	29.36	30.29	29.01	24.43	27.69	28.7	32.76	29.88	28.87	33.44	30.91	28.28	31.58	30.65	28.57	46.29	29.5533	26.94	30.5033	30.8767	30.2667
ENSSSCG00000002741	ZNF821	zinc finger protein 821 [Source:VGNC Symbol;Acc:VGNC:95309]	3.71	4.47	3.47	3.27	4.21	4.8	5.74	4.62	5.41	7.84	6.13	5.38	5.79	5.59	4.7	5.82	5.39	5.88	3.88333	4.09333	5.25667	6.45	5.36	5.69667
ENSSSCG00000002743	IST1	IST1 factor associated with ESCRT-III [Source:VGNC Symbol;Acc:VGNC:98480]	76.71	46.55	39.77	41.66	41.17	41.09	41.51	40.6	45.13	57.26	57.51	56.3	54.57	52.76	62.39	66.61	55.96	52.72	54.3433	41.3067	42.4133	57.0233	56.5733	58.43
ENSSSCG00000002746	DHODH	dihydroorotate dehydrogenase (quinone) [Source:VGNC Symbol;Acc:VGNC:96780]	6.11	10.81	10.1	11.39	10.44	12.36	10.9	9.61	11.15	13.39	12.07	12.5	12.26	15.05	14.01	12.38	17.91	11.42	9.00667	11.3967	10.5533	12.6533	13.7733	13.9033
ENSSSCG00000002747	PMFBP1	polyamine modulated factor 1 binding protein 1 [Source:VGNC Symbol;Acc:VGNC:91588]	0.03	0	0	0	0.02	0.04	0.02	0.02	0.06	0.02	0	0.02	0.02	0.02	0.02	0	0.02	0	0.01	0.02	0.033333	0.013333	0.02	0.006667
ENSSSCG00000002748	DHX38	DEAH-box helicase 38 [Source:VGNC Symbol;Acc:VGNC:87294]	21.73	26.61	24.44	20.75	21.14	25.45	25.82	24.37	28.32	25.03	20.79	24.37	25.29	26.4	22.59	20.87	28.23	24.67	24.26	22.4467	26.17	23.3967	24.76	24.59
ENSSSCG00000002749		haptoglobin [Source:NCBI gene (formerly Entrezgene);Acc:397061]	0.8	0.65	0.96	1.47	0.55	1.54	0.58	0.92	1.06	1.25	1.21	0.82	1.68	1.35	2.01	1.1	1.66	1.51	0.803333	1.18667	0.853333	1.09333	1.68	1.42333
ENSSSCG00000002752	ZFHX3	zinc finger homeobox 3 [Source:VGNC Symbol;Acc:VGNC:95141]	4.15	3.49	3.91	3.12	4.17	4.4	2.6	3.86	4.28	6.42	5.62	4.64	4.25	4	4.46	4.92	5.31	6.22	3.85	3.89667	3.58	5.56	4.23667	5.48333
ENSSSCG00000002753	NOB1	NIN1 (RPN12) binding [Source:VGNC Symbol;Acc:VGNC:96629]	36.73	42.24	53.91	55.4	49.3	58.23	46.28	41.63	55.37	46.1	39.01	46.24	39.78	50.2	48.17	49.19	57.06	45.64	44.2933	54.31	47.76	43.7833	46.05	50.63
ENSSSCG00000002754	NQO1	NAD(P)H quinone dehydrogenase 1 [Source:NCBI gene (formerly Entrezgene);Acc:100286873]	29.1	27.1	28.02	45.11	43.71	43.95	23.31	30.77	30.54	19.92	18.25	18.06	20.65	25.31	24.14	18.37	26.91	20.41	28.0733	44.2567	28.2067	18.7433	23.3667	21.8967
ENSSSCG00000002755	NFAT5	nuclear factor of activated T cells 5 [Source:VGNC Symbol;Acc:VGNC:90708]	14.2	5.65	5.53	5.16	6.17	4.96	5.95	6.59	5.48	7.26	8.08	7.64	7.64	6.53	6.18	12.37	10.82	7.69	8.46	5.43	6.00667	7.66	6.78333	10.2933
ENSSSCG00000002759	COG8	component of oligomeric golgi complex 8 [Source:VGNC Symbol;Acc:VGNC:110408]	23.46	19.21	18.58	15.59	15.23	18.77	19.2	20.99	27.27	15.21	13.47	16.17	12.73	18.56	14.6	12.51	17.92	18.64	20.4167	16.53	22.4867	14.95	15.2967	16.3567
ENSSSCG00000002761	TMED6	transmembrane p24 trafficking protein 6 [Source:VGNC Symbol;Acc:VGNC:110226]	0.15	0	0.14	0	0	0	0	0	0	0	0	0	0	0	0	0	0	0.12	0.096667	0	0	0	0	0.04
ENSSSCG00000002762	TERF2	telomeric repeat binding factor 2 [Source:VGNC Symbol;Acc:VGNC:93882]	33.93	23.41	20.61	21.16	20.31	20.44	19.23	19.51	21.86	20.71	23.82	20.93	19.13	22.51	24	21.35	24.28	21.99	25.9833	20.6367	20.2	21.82	21.88	22.54
ENSSSCG00000002763	PRMT7	protein arginine methyltransferase 7 [Source:VGNC Symbol;Acc:VGNC:91824]	111.94	85.71	87.64	72.28	68.61	80.48	62.68	70.5	81	65.12	56.76	58.05	81.46	73.26	58.51	48.19	67.11	60.56	95.0967	73.79	71.3933	59.9767	71.0767	58.62
ENSSSCG00000002764	SMPD3	sphingomyelin phosphodiesterase 3 [Source:VGNC Symbol;Acc:VGNC:93263]	0.09	0.07	0.18	0.16	0.17	0.17	0.1	0.11	0.2	0.06	0.23	0.1	0.06	0.11	0.22	0.07	0.1	0.23	0.113333	0.166667	0.136667	0.13	0.13	0.133333
ENSSSCG00000002767	TSNAXIP1	translin associated factor X interacting protein 1 [Source:VGNC Symbol;Acc:VGNC:94497]	5.23	6.1	4.94	3.84	4.87	4.77	4.97	5.37	6.69	3.51	2.83	2.89	1.88	2.36	3.66	4.15	4.63	3.72	5.42333	4.49333	5.67667	3.07667	2.63333	4.16667
ENSSSCG00000002768	CENPT	centromere protein T [Source:VGNC Symbol;Acc:VGNC:86556]	15.04	15.52	18.56	16.12	14.13	15.34	20.96	20.3	20.69	11.71	7.83	8.5	9.12	8.74	11.6	9.33	13.68	11.14	16.3733	15.1967	20.65	9.34667	9.82	11.3833
ENSSSCG00000002769	THAP11	THAP domain containing 11 [Source:NCBI gene (formerly Entrezgene);Acc:100520959]	19.67	23.78	31.21	25.76	23.58	31.08	29.44	32.88	31.49	25.32	21.74	22.42	22	22.46	19.39	16.07	20.77	24.26	24.8867	26.8067	31.27	23.16	21.2833	20.3667
ENSSSCG00000002771	EDC4	enhancer of mRNA decapping 4 [Source:VGNC Symbol;Acc:VGNC:87544]	37.15	32.11	36.92	27.97	26.68	34.53	32.21	31.33	38.23	31.96	25.6	28.86	32.97	31.31	25.4	23.09	34.28	30.48	35.3933	29.7267	33.9233	28.8067	29.8933	29.2833
ENSSSCG00000002774	RIPOR1	RHO family interacting cell polarization regulator 1 [Source:VGNC Symbol;Acc:VGNC:98600]	35.04	32.26	32.28	24.96	22.71	27.77	32.96	32.98	38.02	29.52	25.86	29.77	29.96	27.9	24.68	24.57	36.51	30.33	33.1933	25.1467	34.6533	28.3833	27.5133	30.47
ENSSSCG00000002775	AGRP	agouti related neuropeptide [Source:VGNC Symbol;Acc:VGNC:85189]	0.24	0	0	0	0	0	0	0	0	0	0	0	0	0	0	0	0.22	0	0.08	0	0	0	0	0.073333
ENSSSCG00000002776	ATP6V0D1	ATPase H+ transporting V0 subunit d1 [Source:VGNC Symbol;Acc:VGNC:85667]	67.33	60.97	62.1	54.29	56.45	65.46	54.74	59.2	72.63	85.17	77.09	74.52	96.67	89.94	69.72	64.45	79.43	73.02	63.4667	58.7333	62.19	78.9267	85.4433	72.3
ENSSSCG00000002777	HSD11B2	hydroxysteroid 11-beta dehydrogenase 2 [Source:NCBI gene (formerly Entrezgene);Acc:396948]	0.25	0.27	0.05	0.18	0.17	0.14	0.3	0.24	0.39	0.35	0.22	0.3	0.28	0.29	0.24	0.46	0.59	0.14	0.19	0.163333	0.31	0.29	0.27	0.396667
ENSSSCG00000002778	ZDHHC1	zinc finger DHHC-type containing 1 [Source:VGNC Symbol;Acc:VGNC:95115]	6.98	8	7.83	6.39	7	7.18	7.36	8.31	8.3	9.51	9.71	9.63	8	8	8.31	9.35	11.14	9.77	7.60333	6.85667	7.99	9.61667	8.10333	10.0867
ENSSSCG00000002779	LRRC36	leucine rich repeat containing 36 [Source:VGNC Symbol;Acc:VGNC:89836]	0.15	0.12	0.05	0	0	0.14	0	0.04	0.11	0.11	0.07	0.03	0	0.04	0.06	0.04	0	0.04	0.106667	0.046667	0.05	0.07	0.033333	0.026667
ENSSSCG00000002781	KCTD19	potassium channel tetramerization domain containing 19 [Source:VGNC Symbol;Acc:VGNC:89397]	0.29	0.27	0.29	0.38	0.3	0.52	0.2	0.49	0.29	0.19	0.25	0.14	0.32	0.23	0.5	0.27	0.37	0.17	0.283333	0.4	0.326667	0.193333	0.35	0.27
ENSSSCG00000002782	PLEKHG4	pleckstrin homology and RhoGEF domain containing G4 [Source:VGNC Symbol;Acc:VGNC:91545]	8.75	9.81	7.28	4.02	3.82	5.59	8.04	8.89	8.31	0.58	0.35	1	0.53	0.48	0.47	0.68	1.05	0.72	8.61333	4.47667	8.41333	0.643333	0.493333	0.816667
ENSSSCG00000002783	SLC9A5	solute carrier family 9 member A5 [Source:VGNC Symbol;Acc:VGNC:93187]	4.1	6.84	6.03	6.53	6.06	7.93	5.79	6.48	6.32	6.41	4.97	4.25	5.53	5.09	6.03	5.63	9.55	6	5.65667	6.84	6.19667	5.21	5.55	7.06
ENSSSCG00000002786	ELMO3	engulfment and cell motility 3 [Source:VGNC Symbol;Acc:VGNC:87651]	23.16	34.03	35.11	26.6	26.03	30.67	26.73	29.43	26.44	33.19	31.93	31.45	34.61	29.41	25.82	24.07	31.42	30.05	30.7667	27.7667	27.5333	32.19	29.9467	28.5133
ENSSSCG00000002787	E2F4	E2F transcription factor 4 [Source:VGNC Symbol;Acc:VGNC:87515]	44.28	39.5	38.29	31.26	28.2	37.38	31.32	33.99	46.17	28.68	24.13	22.72	29.31	28.95	20.26	18.05	30.22	26.01	40.69	32.28	37.16	25.1767	26.1733	24.76
ENSSSCG00000002788	EXOC3L1	exocyst complex component 3 like 1 [Source:VGNC Symbol;Acc:VGNC:87827]	1.65	3.2	2.29	1.63	1.32	1.41	1.61	1.9	1.9	2.37	1.4	1.46	1.15	1.6	1.25	1.06	1.5	1.19	2.38	1.45333	1.80333	1.74333	1.33333	1.25
ENSSSCG00000002790		transmembrane protein 208 [Source:VGNC Symbol;Acc:VGNC:98660]	83.95	147.38	125.69	155.89	144.17	156.11	157.6	144.21	153.29	163.11	188.11	169.94	189.61	186.64	185.83	213.91	153.1	172.49	119.007	152.057	151.7	173.72	187.36	179.833
ENSSSCG00000002793	FBXL8	F-box and leucine rich repeat protein 8 [Source:VGNC Symbol;Acc:VGNC:109190]	1.65	0.64	0	0	0	0	0	0.38	0	0	0	0.22	0	0	0.27	0	0	0.12	0.763333	0	0.126667	0.073333	0.09	0.04
ENSSSCG00000002795	CDH11	cadherin 11 [Source:VGNC Symbol;Acc:VGNC:86475]	0.02	0	0.05	0	0	0	0.02	0	0	0	0	0	0	0	0	0	0	0	0.023333	0	0.006667	0	0	0
ENSSSCG00000002799	CNOT1	CCR4-NOT transcription complex subunit 1 [Source:VGNC Symbol;Acc:VGNC:86831]	107.24	56.92	47.99	38.42	38.4	38.16	44.21	44.29	50.63	49.36	41.37	41.72	43.43	44.45	45.04	45.78	57.71	46.39	70.7167	38.3267	46.3767	44.15	44.3067	49.96
ENSSSCG00000002802	GINS3	GINS complex subunit 3 [Source:VGNC Symbol;Acc:VGNC:88452]	4.34	6.18	5.25	4.31	5.07	4.53	5.73	4.4	7.48	7.94	6.51	6.29	7.22	9.2	8.6	6.46	8.12	5.49	5.25667	4.63667	5.87	6.91333	8.34	6.69
ENSSSCG00000002803	CCDC113	coiled-coil domain containing 113 [Source:VGNC Symbol;Acc:VGNC:86247]	0.34	0.53	0.41	0.42	0.42	0.24	0.25	0.38	0.41	0.75	0.6	0.61	0.66	0.51	0.84	0.29	0.65	0.65	0.426667	0.36	0.346667	0.653333	0.67	0.53
ENSSSCG00000002804	CSNK2A2	casein kinase 2 alpha 2 [Source:VGNC Symbol;Acc:VGNC:87042]	77.53	43.74	39.48	37.09	36.29	36.14	36.11	36.88	33.4	39.47	38.95	39.3	50.45	43.82	36.58	35.65	37.35	35.01	53.5833	36.5067	35.4633	39.24	43.6167	36.0033
ENSSSCG00000002805	CFAP20	cilia and flagella associated protein 20 [Source:VGNC Symbol;Acc:VGNC:86597]	42.62	32.52	30.79	31.52	37.19	30.88	35.28	30.5	30.61	26.67	22.14	25.1	25.92	24.74	24.78	30.52	30.85	28.77	35.31	33.1967	32.13	24.6367	25.1467	30.0467
ENSSSCG00000002806	MMP15	matrix metallopeptidase 15 [Source:VGNC Symbol;Acc:VGNC:90270]	0.79	0.93	1.04	1.41	0.8	1.48	0.78	1.14	1.06	1.3	0.71	0.85	1.17	0.86	0.98	0.51	0.99	1.08	0.92	1.23	0.993333	0.953333	1.00333	0.86
ENSSSCG00000002807	USB1	U6 snRNA biogenesis phosphodiesterase 1 [Source:NCBI gene (formerly Entrezgene);Acc:100513409]	11.13	12.25	9.93	12.97	11.83	12.08	12.55	10.92	14.32	10.98	10.03	10.02	12.14	12.54	9.93	12.5	10.17	12.57	11.1033	12.2933	12.5967	10.3433	11.5367	11.7467
ENSSSCG00000002808	ZNF319	zinc finger protein 319 [Source:VGNC Symbol;Acc:VGNC:95223]	1.85	2.83	2.71	2.28	2.01	2.71	3.24	3.03	3.76	4.3	3.44	3.64	4.32	4.12	3.44	2.78	4.05	4.14	2.46333	2.33333	3.34333	3.79333	3.96	3.65667
ENSSSCG00000002809	SPMIP8	sperm microtubule inner protein 8 [Source:NCBI gene (formerly Entrezgene);Acc:100170116]	0	0	0	0	0	0	0	0	0	0	0	0	0	0	0	0	0	0	0	0	0	0	0	0
ENSSSCG00000002811		cyclic nucleotide gated channel subunit beta 1 [Source:VGNC Symbol;Acc:VGNC:96954]	0.62	0.78	1.37	2.43	2.22	1.38	0.5	2.37	2.44	3.79	2.37	4.99	1.14	3.38	4.39	2.3	4.13	3.36	0.923333	2.01	1.77	3.71667	2.97	3.26333
ENSSSCG00000002812	KIFC3	kinesin family member C3 [Source:VGNC Symbol;Acc:VGNC:89479]	22.59	35.72	42.99	39.09	39.82	48.7	36.84	39.59	41.29	58.01	54.98	58.88	52.39	60.13	50.51	45.58	69.55	63.7	33.7667	42.5367	39.24	57.29	54.3433	59.61
ENSSSCG00000002813	KATNB1	katanin regulatory subunit B1 [Source:VGNC Symbol;Acc:VGNC:89312]	13.21	18.84	19.5	18.39	17.06	22.9	18.04	19.61	24.05	14.96	11.14	12.4	17.23	15.98	11.24	8.64	15.14	11.48	17.1833	19.45	20.5667	12.8333	14.8167	11.7533
ENSSSCG00000002814	ADGRG3	adhesion G protein-coupled receptor G3 [Source:VGNC Symbol;Acc:VGNC:85131]	0.04	0	0	0	0.03	0	0	0	0	0	0	0.03	0	0	0	0	0.24	0.06	0.013333	0.01	0	0.01	0	0.1
ENSSSCG00000002815	ADGRG1	adhesion G protein-coupled receptor G1 [Source:VGNC Symbol;Acc:VGNC:85129]	64.03	65.3	74.58	56.9	59.03	74.79	55.67	57.53	58.29	74.75	60.43	89.51	51.25	63.72	61.15	57.97	80.61	64.56	67.97	63.5733	57.1633	74.8967	58.7067	67.7133
ENSSSCG00000002817	DRC7	dynein regulatory complex subunit 7 [Source:VGNC Symbol;Acc:VGNC:87442]	0.04	0.46	0.22	0.12	0.18	0.03	0.2	0.22	0.13	0.38	0.3	0.56	0.44	0.28	0.45	0.17	0.39	0.4	0.24	0.11	0.183333	0.413333	0.39	0.32
ENSSSCG00000002818	PLLP	plasmolipin [Source:VGNC Symbol;Acc:VGNC:91565]	14.1	8.57	9.35	6.63	6.55	7.43	8.99	8.77	10.15	6.18	5.93	6.29	4.98	6.17	5.95	6.44	6.84	6.66	10.6733	6.87	9.30333	6.13333	5.7	6.64667
ENSSSCG00000002819	ARL2BP	ADP ribosylation factor like GTPase 2 binding protein [Source:VGNC Symbol;Acc:VGNC:85521]	53.44	32.63	37.24	36.68	30.92	30.42	39.47	25.91	38.48	32.45	29.43	30.7	32.83	29.73	32.06	32.66	33.27	26.86	41.1033	32.6733	34.62	30.86	31.54	30.93
ENSSSCG00000002820	RSPRY1	ring finger and SPRY domain containing 1 [Source:VGNC Symbol;Acc:VGNC:92486]	15.61	9.3	7.38	6.12	6.6	7.91	6.79	7.1	8.52	10.91	7.08	8.9	9.02	10.14	10.26	10.15	10.43	9.14	10.7633	6.87667	7.47	8.96333	9.80667	9.90667
ENSSSCG00000002822	AMFR	autocrine motility factor receptor [Source:VGNC Symbol;Acc:VGNC:85278]	111.52	64.36	65.89	57.36	56.96	60.66	47.74	51.58	57.13	84.87	74.18	75.12	86.76	78.54	74.97	77.01	76.28	74.86	80.59	58.3267	52.15	78.0567	80.09	76.05
ENSSSCG00000002825		carboxylesterase 1 [Source:NCBI gene (formerly Entrezgene);Acc:397478]	37.13	39.96	42.11	52.2	46.83	58.22	48	45.89	47.76	43.46	41.34	48.9	46.56	48.63	51.41	43.99	54.71	49.93	39.7333	52.4167	47.2167	44.5667	48.8667	49.5433
ENSSSCG00000002827	SLC6A2	solute carrier family 6 member 2 [Source:VGNC Symbol;Acc:VGNC:93161]	0.02	0	0	0	0	0	0	0	0.02	0	0	0	0	0.03	0.01	0	0.02	0	0.006667	0	0.006667	0	0.013333	0.006667
ENSSSCG00000002828	LPCAT2	lysophosphatidylcholine acyltransferase 2 [Source:VGNC Symbol;Acc:VGNC:89789]	0.11	0.02	0.07	0.04	0.03	0.02	0.12	0.1	0.1	0.24	0.18	0.18	0.08	0.1	0.08	0.13	0.26	0.08	0.066667	0.03	0.106667	0.2	0.086667	0.156667
ENSSSCG00000002829	MMP2	matrix metallopeptidase 2 [Source:NCBI gene (formerly Entrezgene);Acc:397391]	0.31	0.52	0.19	0.09	0.09	0.17	0.25	0.34	0.46	0.07	0.02	0.28	0.14	0.09	0.14	0.33	0.11	0.23	0.34	0.116667	0.35	0.123333	0.123333	0.223333
ENSSSCG00000002830	IRX6	iroquois homeobox 6 [Source:VGNC Symbol;Acc:VGNC:89220]	0	0	0	0	0	0	0	0	0	0	0	0	0	0	0	0	0	0	0	0	0	0	0	0
ENSSSCG00000002831	IRX3	iroquois homeobox 3 [Source:VGNC Symbol;Acc:VGNC:89217]	6.71	10.53	11.13	10.13	9.05	13.18	9.28	11.48	9.76	16.78	12.4	13.15	14	13.16	11.94	13	17.82	14.53	9.45667	10.7867	10.1733	14.11	13.0333	15.1167
ENSSSCG00000002835	TOX3	TOX high mobility group box family member 3 [Source:VGNC Symbol;Acc:VGNC:94323]	0	0	0.09	0	0.03	0	0	0	0.04	0.03	0.17	0.1	0.04	0	0.03	0.08	0.07	0.14	0.03	0.01	0.013333	0.1	0.023333	0.096667
ENSSSCG00000002836	SALL1	spalt like transcription factor 1 [Source:VGNC Symbol;Acc:VGNC:92561]	14.36	13.55	14.85	9.1	8.67	10.83	13.72	13.53	17.34	14.11	12.12	12.92	16.01	14.26	10.66	12.09	18.91	15.16	14.2533	9.53333	14.8633	13.05	13.6433	15.3867
ENSSSCG00000002838	ZNF423	zinc finger protein 423 [Source:VGNC Symbol;Acc:VGNC:98752]	0	0	0	0	0	0	0	0.03	0.04	0	0	0	0	0	0	0	0.03	0.03	0	0	0.023333	0	0	0.02
ENSSSCG00000002839		chromosome 6 C16orf78 homolog [Source:VGNC Symbol;Acc:VGNC:86053]	0	0	0	0	0	0	0	0	0	0	0	0	0	0	0	0	0	0	0	0	0	0	0	0
ENSSSCG00000002841	N4BP1	NEDD4 binding protein 1 [Source:VGNC Symbol;Acc:VGNC:90553]	90.34	54.99	43.71	33.19	32.75	33.82	37.63	43.47	46.22	50.49	44.31	43.94	55.46	49.44	38.77	44.8	54.06	47.41	63.0133	33.2533	42.44	46.2467	47.89	48.7567
ENSSSCG00000002844	PHKB	phosphorylase kinase regulatory subunit beta [Source:VGNC Symbol;Acc:VGNC:98532]	31.1	17.53	14.34	12.79	12.7	11.82	10.64	11.38	11.68	11.9	11.07	8.73	11.56	11.16	10.13	11.84	10.66	9.88	20.99	12.4367	11.2333	10.5667	10.95	10.7933
ENSSSCG00000002846	DNAJA2	DnaJ heat shock protein family (Hsp40) member A2 [Source:VGNC Symbol;Acc:VGNC:96621]	55.22	41.35	35.73	38.87	36.72	36.14	35.77	32.68	38.6	34.49	29.04	33.85	38.56	38.84	32.01	35.17	39.47	30.86	44.1	37.2433	35.6833	32.46	36.47	35.1667
ENSSSCG00000002847	GPT2	glutamic--pyruvic transaminase 2 [Source:VGNC Symbol;Acc:VGNC:88651]	32.46	25.31	28.31	29.6	28.87	33.69	20.94	19.52	22.15	34.4	27.04	28.82	30.41	29.07	25.15	23.91	34.86	31.25	28.6933	30.72	20.87	30.0867	28.21	30.0067
ENSSSCG00000002849	SHCBP1	SHC binding and spindle associated 1 [Source:VGNC Symbol;Acc:VGNC:92839]	47.73	30.08	23.53	23.94	23.12	21.9	22.82	21.78	27.17	17.16	16.84	15.18	12.77	15.69	18.88	21.21	24.49	17.19	33.78	22.9867	23.9233	16.3933	15.78	20.9633
ENSSSCG00000002850		-	0	0	0	0	0	0	0	0	0	0	0	0	0	0	0	0	0	0	0	0	0	0	0	0
ENSSSCG00000002852	PLEKHF1	pleckstrin homology and FYVE domain containing 1 [Source:VGNC Symbol;Acc:VGNC:91540]	5.53	13.28	12.56	11.86	10.58	13.86	10.44	12.39	11.18	25.97	19.66	20.29	26.99	24.26	16.7	16.52	18.54	23.49	10.4567	12.1	11.3367	21.9733	22.65	19.5167
ENSSSCG00000002854	POP4	POP4 homolog, ribonuclease P/MRP subunit [Source:VGNC Symbol;Acc:VGNC:91664]	15.57	16.57	14.97	15.41	18	18.44	14.81	15.34	21.1	18.89	19.91	19.98	18.8	25.7	19.51	26.73	28.7	22.58	15.7033	17.2833	17.0833	19.5933	21.3367	26.0033
ENSSSCG00000002855	CCNE1	cyclin E1 [Source:HGNC Symbol;Acc:HGNC:1589]	6.39	4.67	4.91	3.8	4.27	4.65	5.08	5.27	5.51	4.31	3.39	3.52	3.51	3.69	3.8	4.2	4.92	3.56	5.32333	4.24	5.28667	3.74	3.66667	4.22667
ENSSSCG00000002857	TDRD12	tudor domain containing 12 [Source:VGNC Symbol;Acc:VGNC:98648]	0	0.02	0	0	0	0	0	0	0	0.02	0	0	0	0	0	0	0.02	0.02	0.006667	0	0	0.006667	0	0.013333
ENSSSCG00000002859	ANKRD27	ankyrin repeat domain 27 [Source:VGNC Symbol;Acc:VGNC:96907]	26.54	23.37	23.36	14.85	15.43	16.47	18.9	16.29	18.81	19.99	16.16	16.47	19.72	17.13	15.4	15.03	18.07	16.94	24.4233	15.5833	18	17.54	17.4167	16.68
ENSSSCG00000002860	PDCD5	programmed cell death 5 [Source:VGNC Symbol;Acc:VGNC:98529]	101.9	80.51	85.95	215.78	222.98	225.08	160.51	164.33	147.19	75.61	163.37	112.85	69.97	107.92	211.41	145.95	75.42	135.72	89.4533	221.28	157.343	117.277	129.767	119.03
ENSSSCG00000002862	WDR88	WD repeat domain 88 [Source:VGNC Symbol;Acc:VGNC:94946]	0	0	0	0	0	0	0	0	0	0	0	0	0	0	0	0	0	0	0	0	0	0	0	0
ENSSSCG00000002863	LRP3	LDL receptor related protein 3 [Source:VGNC Symbol;Acc:VGNC:89819]	0	0	0	0.03	0	0	0.07	0	0	0	0.03	0.03	0	0	0	0.04	0	0.07	0	0.01	0.023333	0.02	0	0.036667
ENSSSCG00000002864	SLC7A10	solute carrier family 7 member 10 [Source:VGNC Symbol;Acc:VGNC:93170]	0	0	0	0	0	0	0	0	0	0	0	0	0	0	0	0	0	0	0	0	0	0	0	0
ENSSSCG00000002865	GPATCH1	G-patch domain containing 1 [Source:VGNC Symbol;Acc:VGNC:88573]	14.05	11.24	10.34	8.77	8.08	8.06	8.35	7.8	10.52	12.96	10.07	10.53	14.38	13.04	10.4	10.27	12.24	10.2	11.8767	8.30333	8.89	11.1867	12.6067	10.9033
ENSSSCG00000002866	CEBPA	CCAAT enhancer binding protein alpha [Source:VGNC Symbol;Acc:VGNC:86531]	0	0	0	0	0	0	0	0	0	0	0	0	0	0.03	0	0	0	0	0	0	0	0	0.01	0
ENSSSCG00000002867	CEBPG	CCAAT enhancer binding protein gamma [Source:VGNC Symbol;Acc:VGNC:86534]	26.43	18.21	18.27	22.03	21.89	21.54	16.12	16.81	17.84	39.18	40.12	41.03	36.95	35.48	39.2	42.56	41.67	41.01	20.97	21.82	16.9233	40.11	37.21	41.7467
ENSSSCG00000002868	PEPD	peptidase D [Source:VGNC Symbol;Acc:VGNC:91313]	25.69	31.5	34.6	30.77	28.67	35.26	30.14	33.97	34.9	33.97	24.76	30.12	35.72	32.9	29.46	21.69	29.46	29.95	30.5967	31.5667	33.0033	29.6167	32.6933	27.0333
ENSSSCG00000002869	LSM14A	LSM14A mRNA processing body assembly factor [Source:NCBI gene (formerly Entrezgene);Acc:100511455]	90.91	62.46	49.73	47.74	51.34	47.4	49.22	50.07	54.3	55.93	51.45	55.31	58.73	56.3	53.91	55.73	58.26	53.24	67.7	48.8267	51.1967	54.23	56.3133	55.7433
ENSSSCG00000002872	GARRE1	granule associated Rac and RHOG effector 1 [Source:VGNC Symbol;Acc:VGNC:89431]	17.7	13.63	13.78	9.59	10.22	11.61	11	12.02	12.42	12.87	11.97	11.99	14.47	14.03	11.53	10.31	15.98	13.26	15.0367	10.4733	11.8133	12.2767	13.3433	13.1833
ENSSSCG00000002873	GPI	glucose-6-phosphate isomerase [Source:NCBI gene (formerly Entrezgene);Acc:397602]	414.38	448.67	445.18	282.2	290.01	328.91	363.9	395.25	435.98	171.58	138.29	140.06	168.64	149.39	112.34	132.25	166.72	169.68	436.077	300.373	398.377	149.977	143.457	156.217
ENSSSCG00000002875	PDCD2L	programmed cell death 2 like [Source:VGNC Symbol;Acc:VGNC:98528]	5.97	7.99	9.29	11.43	9.27	12.54	7.41	6.77	7.47	7.64	6.4	8.75	8.59	8.88	11.55	10.66	9.28	7.09	7.75	11.08	7.21667	7.59667	9.67333	9.01
ENSSSCG00000002877		zinc finger protein 181 [Source:NCBI gene (formerly Entrezgene);Acc:100513473]	0.34	0.37	0.24	0.29	0.23	0.28	0.35	0.12	0.2	0.64	0.64	0.86	0.54	0.79	0.76	0.59	0.72	0.64	0.316667	0.266667	0.223333	0.713333	0.696667	0.65
ENSSSCG00000002879	GRAMD1A	GRAM domain containing 1A [Source:VGNC Symbol;Acc:VGNC:88655]	36.4	45.88	47.28	39.92	36.92	46.06	35.17	40.35	47.19	51.64	47	43.32	62.88	51.32	36.13	28.9	48.25	41.52	43.1867	40.9667	40.9033	47.32	50.11	39.5567
ENSSSCG00000002882	KRTDAP	keratinocyte differentiation associated protein [Source:VGNC Symbol;Acc:VGNC:89605]	0	0	0	0	0	0	0.88	0	0	0	0	0	0	0	0	0	0	0	0	0	0.293333	0	0	0
ENSSSCG00000002884	LSR	lipolysis stimulated lipoprotein receptor [Source:VGNC Symbol;Acc:VGNC:98495]	43.55	56.91	66.07	37.25	36.22	47.54	54.32	62.57	61.4	48.07	39.84	49.04	32.1	37.71	31.06	32.78	47.56	38.63	55.51	40.3367	59.43	45.65	33.6233	39.6567
ENSSSCG00000002885	USF2	upstream transcription factor 2, c-fos interacting [Source:VGNC Symbol;Acc:VGNC:96633]	40.49	52.57	55.74	41.54	37.71	48.05	49.38	52.55	58.9	49.13	39.84	44.58	43.38	40.87	43.44	34.62	46.04	47.48	49.6	42.4333	53.61	44.5167	42.5633	42.7133
ENSSSCG00000002887	MAG	myelin associated glycoprotein [Source:VGNC Symbol;Acc:VGNC:89950]	0	0	0	0	0	0	0	0	0	0	0	0	0	0	0.12	0	0.04	0.03	0	0	0	0	0.04	0.023333
ENSSSCG00000002888	GAPDHS	glyceraldehyde-3-phosphate dehydrogenase, spermatogenic [Source:VGNC Symbol;Acc:VGNC:88345]	4.8	5.08	5.65	3.84	2.11	3.04	5.6	3.91	4.4	2.92	4.67	4.21	3.47	4.42	4.04	4.21	5.47	4	5.17667	2.99667	4.63667	3.93333	3.97667	4.56
ENSSSCG00000002891		free fatty acid receptor 1 [Source:NCBI gene (formerly Entrezgene);Acc:100135676]	0.27	0.11	0.32	0.24	0.19	0.14	0.07	0.31	0.23	1.81	1.53	1.48	1.58	0.98	1.31	1.1	1.62	1.55	0.233333	0.19	0.203333	1.60667	1.29	1.42333
ENSSSCG00000002893	CD22	CD22 molecule [Source:VGNC Symbol;Acc:VGNC:86398]	0	0	0	0.08	0.05	0.03	0	0	0	0	0.03	0.09	0.1	0	0.13	0.08	0.11	0.13	0	0.053333	0	0.04	0.076667	0.106667
ENSSSCG00000002895	KMT2B	lysine methyltransferase 2B [Source:VGNC Symbol;Acc:VGNC:98489]	8.64	12.1	13.76	11.44	10.96	14.87	12.19	12.74	13.27	17.9	14.93	15.36	18.92	16.96	12.69	12.77	22.22	17.86	11.5	12.4233	12.7333	16.0633	16.19	17.6167
ENSSSCG00000002898	LIN37	lin-37 DREAM MuvB core complex component [Source:VGNC Symbol;Acc:VGNC:98071]	12.83	23.78	23.45	42.15	34.59	38.34	29.68	29.43	27.42	40.58	42.19	39.06	49	49.64	42.42	39.24	51.18	39.79	20.02	38.36	28.8433	40.61	47.02	43.4033
ENSSSCG00000002901	UPK1A	uroplakin 1A [Source:NCBI gene (formerly Entrezgene);Acc:397335]	0	0.41	0	0.08	0.23	0.25	0.46	0	0.38	0	0.08	0	0	0.07	0.03	0	0	0	0.136667	0.186667	0.28	0.026667	0.033333	0
ENSSSCG00000002902	ATP4A	ATPase H+/K+ transporting subunit alpha [Source:VGNC Symbol;Acc:VGNC:85654]	0.07	0	0.03	0.05	0.02	0	0.03	0	0	0.02	0	0.02	0.03	0.02	0	0.11	0	0	0.033333	0.023333	0.01	0.013333	0.016667	0.036667
ENSSSCG00000002904	HAUS5	HAUS augmin like complex subunit 5 [Source:VGNC Symbol;Acc:VGNC:88788]	5.39	6.61	7.83	6.78	5.27	5.72	6.54	5.69	7.19	6.82	6.11	5.95	5.44	6.9	6.68	5.26	9.58	7.07	6.61	5.92333	6.47333	6.29333	6.34	7.30333
ENSSSCG00000002905	RBM42	RNA binding motif protein 42 [Source:VGNC Symbol;Acc:VGNC:92156]	38.1	61.83	76.61	95.83	84.82	108.34	95.28	94.94	91.79	117.01	116.68	114.31	112.4	122.74	107.28	80.61	114.01	108.63	58.8467	96.33	94.0033	116	114.14	101.083
ENSSSCG00000002906	ETV2	ETS variant transcription factor 2 [Source:VGNC Symbol;Acc:VGNC:87811]	0.21	6.44	1.65	3.93	1.81	2.07	10.48	2.52	3.1	1.89	0.73	2.27	1.01	0.49	1.63	1.9	0.5	4.35	2.76667	2.60333	5.36667	1.63	1.04333	2.25
ENSSSCG00000002907	COX6B1	COX6B protein [Source:NCBI gene (formerly Entrezgene);Acc:100038022]	265.21	539.64	679.21	871.04	857.02	790.66	794.51	716.94	638.43	459.27	524.34	570.71	489.77	569.85	576.96	564.21	516.79	527.18	494.687	839.573	716.627	518.107	545.527	536.06
ENSSSCG00000002908	ZBTB32	zinc finger and BTB domain containing 32 [Source:VGNC Symbol;Acc:VGNC:95068]	1.01	0.85	1.17	2.86	2.74	3.54	4.82	2.47	4.45	38.88	34.64	43.97	36.75	43.19	37.77	33.35	67.19	42.22	1.01	3.04667	3.91333	39.1633	39.2367	47.5867
ENSSSCG00000002910	ALKBH6	alkB homolog 6 [Source:VGNC Symbol;Acc:VGNC:85261]	11.13	15.46	17.46	24.86	26.36	31.93	20.76	20.95	21.86	22.41	23.35	21.05	24.24	27.02	23.47	21.66	20.07	19.74	14.6833	27.7167	21.19	22.27	24.91	20.49
ENSSSCG00000002913	PRODH2	proline dehydrogenase 2 [Source:VGNC Symbol;Acc:VGNC:91829]	0	0	0	0	0	0	0	0	0	0	0	0	0	0	0	0	0	0	0	0	0	0	0	0
ENSSSCG00000002915	KIRREL2	kirre like nephrin family adhesion molecule 2 [Source:VGNC Symbol;Acc:VGNC:89481]	0	0	0	0.02	0	0	0	0.05	0	0.02	0	0	0.09	0	0	0	0.03	0.05	0	0.006667	0.016667	0.006667	0.03	0.026667
ENSSSCG00000002916	APLP1	amyloid beta like protein 1 [Source:VGNC Symbol;Acc:VGNC:85413]	0.74	0.71	0.88	0.36	0.98	0.85	0.89	1.09	2	4.05	3.63	2.48	2.59	2.77	2.29	1.34	2.33	3.24	0.776667	0.73	1.32667	3.38667	2.55	2.30333
ENSSSCG00000002917	NFKBID	NFKB inhibitor delta [Source:VGNC Symbol;Acc:VGNC:90723]	5.45	4.36	6.01	5.89	4.75	5.8	6	5.46	6.08	8.43	9.89	8.52	6.3	6	5.92	9.45	12.54	10.61	5.27333	5.48	5.84667	8.94667	6.07333	10.8667
ENSSSCG00000002918		hematopoietic cell signal transducer [Source:VGNC Symbol;Acc:VGNC:88809]	0.36	0	0.18	0	0.43	0.3	0	0	0.31	0.18	0.14	0.56	1.02	0	0.49	0.51	0.32	0.8	0.18	0.243333	0.103333	0.293333	0.503333	0.543333
ENSSSCG00000002919	TYROBP	transmembrane immune signaling adaptor TYROBP [Source:VGNC Symbol;Acc:VGNC:94619]	0.65	0.76	1.18	0.55	3.06	0.32	2.02	2.93	0.95	4.84	5.68	4.11	3.91	7.89	4.83	7.04	7.23	7.33	0.863333	1.31	1.96667	4.87667	5.54333	7.2
ENSSSCG00000002921	CLIP3	CAP-Gly domain containing linker protein 3 [Source:VGNC Symbol;Acc:VGNC:97931]	13.23	13.64	11.36	7.94	7.71	9.73	10.4	12.24	14.76	17.54	15.34	14.02	16.96	14.34	12.58	10.45	14.87	15.45	12.7433	8.46	12.4667	15.6333	14.6267	13.59
ENSSSCG00000002923	WDR62	WD repeat domain 62 [Source:VGNC Symbol;Acc:VGNC:94933]	5.19	4.57	6.25	5.95	5.17	5.89	5.77	5.36	5.63	5.67	5.09	5.21	5.7	5.22	4.47	3.51	6.72	5.24	5.33667	5.67	5.58667	5.32333	5.13	5.15667
ENSSSCG00000002926	TBCB	tubulin folding cofactor B [Source:NCBI gene (formerly Entrezgene);Acc:100522808]	42.35	52.94	58.41	99.16	89.07	89.91	64.65	63.93	69.2	83.12	93.33	91.78	96.36	98.42	100.66	83.8	82.48	87.6	51.2333	92.7133	65.9267	89.41	98.48	84.6267
ENSSSCG00000002927	LRFN3	leucine rich repeat and fibronectin type III domain containing 3 [Source:VGNC Symbol;Acc:VGNC:89806]	0.29	0.57	0.66	0.67	0.54	0.92	0.74	0.84	0.83	1.31	0.91	1.38	1.2	0.49	0.89	0.44	1.13	0.67	0.506667	0.71	0.803333	1.2	0.86	0.746667
ENSSSCG00000002929	SYNE4	spectrin repeat containing nuclear envelope family member 4 [Source:VGNC Symbol;Acc:VGNC:93663]	0	0	0	0	0	0	0.24	0	0	0.21	0	0	0.08	0	0.13	0.08	0	0.08	0	0	0.08	0.07	0.07	0.053333
ENSSSCG00000002930	ZNF260	zinc finger protein 260 [Source:VGNC Symbol;Acc:VGNC:98750]	4.8	2.89	2.09	1.66	2.01	1.81	2.4	1.87	1.9	3.99	3.15	4.17	2.68	3.76	4.37	5.06	4.51	3.65	3.26	1.82667	2.05667	3.77	3.60333	4.40667
ENSSSCG00000002931	ZNF565	zinc finger protein 565 [Source:VGNC Symbol;Acc:VGNC:95264]	0.77	0.67	0.35	0.46	0.33	0.33	0.45	0.43	0.4	1.56	1.12	0.87	1.38	0.96	1.17	1.05	0.87	1.16	0.596667	0.373333	0.426667	1.18333	1.17	1.02667
ENSSSCG00000002932	ZNF567	zinc finger protein 567 [Source:VGNC Symbol;Acc:VGNC:95265]	0	0	0	0	0	0	0	0	0	0	0	0.08	0	0	0	0.09	0.01	0	0	0	0	0.026667	0	0.033333
ENSSSCG00000002933	ZNF382	zinc finger protein 382 [Source:VGNC Symbol;Acc:VGNC:95232]	7.29	5.74	1.81	2.21	6.05	3.53	5.2	2.58	3.81	2.47	3.69	4.26	2.24	3.54	3.16	6.46	3.01	5.06	4.94667	3.93	3.86333	3.47333	2.98	4.84333
ENSSSCG00000002935		zinc finger protein 568 [Source:VGNC Symbol;Acc:VGNC:95266]	0.02	0.06	0.04	0	0.05	0.05	0.09	0.02	0	0.13	0.11	0.34	0.06	0.1	0.11	0.27	0.12	0.21	0.04	0.033333	0.036667	0.193333	0.09	0.2
ENSSSCG00000002937		-	9.64	1.91	6.84	5.4	5.29	1.37	2.37	3.93	2.04	3.71	4.34	6.21	3.53	1.05	2.19	4.18	6.01	3.35	6.13	4.02	2.78	4.75333	2.25667	4.51333
ENSSSCG00000002938		-	0.4	0.48	0.17	0.28	0.28	0.26	0.37	0.31	0.27	0.84	0.78	0.79	0.37	0.7	0.81	0.51	0.98	0.8	0.35	0.273333	0.316667	0.803333	0.626667	0.763333
ENSSSCG00000002941		-	0	0	0	0	0	0	4.8	5.04	0	8.6	0	0	0	3.32	6.44	0	0	4.44	0	0	3.28	2.86667	3.25333	1.48
ENSSSCG00000002944		-	0	0	0	0	0	0	0.11	0	0	0.03	0	0	0	0	0	0	0	0.03	0	0	0.036667	0.01	0	0.01
ENSSSCG00000002950	SIPA1L3	signal induced proliferation associated 1 like 3 [Source:VGNC Symbol;Acc:VGNC:98613]	8.72	11.67	13.34	8.45	7.81	11.53	11.39	13.08	12.35	14.19	9.99	11.57	12.89	12.68	9.17	7.42	13.63	10.94	11.2433	9.26333	12.2733	11.9167	11.58	10.6633
ENSSSCG00000002952	YIF1B	Yip1 interacting factor homolog B, membrane trafficking protein [Source:VGNC Symbol;Acc:VGNC:95026]	17.95	24.54	31.16	34.71	29.71	28.74	27.81	31.56	30.67	28.39	31.59	31.23	26.28	28.85	31.76	23.86	34.02	35.5	24.55	31.0533	30.0133	30.4033	28.9633	31.1267
ENSSSCG00000002954	SPINT2	serine peptidase inhibitor, Kunitz type 2 [Source:VGNC Symbol;Acc:VGNC:98621]	99.26	101.21	105.56	84.41	85.19	96.49	87.53	97.17	86.36	119.24	96.01	116.28	92.62	89.72	99.18	83.21	96.19	92.88	102.01	88.6967	90.3533	110.51	93.84	90.76
ENSSSCG00000002955	CATSPERG	cation channel sperm associated auxiliary subunit gamma [Source:VGNC Symbol;Acc:VGNC:86215]	11.91	10.4	13.35	9.22	10.19	9.82	10.08	11.9	10.35	10.19	11.4	8.48	9.96	9.25	9.5	8.91	10.86	8.73	11.8867	9.74333	10.7767	10.0233	9.57	9.5
ENSSSCG00000002957	GGN	gametotin [Source:VGNC Symbol;Acc:VGNC:88436]	0.85	1.59	1.32	0.64	0.51	0.95	1.8	1.1	1.62	1.34	0.59	0.82	0.62	0.37	0.64	0.91	0.92	0.55	1.25333	0.7	1.50667	0.916667	0.543333	0.793333
ENSSSCG00000002959	FAM98C	family with sequence similarity 98 member C [Source:VGNC Symbol;Acc:VGNC:87999]	8.56	13.58	15.53	27.52	25.53	24.7	21.6	16.44	18.44	90.04	87.85	96.09	73.1	95.81	82.57	72.55	77.66	74	12.5567	25.9167	18.8267	91.3267	83.8267	74.7367
ENSSSCG00000002960	RASGRP4	RAS guanyl releasing protein 4 [Source:VGNC Symbol;Acc:VGNC:98282]	0.2	0.43	0.18	0.18	0.36	0.22	0.17	0.26	0.12	0.88	0.87	0.71	0.71	0.7	1.19	0.93	0.8	0.68	0.27	0.253333	0.183333	0.82	0.866667	0.803333
ENSSSCG00000002962	MAP4K1	mitogen-activated protein kinase kinase kinase kinase 1 [Source:VGNC Symbol;Acc:VGNC:98111]	0.61	2.89	3.53	4.78	4.53	2.54	3.24	3.74	3.54	6	4.84	4.61	3.83	5.5	4.85	4.95	3.51	4.83	2.34333	3.95	3.50667	5.15	4.72667	4.43
ENSSSCG00000002963		eukaryotic translation initiation factor 3 subunit K [Source:VGNC Symbol;Acc:VGNC:87622]	189.68	242.86	275.5	293.24	270.08	286.27	264.22	251.32	250.14	310.72	311.39	346.43	327.3	337.96	339.13	315.06	294.53	296.62	236.013	283.197	255.227	322.847	334.797	302.07
ENSSSCG00000002965	ACTN4	actinin alpha 4 [Source:VGNC Symbol;Acc:VGNC:85047]	249.97	358.93	379.14	255.91	245.91	324.29	306.43	327.73	346.73	280.55	212.43	269.43	252.53	243.24	212.25	181.81	301.96	241.17	329.347	275.37	326.963	254.137	236.007	241.647
ENSSSCG00000002967	CAPN12	calpain 12 [Source:VGNC Symbol;Acc:VGNC:86172]	0.93	1.28	1.05	1.28	1.45	1.05	1.17	1.57	1.51	0.65	0.91	0.48	0.29	0.94	0.28	0.3	0.99	0.39	1.08667	1.26	1.41667	0.68	0.503333	0.56
ENSSSCG00000002968		-	0.34	0	0	0	0	0	0	0	0	0	0	0	0	0	0	0	0.15	0	0.113333	0	0	0	0	0.05
ENSSSCG00000002969		-	0	0	0	0	0	0	0	0	0	0	0	0	0	0.13	0	0	0.46	0.43	0	0	0	0	0.043333	0.296667
ENSSSCG00000002971	ACP7	acid phosphatase 7, tartrate resistant (putative) [Source:VGNC Symbol;Acc:VGNC:96901]	0	0	0	0	0	0	0	0	0	0	0.03	0	0	0.03	0.07	0	0	0	0	0	0	0.01	0.033333	0
ENSSSCG00000002972	SARS2	seryl-tRNA synthetase 2, mitochondrial [Source:VGNC Symbol;Acc:VGNC:110216]	5.14	6.04	6.14	7.25	6.18	5.64	6.39	6.21	8.15	6.77	4.05	5.7	5.99	6.46	4.87	4.45	6.45	5.98	5.77333	6.35667	6.91667	5.50667	5.77333	5.62667
ENSSSCG00000002977	SPMI	seminal plasma sperm motility inhibitor/spermadhesin AQN-3-like protein [Source:NCBI gene (formerly Entrezgene);Acc:396758]	0	0	0	0	0	0	0	0	0	0	0	0	0	0	0	0	0	0	0	0	0	0	0	0
ENSSSCG00000002978	PSP-I	porcine seminal protein I [Source:NCBI gene (formerly Entrezgene);Acc:396818]	0	0	0	0	0	0	0	0	0	0	0	0	0	0	0	0	0	0	0	0	0	0	0	0
ENSSSCG00000002980	AWN	sperm associated AWN protein [Source:NCBI gene (formerly Entrezgene);Acc:396783]	0	0	0	0	0	0	0	0	0	0.18	0	0	0	0.32	0.47	0	0	0	0	0	0	0.06	0.263333	0
ENSSSCG00000002983	LGALS13	lectin, galactoside-binding, soluble, 13 [Source:NCBI gene (formerly Entrezgene);Acc:100217392]	0	0	0	0	0	0	0	0	0	0	0	0	0	0	0	0	0	0	0	0	0	0	0	0
ENSSSCG00000002986	SELENOV	selenoprotein V [Source:NCBI gene (formerly Entrezgene);Acc:100307053]	0	0	0.29	0	0	0	0	0.19	0	0	0	0	0	0	0	0.2	0.29	0	0.096667	0	0.063333	0	0	0.163333
ENSSSCG00000002987	DLL3	delta like canonical Notch ligand 3 [Source:VGNC Symbol;Acc:VGNC:87336]	0	0	0	0	0	0	0.05	0	0	0	0	0	0	0.04	0	0	0	0	0	0	0.016667	0	0.013333	0
ENSSSCG00000002988	ZNF546	zinc finger protein 546 [Source:VGNC Symbol;Acc:VGNC:98716]	2.34	1.45	1.15	1.27	1.23	1.08	0.84	0.93	1.17	2.27	1.28	1.66	1.59	1.72	1.39	1.76	1.13	1.43	1.64667	1.19333	0.98	1.73667	1.56667	1.44
ENSSSCG00000002989	AKT2	AKT serine/threonine kinase 2 [Source:VGNC Symbol;Acc:VGNC:85232]	48.82	54.64	52.42	35.76	35.41	44.32	49.58	59.93	59.85	50.86	34.37	45.49	53.66	44.07	34.36	35.54	50.44	42.21	51.96	38.4967	56.4533	43.5733	44.03	42.73
ENSSSCG00000002990	CCNP	cyclin P [Source:HGNC Symbol;Acc:HGNC:25805]	0	0	0	0	0	0	0	0	0	0	0	0	0	0	0	0	0	0	0	0	0	0	0	0
ENSSSCG00000002991	TTC9B	tetratricopeptide repeat domain 9B [Source:HGNC Symbol;Acc:HGNC:26395]	0	0	0	0	0	0	0	0	0	0	0	0	0	0	0	0	0.32	0	0	0	0	0	0	0.106667
ENSSSCG00000002993	CYP2A19	cytochrome P450 family 2 subfamily A member 19 [Source:NCBI gene (formerly Entrezgene);Acc:403149]	0	0	0	0	0	0	0	0	0	0	0	0	0	0	0	0	0	0	0	0	0	0	0	0
ENSSSCG00000002994	CYP2F1	cytochrome P450 family 2 subfamily F member 1 [Source:VGNC Symbol;Acc:VGNC:103348]	0.14	0	0	0.15	0	0	0	0.05	0	0.05	0.05	0.1	0.1	0.09	0.04	0.28	0.05	0	0.046667	0.05	0.016667	0.066667	0.076667	0.11
ENSSSCG00000002995		-	10.71	10.28	12.73	12.42	10.14	12.5	15.04	12.27	12.95	9.83	10.69	11.47	11.37	13.11	11.04	9.67	11.01	10.87	11.24	11.6867	13.42	10.6633	11.84	10.5167
ENSSSCG00000002996	RAB4B	RAB4B, member RAS onco family [Source:VGNC Symbol;Acc:VGNC:98597]	7.61	13.49	18.47	20.41	25.62	28.51	23.22	22.14	19.55	20.98	25.55	32.21	27.16	28.74	25.63	18.67	25.03	30.23	13.19	24.8467	21.6367	26.2467	27.1767	24.6433
ENSSSCG00000002997	MIA	MIA SH3 domain containing [Source:VGNC Symbol;Acc:VGNC:98501]	0	0	0	0	0	0	0	0	0	0	0	0	0	0	0.18	0	0	0	0	0	0	0	0.06	0
ENSSSCG00000002998	SNRPA	small nuclear ribonucleoprotein polypeptide A [Source:NCBI gene (formerly Entrezgene);Acc:768109]	37.69	38.38	38.62	39.32	34.42	41.81	39.91	36.45	46.08	19.55	17.81	20.83	21.87	25.35	22.92	20.14	28.15	23.19	38.23	38.5167	40.8133	19.3967	23.38	23.8267
ENSSSCG00000003000	ITPKC	inositol-trisphosphate 3-kinase C [Source:VGNC Symbol;Acc:VGNC:89252]	7.17	9.37	8.49	7.21	6.61	9.46	8.94	9.13	9.86	12.67	10.07	11.06	10.46	11.96	9.85	8.7	15.12	13.88	8.34333	7.76	9.31	11.2667	10.7567	12.5667
ENSSSCG00000003006		cytochrome P450 family 2 subfamily B member 6B [Source:VGNC Symbol;Acc:VGNC:104271]	0.18	0.17	0	0	0.04	0	0	0.23	0.08	0.1	0.37	0	0	0.42	0.07	0.08	0.24	0.23	0.116667	0.013333	0.103333	0.156667	0.163333	0.183333
ENSSSCG00000003013	B9D2	B9 domain containing 2 [Source:VGNC Symbol;Acc:VGNC:85738]	2.55	0	0	0.09	0	0.11	0	0	0	0	0.2	0	0	0.09	0.09	0.13	0.1	0	0.85	0.066667	0	0.066667	0.06	0.076667
ENSSSCG00000003015	EXOSC5	exosome component 5 [Source:VGNC Symbol;Acc:VGNC:87841]	28.66	33.58	37.51	54.39	48.3	59.27	39.14	37.12	35.68	61.23	57.32	60.07	65.36	70.05	69.54	52.29	59.17	61.19	33.25	53.9867	37.3133	59.54	68.3167	57.55
ENSSSCG00000003016	CCDC97	coiled-coil domain containing 97 [Source:VGNC Symbol;Acc:VGNC:86331]	16.43	22.26	24.72	21.65	20.46	26.36	23.82	25.29	24.77	27.1	21.99	26.84	27.33	25.96	24.2	18.95	28.61	22.37	21.1367	22.8233	24.6267	25.31	25.83	23.31
ENSSSCG00000003017	TGFB1	transforming growth factor beta 1 [Source:VGNC Symbol;Acc:VGNC:98656]	71.28	84.06	70.26	47.94	50.35	61.78	72.65	71.05	80.35	69.36	58.31	62.63	46.98	53.37	41.1	62.3	82.41	64.66	75.2	53.3567	74.6833	63.4333	47.15	69.79
ENSSSCG00000003018	LIPE	lipase E, hormone sensitive type [Source:VGNC Symbol;Acc:VGNC:98493]	5.18	6.23	5.73	3.49	3.63	4.87	6.44	18.38	6.68	3.48	7.55	2.2	1.95	3.62	1.82	2.29	4.22	3.51	5.71333	3.99667	10.5	4.41	2.46333	3.34
ENSSSCG00000003022	TMEM145	transmembrane protein 145 [Source:VGNC Symbol;Acc:VGNC:94092]	1.17	1.51	1.22	0.54	0.64	0.65	0.56	1.3	1.12	0.22	0.34	0.09	0.22	0.27	0.31	0.28	0.68	0.66	1.3	0.61	0.993333	0.216667	0.266667	0.54
ENSSSCG00000003024	PRR19	proline rich 19 [Source:VGNC Symbol;Acc:VGNC:91856]	0.32	0.69	0.65	0.45	0.6	0.32	0.26	0.65	0.71	0.26	0.23	0.4	0.32	0.35	0.55	0.22	0.97	0.36	0.553333	0.456667	0.54	0.296667	0.406667	0.516667
ENSSSCG00000003030	CIC	capicua transcriptional repressor [Source:VGNC Symbol;Acc:VGNC:96950]	26.72	35.14	40.6	22.93	23.23	32.93	37.4	39.89	41.51	30.33	21.86	24.38	27.97	28.61	20.36	16.96	34.32	27.69	34.1533	26.3633	39.6	25.5233	25.6467	26.3233
ENSSSCG00000003035	GSK3A	glycogen synthase kinase 3 alpha [Source:VGNC Symbol;Acc:VGNC:101489]	88.06	60.17	60.35	43.72	40.4	51.92	46.21	54.26	63.05	43.22	38.83	39.1	50.34	45.56	30.83	32.78	50.83	39.86	69.5267	45.3467	54.5067	40.3833	42.2433	41.1567
ENSSSCG00000003037	ZNF574	zinc finger protein 574 [Source:HGNC Symbol;Acc:HGNC:26166]	8.5	8.73	9.24	6.82	6.75	8.69	9.24	9.44	11.17	11.12	6.78	7.36	12.65	9.85	7.37	5.65	10.64	8.84	8.82333	7.42	9.95	8.42	9.95667	8.37667
ENSSSCG00000003038	GRIK5	glutamate ionotropic receptor kainate type subunit 5 [Source:VGNC Symbol;Acc:VGNC:88681]	7.56	7.83	9.85	7.21	5.84	9.55	8.08	9.13	9.13	10.58	8.2	8.52	8.85	6.98	7.47	4.98	8.98	7.97	8.41333	7.53333	8.78	9.1	7.76667	7.31
ENSSSCG00000003040	ARHGEF1	Rho guanine nucleotide exchange factor 1 [Source:VGNC Symbol;Acc:VGNC:96922]	33.62	50.35	59.34	48.27	43.26	59.23	56.9	56.93	64.7	51.54	48.81	49.09	50.03	51.46	42.03	31.33	48.41	46.36	47.77	50.2533	59.51	49.8133	47.84	42.0333
ENSSSCG00000003042		-	669.58	1736.8	1647.48	2402.42	2305.65	2173.52	1964.34	1836.51	1761.54	2539.02	2733.66	2581.02	2502.26	2561.71	2905.08	2768.57	2066.04	2564.55	1351.29	2293.86	1854.13	2617.9	2656.35	2466.39
ENSSSCG00000003043	DMRTC2	DMRT like family C2 [Source:VGNC Symbol;Acc:VGNC:87356]	0	0	0	0	0.05	0	0	0	0	0	0	0	0	0	0	0	0	0	0	0.016667	0	0	0	0
ENSSSCG00000003044	LYPD4	LY6/PLAUR domain containing 4 [Source:VGNC Symbol;Acc:VGNC:89912]	0.5	0.14	0	0.56	0.53	0.36	0.39	0.49	0.25	0	0	0	0.24	0	0	0.13	0	0	0.213333	0.483333	0.376667	0	0.08	0.043333
ENSSSCG00000003045	ATP1A3	ATPase Na+/K+ transporting subunit alpha 3 [Source:VGNC Symbol;Acc:VGNC:96923]	1.24	0.44	0.42	0	0	0	0	0	0	0	0.03	0	0.03	0	0.09	0.06	0	0.06	0.7	0	0	0.01	0.04	0.04
ENSSSCG00000003046	RABAC1	Rab acceptor 1 [Source:VGNC Symbol;Acc:VGNC:92043]	131.23	191.66	235.16	332.95	304.32	297.82	256.78	265.13	233.06	472.76	484.84	487.59	426.72	451.51	460.19	400.03	364.34	399.18	186.017	311.697	251.657	481.73	446.14	387.85
ENSSSCG00000003047		-	22.56	12.17	12.92	11.27	8.28	10.66	6.57	7.89	5.67	24.29	20.87	25.81	28.12	20.27	27.06	27.22	25.86	20.49	15.8833	10.07	6.71	23.6567	25.15	24.5233
ENSSSCG00000003048		-	0	0	0	0	0	0.04	0.14	0.17	0	0.22	0	0	0.29	0	0	0	0	0	0	0.013333	0.103333	0.073333	0.096667	0
ENSSSCG00000003049	ERFL	ETS repressor factor like [Source:VGNC Symbol;Acc:VGNC:97051]	0.1	0.27	0.23	0.29	0.62	0.42	0.17	0.52	0.33	0.81	0.59	0.83	0.98	0.69	0.4	0.46	0.49	0.81	0.2	0.443333	0.34	0.743333	0.69	0.586667
ENSSSCG00000003051	CD177	CD177 molecule [Source:VGNC Symbol;Acc:VGNC:86391]	0	0.07	0	0	0.17	0.12	0	0.06	0	0.66	0.18	0.17	0.25	0.17	0.05	0.07	0.33	0.37	0.023333	0.096667	0.02	0.336667	0.156667	0.256667
ENSSSCG00000003052	TEX101	testis expressed 101 [Source:VGNC Symbol;Acc:VGNC:93891]	0	0	0	0	0	0	0	0	0	0	0	0	0	0	0	0	0.05	0	0	0	0	0	0	0.016667
ENSSSCG00000003053	BSP1	binder of sperm 1 [Source:NCBI gene (formerly Entrezgene);Acc:396806]	0	0	0	0	0	0	0	0	0	0	0	0	0	0	0	0	0	0	0	0	0	0	0	0
ENSSSCG00000003054	ZNF575	zinc finger protein 575 [Source:VGNC Symbol;Acc:VGNC:95268]	0.96	1.22	0.85	0.94	1.18	0.5	0.78	1.42	1.53	1.64	1.32	1.34	1.35	1.34	1.81	0.48	1.06	1.05	1.01	0.873333	1.24333	1.43333	1.5	0.863333
ENSSSCG00000003055	XRCC1	X-ray repair cross complementing 1 [Source:VGNC Symbol;Acc:VGNC:98415]	12.61	15.3	18.6	11.95	11.25	17.65	15.71	14.13	15.74	17.65	13.39	14.12	16.78	15.8	14.24	9.11	16.48	15.77	15.5033	13.6167	15.1933	15.0533	15.6067	13.7867
ENSSSCG00000003059	ZNF428	zinc finger protein 428 [Source:VGNC Symbol;Acc:VGNC:95238]	4.08	6.99	7.92	8.09	7.22	10.95	6.73	8.8	8.09	10.06	9.25	10.11	10.46	9.87	9.39	7.95	10.21	8.07	6.33	8.75333	7.87333	9.80667	9.90667	8.74333
ENSSSCG00000003061	CADM4	cell adhesion molecule 4 [Source:VGNC Symbol;Acc:VGNC:86136]	13.05	14.31	19.96	15.42	17.18	18.39	16.44	20.22	19.75	20.45	17.47	16.43	16.27	17.42	16.7	12.37	20.34	13.67	15.7733	16.9967	18.8033	18.1167	16.7967	15.46
ENSSSCG00000003062	LYPD3	LY6/PLAUR domain containing 3 [Source:VGNC Symbol;Acc:VGNC:89911]	0	0	0	0	0	0	0	0	0	0	0	0	0	0.05	0.04	0	0.05	0	0	0	0	0	0.03	0.016667
ENSSSCG00000003063	PHLDB3	pleckstrin homology like domain family B member 3 [Source:VGNC Symbol;Acc:VGNC:91400]	3.11	3.56	5.66	3.15	3.03	6.99	5.91	4.87	5.16	5.62	4.42	6.43	5.02	3.58	2.98	2.76	4.32	5	4.11	4.39	5.31333	5.49	3.86	4.02667
ENSSSCG00000003064	ETHE1	ETHE1 persulfide dioxygenase [Source:VGNC Symbol;Acc:VGNC:87805]	18.2	15.2	12.98	16.92	15.77	17.56	16.73	16.2	16.22	19.34	20.13	17.6	17.75	18.21	19.33	17.01	22.79	18.71	15.46	16.75	16.3833	19.0233	18.43	19.5033
ENSSSCG00000003068	SMG9	SMG9 nonsense mediated mRNA decay factor [Source:VGNC Symbol;Acc:VGNC:93251]	8.65	9.27	10.63	11.3	12.31	14.34	10.45	11.74	12.39	26.84	20.92	25.56	26.19	26.37	20.21	20.17	30.89	25.93	9.51667	12.65	11.5267	24.44	24.2567	25.6633
ENSSSCG00000003069	KCNN4	potassium calcium-activated channel subfamily N member 4 [Source:NCBI gene (formerly Entrezgene);Acc:397081]	2.6	5	7.03	5.86	8.8	7.27	6.31	6.14	6.73	16.42	14.26	15.34	8.54	11.29	12.42	16.7	17.17	14.66	4.87667	7.31	6.39333	15.34	10.75	16.1767
ENSSSCG00000003070	ZNF45	zinc finger protein 45 [Source:VGNC Symbol;Acc:VGNC:95243]	4.75	3.6	3.88	2.33	2.22	2.71	3.7	2.5	3.6	4.21	3.62	3.33	4.02	3.41	3.83	3.47	5.27	4.46	4.07667	2.42	3.26667	3.72	3.75333	4.4
ENSSSCG00000003071	ZNF404	zinc finger protein 404 [Source:VGNC Symbol;Acc:VGNC:95237]	0.11	0.03	0.21	0.1	0.12	0.05	0.11	0.19	0.14	0.13	0.05	0.12	0.11	0.09	0.2	0.06	0.11	0.13	0.116667	0.09	0.146667	0.1	0.133333	0.1
ENSSSCG00000003072		zinc finger protein 283 [Source:VGNC Symbol;Acc:VGNC:95217]	5.98	3.05	2.7	2.92	2.2	2.28	3.37	3.01	3.14	4.15	3.33	3.93	3.43	3.56	3.82	4.25	4.76	3.94	3.91	2.46667	3.17333	3.80333	3.60333	4.31667
ENSSSCG00000003073	LYPD5	LY6/PLAUR domain containing 5 [Source:VGNC Symbol;Acc:VGNC:89913]	1.28	2.46	1.48	2.78	1.34	2.84	1.88	3.38	2.68	7.75	5.11	7.95	8.15	8.13	6.29	5.91	8.94	10.17	1.74	2.32	2.64667	6.93667	7.52333	8.34
ENSSSCG00000003076		-	1.6	0.49	0	1.08	0.36	0.79	1.29	0	0.39	1.84	0.71	0.69	0	0.66	0	1.23	0.85	0	0.696667	0.743333	0.56	1.08	0.22	0.693333
ENSSSCG00000003077	ZNF112	zinc finger protein 112 [Source:HGNC Symbol;Acc:HGNC:12892]	2.45	2.62	2.69	1.19	1.18	1.43	2.27	2.44	3.43	2.74	2.01	2.43	1.24	1.92	1.99	1.83	2.71	1.91	2.58667	1.26667	2.71333	2.39333	1.71667	2.15
ENSSSCG00000003078	CEACAM19	CEA cell adhesion molecule 19 [Source:VGNC Symbol;Acc:VGNC:96944]	0.07	0.39	0.23	0	0.17	0.19	0.21	0.3	0.26	3.01	1.49	1.99	2.23	2.91	1.8	2.12	3.05	2.67	0.23	0.12	0.256667	2.16333	2.31333	2.61333
ENSSSCG00000003079		PVR cell adhesion molecule [Source:VGNC Symbol;Acc:VGNC:98546]	58.58	46.69	47.94	32.12	34.86	37.38	46.57	46.4	57.54	88.1	67.44	84.33	69.17	77.6	64.25	81.86	108.9	83.86	51.07	34.7867	50.17	79.9567	70.34	91.54
ENSSSCG00000003080		immunoglobulin superfamily member 23 [Source:VGNC Symbol;Acc:VGNC:89066]	1.56	1.73	1.2	1.95	1.96	1.79	2.75	1.77	1.53	16.77	17.47	14.19	20.68	15.92	13.49	12.78	9.16	13.55	1.49667	1.9	2.01667	16.1433	16.6967	11.83
ENSSSCG00000003081	CEACAM16	CEA cell adhesion molecule 16, tectorial membrane component [Source:VGNC Symbol;Acc:VGNC:96943]	0.02	0.04	0.02	0	0.01	0	0	0	0.02	0.02	0.06	0.02	0.05	0.01	0.03	0.09	0	0.02	0.026667	0.003333	0.006667	0.033333	0.03	0.036667
ENSSSCG00000003083	CBLC	Cbl proto-onco C [Source:VGNC Symbol;Acc:VGNC:86224]	2.36	4.91	6.15	4.05	3.31	4.06	6.03	6.49	6.92	7.6	6.64	6.51	6.81	6.27	5.39	4.84	7.06	5.99	4.47333	3.80667	6.48	6.91667	6.15667	5.96333
ENSSSCG00000003085	CLPTM1	CLPTM1 regulator of GABA type A receptor forward trafficking [Source:VGNC Symbol;Acc:VGNC:86778]	81.42	76.92	89.04	53.03	51.77	65.05	75.89	76.58	92.41	76.42	57.21	71.55	65.39	60.61	55.7	54.53	80.38	68.41	82.46	56.6167	81.6267	68.3933	60.5667	67.7733
ENSSSCG00000003086		apolipoprotein C2 [Source:VGNC Symbol;Acc:VGNC:110413]	0	0.22	0.1	0.16	0.4	0.31	0.25	0.37	0.3	1.98	2.66	1.83	3.27	2.6	1.11	1.37	1.74	1.3	0.106667	0.29	0.306667	2.15667	2.32667	1.47
ENSSSCG00000003088	APOE	apolipoprotein E [Source:NCBI gene (formerly Entrezgene);Acc:397576]	0.19	0.08	0	0.13	0.06	0	0.08	0.36	0.07	0.87	0.47	0.39	0.72	1.07	0.79	0.38	0.75	0.49	0.09	0.063333	0.17	0.576667	0.86	0.54
ENSSSCG00000003089	TOMM40	translocase of outer mitochondrial membrane 40 [Source:VGNC Symbol;Acc:VGNC:94305]	49.93	76.78	93.69	104.94	100.89	118.07	84.8	91.52	99	63.36	54.67	58.51	73.78	72.92	62.05	53.81	79.03	62.68	73.4667	107.967	91.7733	58.8467	69.5833	65.1733
ENSSSCG00000003090		nectin cell adhesion molecule 2 [Source:VGNC Symbol;Acc:VGNC:90662]	27.09	38.63	39.96	22.28	21.93	25.85	37.89	41.32	41.16	35.36	30.99	29.92	27.47	26.89	23.58	20.92	34.1	34.09	35.2267	23.3533	40.1233	32.09	25.98	29.7033
ENSSSCG00000003092	FOXA3	forkhead box A3 [Source:VGNC Symbol;Acc:VGNC:88194]	0	0.05	0.05	0	0.04	0.09	0.1	0.14	0.15	0.22	0.31	0.09	0.19	0.17	0.16	0.2	0.25	0.09	0.033333	0.043333	0.13	0.206667	0.173333	0.18
ENSSSCG00000003093	SYMPK	symplekin scaffold protein [Source:VGNC Symbol;Acc:VGNC:93658]	33.7	42.56	49.24	40.89	39.16	54.61	49.41	46.94	54.89	56.93	48.29	48.08	50.2	54.38	45.1	35.5	50.8	51.06	41.8333	44.8867	50.4133	51.1	49.8933	45.7867
ENSSSCG00000003096	NANOS2	nanos C2HC-type zinc finger 2 [Source:VGNC Symbol;Acc:VGNC:90575]	0	0	0	0	0	0	0	1.34	0	0	0	0	0	0	0	0	0	0	0	0	0.446667	0	0	0
ENSSSCG00000003098	PPP5C	protein phosphatase 5 catalytic subunit [Source:VGNC Symbol;Acc:VGNC:98541]	24.45	26.93	30.58	30.67	31.48	36.44	31.87	32.47	36.57	26.82	23.73	26.66	23.94	27.6	27.94	22.59	32.41	30.86	27.32	32.8633	33.6367	25.7367	26.4933	28.62
ENSSSCG00000003100	CCDC61	coiled-coil domain containing 61 [Source:VGNC Symbol;Acc:VGNC:86305]	10.31	11.75	17.96	15.62	17.53	21.41	15.6	15.58	19.43	17.1	13.08	15.9	13.15	14.16	14.45	13.92	17.47	13.45	13.34	18.1867	16.87	15.36	13.92	14.9467
ENSSSCG00000003101	HIF3A	hypoxia inducible factor 3 subunit alpha [Source:VGNC Symbol;Acc:VGNC:88881]	1.35	0.36	5.04	1.36	2.57	5.35	1.74	1.8	0.47	6.6	9.2	11.71	12.76	8.8	13.04	16.4	4.53	13.47	2.25	3.09333	1.33667	9.17	11.5333	11.4667
ENSSSCG00000003102		-	0	0	0	0	0	0	0	0	0	0	0	0	0	0	0	0	0	0	0	0	0	0	0	0
ENSSSCG00000003103	FKRP	fukutin related protein [Source:VGNC Symbol;Acc:VGNC:88152]	4.89	5.26	6.18	7.01	5.42	7.76	6.89	5.57	7.42	7.7	8.1	6.68	6.88	7.56	7.09	6.46	6.77	6.1	5.44333	6.73	6.62667	7.49333	7.17667	6.44333
ENSSSCG00000003104	STRN4	striatin 4 [Source:VGNC Symbol;Acc:VGNC:93580]	55.56	84.12	102.13	72.01	68.59	93.97	89.96	89.56	108.59	91.33	73.09	82.97	92.74	88.18	65.46	59.53	97.79	87.03	80.6033	78.19	96.0367	82.4633	82.1267	81.45
ENSSSCG00000003105	SLC1A5	solute carrier family 1 member 5 [Source:VGNC Symbol;Acc:VGNC:92967]	203.32	249.14	308.19	281.8	274.68	322.91	231.02	209.01	249.66	410.87	331.8	371.91	336.34	333.5	329.28	308.47	444.5	394.65	253.55	293.13	229.897	371.527	333.04	382.54
ENSSSCG00000003106	AP2S1	adaptor related protein complex 2 subunit sigma 1 [Source:VGNC Symbol;Acc:VGNC:96909]	72.02	75.77	86.6	75.98	82.55	87.67	78.93	93.65	82.8	52.58	55.24	56.46	62.74	64.7	50.06	56.07	53.2	56.7	78.13	82.0667	85.1267	54.76	59.1667	55.3233
ENSSSCG00000003107	ARHGAP35	Rho GTPase activating protein 35 [Source:VGNC Symbol;Acc:VGNC:85473]	41.86	29.39	28.2	20.59	20.67	24.17	24.2	26.87	27.33	23.94	19.77	19.73	21.48	21.36	19.2	20.43	26.06	23.85	33.15	21.81	26.1333	21.1467	20.68	23.4467
ENSSSCG00000003108	NPAS1	neuronal PAS domain protein 1 [Source:VGNC Symbol;Acc:VGNC:90836]	1.74	1.99	2.98	3.16	2.49	2.67	3.13	2.62	3.17	4.39	3.89	4.25	3.85	3.11	3.42	2.51	3.93	4.03	2.23667	2.77333	2.97333	4.17667	3.46	3.49
ENSSSCG00000003109	TMEM160	transmembrane protein 160 [Source:VGNC Symbol;Acc:VGNC:94100]	6.13	17.1	27.67	35.26	37.91	36.45	31.03	30.57	24.26	14.62	20.38	16.54	11.93	18.85	19.03	13.99	13.35	15.15	16.9667	36.54	28.62	17.18	16.6033	14.1633
ENSSSCG00000003110	ZC3H4	zinc finger CCCH-type containing 4 [Source:VGNC Symbol;Acc:VGNC:95097]	12.92	17.94	18.22	12.73	14.03	15.96	20.98	21.28	21.89	16.41	13.41	15.16	13.51	12.95	12.04	11.62	17.29	15.87	16.36	14.24	21.3833	14.9933	12.8333	14.9267
ENSSSCG00000003111	SAE1	SUMO1 activating enzyme subunit 1 [Source:VGNC Symbol;Acc:VGNC:92558]	48.13	55.66	51.74	55.42	55.66	56.3	54.28	53.48	58.54	50.01	46.95	51.88	47.51	53.9	58.24	57.06	67.6	52.4	51.8433	55.7933	55.4333	49.6133	53.2167	59.02
ENSSSCG00000003112	BBC3	BCL2 binding component 3 [Source:VGNC Symbol;Acc:VGNC:110415]	4.6	9.71	12.05	24.42	19.84	24.8	15.19	14.38	13.06	41.87	41.25	43.11	48.65	47.69	27.75	26.3	54.02	36.31	8.78667	23.02	14.21	42.0767	41.3633	38.8767
ENSSSCG00000003113	C5AR2	complement C5a receptor 2 [Source:VGNC Symbol;Acc:VGNC:86039]	0.16	0.07	0.37	0.44	0.36	0.49	0.35	0.33	0.4	1.03	1.06	0.81	1.07	1.2	0.66	0.89	1.3	0.9	0.2	0.43	0.36	0.966667	0.976667	1.03
ENSSSCG00000003114	DHX34	DExH-box helicase 34 [Source:VGNC Symbol;Acc:VGNC:87291]	6.48	8.91	12.2	8.65	8.48	11.84	9.32	9.86	11.63	12.85	11.17	12.41	11.77	12.26	11.54	10.65	15.41	12.8	9.19667	9.65667	10.27	12.1433	11.8567	12.9533
ENSSSCG00000003115	MEIS3	Meis homeobox 3 [Source:VGNC Symbol;Acc:VGNC:98500]	3.24	6.07	5.71	4.51	5.39	6.27	6.5	6.19	7.75	13.56	10.41	11.59	12.14	10.96	8.3	7.06	10.22	11.36	5.00667	5.39	6.81333	11.8533	10.4667	9.54667
ENSSSCG00000003119	ZNF541	zinc finger protein 541 [Source:VGNC Symbol;Acc:VGNC:95263]	0.05	0.12	0.3	0.27	0.06	0.05	0.26	0.12	0.02	0.16	0.13	0.17	0.03	0.11	0.07	0	0.11	0.13	0.156667	0.126667	0.133333	0.153333	0.07	0.08
ENSSSCG00000003120	NAPA	NSF attachment protein alpha [Source:VGNC Symbol;Acc:VGNC:90578]	1.9	4.09	0.1	5.85	4.59	0	3.44	1.37	0.73	9.99	7.65	9.14	8.25	11.01	9.94	8.52	5.7	6.59	2.03	3.48	1.84667	8.92667	9.73333	6.93667
ENSSSCG00000003121	KPTN	kaptin, actin binding protein [Source:VGNC Symbol;Acc:VGNC:89568]	19.07	20.69	21.88	17.58	17.65	21.48	20.57	20.96	26.14	22.18	18.9	20.16	23.85	23.3	19.97	16.54	23.01	23.27	20.5467	18.9033	22.5567	20.4133	22.3733	20.94
ENSSSCG00000003123	BSPH1	binder of sperm protein homolog 1 [Source:VGNC Symbol;Acc:VGNC:96925]	0	0	0	0	0	0	0	0	0	0	0	0.17	0	0	0	0	0.61	0	0	0	0	0.056667	0	0.203333
ENSSSCG00000003124	CRX	cone-rod homeobox [Source:VGNC Symbol;Acc:VGNC:87010]	0	0	0	0.03	0	0	0	0	0	0	0	0	0	0	0	0	0	0	0	0.01	0	0	0	0
ENSSSCG00000003125	ELSPBP1	epididymal sperm binding protein 1 [Source:VGNC Symbol;Acc:VGNC:97049]	0	0	0	0	0	0	0	0	0	0	0	0	0	0	0	0	0	0	0	0	0	0	0	0
ENSSSCG00000003126	CABP5	calcium binding protein 5 [Source:VGNC Symbol;Acc:VGNC:86112]	0	0	0	0	0	0	0	0	0	0	0	0	0	0	0	0	0	0	0	0	0	0	0	0
ENSSSCG00000003128	LIG1	DNA ligase 1 [Source:VGNC Symbol;Acc:VGNC:89720]	13.64	24.04	23.2	21.36	18.88	22.93	27.53	24.76	27.99	15.84	17.01	13.02	18.62	14.5	15.37	15.1	15.53	18.58	20.2933	21.0567	26.76	15.29	16.1633	16.4033
ENSSSCG00000003129	ZSWIM9	zinc finger SWIM-type containing 9 [Source:VGNC Symbol;Acc:VGNC:95338]	0.34	0.64	0.77	0.84	1.01	1.07	0.81	1.05	0.97	1.95	1.53	1.65	1.86	1.49	1.98	1.87	1.82	2.04	0.583333	0.973333	0.943333	1.71	1.77667	1.91
ENSSSCG00000003131	SYNGR4	synaptogyrin 4 [Source:VGNC Symbol;Acc:VGNC:93667]	0.23	0	0	0.08	0.16	0	0.19	0.09	0	0.08	0	0.24	0	0.08	0.23	0.1	0.28	0	0.076667	0.08	0.093333	0.106667	0.103333	0.126667
ENSSSCG00000003132	KDELR1	KDEL endoplasmic reticulum protein retention receptor 1 [Source:VGNC Symbol;Acc:VGNC:98483]	153.06	132.13	123.67	109.16	100.13	105.42	114.71	113.55	135.35	178.98	154.49	150.34	172.06	159.73	132.16	133.14	137.95	151.48	136.287	104.903	121.203	161.27	154.65	140.857
ENSSSCG00000003133	GRIN2D	glutamate ionotropic receptor NMDA type subunit 2D [Source:VGNC Symbol;Acc:VGNC:88686]	0.1	0.09	0.19	0.3	0.18	0.18	0.21	0.22	0.26	0.94	0.83	0.92	1.32	0.87	0.66	0.38	1.27	0.54	0.126667	0.22	0.23	0.896667	0.95	0.73
ENSSSCG00000003134	GRWD1	glutamate rich WD repeat containing 1 [Source:VGNC Symbol;Acc:VGNC:88712]	8.01	14.02	16.42	22.64	18.33	23.27	18	17.34	17.55	21.09	19.32	22.22	24.18	24.73	20.71	19.31	25.36	20.2	12.8167	21.4133	17.63	20.8767	23.2067	21.6233
ENSSSCG00000003135	KCNJ14	potassium inwardly rectifying channel subfamily J member 14 [Source:VGNC Symbol;Acc:VGNC:89354]	0.42	0.32	0.68	0.62	0.22	0.38	0.67	0.71	0.84	0.59	0.2	0.64	1.16	0.62	0.51	0.98	1.65	0.55	0.473333	0.406667	0.74	0.476667	0.763333	1.06
ENSSSCG00000003136	CYTH2	cytohesin 2 [Source:VGNC Symbol;Acc:VGNC:96962]	54.55	76.69	76.63	78.34	69.06	88.6	65.46	67.7	78.48	139.91	114.95	120.01	155.61	137.56	115.64	100.54	134.8	121.48	69.29	78.6667	70.5467	124.957	136.27	118.94
ENSSSCG00000003137	PLEKHA4	pleckstrin homology domain containing A4 [Source:VGNC Symbol;Acc:VGNC:91534]	28.49	53.59	55.13	42.31	48.79	53.09	86.03	75.53	84.51	49.52	52.44	48.96	34.71	46.55	36.87	31.43	51.25	50.04	45.7367	48.0633	82.0233	50.3067	39.3767	44.24
ENSSSCG00000003139	BCAT2	branched chain amino acid transaminase 2 [Source:VGNC Symbol;Acc:VGNC:85774]	28.14	31.22	35.55	34.33	29.41	33.89	32.32	33.44	34.19	31.19	30.38	30.52	27.45	25.31	28.03	24.24	28.43	28.46	31.6367	32.5433	33.3167	30.6967	26.93	27.0433
ENSSSCG00000003140	FGF21	fibroblast growth factor 21 [Source:NCBI gene (formerly Entrezgene);Acc:100302504]	3.59	6.89	7.65	6.06	6.3	8.45	7.46	7.62	6.1	5.92	4.93	5.68	5.19	4.23	6.31	5.14	4.77	4.88	6.04333	6.93667	7.06	5.51	5.24333	4.93
ENSSSCG00000003142	IZUMO1	izumo sperm-oocyte fusion 1 [Source:VGNC Symbol;Acc:VGNC:89261]	0.71	0.55	0.18	0.71	0.82	1.08	0.47	0.27	0.78	0.54	0.3	0.54	0.14	0	0.53	0.7	0.92	0.15	0.48	0.87	0.506667	0.46	0.223333	0.59
ENSSSCG00000003143	MAMSTR	MEF2 activating motif and SAP domain containing transcriptional regulator [Source:VGNC Symbol;Acc:VGNC:89965]	3.95	2.47	4.67	4.77	4.23	3.24	3.41	2.2	3.27	4.89	5.71	5.28	8.89	5.74	5.4	6.49	3.21	5.14	3.69667	4.08	2.96	5.29333	6.67667	4.94667
ENSSSCG00000003144	DHDH	dihydrodiol dehydrogenase [Source:NCBI gene (formerly Entrezgene);Acc:397337]	0	0	0	0	0	0	0	0	0	0	0	0	0	0	0	0	0	0	0	0	0	0	0	0
ENSSSCG00000003145	FUT2	fucosyltransferase 2 [Source:NCBI gene (formerly Entrezgene);Acc:397139]	0.74	0.39	0.47	0.28	0.47	0.28	0.78	0.39	0.57	1.14	1.11	1.06	0.87	0.56	0.89	0.94	0.96	0.55	0.533333	0.343333	0.58	1.10333	0.773333	0.816667
ENSSSCG00000003146	NTN5	netrin 5 [Source:VGNC Symbol;Acc:VGNC:90934]	1.75	2.98	14.74	4.56	7.47	13.55	6.67	8.29	7.89	2.5	4.83	1.85	1.13	10.06	4.5	6.33	3.98	1.78	6.49	8.52667	7.61667	3.06	5.23	4.03
ENSSSCG00000003147	CA11	carbonic anhydrase 11 [Source:VGNC Symbol;Acc:VGNC:96933]	0.71	0.93	0.79	1.14	1.28	1.17	0.95	1.16	1.69	2	2.01	1.5	1.3	0.98	2.15	2.47	1.08	2.01	0.81	1.19667	1.26667	1.83667	1.47667	1.85333
ENSSSCG00000003148	DBP	D-box binding PAR bZIP transcription factor [Source:VGNC Symbol;Acc:VGNC:87167]	1.52	1.97	2.21	2.27	1.9	1.79	2.35	1.31	1.5	1.44	1.08	0.88	1.25	1.39	1.02	0.98	1.35	1.84	1.9	1.98667	1.72	1.13333	1.22	1.39
ENSSSCG00000003149	TULP2	TUB like protein 2 [Source:VGNC Symbol;Acc:VGNC:94590]	1.68	1.62	2.1	1.22	1.47	2.33	1.47	2.09	2.08	3.01	2.85	2.82	3.46	2.43	2.21	1.49	3.18	2.09	1.8	1.67333	1.88	2.89333	2.7	2.25333
ENSSSCG00000003150	NUCB1	nucleobindin 1 [Source:VGNC Symbol;Acc:VGNC:90946]	87.59	99.23	97.12	82.36	79.82	92.77	86.46	88.69	98.29	176.92	147.71	161.67	168.92	139.75	122.68	122.36	141.77	150.24	94.6467	84.9833	91.1467	162.1	143.783	138.123
ENSSSCG00000003152	RUVBL2	RuvB like AAA ATPase 2 [Source:VGNC Symbol;Acc:VGNC:92522]	25.47	39.53	49.63	32.28	33.8	50.34	44.37	46.08	46.7	46.05	34.6	41.66	44.02	45.81	35.02	34.38	47.78	38.94	38.21	38.8067	45.7167	40.77	41.6167	40.3667
ENSSSCG00000003153	FTL	ferritin light chain [Source:NCBI gene (formerly Entrezgene);Acc:397035]	3636.22	6023.24	6469.92	10922.9	10917.3	10551.7	7222.11	7559.49	6495.64	9704.18	10721.9	10722.6	11627	12991.5	13413.8	10979.5	10474.3	11565.2	5376.46	10797.3	7092.41	10382.9	12677.4	11006.4
ENSSSCG00000003154	GYS1	glycogen synthase 1 [Source:NCBI gene (formerly Entrezgene);Acc:574064]	59.83	49.35	50.54	25.04	26.37	31.87	35.43	41.84	47.24	16.98	13.39	14.62	15.13	14.24	10.44	10.51	13.18	16.21	53.24	27.76	41.5033	14.9967	13.27	13.3
ENSSSCG00000003155	PPP1R15A	protein phosphatase 1 regulatory subunit 15A [Source:VGNC Symbol;Acc:VGNC:91725]	112.75	191.44	180.37	239.06	198.91	246.75	155.05	157.87	168.88	378.53	333.17	357.45	397.85	368.46	287.25	308.79	470.77	362.09	161.52	228.24	160.6	356.383	351.187	380.55
ENSSSCG00000003156	HRC	histidine rich calcium binding protein [Source:VGNC Symbol;Acc:VGNC:88971]	0	0	0	0	0.07	0.08	0	0	0	0	0	0	0.04	0.03	0	0	0.12	0	0	0.05	0	0	0.023333	0.04
ENSSSCG00000003157	LIN7B	lin-7 homolog B, crumbs cell polarity complex component [Source:NCBI gene (formerly Entrezgene);Acc:100512352]	1.97	4.85	4.84	5.69	4.85	5.71	2.27	5.15	6.25	5.46	6.56	6.55	7.79	5.54	6.94	5.59	5.05	6.64	3.88667	5.41667	4.55667	6.19	6.75667	5.76
ENSSSCG00000003159	KCNA7	potassium voltage-gated channel subfamily A member 7 [Source:VGNC Symbol;Acc:VGNC:89327]	0.35	0.62	0.08	0.25	0.06	0	0.14	0.41	0	0	0	0.18	0	0.12	0.17	0.07	0	0.26	0.35	0.103333	0.183333	0.06	0.096667	0.11
ENSSSCG00000003160	NTF4	neurotrophin 4 [Source:VGNC Symbol;Acc:VGNC:98163]	1.55	3.98	2.25	4.75	2.34	3.46	4.42	4.28	1.66	4.69	2.49	2.87	2.31	2.75	3.01	1.35	2.5	3.91	2.59333	3.51667	3.45333	3.35	2.69	2.58667
ENSSSCG00000003161	PRRG2	proline rich and Gla domain 2 [Source:VGNC Symbol;Acc:VGNC:91868]	1.31	1.34	1.35	1.36	1.1	1.15	0.94	0.74	0.6	3.36	2.67	3.4	1.83	2.49	2.46	3.9	3.07	2.3	1.33333	1.20333	0.76	3.14333	2.26	3.09
ENSSSCG00000003165	RPS11	ribosomal protein S11 [Source:VGNC Symbol;Acc:VGNC:98605]	287.63	416.02	466.41	662	619.87	563.97	458.54	463.01	409.09	736.03	808.6	743.6	737.44	745.56	834.05	852.78	592.8	707.92	390.02	615.28	443.547	762.743	772.35	717.833
ENSSSCG00000003168	ALDH16A1	aldehyde dehydrogenase 16 family member A1 [Source:VGNC Symbol;Acc:VGNC:96905]	6.89	12.68	14.4	15.7	15.44	19.43	14.7	14.02	14.5	14.76	12.6	14.76	13.98	15.11	12.83	9.96	12.7	12.87	11.3233	16.8567	14.4067	14.04	13.9733	11.8433
ENSSSCG00000003169	PIH1D1	PIH1 domain containing 1 [Source:VGNC Symbol;Acc:VGNC:91433]	19.1	24.62	20.02	24.38	22.94	25.41	25.47	24.64	28.98	19.47	20.64	22.78	20.08	18.62	19.96	22.52	22.78	21.06	21.2467	24.2433	26.3633	20.9633	19.5533	22.12
ENSSSCG00000003170	SLC17A7	solute carrier family 17 member 7 [Source:VGNC Symbol;Acc:VGNC:92955]	0.08	0.23	0.14	0.13	0.08	0.23	0.15	0.15	0.33	0.06	0.14	0.03	0.09	0.22	0.03	0.22	0.15	0.11	0.15	0.146667	0.21	0.076667	0.113333	0.16
ENSSSCG00000003171	PTH2	parathyroid hormone 2 [Source:VGNC Symbol;Acc:VGNC:91962]	0	0	0.36	0	0	0	0	0.16	0.31	0	0.14	0	0	0	0	0	0	0	0.12	0	0.156667	0.046667	0	0
ENSSSCG00000003172	KASH5	KASH domain containing 5 [Source:VGNC Symbol;Acc:VGNC:86267]	0	0	0	0.04	0	0.14	0	0	0	0.09	0.09	0.13	0.1	0	0.04	0.05	0	0	0	0.06	0	0.103333	0.046667	0.016667
ENSSSCG00000003177		BCL2 like 12 [Source:VGNC Symbol;Acc:VGNC:85780]	4.65	6.7	9.8	12.29	13.3	13.29	11.65	8.56	11.63	22.22	13.79	15.78	13.84	13.58	16.34	16.24	15.96	16.72	7.05	12.96	10.6133	17.2633	14.5867	16.3067
ENSSSCG00000003178	IRF3	interferon regulatory factor 3 [Source:NCBI gene (formerly Entrezgene);Acc:396656]	35.63	48.22	55.36	53.16	55.25	55.31	52.47	50.77	59.36	71.71	65.76	74.9	67.32	62.59	62.35	68.29	69.03	59.12	46.4033	54.5733	54.2	70.79	64.0867	65.48
ENSSSCG00000003183	RRAS	RAS related [Source:VGNC Symbol;Acc:VGNC:92458]	70.41	100.66	121.15	121.15	117.61	125.68	118.99	122.99	123.86	232.67	214.17	200.95	191.97	191.08	162.99	188.28	202.28	218.62	97.4067	121.48	121.947	215.93	182.013	203.06
ENSSSCG00000003187	FCGRT	Fc gamma receptor and transporter [Source:VGNC Symbol;Acc:VGNC:88064]	57.97	76.04	83.57	81.7	80.53	95.85	91.94	93.83	95.22	93.13	76.92	92.22	79.49	83.35	79.5	63.65	84.24	83.37	72.5267	86.0267	93.6633	87.4233	80.78	77.0867
ENSSSCG00000003189	PRMT1	protein arginine methyltransferase 1 [Source:VGNC Symbol;Acc:VGNC:91820]	160.09	179.91	199.68	200.64	188.28	221.58	159.31	169.28	183.1	213.89	184.01	217.26	219.24	222.57	207.02	202.14	255.28	205.26	179.893	203.5	170.563	205.053	216.277	220.893
ENSSSCG00000003191	TSKS	testis specific serine kinase substrate [Source:VGNC Symbol;Acc:VGNC:94494]	0.04	0	0	0	0	0	0	0	0	0	0	0	0	0	0	0	0	0	0.013333	0	0	0	0	0
ENSSSCG00000003192	IL4I1	interleukin 4 induced 1 [Source:VGNC Symbol;Acc:VGNC:89109]	0.56	0.55	0.7	0.6	0.44	0.54	2.47	1.43	1.58	0.94	1.47	1.15	0.8	0.89	0.93	1.23	1.52	1.24	0.603333	0.526667	1.82667	1.18667	0.873333	1.33
ENSSSCG00000003193	TBC1D17	TBC1 domain family member 17 [Source:VGNC Symbol;Acc:VGNC:93766]	11.39	16.3	17.61	14.6	13.97	19.5	17.8	17.11	20.43	32.67	26.41	28.69	29.37	29.28	23.16	18.94	30.07	28.04	15.1	16.0233	18.4467	29.2567	27.27	25.6833
ENSSSCG00000003194	AKT1S1	AKT1 substrate 1 [Source:VGNC Symbol;Acc:VGNC:85231]	20.42	30.4	35.29	35.77	32.11	37.35	39.73	38.81	34.68	37.09	31.95	32.75	41.74	38.16	33.15	25.06	40.29	36.32	28.7033	35.0767	37.74	33.93	37.6833	33.89
ENSSSCG00000003195	PNKP	polynucleotide kinase 3'-phosphatase [Source:VGNC Symbol;Acc:VGNC:91595]	19.98	26.73	32.32	30.63	29.51	31.35	33.08	31.39	31.78	38.94	38	36.75	34.74	35.88	30.79	30.73	40.72	34.25	26.3433	30.4967	32.0833	37.8967	33.8033	35.2333
ENSSSCG00000003196	PTOV1	PTOV1 extended AT-hook containing adaptor protein [Source:VGNC Symbol;Acc:VGNC:91966]	22.94	25.84	28.49	29.33	31.19	34.14	41.05	37.73	40.15	23.25	21.48	20.27	26.02	25.11	19.48	13.93	25.38	22.23	25.7567	31.5533	39.6433	21.6667	23.5367	20.5133
ENSSSCG00000003197	MED25	mediator complex subunit 25 [Source:VGNC Symbol;Acc:VGNC:90116]	15.16	17.97	22.45	16.37	17.05	22.72	22.15	24.74	26.53	19.06	19.88	17.45	18.9	21.36	13.88	14.36	21.99	16.08	18.5267	18.7133	24.4733	18.7967	18.0467	17.4767
ENSSSCG00000003198	FUZ	fuzzy planar cell polarity protein [Source:VGNC Symbol;Acc:VGNC:88272]	3.85	5.15	6.15	5.59	5.01	6.9	5.19	7.36	5.5	4.82	5.59	4.26	4.01	4.13	4.49	4.42	5.14	3.9	5.05	5.83333	6.01667	4.89	4.21	4.48667
ENSSSCG00000003199	AP2A1	adaptor related protein complex 2 subunit alpha 1 [Source:VGNC Symbol;Acc:VGNC:85383]	63.64	79.98	80.95	65.12	64.47	83.07	70.53	76.94	83.23	65.24	53.85	59.82	78.06	67.66	45.66	39.87	63.8	57.57	74.8567	70.8867	76.9	59.6367	63.7933	53.7467
ENSSSCG00000003201	ATF5	activating transcription factor 5 [Source:VGNC Symbol;Acc:VGNC:85608]	1.92	4.94	7.57	7.18	7.94	8.8	7.94	7.28	7.28	14.62	11.7	12.43	13.21	18.07	13.48	7.83	13.43	10.35	4.81	7.97333	7.5	12.9167	14.92	10.5367
ENSSSCG00000003204	VRK3	VRK serine/threonine kinase 3 [Source:VGNC Symbol;Acc:VGNC:98409]	10.71	10.78	13.58	9.66	8.85	10.72	10.22	10.79	11.52	24.5	19.65	20.04	20.62	19.26	18.26	14.92	16.97	19.3	11.69	9.74333	10.8433	21.3967	19.38	17.0633
ENSSSCG00000003207	IZUMO2	IZUMO family member 2 [Source:VGNC Symbol;Acc:VGNC:89263]	0.73	0	0.26	0.2	0.19	0.63	1.14	0.22	0.43	0	0.39	0.57	0	0	0.18	0.9	0	0	0.33	0.34	0.596667	0.32	0.06	0.3
ENSSSCG00000003211	NR1H2	nuclear receptor subfamily 1 group H member 2 [Source:VGNC Symbol;Acc:VGNC:90870]	30.01	47.43	57.31	48.96	48.3	55.76	51.1	62.08	58.48	72.38	67.2	63.48	76.14	68.2	53.16	46.82	65.31	68.87	44.9167	51.0067	57.22	67.6867	65.8333	60.3333
ENSSSCG00000003212	NAPSA	napsin A aspartic peptidase [Source:VGNC Symbol;Acc:VGNC:90581]	0.37	0.41	0.41	0.2	0.19	0.28	0.83	0.43	0.59	0.13	0.33	0.26	0.43	0.12	0.78	0.08	0.67	0.49	0.396667	0.223333	0.616667	0.24	0.443333	0.413333
ENSSSCG00000003214	KCNC3	potassium voltage-gated channel subfamily C member 3 [Source:VGNC Symbol;Acc:VGNC:89334]	6.33	6.92	7.84	2.93	3.67	2.76	7.04	7.58	8.06	1.65	1.56	0.75	1.18	0.91	0.69	1.09	2.1	1.9	7.03	3.12	7.56	1.32	0.926667	1.69667
ENSSSCG00000003216	POLD1	DNA polymerase delta 1, catalytic subunit [Source:VGNC Symbol;Acc:VGNC:91627]	10.56	19.45	20.07	17.75	18.76	25.86	22.32	20.7	22.11	12.87	9.61	9.69	10.8	12.61	10.59	8.56	14.04	12.49	16.6933	20.79	21.71	10.7233	11.3333	11.6967
ENSSSCG00000003217	JOSD2	Josephin domain containing 2 [Source:VGNC Symbol;Acc:VGNC:111449]	5.73	6.29	8.21	7.31	8.16	7.01	7.61	8.27	6.46	6.59	6.64	6.67	6.08	5.79	6.63	5.62	7.04	6	6.74333	7.49333	7.44667	6.63333	6.16667	6.22
ENSSSCG00000003218	MYBPC2	myosin binding protein C2 [Source:VGNC Symbol;Acc:VGNC:90500]	0.34	0.27	0.81	0.26	0.35	0.52	0.38	0.41	0.38	1.65	1.18	1.04	1.24	1.05	1.01	0.68	0.86	1.06	0.473333	0.376667	0.39	1.29	1.1	0.866667
ENSSSCG00000003219	GARIN5A	golgi associated RAB2 interactor 5A [Source:VGNC Symbol;Acc:VGNC:87979]	2.38	6.24	8.22	13.87	6.87	7.65	5.02	6.82	4.36	11.34	10.73	11.89	9.49	7.94	12.35	12.75	9.75	12.72	5.61333	9.46333	5.4	11.32	9.92667	11.74
ENSSSCG00000003222	SYT3	synaptotagmin 3 [Source:VGNC Symbol;Acc:VGNC:93684]	0.64	1.66	1.91	1.69	1.23	1.59	1.07	1.75	1.5	2.91	2.17	1.94	2.7	2.63	1.21	1.42	2.12	1.76	1.40333	1.50333	1.44	2.34	2.18	1.76667
ENSSSCG00000003225		CEA cell adhesion molecule 18 [Source:VGNC Symbol;Acc:VGNC:86530]	0.09	0.08	0	0	0	0.2	0	0	0	0	0	0.06	0	0.06	0	0	0	0	0.056667	0.066667	0	0.02	0.02	0
ENSSSCG00000003227		-	0	0	0	0	0	0	0	0	0	0	0	0	0	0	0	0.07	0	0	0	0	0	0	0	0.023333
ENSSSCG00000003228	VSIG10L	V-set and immunoglobulin domain containing 10 like [Source:VGNC Symbol;Acc:VGNC:94867]	0	0.07	0.04	0.06	0.11	0.13	0.07	0.1	0.03	0.03	0.18	0.03	0.03	0.06	0.06	0.07	0.07	0.06	0.036667	0.1	0.066667	0.08	0.05	0.066667
ENSSSCG00000003229	ETFB	electron transfer flavoprotein subunit beta [Source:VGNC Symbol;Acc:VGNC:87802]	31.33	41.77	46.06	56.09	55.33	62.47	51.46	52.15	58.65	51.36	46.08	46.68	49.16	58.22	48.38	42.3	52.17	48.68	39.72	57.9633	54.0867	48.04	51.92	47.7167
ENSSSCG00000003230	CLDND2	claudin domain containing 2 [Source:VGNC Symbol;Acc:VGNC:86743]	0	0	0	0	0	0	0	0	0	0	0	0	0	0	0	0	0	0	0	0	0	0	0	0
ENSSSCG00000003231	NKG7	natural killer cell granule protein 7 [Source:NCBI gene (formerly Entrezgene);Acc:100513287]	0.22	0.4	0.71	0.32	0.92	0.17	0.56	0.88	0.9	1.14	0.81	0.79	1.66	0.61	0.44	1.21	0.82	0.77	0.443333	0.47	0.78	0.913333	0.903333	0.933333
ENSSSCG00000003232	LIM2	lens intrinsic membrane protein 2 [Source:VGNC Symbol;Acc:VGNC:89723]	0	0	0	0	0	0	0	0	0	0	0	0.19	0	0	0.09	0	0	0	0	0	0	0.063333	0.03	0
ENSSSCG00000003233	ZNF175	zinc finger protein 175 [Source:VGNC Symbol;Acc:VGNC:95196]	0.63	0.37	0.13	0.27	0.39	0.32	0.27	0.41	0.38	0.52	0.69	0.54	0.51	0.42	0.34	0.63	0.31	0.57	0.376667	0.326667	0.353333	0.583333	0.423333	0.503333
ENSSSCG00000003234		-	0	0.05	0	0	0	0.04	0	0.13	0.05	0	0.12	0	0	0	0.04	0	0	0.04	0.016667	0.013333	0.06	0.04	0.013333	0.013333
ENSSSCG00000003236		-	0.15	0.22	0.12	0.06	0.07	0.05	0.1	0.32	0.08	0.24	0.18	0.13	0.06	0.09	0.07	0.12	0.16	0.13	0.163333	0.06	0.166667	0.183333	0.073333	0.136667
ENSSSCG00000003238	SPACA6	sperm acrosome associated 6 [Source:HGNC Symbol;Acc:HGNC:27113]	0.25	0.3	0.45	0.61	0.35	0.83	1.19	0.4	0.54	0.8	0.74	1.07	0.07	0.34	0.33	0.63	0.48	0.13	0.333333	0.596667	0.71	0.87	0.246667	0.413333
ENSSSCG00000003239	HAS1	hyaluronan synthase 1 [Source:NCBI gene (formerly Entrezgene);Acc:100191062]	0	0	0.1	0.25	0.2	0.04	0.43	0.45	0.09	0.08	0.21	0.2	0.09	0.04	0	0	0.14	0	0.033333	0.163333	0.323333	0.163333	0.043333	0.046667
ENSSSCG00000003240		-	0	0	0	0	0	0	0	0	0	0	0	0	0	0	0	0	0.05	0	0	0	0	0	0	0.016667
ENSSSCG00000003241	ZNF614	zinc finger protein 614 [Source:VGNC Symbol;Acc:VGNC:95275]	2.3	2.08	1.11	1.03	1.21	1.59	1.1	0.9	1.91	1.87	1.94	1.7	0.97	1.7	1.79	2.26	1.47	1.59	1.83	1.27667	1.30333	1.83667	1.48667	1.77333
ENSSSCG00000003247		-	0	0	0	0	0	0	0	0	0	0	0	0	0	0	0	0	0	0	0	0	0	0	0	0
ENSSSCG00000003248		-	0.1	0	0	0	0	0	0	0	0.12	0	0.11	0.11	0.08	0	0	0.08	0.12	0.04	0.033333	0	0.04	0.073333	0.026667	0.08
ENSSSCG00000003251	NLRP12	NLR family pyrin domain containing 12 [Source:VGNC Symbol;Acc:VGNC:98519]	0	0	0.07	0	0	0	0	0	0	0	0	0	0	0	0	0	0	0	0.023333	0	0	0	0	0
ENSSSCG00000003253		myeloid associated differentiation marker [Source:VGNC Symbol;Acc:VGNC:98508]	156.87	150.38	169.17	103.8	104.41	130.37	125.56	138.38	166.93	136.15	110.53	123.54	94.23	102.71	99.16	96.43	136.37	116.58	158.807	112.86	143.623	123.407	98.7	116.46
ENSSSCG00000003255	CACNG8	calcium voltage-gated channel auxiliary subunit gamma 8 [Source:VGNC Symbol;Acc:VGNC:96934]	1.37	2.62	2.66	4.8	2.67	4.95	3.35	1.8	2.29	5.39	5.08	4.52	8.71	2.38	4.77	2.45	1.6	4.56	2.21667	4.14	2.48	4.99667	5.28667	2.87
ENSSSCG00000003256	PRKCG	protein kinase C gamma [Source:VGNC Symbol;Acc:VGNC:91808]	7.38	6.33	8.01	5.91	7.24	6.28	7.81	8.24	9.41	9.23	9.78	9.18	8.68	5.93	9.48	8.75	9.57	8.85	7.24	6.47667	8.48667	9.39667	8.03	9.05667
ENSSSCG00000003257	CACNG6	calcium voltage-gated channel auxiliary subunit gamma 6 [Source:VGNC Symbol;Acc:VGNC:86129]	1.75	1.01	1.48	2.19	1.59	2.07	2.11	1.07	1.49	2.21	2.82	2.73	3.21	1.84	2.75	1.54	4.09	1.62	1.41333	1.95	1.55667	2.58667	2.6	2.41667
ENSSSCG00000003259	OSCAR	osteoclast associated Ig-like receptor [Source:VGNC Symbol;Acc:VGNC:91076]	0	0.04	0.17	0.13	0.11	0	0.1	0.07	0.04	0	0.23	0.1	0.1	0.14	0.15	0.04	0.05	0.21	0.07	0.08	0.07	0.11	0.13	0.1
ENSSSCG00000003261		-	18.02	22.21	24.35	58.61	57	52.24	50.89	49.48	35.5	27.1	38.54	36.49	25.83	35.23	36.15	33.61	31.06	29.61	21.5267	55.95	45.29	34.0433	32.4033	31.4267
ENSSSCG00000003262	TFPT	TCF3 fusion partner [Source:VGNC Symbol;Acc:VGNC:93923]	7.86	14.49	14.94	28.19	22.9	25.66	21.75	19.16	18.94	25.23	20.81	20.91	26.44	27.8	22.23	21.97	21.02	25.23	12.43	25.5833	19.95	22.3167	25.49	22.74
ENSSSCG00000003263	PRPF31	pre-mRNA processing factor 31 [Source:VGNC Symbol;Acc:VGNC:91841]	35.08	56.73	65.72	73.53	67.55	76.31	69.19	69.35	70.41	64.18	65.8	69.33	65.96	71.54	64.72	56.07	67.83	66.8	52.51	72.4633	69.65	66.4367	67.4067	63.5667
ENSSSCG00000003264	CNOT3	CCR4-NOT transcription complex subunit 3 [Source:VGNC Symbol;Acc:VGNC:86835]	17.91	22.12	24.79	27.8	22.73	33.23	22.7	24.85	27.42	42.73	33.3	34.63	47.96	39.92	27.82	25.08	46.42	35.33	21.6067	27.92	24.99	36.8867	38.5667	35.61
ENSSSCG00000003265	LENG1	leukocyte receptor cluster member 1 [Source:VGNC Symbol;Acc:VGNC:89680]	3.83	4.68	4.85	8.05	6.12	7.19	5.8	5.71	4.8	8.26	8.46	8.85	7.4	10.57	10.9	9.96	9.13	8.76	4.45333	7.12	5.43667	8.52333	9.62333	9.28333
ENSSSCG00000003266	TMC4	transmembrane channel like 4 [Source:VGNC Symbol;Acc:VGNC:94041]	1.83	0.72	1.29	0.86	0.52	0.82	2.78	1.58	1.42	0.42	1.33	0.36	0.86	1.01	1.45	0.34	2	1.03	1.28	0.733333	1.92667	0.703333	1.10667	1.12333
ENSSSCG00000003267	MBOAT7	membrane bound O-acyltransferase domain containing 7 [Source:VGNC Symbol;Acc:VGNC:90059]	32.16	29.98	36.62	28.16	27.04	36.62	31.44	33	35.87	26.21	23.13	22.35	28.62	28.45	20.62	17.17	27.9	21.16	32.92	30.6067	33.4367	23.8967	25.8967	22.0767
ENSSSCG00000003268	TSEN34	tRNA splicing endonuclease subunit 34 [Source:VGNC Symbol;Acc:VGNC:94484]	14.53	25.66	27.54	24.45	25.19	31.09	28.28	24.15	30.59	24.5	24.3	21.47	25.9	24.08	21.51	16.78	21.1	22.59	22.5767	26.91	27.6733	23.4233	23.83	20.1567
ENSSSCG00000003269	LENG9	leukocyte receptor cluster member 9 [Source:VGNC Symbol;Acc:VGNC:89682]	0.3	0.67	1.18	0.87	1.27	0.98	1.02	1.39	1.01	1.96	1.64	2.15	1.26	1.44	2.1	1.39	1.17	1.79	0.716667	1.04	1.14	1.91667	1.6	1.45
ENSSSCG00000003271	TTYH1	tweety family member 1 [Source:VGNC Symbol;Acc:VGNC:94574]	0.04	0.2	0	0.11	0.05	0.03	0.12	0.15	0.06	0.16	0.05	0.16	0.06	0.03	0.04	0.25	0	0.11	0.08	0.063333	0.11	0.123333	0.043333	0.12
ENSSSCG00000003272		-	0	0	0	0	0	0	0	0	0	0.07	0	0	0	0	0	0	0	0	0	0	0	0.023333	0	0
ENSSSCG00000003275		-	0	0	0	0	0	0	0	0	0	0	0	0	0	0	0	0	0	0	0	0	0	0	0	0
ENSSSCG00000003277		-	0	0	0	0	0	0	0	0	0	0	0	0	0	0	0	0	0	0	0	0	0	0	0	0
ENSSSCG00000003278		-	0.26	0.22	0.22	0.08	0.1	0.19	0.15	0.36	0.17	0.52	0.55	0.76	0.44	0.83	0.71	0.63	0.43	0.49	0.233333	0.123333	0.226667	0.61	0.66	0.516667
ENSSSCG00000003282		-	0.04	0.02	0.09	0	0	0.13	0.03	0.05	0.06	0.03	0.15	0.2	0.14	0.24	0.34	0	0.17	0.36	0.05	0.043333	0.046667	0.126667	0.24	0.176667
ENSSSCG00000003284	FCAR	Fc alpha receptor [Source:VGNC Symbol;Acc:VGNC:88059]	0	0	0	0	0	0	0	0	0	0	0	0	0	0	0	0	0	0	0	0	0	0	0	0
ENSSSCG00000003286		-	0.04	0	0	0.03	0	0.03	0	0.03	0.06	0.11	0.03	0.08	0.06	0.11	0	0.1	0.09	0.15	0.013333	0.02	0.03	0.073333	0.056667	0.113333
ENSSSCG00000003288	HSPBP1	HSPA (Hsp70) binding protein 1 [Source:VGNC Symbol;Acc:VGNC:96782]	28.92	32.98	49.9	46.89	45.12	59.04	44.24	44.78	51.15	39	33.58	40.86	41.54	47.56	37.69	33.1	47.38	39.39	37.2667	50.35	46.7233	37.8133	42.2633	39.9567
ENSSSCG00000003289	ISOC2	isochorismatase domain containing 2 [Source:VGNC Symbol;Acc:VGNC:89228]	13.15	18.36	19.54	34.36	30.66	32	19.93	19.05	22.22	37.69	44.15	48.96	41.68	45.01	44.72	40.78	41.22	41.75	17.0167	32.34	20.4	43.6	43.8033	41.25
ENSSSCG00000003301	PPP6R1	protein phosphatase 6 regulatory subunit 1 [Source:VGNC Symbol;Acc:VGNC:91760]	44.88	50.54	63.83	41.7	42.38	57.83	58.13	57.26	62.99	57.51	42.17	52.35	52.72	50.77	40	36.73	60.08	54.43	53.0833	47.3033	59.46	50.6767	47.83	50.4133
ENSSSCG00000003302		transmembrane protein 86B [Source:VGNC Symbol;Acc:VGNC:94211]	0	0	0	0	0.2	0.08	0.19	0.08	0.08	0	0	0	0.15	0	0	0	0.17	0.32	0	0.093333	0.116667	0	0.05	0.163333
ENSSSCG00000003303		-	0	0	0	0	0	0	0	0	0	0	0	0	0	0	0	0	0	0	0	0	0	0	0	0
ENSSSCG00000003306	HELZ2	helicase with zinc finger 2 [Source:VGNC Symbol;Acc:VGNC:88841]	0	0	0	0	0.03	0.01	0.03	0.07	0.01	0.08	0.08	0.08	0.11	0.12	0.13	0.08	0.09	0.1	0	0.013333	0.036667	0.08	0.12	0.09
ENSSSCG00000003307	NLRP9	NLR family pyrin domain containing 9 [Source:VGNC Symbol;Acc:VGNC:90788]	0	0	0	0	0	0	0	0	0	0	0	0	0	0	0	0	0	0	0	0	0	0	0	0
ENSSSCG00000003311		-	0	0	0	0	0	0	0	0	0	0	0	0	0	0	0	0	0	0	0	0	0	0	0	0
ENSSSCG00000003314	NLRP11	NLR family pyrin domain containing 11 [Source:VGNC Symbol;Acc:VGNC:90783]	0	0	0	0	0	0	0	0	0	0	0	0	0	0	0	0	0	0	0	0	0	0	0	0
ENSSSCG00000003315	NLRP8	NLR family pyrin domain containing 8 [Source:VGNC Symbol;Acc:VGNC:90787]	0	0	0	0	0	0	0	0	0	0	0	0	0	0	0	0	0	0	0	0	0	0	0	0
ENSSSCG00000003317	ZNF787	zinc finger protein 787 [Source:VGNC Symbol;Acc:VGNC:95303]	2.24	6.33	7.16	11.29	9.17	11.82	9.78	9.66	7.9	12.32	11.16	11.71	14.17	15.37	11.62	8.57	12.59	13.75	5.24333	10.76	9.11333	11.73	13.72	11.6367
ENSSSCG00000003322		zinc finger protein 582 [Source:VGNC Symbol;Acc:VGNC:95270]	1.98	0.33	0.76	0.76	2.67	1.9	0.89	0.54	1.46	3.47	1.5	2.31	1.14	1.45	1.21	2.33	2.82	2.64	1.02333	1.77667	0.963333	2.42667	1.26667	2.59667
ENSSSCG00000003324	ZNF471	zinc finger protein 471 [Source:VGNC Symbol;Acc:VGNC:95246]	0	0	0	0	0	0	0	0	0	0	0	0	0	0	0	0	0	0	0	0	0	0	0	0
ENSSSCG00000003326	PEG3	paternally expressed 3 [Source:VGNC Symbol;Acc:VGNC:98530]	0	0	0.02	0	0	0	0	0.02	0.04	0	0.04	0	0	0	0	0	0	0.04	0.006667	0	0.02	0.013333	0	0.013333
ENSSSCG00000003329	ACAP3	ArfGAP with coiled-coil, ankyrin repeat and PH domains 3 [Source:VGNC Symbol;Acc:VGNC:85003]	10.28	16.13	17.15	12.43	12.47	17	16.79	17.68	16.57	14.67	11.04	12.14	12.23	10.99	10.57	7.96	13.28	12.52	14.52	13.9667	17.0133	12.6167	11.2633	11.2533
ENSSSCG00000003331	TNFRSF4	TNF receptor superfamily member 4 [Source:VGNC Symbol;Acc:VGNC:94267]	0	0	0	0.09	0	0	0	0	0	0	0	0	0	0	0	0	0	0	0	0.03	0	0	0	0
ENSSSCG00000003332	SDF4	stromal cell derived factor 4 [Source:VGNC Symbol;Acc:VGNC:92658]	75.74	133.23	142.35	114.97	118.88	139.78	146.24	142.15	140.49	175.75	162.58	166.38	159.35	161.2	138.92	119.87	162.26	157.28	117.107	124.543	142.96	168.237	153.157	146.47
ENSSSCG00000003333	C1QTNF12	C1q and TNF related 12 [Source:VGNC Symbol;Acc:VGNC:85982]	0	0.16	0	0	0	0	0	0.14	0	0	0	0	0	0	0	0	0.09	0.09	0.053333	0	0.046667	0	0	0.06
ENSSSCG00000003334	UBE2J2	ubiquitin conjugating enzyme E2 J2 [Source:VGNC Symbol;Acc:VGNC:94645]	20.16	16	18.37	21.22	20.43	22.07	19.28	18.65	24.62	22.85	22.17	21.76	21.51	23.71	20.35	25.34	28.5	22.55	18.1767	21.24	20.85	22.26	21.8567	25.4633
ENSSSCG00000003336	TTLL10	tubulin tyrosine ligase like 10 [Source:VGNC Symbol;Acc:VGNC:94567]	0.04	0.1	0.1	0	0.1	0.03	0.15	0.12	0	0.14	0.24	0.13	0.03	0.1	0.15	0.09	0.18	0.06	0.08	0.043333	0.09	0.17	0.093333	0.11
ENSSSCG00000003338	PUSL1	pseudouridine synthase like 1 [Source:VGNC Symbol;Acc:VGNC:98229]	15.09	18.64	19.55	15.37	15.61	19.98	16.63	19.46	18.34	14.77	11.57	12.65	13.73	11.88	11.93	9.75	17.3	12.74	17.76	16.9867	18.1433	12.9967	12.5133	13.2633
ENSSSCG00000003339	INTS11	integrator complex subunit 11 [Source:VGNC Symbol;Acc:VGNC:89159]	19.07	24.9	29.8	31.27	30.62	38.58	27.46	31.25	30.87	36.34	34.68	30.26	37.19	39.02	31.22	25.02	36.66	32.66	24.59	33.49	29.86	33.76	35.81	31.4467
ENSSSCG00000003341	TAS1R3	taste 1 receptor member 3 [Source:NCBI gene (formerly Entrezgene);Acc:100127440]	1.65	2.99	3.67	2.47	2.08	3.13	3.18	3.48	3.6	3.79	3.22	2.92	2.93	2.6	2.38	2.19	3.03	2.88	2.77	2.56	3.42	3.31	2.63667	2.7
ENSSSCG00000003342	DVL1	dishevelled segment polarity protein 1 [Source:VGNC Symbol;Acc:VGNC:96985]	37.86	76.08	101.05	95.7	84.22	114.93	80.37	92.01	80.38	112.3	99.61	103.09	108.81	114.15	85.97	63.49	104.09	95.24	71.6633	98.2833	84.2533	105	102.977	87.6067
ENSSSCG00000003343	ATAD3A	ATPase family AAA domain containing 3A [Source:HGNC Symbol;Acc:HGNC:25567]	19.75	30.89	37.07	45.9	40.63	51.67	37.27	36.99	41.87	36.34	33.84	35.64	40.36	43.38	35.08	28.89	44.32	39.13	29.2367	46.0667	38.71	35.2733	39.6067	37.4467
ENSSSCG00000003344	VWA1	von Willebrand factor A domain containing 1 [Source:VGNC Symbol;Acc:VGNC:98679]	3.07	7.83	7.99	5.23	6.2	6.98	10.79	8.36	7.39	4.69	4.89	3.9	3.47	3.95	4.53	3.23	5.06	6.45	6.29667	6.13667	8.84667	4.49333	3.98333	4.91333
ENSSSCG00000003346		ankyrin repeat domain 65 [Source:VGNC Symbol;Acc:VGNC:96908]	0	0.16	0.32	0.12	0.95	1.32	0.57	0.14	1.38	0.25	0.25	0.24	0.54	0.12	0.11	0	0.14	0	0.16	0.796667	0.696667	0.246667	0.256667	0.046667
ENSSSCG00000003348		-	19.03	35.36	33.97	40.82	35.7	45.71	38.18	33.86	40.27	60.86	58.1	57.75	55.17	55.99	49.91	44.7	59.23	54.05	29.4533	40.7433	37.4367	58.9033	53.69	52.66
ENSSSCG00000003350	MIB2	MIB E3 ubiquitin protein ligase 2 [Source:VGNC Symbol;Acc:VGNC:90206]	17.01	26.76	32.54	32.38	29.42	34.59	35.27	37.84	35.71	46.01	40.99	43.57	49.91	41.1	32.18	28.82	40.65	44.07	25.4367	32.13	36.2733	43.5233	41.0633	37.8467
ENSSSCG00000003351	MMP23B	matrix metallopeptidase 23 [Source:VGNC Symbol;Acc:VGNC:98502]	0.06	0.26	0	0.09	0.08	0.13	0.24	0.32	0.33	0.04	0.09	0.11	0.12	0.36	0.23	0.15	0.14	0.05	0.106667	0.1	0.296667	0.08	0.236667	0.113333
ENSSSCG00000003352		cyclin dependent kinase 11 [Source:VGNC Symbol;Acc:VGNC:111238]	29.49	44.86	51.3	52.66	53.33	59.26	54.51	53.72	58.54	52.95	50.99	52.01	52.48	49.22	51.85	48.37	56.08	46.14	41.8833	55.0833	55.59	51.9833	51.1833	50.1967
ENSSSCG00000003353	SLC35E2B	solute carrier family 35 member E2 [Source:VGNC Symbol;Acc:VGNC:93078]	15.32	13.17	13.69	12.59	11.84	13.57	12.78	14.02	12.5	15.96	13.43	14.88	14.64	14.87	13.69	11.19	17.75	15.5	14.06	12.6667	13.1	14.7567	14.4	14.8133
ENSSSCG00000003354	CCNL2	cyclin L2 [Source:VGNC Symbol;Acc:VGNC:86364]	48.39	48.69	51.83	50.08	46.97	52.48	57.2	59.84	58.76	59.07	57.62	55.28	65.78	57.76	46.36	48.2	67.64	60.8	49.6367	49.8433	58.6	57.3233	56.6333	58.88
ENSSSCG00000003356	MMEL1	membrane metalloendopeptidase like 1 [Source:VGNC Symbol;Acc:VGNC:90266]	0.17	0.04	0.15	0	0.08	0.03	0.2	0	0.17	0.3	0.27	0.09	0.29	0.14	0.3	0.24	0.13	0.06	0.12	0.036667	0.123333	0.22	0.243333	0.143333
ENSSSCG00000003357	ACTRT2	actin related protein T2 [Source:VGNC Symbol;Acc:VGNC:85054]	0	0	0	0	0	0	0	0	0	0	0	0	0	0	0	0	0	0	0	0	0	0	0	0
ENSSSCG00000003359	TPRG1L	tumor protein p63 regulated 1 like [Source:NCBI gene (formerly Entrezgene);Acc:100512473]	19.63	28.97	30.63	33.16	35.41	36.16	31.54	35.3	30.42	30.89	29.73	31.45	33.11	32.01	31.43	27.4	32.65	29.42	26.41	34.91	32.42	30.69	32.1833	29.8233
ENSSSCG00000003360	WRAP73	WD repeat containing, antisense to TP73 [Source:VGNC Symbol;Acc:VGNC:94980]	10.89	16.42	19.44	16.44	16.41	18.34	19.97	18.66	18.52	18.28	15.69	16.28	17.91	17.34	17.97	14.38	18.43	15.58	15.5833	17.0633	19.05	16.75	17.74	16.13
ENSSSCG00000003362	CEP104	centrosomal protein 104 [Source:VGNC Symbol;Acc:VGNC:86557]	16.36	19.21	22.19	19	18.32	22.52	17.14	17.19	18.72	32.06	25.51	28.98	33.15	28.87	21.18	20.64	34.72	29.33	19.2533	19.9467	17.6833	28.85	27.7333	28.23
ENSSSCG00000003366	CHD5	chromodomain helicase DNA binding protein 5 [Source:VGNC Symbol;Acc:VGNC:86632]	0.03	0.06	0.07	0.02	0.04	0.06	0.04	0.04	0.11	0.13	0.14	0.16	0.21	0.21	0.17	0.1	0.1	0.14	0.053333	0.04	0.063333	0.143333	0.196667	0.113333
ENSSSCG00000003368	RNF207	ring finger protein 207 [Source:VGNC Symbol;Acc:VGNC:92379]	0	0.03	0.07	0.08	0.08	0.09	0	0.06	0	0.16	0.19	0.03	0.06	0.1	0.1	0.19	0.24	0.26	0.033333	0.083333	0.02	0.126667	0.086667	0.23
ENSSSCG00000003369	ICMT	isoprenylcysteine carboxyl methyltransferase [Source:NCBI gene (formerly Entrezgene);Acc:100514410]	75.38	57.31	57.52	35.26	41.13	44.91	48.99	51.19	64.06	36.95	30.3	31.58	32.65	31.59	29.67	28.96	36.25	37.03	63.4033	40.4333	54.7467	32.9433	31.3033	34.08
ENSSSCG00000003370	HES3	hes family bHLH transcription factor 3 [Source:VGNC Symbol;Acc:VGNC:88856]	0	0	0	0	0	0	0	0	0	0	0	0	0	0	0	0	0	0	0	0	0	0	0	0
ENSSSCG00000003371	GPR153	G protein-coupled receptor 153 [Source:VGNC Symbol;Acc:VGNC:88609]	0.72	0.49	0.49	0.35	0.54	0.33	0.76	0.72	0.59	0.89	0.89	0.91	0.95	0.86	1.44	1.02	1.34	1.03	0.566667	0.406667	0.69	0.896667	1.08333	1.13
ENSSSCG00000003374	ESPN	espin [Source:VGNC Symbol;Acc:VGNC:97054]	0.58	4.71	1.28	0.87	0.02	0.75	1.93	2.56	0.36	2.73	1.96	2.07	1.98	1.59	2.33	2.1	3.42	2.55	2.19	0.546667	1.61667	2.25333	1.96667	2.69
ENSSSCG00000003376	PLEKHG5	pleckstrin homology and RhoGEF domain containing G5 [Source:VGNC Symbol;Acc:VGNC:91547]	12.72	16.31	20.39	19.19	18.41	21.63	20.57	20.13	21.33	28.6	23.43	25.11	24.81	22.16	22	17.58	25.25	24.53	16.4733	19.7433	20.6767	25.7133	22.99	22.4533
ENSSSCG00000003377	ACOT7	acyl-CoA thioesterase 7 [Source:VGNC Symbol;Acc:VGNC:96893]	35.75	56.73	62.28	51.07	48.05	57.6	54.15	51.11	62.64	39.15	36.37	40.75	35.5	38.95	30.81	36.14	47.64	41.21	51.5867	52.24	55.9667	38.7567	35.0867	41.6633
ENSSSCG00000003379	KLHL21	kelch like family member 21 [Source:VGNC Symbol;Acc:VGNC:89520]	8.87	10.4	12.97	8.96	8.24	11.63	11.59	12.84	12.6	14.8	11.82	12.51	20.9	16.84	12.88	9.35	13.92	14.46	10.7467	9.61	12.3433	13.0433	16.8733	12.5767
ENSSSCG00000003382	TAS1R1	taste 1 receptor member 1 [Source:VGNC Symbol;Acc:VGNC:93740]	1.1	0	0	0	0	0	0	0.01	0	0	0	0	0	0.27	0	0	0	0	0.366667	0	0.003333	0	0.09	0
ENSSSCG00000003383	ZBTB48	zinc finger and BTB domain containing 48 [Source:VGNC Symbol;Acc:VGNC:98738]	9.59	10.82	13.46	10.11	9.88	12.19	14.17	11.45	12.55	14.49	10.75	12.31	13.7	13.36	10.65	8.91	12.96	12.7	11.29	10.7267	12.7233	12.5167	12.57	11.5233
ENSSSCG00000003384	DNAJC11	DnaJ heat shock protein family (Hsp40) member C11 [Source:VGNC Symbol;Acc:VGNC:96622]	40.49	56.14	59.37	54.07	52.65	63.22	58.59	59.47	65.21	56.38	45.15	51.77	55.64	59.26	52.85	51.84	58.52	48.69	52	56.6467	61.09	51.1	55.9167	53.0167
ENSSSCG00000003385	PARK7	Parkinsonism associated deglycase [Source:NCBI gene (formerly Entrezgene);Acc:780404]	205.63	226.85	217.22	253.33	251.54	232.39	227.07	225.88	241.41	166.01	166.38	155.55	195.12	172.7	176	174.25	168.76	162.06	216.567	245.753	231.453	162.647	181.273	168.357
ENSSSCG00000003386	TNFRSF9	TNF receptor superfamily member 9 [Source:VGNC Symbol;Acc:VGNC:94268]	0.11	0.05	0.05	0.04	0	0.08	0.1	0.04	0.13	0.08	0.12	0.08	0.19	0	0.03	0.18	0.26	0.04	0.07	0.04	0.09	0.093333	0.073333	0.16
ENSSSCG00000003388	SLC45A1	solute carrier family 45 member 1 [Source:VGNC Symbol;Acc:VGNC:93122]	0	0	0	0	0	0	0	0	0	0	0	0	0	0	0	0	0	0	0	0	0	0	0	0
ENSSSCG00000003390	SLC2A7	solute carrier family 2 member 7 [Source:VGNC Symbol;Acc:VGNC:93052]	0	0	0	0	0	0	0	0	0	0.05	0	0	0	0	0	0	0	0	0	0	0	0.016667	0	0
ENSSSCG00000003391	CA6	carbonic anhydrase 6 [Source:NCBI gene (formerly Entrezgene);Acc:100240717]	0	0	0	0	0	0	0	0	0	0	0	0	0	0	0	0	0	0	0	0	0	0	0	0
ENSSSCG00000003393	TMEM201	transmembrane protein 201 [Source:VGNC Symbol;Acc:VGNC:94131]	3.4	5.09	8.78	6.43	6.57	7.94	6.72	7.09	8.55	6.96	6.02	6.58	5.45	5.22	6.15	4.58	8.7	6.87	5.75667	6.98	7.45333	6.52	5.60667	6.71667
ENSSSCG00000003395	PIK3CD	phosphatidylinositol-4,5-bisphosphate 3-kinase catalytic subunit delta [Source:VGNC Symbol;Acc:VGNC:91442]	2.05	2.64	2.96	1.74	1.55	2.04	2.54	2.38	2.49	6.42	5.38	4.62	3.95	3.43	3.06	4.18	6.16	5.99	2.55	1.77667	2.47	5.47333	3.48	5.44333
ENSSSCG00000003396	CLSTN1	calsyntenin 1 [Source:VGNC Symbol;Acc:VGNC:86784]	139.27	181.73	201.43	131.76	133.93	168.83	171.88	183.1	191.91	141.07	114.23	119.17	129.01	120.23	97.25	94.13	142.25	132.13	174.143	144.84	182.297	124.823	115.497	122.837
ENSSSCG00000003398	UBE4B	ubiquitination factor E4B [Source:VGNC Symbol;Acc:VGNC:94657]	42.86	28.29	24.89	18.02	20.96	22.3	18.49	20.64	22.25	22.24	17.48	17.29	26.3	20.72	16.79	16.88	19.95	18.57	32.0133	20.4267	20.46	19.0033	21.27	18.4667
ENSSSCG00000003399	RBP7	retinol binding protein 7 [Source:NCBI gene (formerly Entrezgene);Acc:100270723]	0	0	0	0	0	0	0	0	0	0	0	0	0.25	0.21	0.2	0.52	0	0.74	0	0	0	0	0.22	0.42
ENSSSCG00000003400	NMNAT1	nicotinamide nucleotide adenylyltransferase 1 [Source:VGNC Symbol;Acc:VGNC:90797]	4.47	3.35	2.88	2.81	3.22	2.89	3.11	3.12	4.14	3.66	2.93	3.23	3.73	4.1	3.61	4.24	4.47	3.88	3.56667	2.97333	3.45667	3.27333	3.81333	4.19667
ENSSSCG00000003401	KIF1B	kinesin family member 1B [Source:VGNC Symbol;Acc:VGNC:89460]	54.4	37.55	33.74	24.68	24.18	25.66	25.62	27.72	31.94	37.32	31.81	31.43	37.72	31.99	28.99	31.59	40.29	35.57	41.8967	24.84	28.4267	33.52	32.9	35.8167
ENSSSCG00000003402	PGD	phosphogluconate dehydrogenase [Source:VGNC Symbol;Acc:VGNC:91348]	47.91	74.76	79.37	134.69	135.12	145.72	88.17	92.73	99.67	66.73	62.51	65.11	94.7	105.27	80.67	50.43	70.25	65.78	67.3467	138.51	93.5233	64.7833	93.5467	62.1533
ENSSSCG00000003403	CENPS	apoptosis-inducing, TAF9-like domain 1 [Source:NCBI gene (formerly Entrezgene);Acc:100522376]	29.71	20.35	24.11	26.07	24.4	28.87	25.68	24.59	20.79	20.82	20.2	16.66	23.39	15.95	18.9	23.67	20.75	16.88	24.7233	26.4467	23.6867	19.2267	19.4133	20.4333
ENSSSCG00000003404	DFFA	DNA fragmentation factor subunit alpha [Source:VGNC Symbol;Acc:VGNC:87265]	19.19	20.95	16.51	16.8	19	16.73	18.3	17.29	20.62	24.11	20.29	23.67	23.8	24.71	21.12	18.78	22.39	21.68	18.8833	17.51	18.7367	22.69	23.21	20.95
ENSSSCG00000003405	PEX14	peroxisomal biosis factor 14 [Source:VGNC Symbol;Acc:VGNC:91325]	11.74	23.69	21.81	25.57	25.24	24.82	26.26	26.16	28.92	29.51	28.16	28.88	27.75	29.81	26.34	22.28	28.16	28.45	19.08	25.21	27.1133	28.85	27.9667	26.2967
ENSSSCG00000003407	CASZ1	castor zinc finger 1 [Source:VGNC Symbol;Acc:VGNC:86207]	0.29	0.35	0.26	0.25	0.18	0.29	0.47	0.27	0.37	0.6	0.35	0.46	0.41	0.53	0.33	0.22	0.42	0.28	0.3	0.24	0.37	0.47	0.423333	0.306667
ENSSSCG00000003410	MASP2	MBL associated serine protease 2 [Source:NCBI gene (formerly Entrezgene);Acc:100302537]	0	0	0.09	0	0.08	0	0	0.17	0.12	0	0	0	0.07	0.22	0.11	0	0.12	0.13	0.03	0.026667	0.096667	0	0.133333	0.083333
ENSSSCG00000003412	EXOSC10	exosome component 10 [Source:VGNC Symbol;Acc:VGNC:87837]	34.16	28.54	30.28	26.38	24.81	27.01	22.02	19.63	27.47	32.73	26.44	28.77	35.87	36.72	30.67	25.74	31.71	28.94	30.9933	26.0667	23.04	29.3133	34.42	28.7967
ENSSSCG00000003413	MTOR	mechanistic target of rapamycin kinase [Source:VGNC Symbol;Acc:VGNC:90466]	31.56	30.91	31.82	24.86	23.17	31.82	24.15	26.5	32.02	40.13	29.09	32.98	48.03	40.17	29.08	21.71	34.28	29.9	31.43	26.6167	27.5567	34.0667	39.0933	28.63
ENSSSCG00000003414	ANGPTL7	angiopoietin like 7 [Source:NCBI gene (formerly Entrezgene);Acc:100217376]	0.05	0	0	0	0.1	0	0	0	0	0	0	0	0	0.03	0	0	0.07	0	0.016667	0.033333	0	0	0.01	0.023333
ENSSSCG00000003417	DISP3	dispatched RND transporter family member 3 [Source:VGNC Symbol;Acc:VGNC:87319]	0	0	0	0	0	0	0	0	0	0	0	0	0	0.01	0	0	0	0	0	0	0	0	0.003333	0
ENSSSCG00000003419	MAD2L2	mitotic arrest deficient 2 like 2 [Source:VGNC Symbol;Acc:VGNC:89941]	62.9	55.55	53.51	46.68	47.51	48.83	57.37	57.16	68.4	41.56	31.13	32.38	37.91	37.89	35.36	36.54	39.85	40.57	57.32	47.6733	60.9767	35.0233	37.0533	38.9867
ENSSSCG00000003421		-	43.2	42.08	56.17	52.02	48.01	56.02	49.8	46.46	57.9	71.88	58.92	63.91	72.7	68.98	64.24	54.15	68.35	60.64	47.15	52.0167	51.3867	64.9033	68.64	61.0467
ENSSSCG00000003423	DRAXIN	dorsal inhibitory axon guidance protein [Source:VGNC Symbol;Acc:VGNC:87439]	0.82	1.03	0.98	0.29	0.24	0.44	0.61	0.65	0.74	0.37	0.33	0.68	0.31	0.3	0.5	0.35	0.56	0.54	0.943333	0.323333	0.666667	0.46	0.37	0.483333
ENSSSCG00000003428	MTHFR	methylenetetrahydrofolate reductase [Source:VGNC Symbol;Acc:VGNC:90451]	1.11	1.67	1.6	1.7	1.42	1.9	1.47	1.82	1.71	4.86	3.5	3.72	4.61	3.89	3.48	3.24	3.54	4.44	1.46	1.67333	1.66667	4.02667	3.99333	3.74
ENSSSCG00000003429	CLCN6	chloride voltage-gated channel 6 [Source:VGNC Symbol;Acc:VGNC:86729]	8.24	6.25	6.62	4.9	4.38	5.67	5.82	5.76	7.52	8.48	7.05	6.51	9.34	7.75	6.74	4.77	6.6	7.12	7.03667	4.98333	6.36667	7.34667	7.94333	6.16333
ENSSSCG00000003431	NPPB	natriuretic peptide B [Source:NCBI gene (formerly Entrezgene);Acc:396844]	0	0	0	0	0	0	0	0	0	0	0.09	0	0	0	0	0	0.32	0	0	0	0	0.03	0	0.106667
ENSSSCG00000003432	KIAA2013	KIAA2013 [Source:VGNC Symbol;Acc:VGNC:89449]	27.55	40.58	44.54	26.65	31.35	37.54	50.25	50.05	57.31	33.58	29.34	31.06	25.69	30.52	28.31	23.82	33.45	33.93	37.5567	31.8467	52.5367	31.3267	28.1733	30.4
ENSSSCG00000003433	PLOD1	procollagen-lysine,2-oxoglutarate 5-dioxygenase 1 [Source:VGNC Symbol;Acc:VGNC:91566]	115.62	142.5	150.47	71.7	76.72	92.18	145.59	133.3	156.46	59.63	40.01	40.71	44.84	41.37	33.81	35.56	50.26	52.62	136.197	80.2	145.117	46.7833	40.0067	46.1467
ENSSSCG00000003434	MFN2	mitofusin 2 [Source:VGNC Symbol;Acc:VGNC:90179]	15.46	20.82	23.61	18.74	17.4	21.89	24.06	22.71	26.23	25.96	21.16	21.85	24.7	24.71	21.41	18.2	23.57	22.76	19.9633	19.3433	24.3333	22.99	23.6067	21.51
ENSSSCG00000003435	MIIP	migration and invasion inhibitory protein [Source:VGNC Symbol;Acc:VGNC:90226]	11.63	14.54	16.77	21.51	17.89	24.68	15.43	15.15	17.29	32.05	28	29.35	30.91	32.05	27.26	24.5	30.81	30.01	14.3133	21.36	15.9567	29.8	30.0733	28.44
ENSSSCG00000003438	VPS13D	vacuolar protein sorting 13 homolog D [Source:VGNC Symbol;Acc:VGNC:94841]	14.61	11.23	10.56	7.29	7.76	8.36	8.63	8.27	9.37	9.56	7.11	7.94	9.51	7.72	7.6	6.27	9.1	7.49	12.1333	7.80333	8.75667	8.20333	8.27667	7.62
ENSSSCG00000003439	DHRS3	dehydrogenase/reductase 3 [Source:VGNC Symbol;Acc:VGNC:87282]	4.81	5.65	4.89	2.28	3.05	3.03	3.27	3.25	4.98	6.39	5.38	5.59	3.31	4.94	4.02	4.58	4.23	3.64	5.11667	2.78667	3.83333	5.78667	4.09	4.15
ENSSSCG00000003440	AADACL4	arylacetamide deacetylase like 4 [Source:VGNC Symbol;Acc:VGNC:96904]	0	0	0	0	0	0	0	0	0	0	0	0	0	0	0	0	0	0	0	0	0	0	0	0
ENSSSCG00000003441	AADACL3	arylacetamide deacetylase like 3 [Source:VGNC Symbol;Acc:VGNC:96903]	0	0	0	0	0	0	0	0	0	0	0	0	0	0	0	0	0	0	0	0	0	0	0	0
ENSSSCG00000003442	CFAP107	cilia and flagella associated protein 107 [Source:VGNC Symbol;Acc:VGNC:86061]	0	0	0	0	0	0	0	0	0	0	0	0	0	0	0	0	0	0	0	0	0	0	0	0
ENSSSCG00000003444		-	0.09	0	0.08	0	0.18	0	0	0.27	0.28	0	0	0	0.07	0	0	0.07	0.35	0	0.056667	0.06	0.183333	0	0.023333	0.14
ENSSSCG00000003448		-	0	0	0	0	0	0	0	0	0	0	0	0	0	0	0	0	0	0	0	0	0	0	0	0
ENSSSCG00000003449	LRRC38	leucine rich repeat containing 38 [Source:VGNC Symbol;Acc:VGNC:89837]	0	0	0	0	0	0	0.05	0	0	0	0	0.04	0	0	0	0	0	0	0	0	0.016667	0.013333	0	0
ENSSSCG00000003451	PDPN	podoplanin [Source:VGNC Symbol;Acc:VGNC:91288]	529.62	289.49	310.43	195.62	198.28	205.89	215.63	276	268.59	294.79	280.52	286.95	258.98	254.75	242.28	248.31	238.9	266.52	376.513	199.93	253.407	287.42	252.003	251.243
ENSSSCG00000003455	FHAD1	forkhead associated phosphopeptide binding domain 1 [Source:VGNC Symbol;Acc:VGNC:88125]	11	13.84	14.81	13.45	15.71	12.2	9.76	10.35	18.18	10.47	6.94	8.08	10.63	10.48	8.47	10.08	13.37	7.48	13.2167	13.7867	12.7633	8.49667	9.86	10.31
ENSSSCG00000003458	EFHD2	EF-hand domain family member D2 [Source:HGNC Symbol;Acc:HGNC:28670]	16.75	21.13	30.35	21.05	22.7	30.24	27.87	31.9	32.15	22.32	16.89	20.2	18.68	19.88	14.92	15.25	27.63	19.89	22.7433	24.6633	30.64	19.8033	17.8267	20.9233
ENSSSCG00000003459	CELA2A	chymotrypsin-like elastase family, member 2A [Source:NCBI gene (formerly Entrezgene);Acc:397197]	10.99	4.16	4.32	9.62	7.26	11.43	7.63	9.08	4.03	12.48	8.65	7.58	7.6	8.34	7.68	4.26	8.88	6.51	6.49	9.43667	6.91333	9.57	7.87333	6.55
ENSSSCG00000003460	CASP9	caspase 9 [Source:VGNC Symbol;Acc:VGNC:96938]	13.55	10.9	10.78	8.05	7.33	10.05	11.24	9.55	10.41	13.62	10.72	9.03	10.37	9.7	8.84	9.8	12.25	11.9	11.7433	8.47667	10.4	11.1233	9.63667	11.3167
ENSSSCG00000003461	RSC1A1	regulator of solute carriers 1 [Source:NCBI gene (formerly Entrezgene);Acc:396699]	15.27	9.02	8.16	6.32	6.77	6.92	6.52	6.5	6.56	6.87	6.76	8.08	6.83	6.67	7.46	9.37	8.71	7.29	10.8167	6.67	6.52667	7.23667	6.98667	8.45667
ENSSSCG00000003463	AGMAT	agmatinase [Source:VGNC Symbol;Acc:VGNC:85181]	0	0.28	0	0.3	0.07	0	0.09	0	0.25	0.08	0.23	0.07	0.4	0.07	0.07	0.34	0	0.16	0.093333	0.123333	0.113333	0.126667	0.18	0.166667
ENSSSCG00000003464	DNAJC16	DnaJ heat shock protein family (Hsp40) member C16 [Source:VGNC Symbol;Acc:VGNC:96624]	15.24	8.47	6.7	6.93	6.17	8.62	5.79	7.75	8.77	10.04	8.04	8.37	9.98	10.04	7.89	8.59	11.36	9.96	10.1367	7.24	7.43667	8.81667	9.30333	9.97
ENSSSCG00000003465	FBLIM1	filamin binding LIM protein 1 [Source:VGNC Symbol;Acc:VGNC:88023]	22.01	24.98	26.02	16.66	16.57	22.6	21.85	21.37	26.39	22.25	17.12	17.86	23.05	22.56	17.6	18.71	22.88	18.48	24.3367	18.61	23.2033	19.0767	21.07	20.0233
ENSSSCG00000003466	TMEM82	transmembrane protein 82 [Source:VGNC Symbol;Acc:VGNC:94209]	0.35	0.47	0.47	0.44	0.06	0.33	1.31	0.34	0.92	0.38	0.32	0.19	0.27	0.42	0.52	0.36	0.64	0.54	0.43	0.276667	0.856667	0.296667	0.403333	0.513333
ENSSSCG00000003468	PLEKHM2	pleckstrin homology and RUN domain containing M2 [Source:VGNC Symbol;Acc:VGNC:91553]	62.73	87.47	103.76	71.82	68.34	90.2	89.1	93.43	109.27	115.04	94.6	98.05	121.71	117.28	86.11	70.74	120.99	112.47	84.6533	76.7867	97.2667	102.563	108.367	101.4
ENSSSCG00000003470	FAM131C	family with sequence similarity 131 member C [Source:VGNC Symbol;Acc:VGNC:87902]	32.1	47.38	54.05	42.7	39.82	52.81	42.52	50.5	53.99	58.91	49.15	54.04	56.86	50.73	43.87	37.54	49.26	62.1	44.51	45.11	49.0033	54.0333	50.4867	49.6333
ENSSSCG00000003471	EPHA2	EPH receptor A2 [Source:VGNC Symbol;Acc:VGNC:87731]	101.92	118.56	131.53	101.4	104.57	130.43	90.95	97.96	104.6	184.39	141.46	186.2	106.61	127.96	134.16	163.18	237.21	176.19	117.337	112.133	97.8367	170.683	122.91	192.193
ENSSSCG00000003472	ARHGEF19	Rho guanine nucleotide exchange factor 19 [Source:VGNC Symbol;Acc:VGNC:85492]	0.54	0.62	0.62	0.37	0.6	0.59	0.85	0.55	0.81	0.43	0.51	0.37	0.83	0.35	0.24	0.31	0.57	0.59	0.593333	0.52	0.736667	0.436667	0.473333	0.49
ENSSSCG00000003473	CPLANE2	ciliosis and planar polarity effector complex subunit 2 [Source:VGNC Symbol;Acc:VGNC:86942]	2.83	2.09	3.71	5.91	3.23	3.37	2.67	3.13	4.02	11.48	9.32	8.9	6.31	8.38	9.2	8.41	11.16	9.21	2.87667	4.17	3.27333	9.9	7.96333	9.59333
ENSSSCG00000003476		spermatosis associated 21 [Source:VGNC Symbol;Acc:VGNC:98620]	24.01	87.06	79.5	87.4	75.62	76.53	85.84	110.58	71.22	70.31	99.87	101.97	90.78	94.55	55.53	117.34	108	97.4	63.5233	79.85	89.2133	90.7167	80.2867	107.58
ENSSSCG00000003477	NECAP2	NECAP endocytosis associated 2 [Source:VGNC Symbol;Acc:VGNC:90661]	37.67	40.86	39.88	33.41	37.88	45.55	38.83	45.45	45.14	80.97	70.46	73.31	59.95	61.29	62.35	63.8	77.01	65.44	39.47	38.9467	43.14	74.9133	61.1967	68.75
ENSSSCG00000003478	CROCC	ciliary rootlet coiled-coil, rootletin [Source:VGNC Symbol;Acc:VGNC:97946]	3.2	6.08	7.78	7.51	6.93	8.99	8.58	7.94	7.64	12.17	10.69	11.39	12.03	10.05	9.59	6.66	10.74	10.72	5.68667	7.81	8.05333	11.4167	10.5567	9.37333
ENSSSCG00000003479	MFAP2	microfibril associated protein 2 [Source:VGNC Symbol;Acc:VGNC:90173]	0	0	0	0	0	0	0	0	0.13	0	0	0	0.06	0.05	0	0	0	0	0	0	0.043333	0	0.036667	0
ENSSSCG00000003481	PADI1	peptidyl arginine deiminase 1 [Source:VGNC Symbol;Acc:VGNC:91145]	0.54	0.7	0.5	0.71	0.61	1.2	1.09	1.25	0.69	1.41	1.26	1.21	1.81	1.88	1.3	1.72	2.38	2.2	0.58	0.84	1.01	1.29333	1.66333	2.1
ENSSSCG00000003482	PADI3	peptidyl arginine deiminase 3 [Source:VGNC Symbol;Acc:VGNC:91147]	0.08	0.03	0.03	0.19	0.07	0.19	0	0.03	0	0.16	0.27	0.18	0.17	0.28	0.02	0.21	0.39	0.5	0.046667	0.15	0.01	0.203333	0.156667	0.366667
ENSSSCG00000003483	PADI4	peptidyl arginine deiminase 4 [Source:VGNC Symbol;Acc:VGNC:98175]	0	0	0.09	0.5	0.24	0.11	0.04	0.16	0.04	0.07	0.11	0.25	1.23	0.61	0.36	0	0.8	0.15	0.03	0.283333	0.08	0.143333	0.733333	0.316667
ENSSSCG00000003484	PADI6	peptidyl arginine deiminase 6 [Source:VGNC Symbol;Acc:VGNC:91148]	0	0	0	0	0	0.04	0.04	0	0	0	0	0	0	0	0	0	0	0.04	0	0.013333	0.013333	0	0	0.013333
ENSSSCG00000003485	RCC2	regulator of chromosome condensation 2 [Source:VGNC Symbol;Acc:VGNC:98547]	35.64	36.24	46.24	40.99	36.11	50.13	39.94	40.72	42.34	68.56	56.24	61.63	50.3	55.97	52.51	53.37	76.37	61.3	39.3733	42.41	41	62.1433	52.9267	63.68
ENSSSCG00000003486	ARHGEF10L	Rho guanine nucleotide exchange factor 10 like [Source:VGNC Symbol;Acc:VGNC:85486]	18.18	29.56	33.55	20.34	21.11	26.48	31.48	33.11	34.28	20.11	15.99	16.61	19.15	16.48	15.26	11.05	18.36	16.94	27.0967	22.6433	32.9567	17.57	16.9633	15.45
ENSSSCG00000003488	UBR4	ubiquitin protein ligase E3 component n-recognin 4 [Source:VGNC Symbol;Acc:VGNC:94670]	82.32	59.69	60.33	39.31	40	49.24	47.34	52.71	62.68	53.56	41.85	43.18	44.84	47.28	39.59	37.54	51.94	46.91	67.4467	42.85	54.2433	46.1967	43.9033	45.4633
ENSSSCG00000003489	EMC1	ER membrane protein complex subunit 1 [Source:VGNC Symbol;Acc:VGNC:97050]	54.18	52.11	51.62	39.6	36.14	47.52	49.57	47.67	53.42	38.49	27.2	34.61	33.12	34.01	33.24	31.89	40.83	35.65	52.6367	41.0867	50.22	33.4333	33.4567	36.1233
ENSSSCG00000003491	AKR7A2	aldo-keto reductase family 7 member A2 [Source:NCBI gene (formerly Entrezgene);Acc:100511331]	22.62	26.75	25.98	24.12	26.67	29.73	27.38	25.28	30.88	13.54	12.56	13.73	17.62	17.47	13.49	10.06	17.83	15.89	25.1167	26.84	27.8467	13.2767	16.1933	14.5933
ENSSSCG00000003492	SLC66A1	solute carrier family 66 member 1 [Source:NCBI gene (formerly Entrezgene);Acc:100511513]	4.49	3.57	4.61	3.16	4.08	3.69	3.95	3.06	4.31	4.71	4.13	5.32	6.33	5.17	4.9	4.35	6.85	5.41	4.22333	3.64333	3.77333	4.72	5.46667	5.53667
ENSSSCG00000003493	CAPZB	capping actin protein of muscle Z-line subunit beta [Source:VGNC Symbol;Acc:VGNC:86184]	150.44	125.09	117.55	106.23	106.32	112.35	103.31	103.52	128.68	119.2	115	113.6	114.29	112.26	107.77	124.6	123.51	126.78	131.027	108.3	111.837	115.933	111.44	124.963
ENSSSCG00000003494	PLA2G2A	phospholipase A2 group IIA [Source:VGNC Symbol;Acc:VGNC:98534]	0	0	0	0	0	0	0	0	0	0	0	0	0	0	0	0	0	0	0	0	0	0	0	0
ENSSSCG00000003495		-	0	0	0	0	0	0	0	0	0	0	0	0	0	0	0	0	0	0	0	0	0	0	0	0
ENSSSCG00000003498	UBXN10	UBX domain protein 10 [Source:VGNC Symbol;Acc:VGNC:94675]	0	0	0	0	0	0	0	0	0.03	0.05	0.03	0	0.03	0	0.02	0.03	0	0	0	0	0.01	0.026667	0.016667	0.01
ENSSSCG00000003499		phospholipase A2 group IIC [Source:VGNC Symbol;Acc:VGNC:91490]	0	0	0	0	0	0	0	0	0	0	0	0	0	0	0	0	0	0	0	0	0	0	0	0
ENSSSCG00000003503	VWA5B1	von Willebrand factor A domain containing 5B1 [Source:HGNC Symbol;Acc:HGNC:26538]	0	0	0	0	0	0	0	0	0	0	0	0	0	0	0	0	0	0	0	0	0	0	0	0
ENSSSCG00000003505	DDOST	dolichyl-diphosphooligosaccharide--protein glycosyltransferase non-catalytic subunit [Source:NCBI gene (formerly Entrezgene);Acc:397385]	212.03	237.17	238.74	216.01	203.25	240.67	229.8	209.97	272.32	345.45	279.79	303.89	325.18	306.67	299.88	243.84	291.99	289.1	229.313	219.977	237.363	309.71	310.577	274.977
ENSSSCG00000003506	PINK1	PTEN induced kinase 1 [Source:VGNC Symbol;Acc:VGNC:98195]	17.62	30.98	26.74	22.72	21.57	23.18	29.36	24.63	27.86	38.76	37.09	34.53	39.95	36.31	31.81	26.56	33.48	36.18	25.1133	22.49	27.2833	36.7933	36.0233	32.0733
ENSSSCG00000003508	KIF17	kinesin family member 17 [Source:VGNC Symbol;Acc:VGNC:98486]	0.83	1.73	1.47	2.15	1.88	2.28	0.91	1.12	0.98	5.18	3.44	3.59	5.65	4.13	3.67	1.57	1.43	2.58	1.34333	2.10333	1.00333	4.07	4.48333	1.86
ENSSSCG00000003509	SH2D5	SH2 domain containing 5 [Source:VGNC Symbol;Acc:VGNC:92812]	3.54	5.55	6.1	6.29	5.48	7.49	2.93	4.02	3.83	4.54	3.13	4.66	5.86	6.04	4.33	4.54	8.08	4.77	5.06333	6.42	3.59333	4.11	5.41	5.79667
ENSSSCG00000003511	HP1BP3	heterochromatin protein 1 binding protein 3 [Source:VGNC Symbol;Acc:VGNC:88956]	68.88	63.55	47.7	38.82	44.16	42.91	51.82	48.12	53.72	50.43	49.76	50.63	44.38	44.49	45.32	53.06	56.16	54.77	60.0433	41.9633	51.22	50.2733	44.73	54.6633
ENSSSCG00000003512	EIF4G3	eukaryotic translation initiation factor 4 gamma 3 [Source:VGNC Symbol;Acc:VGNC:87632]	86.33	60.96	52.37	40.45	43.78	42.29	42.17	42.99	53.11	48.57	41.67	40.35	46.93	42.28	41.01	39.5	44.72	41.86	66.5533	42.1733	46.09	43.53	43.4067	42.0267
ENSSSCG00000003513	ECE1	endothelin converting enzyme 1 [Source:VGNC Symbol;Acc:VGNC:87531]	45.45	53.41	47.66	34.57	34.6	43.22	52.06	45.47	60.36	81.74	65.48	70.72	59.89	62.22	50.16	57.06	78.8	75.63	48.84	37.4633	52.63	72.6467	57.4233	70.4967
ENSSSCG00000003514	HSPG2	heparan sulfate proteoglycan 2 [Source:VGNC Symbol;Acc:VGNC:97099]	123.74	150.33	157.87	100.78	100.95	140.38	123.45	130.28	133.63	155.77	106.23	122.58	109.54	108.89	81.55	75.3	142.79	120.9	143.98	114.037	129.12	128.193	99.9933	112.997
ENSSSCG00000003520	CDC42	cell division cycle 42 [Source:VGNC Symbol;Acc:VGNC:110412]	237.38	129.31	103.18	117.92	122.17	118.15	102.65	109.71	104.04	111.08	126.86	119.48	109.54	110.54	138.6	147.85	118.48	122.99	156.623	119.413	105.467	119.14	119.56	129.773
ENSSSCG00000003521		Wnt family member 4 [Source:VGNC Symbol;Acc:VGNC:94972]	0	0	0	0	0	0	0	0	0	0	0	0	0	0	0	0	0	0.07	0	0	0	0	0	0.023333
ENSSSCG00000003523	EPHA8	EPH receptor A8 [Source:VGNC Symbol;Acc:VGNC:87735]	0	0	0	0	0	0	0	0	0	0	0	0	0	0	0	0	0	0	0	0	0	0	0	0
ENSSSCG00000003524	C1QA	complement C1q A chain [Source:VGNC Symbol;Acc:VGNC:96926]	0	0	0	0	0	0	0	0	0	0	0	0	0	0	0	0	0	0	0	0	0	0	0	0
ENSSSCG00000003527	EPHB2	EPH receptor B2 [Source:VGNC Symbol;Acc:VGNC:87737]	0	0	0	0	0.02	0	0	0	0	0.18	0.02	0.04	0.13	0.04	0.02	0.07	0.07	0.02	0	0.006667	0	0.08	0.063333	0.053333
ENSSSCG00000003529	LACTBL1	lactamase beta like 1 [Source:VGNC Symbol;Acc:VGNC:89616]	0	0	0	0	0	0	0	0	0	0	0	0	0	0	0	0	0	0	0	0	0	0	0	0
ENSSSCG00000003530	TEX46	testis expressed 46 [Source:VGNC Symbol;Acc:VGNC:93904]	0	0	0	0	0	0	0	0	0	0	0	0	0	0	0	0	0	0	0	0	0	0	0	0
ENSSSCG00000003531	KDM1A	lysine demethylase 1A [Source:VGNC Symbol;Acc:VGNC:89408]	53.71	35.96	32.35	25.52	28.43	28.86	27.8	27.26	33.69	27.84	25.12	23.88	27.56	31.97	26.81	30.33	32.41	28.99	40.6733	27.6033	29.5833	25.6133	28.78	30.5767
ENSSSCG00000003532	LUZP1	leucine zipper protein 1 [Source:VGNC Symbol;Acc:VGNC:89897]	55.43	36.29	34.73	27.46	27.5	27.58	31.28	28.15	35.96	19.27	17.21	18.16	20	20.6	18.05	18.19	23.29	18.35	42.15	27.5133	31.7967	18.2133	19.55	19.9433
ENSSSCG00000003539	GRHL3	grainyhead like transcription factor 3 [Source:VGNC Symbol;Acc:VGNC:88668]	0.64	1.23	1.2	0.12	0.31	0.54	0.88	1.47	1.03	0.66	0.25	0.67	0.45	0.92	0.56	1.5	1.03	0.93	1.02333	0.323333	1.12667	0.526667	0.643333	1.15333
ENSSSCG00000003541	STPG1	sperm tail PG-rich repeat containing 1 [Source:VGNC Symbol;Acc:VGNC:93570]	6.29	3.69	3.03	2.31	2.6	3.55	2.55	2.63	3.21	2.7	2.54	2.77	2.44	2.24	2.75	1.91	2.79	2.07	4.33667	2.82	2.79667	2.67	2.47667	2.25667
ENSSSCG00000003543	NIPAL3	NIPA like domain containing 3 [Source:VGNC Symbol;Acc:VGNC:90750]	31.63	25.69	21.42	15.06	17.65	19	21.14	17.59	26.59	12.04	11.59	10.5	12.2	13.33	9.77	8.75	11.92	9.96	26.2467	17.2367	21.7733	11.3767	11.7667	10.21
ENSSSCG00000003546		-	0	0	0	0	0	0	0	0	0	0	0	0	0	0	0	0	0	0	0	0	0	0	0	0
ENSSSCG00000003549	LDLRAP1	low density lipoprotein receptor adaptor protein 1 [Source:VGNC Symbol;Acc:VGNC:89674]	12.83	11.92	12.18	10.56	10.8	13.74	10.12	10.97	10.96	25.33	20.25	23.61	19	16.23	16.7	16.8	21.36	20.97	12.31	11.7	10.6833	23.0633	17.31	19.71
ENSSSCG00000003551	PAQR7	progestin and adipoQ receptor family member 7 [Source:VGNC Symbol;Acc:VGNC:91177]	31.79	37.13	38.63	41.92	39.65	38.41	43.28	36.56	48.7	29.31	27.26	26.59	29.32	35.42	28.38	22.32	27.61	25.63	35.85	39.9933	42.8467	27.72	31.04	25.1867
ENSSSCG00000003552	AUNIP	aurora kinase A and ninein interacting protein [Source:VGNC Symbol;Acc:VGNC:85695]	2.57	1.24	3.19	2.35	2.99	2.23	3.44	2.84	2.4	2.42	2.1	1.35	2.35	3.48	1.07	2.72	2.2	1.62	2.33333	2.52333	2.89333	1.95667	2.3	2.18
ENSSSCG00000003553	MTFR1L	mitochondrial fission regulator 1 like [Source:VGNC Symbol;Acc:VGNC:90448]	36.59	25.5	29.16	26.09	26.65	31.11	26.09	26.56	27.43	23.32	27.46	29.01	23.45	21.23	26.26	28.89	27.12	24	30.4167	27.95	26.6933	26.5967	23.6467	26.67
ENSSSCG00000003554	SELENON	selenoprotein N [Source:VGNC Symbol;Acc:VGNC:98611]	66.26	71.35	78.28	51.06	50.16	67.19	61.76	66.77	77.01	65.41	49.56	57.91	59.51	56.69	45.07	42.53	63.82	57.56	71.9633	56.1367	68.5133	57.6267	53.7567	54.6367
ENSSSCG00000003555	HMGN2	high mobility group nucleosomal binding domain 2 [Source:NCBI gene (formerly Entrezgene);Acc:100524500]	191.35	140.1	108.66	108.02	109.21	99.94	101.2	106.74	103.22	100.19	108.39	112.51	79.34	107.33	138.65	141.88	140.35	121.54	146.703	105.723	103.72	107.03	108.44	134.59
ENSSSCG00000003557	LIN28A	lin-28 homolog A [Source:NCBI gene (formerly Entrezgene);Acc:100142662]	0	0	0	0	0	0	0	0	0	0	0	0	0	0	0	0	0	0	0	0	0	0	0	0
ENSSSCG00000003558	RPS6KA1	ribosomal protein S6 kinase A1 [Source:VGNC Symbol;Acc:VGNC:92440]	26.65	24.39	26.16	22.98	16.96	22.76	24.08	23.58	27.81	24.03	19.24	20.23	29.46	30.06	18.98	16.71	27.45	20.78	25.7333	20.9	25.1567	21.1667	26.1667	21.6467
ENSSSCG00000003559	ARID1A	AT-rich interaction domain 1A [Source:VGNC Symbol;Acc:VGNC:85505]	27.84	21.6	23.63	29.99	15.86	20.46	20.72	19.97	21.59	20.33	23.84	18.31	18.17	18.64	15.41	15.72	24.55	18.95	24.3567	22.1033	20.76	20.8267	17.4067	19.74
ENSSSCG00000003561	ZDHHC18	zinc finger DHHC-type palmitoyltransferase 18 [Source:VGNC Symbol;Acc:VGNC:95120]	29.69	37.15	41.48	27.44	25.05	30.36	31.01	33.23	36.96	50.22	39.77	40.93	42.87	42.19	34.69	37.35	53.71	46.94	36.1067	27.6167	33.7333	43.64	39.9167	46
ENSSSCG00000003564	GPATCH3	G-patch domain containing 3 [Source:VGNC Symbol;Acc:VGNC:88576]	16.68	24.3	21.54	19.36	19.18	24.15	24.89	21.9	27.39	36.7	31.87	35.81	37.95	40.11	31.95	27.48	37.18	32.56	20.84	20.8967	24.7267	34.7933	36.67	32.4067
ENSSSCG00000003565	NR0B2	nuclear receptor subfamily 0 group B member 2 [Source:VGNC Symbol;Acc:VGNC:90868]	0	0	0	0	0	0	0	0	0	0	0	0	0	0.06	0	0	0	0	0	0	0	0	0.02	0
ENSSSCG00000003566	NUDC	nuclear distribution C, dynein complex regulator [Source:NCBI gene (formerly Entrezgene);Acc:100511023]	151.63	229.75	243.94	257.84	251.21	273.66	290.9	269.2	307.01	162.15	159.28	172.93	184.24	189.03	188.33	168.58	200.49	183.96	208.44	260.903	289.037	164.787	187.2	184.343
ENSSSCG00000003567	KDF1	keratinocyte differentiation factor 1 [Source:VGNC Symbol;Acc:VGNC:89407]	4.46	6.74	7.11	4.08	2.72	3.92	3.93	6.5	4.54	6.83	5.27	6.47	6.99	5.79	4.63	4.83	7.59	8.26	6.10333	3.57333	4.99	6.19	5.80333	6.89333
ENSSSCG00000003569	SLC9A1	solute carrier family 9 member A1 [Source:NCBI gene (formerly Entrezgene);Acc:397458]	23.92	22.24	25.11	12.19	13.7	16.45	25.96	25.03	32.73	18.6	12.15	15.95	10.5	11.74	9.82	10.59	16.27	14.77	23.7567	14.1133	27.9067	15.5667	10.6867	13.8767
ENSSSCG00000003570	WDTC1	WD and tetratricopeptide repeats 1 [Source:VGNC Symbol;Acc:VGNC:94952]	39.13	34.73	36.77	23.16	24.44	29.31	33	31.69	40.61	41.86	33.04	35.67	37.52	35.41	30.52	26.28	36.27	33.76	36.8767	25.6367	35.1	36.8567	34.4833	32.1033
ENSSSCG00000003572	SYTL1	synaptotagmin like 1 [Source:VGNC Symbol;Acc:VGNC:93690]	5.73	10.57	9.64	8.37	10.5	10.86	10.77	11.17	10.26	12.11	9.6	9.74	13.26	9.33	8.48	5.14	7.13	6.69	8.64667	9.91	10.7333	10.4833	10.3567	6.32
ENSSSCG00000003573	MAP3K6	mitogen-activated protein kinase kinase kinase 6 [Source:VGNC Symbol;Acc:VGNC:89986]	9.76	13.18	13.12	8.56	8.78	10.92	13.5	14.15	13.42	3.98	3.94	3.05	3.5	3.65	2.4	2.51	4.79	3.98	12.02	9.42	13.69	3.65667	3.18333	3.76
ENSSSCG00000003576	GPR3	G protein-coupled receptor 3 [Source:NCBI gene (formerly Entrezgene);Acc:100512611]	0.06	0.15	0.05	0.24	0.08	0.04	0.09	0.13	0.05	0.04	0.25	0.04	0.09	0.11	0	0	0	0	0.086667	0.12	0.09	0.11	0.066667	0
ENSSSCG00000003577	WASF2	WASP family member 2 [Source:VGNC Symbol;Acc:VGNC:94893]	97.73	61.81	58.29	45.68	45.18	49.68	50.49	53.54	61.54	66.27	58.44	63.28	64.41	63.68	57.02	60.41	75.16	65.69	72.61	46.8467	55.19	62.6633	61.7033	67.0867
ENSSSCG00000003578	FGR	FGR proto-onco, Src family tyrosine kinase [Source:VGNC Symbol;Acc:VGNC:88124]	0.8	0.97	0.37	0.47	0.33	0.51	0.39	0.35	0.13	0.56	0.47	0.55	0.32	0.53	0.17	0.25	0.28	0.51	0.713333	0.436667	0.29	0.526667	0.34	0.346667
ENSSSCG00000003580	EYA3	EYA transcriptional coactivator and phosphatase 3 [Source:VGNC Symbol;Acc:VGNC:87852]	28.58	15.05	13.26	9.71	9.59	9.8	12.22	12.03	13.65	12.59	11.5	13.08	12.45	12.58	11.52	12.85	14.22	12.46	18.9633	9.7	12.6333	12.39	12.1833	13.1767
ENSSSCG00000003582	SMPDL3B	sphingomyelin phosphodiesterase acid like 3B [Source:VGNC Symbol;Acc:VGNC:93266]	5.16	4.6	5.54	4.85	5.49	6.86	5.83	6.18	6.26	5.58	4.98	7.19	5.5	7.64	5.81	6.79	8.04	6.76	5.1	5.73333	6.09	5.91667	6.31667	7.19667
ENSSSCG00000003583	RPA2	replication protein A2 [Source:NCBI gene (formerly Entrezgene);Acc:100514295]	29	21.35	20.46	22.98	22.47	19.54	20.07	19.43	20.68	15.69	15.69	13.52	12.53	14.68	19.17	17.79	21.44	16.03	23.6033	21.6633	20.06	14.9667	15.46	18.42
ENSSSCG00000003584	THEMIS2	thymocyte selection associated family member 2 [Source:VGNC Symbol;Acc:VGNC:93954]	0.04	0.21	0.11	0.26	0.11	0.06	0.36	0.41	0.45	0.29	0.29	0.28	0.15	0.33	0.13	0.03	0.42	0.21	0.12	0.143333	0.406667	0.286667	0.203333	0.22
ENSSSCG00000003585	GJB5	gap junction protein beta 5 [Source:VGNC Symbol;Acc:VGNC:88465]	0.36	1.39	0.99	1.22	1.84	1.22	1.79	1.57	1.52	3.69	1.66	3.36	1.7	2.57	1.63	4.46	3.32	4.18	0.913333	1.42667	1.62667	2.90333	1.96667	3.98667
ENSSSCG00000003586	EPB41	erythrocyte membrane protein band 4.1 [Source:VGNC Symbol;Acc:VGNC:87722]	65.38	42.29	42.83	37.4	37.42	40.81	28.4	31.71	32.75	34.38	29.17	29.53	31.61	30.52	29.37	29.2	35.12	28.42	50.1667	38.5433	30.9533	31.0267	30.5	30.9133
ENSSSCG00000003589	MECR	mitochondrial trans-2-enoyl-CoA reductase [Source:NCBI gene (formerly Entrezgene);Acc:100515782]	10.41	15.76	16.13	15.64	13.83	16.17	12.41	11.75	12.81	24	19.34	23.83	24.35	25.5	21.33	16.94	23.26	20.07	14.1	15.2133	12.3233	22.39	23.7267	20.09
ENSSSCG00000003590	PTPRU	protein tyrosine phosphatase receptor type U [Source:VGNC Symbol;Acc:VGNC:91995]	31.68	39.22	37.29	28.99	31.47	34.78	29.85	30.45	33.49	43.04	30.02	35.45	32.04	38.38	29.88	24.69	39.09	35.29	36.0633	31.7467	31.2633	36.17	33.4333	33.0233
ENSSSCG00000003591	PUM1	pumilio RNA binding family member 1 [Source:VGNC Symbol;Acc:VGNC:92001]	66.66	40.64	38.66	31.35	30.17	32.92	34.67	34.47	38.92	47.46	40.22	40.68	43.66	44.14	39.1	46.31	54.45	46.68	48.6533	31.48	36.02	42.7867	42.3	49.1467
[truncated: 33,832 more rows]
