# Supplementary material for: Transcriptome and Proteome Analyses Revealed Differences in JEV-Infected PK-15 Cells in Response to Ferroptosis Agonists and Antagonists
Source: Animals (Basel). 2024 Dec 5;14(23):3516. doi: 10.3390/ani14233516 (PMC11640317; doi:10.3390/ani14233516)
Supplement: Supplementary file 1 [file animals-14-03516-s001.zip › Table S3 Multi-group difference detection TPM of the transcriptome.xlsx]

## Sheet: Multiple difference test tables
Gene ID	Gene Name	Description	Pvalue	FDR	NC 24_mean	NC_24_SD	NC_48_mean	NC_48_SD	Erastin_24_mean	Erastin_24_SD	Erastin_48_mean	Erastin_48_SD	SP600125_24_mean	SP600125_24_SD	SP600125_48_mean	SP600125_48_SD
ENSSSCG00000003153	FTL	ferritin light chain [Source:NCBI gene (formerly Entrezgene);Acc:397035]	1.43797e-06	1.10118e-05	5376.46	1523.55	10382.9	587.806	10797.3	212.697	12677.4	933.899	7092.41	543.654	11006.4	545.97
ENSSSCG00000040575	ISG15	ISG15 ubiquitin like modifier [Source:NCBI gene (formerly Entrezgene);Acc:100145895]	0.000191626	0.000490585	6456.34	2169.49	7322.68	715.755	10466	870.647	7353.59	1314.08	13715.5	1762.91	7414.91	397.502
ENSSSCG00000038507	RPS29	ribosomal protein S29 [Source:NCBI gene (formerly Entrezgene);Acc:414391]	0.000390734	0.000853843	4980.16	2116.41	10266.7	591.242	8458.81	162.719	9574.99	611.542	7135.82	922.065	9542.86	574.264
ENSSSCG00000013597	RPS28	ribosomal protein S28 [Source:VGNC Symbol;Acc:VGNC:100854]	0.0251111	0.0295444	5193.36	2866.58	9267	389.114	7746.28	146.371	8449.82	538.201	6615.71	903.225	8602.64	975.128
ENSSSCG00000005601	HSPA5	heat shock protein family A (Hsp70) member 5 [Source:VGNC Symbol;Acc:VGNC:103107]	3.33552e-07	3.52302e-06	2029.09	491.763	5761.38	374.781	3580.58	316.288	6550.41	912.783	1349.97	88.2915	6443.97	954.818
ENSSSCG00000056610	-	-	0.000265752	0.000628731	1093.94	663.681	4588.07	960.628	5396.95	112.187	5033.64	916.565	3734.67	699.471	4238.88	961.04
ENSSSCG00000021825	RPS21	ribosomal protein S21 [Source:NCBI gene (formerly Entrezgene);Acc:100037996]	0.0126521	0.0161955	2348.64	1347.95	4582.16	401.43	4627.2	107.248	4304.08	336.009	3780.26	685.626	4405.73	531.152
ENSSSCG00000040162	NUPR1	nuclear protein 1, transcriptional regulator [Source:VGNC Symbol;Acc:VGNC:90989]	1.59987e-09	8.7293e-08	447.79	169.77	6420.36	476.339	1449.53	196.857	7488.38	1127.03	653.977	49.1761	4766.75	195.176
ENSSSCG00000017705	CCL5	C-C motif chemokine ligand 5 [Source:NCBI gene (formerly Entrezgene);Acc:396613]	3.31586e-07	3.52302e-06	730.863	146.68	4438.22	213.026	2057.59	356.077	6003.38	1077.72	1684.27	420.939	5502.36	726.177
ENSSSCG00000033169	RPS15	ribosomal protein S15 [Source:NCBI gene (formerly Entrezgene);Acc:397607]	0.000520515	0.0010768	1549.21	482.859	3238.13	288.025	3090.51	191.397	3005.09	356.369	2420.42	384.353	3125.65	335.431
ENSSSCG00000053832	S100A2	S100 calcium binding protein A2 [Source:HGNC Symbol;Acc:HGNC:10492]	0.000538033	0.00111041	2149.55	617.508	2162.87	432.811	4078.58	245.116	2503.91	258.12	2532.24	418.859	2157.05	338.713
ENSSSCG00000004177	RPS12	ribosomal protein S12 [Source:NCBI gene (formerly Entrezgene);Acc:397650]	0.000243701	0.000592622	1511.05	257.119	2935.56	252.319	2725.55	180.595	2929.56	321.743	2071.84	214.061	2756.38	425.762
ENSSSCG00000030300	-	-	5.77739e-05	0.000192506	1607.83	705.297	2152.59	296.408	4170.53	310.094	3124.88	650.708	1437.58	234.266	2222.5	141.074
ENSSSCG00000003042	-	-	0.00133283	0.00227258	1351.29	592.062	2617.9	102.427	2293.86	114.904	2656.35	217.448	1854.13	102.542	2466.39	361.406
ENSSSCG00000054578	RPS14	ribosomal protein S14 [Source:HGNC Symbol;Acc:HGNC:10387]	0.000188929	0.000485621	1236.6	588.932	2650.39	136.123	2149.93	19.5215	2566.65	65.2561	1806.09	127.964	2372.26	129.537
ENSSSCG00000008648	RSAD2	radical S-adenosyl methionine domain containing 2 [Source:NCBI gene (formerly Entrezgene);Acc:396752]	0.00596816	0.00833633	2443.58	785.163	1876.76	92.5773	1273.95	38.3354	1733.09	308.826	3188.77	758.28	1987.35	237.324
ENSSSCG00000035297	ISG12(A)	putative ISG12(a) protein [Source:NCBI gene (formerly Entrezgene);Acc:100153902]	0.0103687	0.0136735	1214.13	340.296	2573.54	248.985	1511.04	27.8617	1985.22	760.752	2506	625.758	2554.18	304.157
ENSSSCG00000055221	-	-	0.00103462	0.00185466	1238.11	320.757	2299.22	229.82	2371.89	49.5748	2549.5	479.203	1785.06	167.527	2037.5	226.088
ENSSSCG00000011850	-	-	0.000269973	0.00063699	3069.22	783.112	2031.76	244.731	1132.05	119.268	1086.59	160.394	2583.45	444.64	2031.75	162.258
ENSSSCG00000030849	-	-	0.00313969	0.00481713	1137.58	259.838	2228.12	236.765	2024.71	141.808	2123.05	329.324	1652.96	219.654	2141.4	400.608
ENSSSCG00000017239	RPL38	ribosomal protein L38 [Source:VGNC Symbol;Acc:VGNC:99036]	0.000476654	0.00100029	950.483	355.751	2270.23	281.655	2013.19	175.305	2152.8	255.745	1589.42	192.108	2234.53	338.394
ENSSSCG00000052432	-	MHC class I antigen 2 [Source:NCBI gene (formerly Entrezgene);Acc:100135031]	2.30259e-07	2.79189e-06	622.27	91.9585	2307.39	176.881	499.927	46.4772	1649.89	390.734	1115.11	289.261	2556.39	132.056
ENSSSCG00000031380	MARCKSL1	MARCKS like 1 [Source:VGNC Symbol;Acc:VGNC:98498]	0.000703325	0.00136445	559.703	177.659	1823.03	44.4015	914.353	50.5256	1697.48	422.199	1183.84	164.228	2184.62	677.856
ENSSSCG00000034570	IFI6	interferon alpha inducible protein 6 [Source:VGNC Symbol;Acc:VGNC:89033]	3.68558e-05	0.000134063	472.957	159.185	1768.36	119.595	608.8	20.0533	1511.5	429.955	1120.15	293.234	1776.77	152.494
ENSSSCG00000057611	-	-	0.00110347	0.00194219	724.5	170.838	1191.83	302.668	1657.05	90.9407	1329.67	51.7695	1061.55	199.36	1129.64	157.354
ENSSSCG00000000849	HSP90B1	heat shock protein 90 beta family member 1 [Source:VGNC Symbol;Acc:VGNC:103290]	1.29993e-05	5.94872e-05	608.787	208.737	1274.19	31.3668	889.853	53.0085	1556.27	329.41	416.397	30.0198	1229.22	27.8603
ENSSSCG00000027057	FAU	FAU ubiquitin like and ribosomal protein S30 fusion [Source:NCBI gene (formerly Entrezgene);Acc:396977]	0.000226172	0.000556191	531.34	67.2593	1007.82	81.6355	907.933	77.6036	959.847	96.781	678.263	69.4885	952.19	147.795
ENSSSCG00000012784	SSR4	signal sequence receptor subunit 4 [Source:VGNC Symbol;Acc:VGNC:93493]	6.41228e-06	3.58841e-05	464.89	144.065	1032.31	57.3836	814.143	9.14879	1030.69	62.0015	671.16	45.2048	897.563	75.1155
ENSSSCG00000032343	CCL4	C-C motif chemokine ligand 4 [Source:NCBI gene (formerly Entrezgene);Acc:396668]	3.23017e-05	0.000119489	156.737	40.575	1108.92	59.9226	708.77	192.109	1455.76	392.868	211.95	25.076	1200.93	303.61
ENSSSCG00000037358	-	serum amyloid A-3 protein [Source:NCBI gene (formerly Entrezgene);Acc:733603]	6.23892e-08	1.04742e-06	218.197	66.4175	952.817	66.2986	564.97	126.048	1096.19	133.496	459.26	86.0713	1260.3	48.0041
ENSSSCG00000012166	SMS	spermine synthase [Source:VGNC Symbol;Acc:VGNC:104059]	3.97316e-06	2.60795e-05	1649.83	420.816	381.873	28.4227	649.877	5.8657	286.307	49.2695	1048.87	31.6268	435.84	19.7147
ENSSSCG00000050998	DDIT3	DNA damage inducible transcript 3 [Source:NCBI gene (formerly Entrezgene);Acc:100240743]	6.67978e-10	4.83366e-08	133.867	22.2048	830	57.0538	647.857	73.5854	1069.33	24.4115	136.413	13.3687	923.893	116.369
ENSSSCG00000059398	-	-	0.00205687	0.00333764	356.28	108	609.247	161.614	861.57	75.3795	759.93	97.6346	555.747	106.446	596.47	91.5634
ENSSSCG00000006577	S100A5	S100 calcium binding protein A5 [Source:VGNC Symbol;Acc:VGNC:92544]	0.0174008	0.0211868	367.53	99.194	651.09	133.159	756.7	78.3898	534.463	155.534	669.497	79.5405	697.76	133.761
ENSSSCG00000054431	-	-	0.027112	0.0317276	448.133	168.8	759.503	189.247	279.573	87.9983	342.02	190.532	729.313	255.269	831.193	304.306
ENSSSCG00000008754	GBA3	glucosylceramidase beta 3 [Source:VGNC Symbol;Acc:VGNC:98931]	0.000442361	0.000946522	655.15	194.386	200.143	34.9196	1062.57	107.184	386.19	159.24	871.19	381.204	188.627	31.669
ENSSSCG00000039460	RPL28	ribosomal protein L28 [Source:VGNC Symbol;Acc:VGNC:98604]	7.06618e-06	3.78452e-05	282.787	70.5405	641.183	44.7954	493.817	10.8235	615.947	25.9758	399.183	26.585	576.787	76.9161
ENSSSCG00000018087	ND4	NADH dehydrogenase subunit 4 [Source:NCBI gene (formerly Entrezgene);Acc:808510]	0.0134745	0.0171727	1286.13	863.003	97.0833	16.2042	510.46	86.0109	96.4333	31.3578	512.237	257.594	121.553	28.3113
ENSSSCG00000053292	UBA52	ubiquitin A-52 residue ribosomal protein fusion product 1 [Source:NCBI gene (formerly Entrezgene);Acc:397418]	4.32549e-05	0.000151549	253.15	26.7187	509.543	41.6643	500.997	19.6028	466.637	27.5732	401.833	67.6539	461.28	38.2257
ENSSSCG00000027358	RPS17	ribosomal protein S17 [Source:NCBI gene (formerly Entrezgene);Acc:414392]	0.0010507	0.00187195	243.657	50.583	521.437	56.7225	440.663	45.5237	486.987	76.6404	368.013	24.5606	472.207	82.7002
ENSSSCG00000040663	HERPUD1	homocysteine inducible ER protein with ubiquitin like domain 1 [Source:VGNC Symbol;Acc:VGNC:88852]	0.000897925	0.00165727	281.943	60.0936	472.633	42.2107	520.817	64.9058	538.593	137.711	163.62	6.42336	486.753	130.876
ENSSSCG00000013046	COX8A	cytochrome c oxidase subunit 8A [Source:VGNC Symbol;Acc:VGNC:97940]	0.000630842	0.00126313	311.85	129.808	324.647	29.7517	589.087	29.5087	301.007	45.4003	491.273	69.4096	346.353	10.4408
ENSSSCG00000032914	MANF	mesencephalic astrocyte derived neurotrophic factor [Source:NCBI gene (formerly Entrezgene);Acc:100505460]	3.28811e-07	3.52302e-06	242.113	10.0152	433.383	8.54232	472.1	37.8197	495.053	30.1182	229.69	2.89936	457.21	59.9193
ENSSSCG00000061081	MT1A	metallothionein 1A [Source:NCBI gene (formerly Entrezgene);Acc:397417]	0.000140695	0.000383833	466.157	257.016	146.39	21.8859	796.457	33.1592	203.22	11.8135	433.363	101.787	224.603	12.2824
ENSSSCG00000033326	RPL37	ribosomal protein L37 [Source:NCBI gene (formerly Entrezgene);Acc:100626973]	0.0332912	0.0382411	154.64	41.5901	422.197	31.0258	372.903	43.2247	561.153	280.216	353.61	38.3935	376.217	48.7171
ENSSSCG00000060858	SELENOK	selenoprotein K [Source:NCBI gene (formerly Entrezgene);Acc:733604]	0.000951658	0.00173807	232.09	85.7605	449.177	84.6129	329.383	50.2959	543.137	117.276	229.633	14.4962	420.243	25.7281
ENSSSCG00000007032	PLAT	plasminogen activator, tissue type [Source:NCBI gene (formerly Entrezgene);Acc:397121]	6.64641e-08	1.09478e-06	697.107	98.9196	238.16	30.1811	297.4	23.169	127.887	22.6391	513.207	40.6836	276.223	22.7269
ENSSSCG00000033003	WFDC2	WAP four-disulfide core domain 2 [Source:NCBI gene (formerly Entrezgene);Acc:396987]	0.00225265	0.00362166	222.723	63.1593	421.693	37.9142	433.657	9.07515	379.127	91.9482	286.463	35.3162	358.133	32.1729
ENSSSCG00000038562	RND1	Rho family GTPase 1 [Source:VGNC Symbol;Acc:VGNC:92343]	0.000795675	0.00150352	144.127	38.4628	383.997	22.1475	319.353	49.933	527.98	169.631	208.853	23.8581	505.633	111.688
ENSSSCG00000037066	GADD45A	growth arrest and DNA damage inducible alpha [Source:NCBI gene (formerly Entrezgene);Acc:733669]	6.29426e-06	3.54509e-05	112.163	6.15391	440.223	42.2594	311.717	56.1097	549.507	127.746	161.043	18.6909	483.197	39.4797
ENSSSCG00000012076	MX2	MX dynamin like GTPase 2 [Source:NCBI gene (formerly Entrezgene);Acc:396893]	4.54244e-05	0.000156741	665.47	204.491	207.777	10.1047	272.353	30.8271	132.973	20.9191	578.733	98.9564	184.293	22.7088
ENSSSCG00000059895	FKBP11	FKBP prolyl isomerase 11 [Source:HGNC Symbol;Acc:HGNC:18624]	2.61342e-08	6.33754e-07	159.36	53.4409	472.587	14.2284	288.563	15.3417	476.713	28.4503	218.197	20.3701	403.73	20.2762
ENSSSCG00000036716	-	ribosomal protein L37a [Source:VGNC Symbol;Acc:VGNC:98296]	0.000327539	0.000733183	165.237	23.4963	410.35	52.7163	332.587	25.1111	379.737	49.5753	264.853	22.1194	374.147	79.821
ENSSSCG00000029230	ECM1	extracellular matrix protein 1 [Source:VGNC Symbol;Acc:VGNC:87533]	7.39606e-06	3.91319e-05	346.053	39.3968	337.573	38.6437	171.08	14.4363	186.073	41.3518	367.777	48.4474	458.51	44.9466
ENSSSCG00000054202	SEC61G	SEC61 translocon subunit gamma [Source:HGNC Symbol;Acc:HGNC:18277]	0.000249658	0.000603453	149.903	22.8725	397.253	36.8158	285.25	34.2928	373.437	62.7611	240.21	20.9598	380.66	82.6892
ENSSSCG00000012842	RPLP2	ribosomal protein lateral stalk subunit P2 [Source:NCBI gene (formerly Entrezgene);Acc:100513643]	0.000263454	0.000624988	145.713	28.3152	366.75	43.5829	331.867	29.4593	351.31	61.1144	264.473	25.6523	341.307	51.1939
ENSSSCG00000033744	-	-	0.00432089	0.00630792	198.127	65.5146	288.227	29.0728	388.877	9.75635	296.44	42.6917	317.383	58.8244	296.093	13.3908
ENSSSCG00000020790	COPS9	COP9 signalosome subunit 9 [Source:VGNC Symbol;Acc:VGNC:107130]	0.00155273	0.0025968	238.683	117.687	212.65	19.2623	432.303	33.3421	237.51	38.4426	408.02	66.3904	236.317	20.0673
ENSSSCG00000011580	TSEN2	tRNA splicing endonuclease subunit 2 [Source:VGNC Symbol;Acc:VGNC:107177]	0.00103111	0.00185218	120.457	19.6175	363.167	55.6033	319	36.5251	400.4	117.59	275.7	7.35851	281.693	24.5387
ENSSSCG00000046461	-	-	9.93891e-11	1.44611e-08	82.0033	21.1353	439.277	19.7783	151.123	6.56648	464.87	19.6133	103.657	8.19854	452.177	48.6023
ENSSSCG00000027072	ATP5IF1	ATP synthase inhibitory factor subunit 1 [Source:NCBI gene (formerly Entrezgene);Acc:100038002]	0.00144181	0.00244407	211.81	61.768	247.323	29.6662	386.49	33.6559	247.443	39.9232	318.92	26.1985	270.81	23.745
ENSSSCG00000008953	CXCL8	C-X-C motif chemokine ligand 8 [Source:NCBI gene (formerly Entrezgene);Acc:396880]	4.59263e-08	8.88053e-07	42.17	16.1781	374.277	62.9352	182.203	40.691	344.32	75.1823	36.5433	5.13514	683.713	81.1132
ENSSSCG00000032301	-	-	1.87727e-06	1.34333e-05	610.22	114.95	236.12	33.8812	105.82	23.3083	143.76	40.2518	332.797	53.7709	215.323	3.82197
ENSSSCG00000032599	-	-	0.000721934	0.0013791	130.343	68.936	286.81	38.2566	359.43	20.9702	342.473	54.4176	229.797	46.6332	262.23	35.7338
ENSSSCG00000024550	UQCR10	ubiquinol-cytochrome c reductase, complex III subunit X [Source:NCBI gene (formerly Entrezgene);Acc:100155687]	0.0139705	0.0175471	197.907	91.4666	230.73	12.7145	375.483	33.5023	227.063	49.2446	306.297	61.0059	253.3	26.5694
ENSSSCG00000059404	-	-	4.39587e-08	8.72182e-07	276.123	68.7605	104.323	9.96204	600.91	41.9336	181.927	18.5508	257.237	53.6276	108.053	18.2123
ENSSSCG00000020970	IL6	interleukin 6 [Source:NCBI gene (formerly Entrezgene);Acc:399500]	2.51766e-07	2.93055e-06	133.247	21.9249	283	13.5668	208.287	29.7764	285.28	34.9944	144.347	45.2928	461.407	33.8235
ENSSSCG00000026414	ATOX1	antioxidant 1 copper chaperone [Source:NCBI gene (formerly Entrezgene);Acc:100312962]	0.000896344	0.00165727	126.327	39.8569	287.417	37.8182	256.697	4.37258	294.03	44.2519	214.497	15.4559	263.927	50.0435
ENSSSCG00000036618	-	Fc fragment of IgG receptor IIIa [Source:NCBI gene (formerly Entrezgene);Acc:397684]	1.80508e-06	1.31319e-05	22.0067	6.48216	294.823	7.22132	80.5133	17.2837	614.527	125.401	32.06	6.18481	321.27	120.592
ENSSSCG00000017544	ATP5MC1	ATP synthase membrane subunit c locus 1 [Source:NCBI gene (formerly Entrezgene);Acc:574054]	0.00169376	0.00277943	155.52	34.6801	213.4	17.4269	282.963	26.231	211.547	30.8794	239.45	13.5384	222.91	24.5551
ENSSSCG00000033757	FKBP2	FKBP prolyl isomerase 2 [Source:VGNC Symbol;Acc:VGNC:99652]	9.58574e-09	3.2186e-07	91.31	21.7731	331.637	25.226	185.463	14.0005	324.14	12.7143	141.923	6.08816	244.357	26.1433
ENSSSCG00000004826	SELENOS	selenoprotein S [Source:NCBI gene (formerly Entrezgene);Acc:100151836]	5.2534e-11	9.17244e-09	80.1433	2.94973	316.117	7.46089	168.563	17.6226	300.157	17.1991	101.457	8.61859	314.583	19.9214
ENSSSCG00000008061	ELOB	elongin B [Source:VGNC Symbol;Acc:VGNC:102567]	0.00166181	0.00273729	133.497	57.2945	211.783	16.3136	272.547	7.34467	209.057	24.0962	228.14	3.35564	218.263	20.3098
ENSSSCG00000032073	-	-	5.08621e-08	8.88053e-07	98.3767	32.9417	290.323	12.4019	193.203	11.5609	305.287	28.4575	123.287	2.78371	243.983	8.55017
ENSSSCG00000009921	OASL	2'-5'-oligoadenylate synthetase like [Source:NCBI gene (formerly Entrezgene);Acc:595119]	0.000473056	0.000995128	166.187	14.7314	215.277	11.5514	83.6767	1.62854	190.243	43.1597	324.863	88.4397	221.31	25.0715
ENSSSCG00000055162	-	-	1.63429e-07	2.33892e-06	287.387	17.6755	151.923	13.9039	160.55	24.5279	101.983	18.0195	345.333	40.9971	128.51	21.0122
ENSSSCG00000037606	PSMB3	proteasome 20S subunit beta 3 [Source:NCBI gene (formerly Entrezgene);Acc:497064]	7.8419e-05	0.000242765	156.61	43.7613	151.957	4.91742	275.823	9.61932	174.96	5.02142	215.343	13.0726	172.547	20.0085
ENSSSCG00000016867	CCDC152	coiled-coil domain containing 152 [Source:VGNC Symbol;Acc:VGNC:86264]	7.05535e-05	0.000223164	444.84	149.157	105.23	16.841	176.95	3.18679	78.8767	12.0893	237.427	6.64122	82.6733	9.68151
ENSSSCG00000026454	PMAIP1	phorbol-12-myristate-13-acetate-induced protein 1 [Source:NCBI gene (formerly Entrezgene);Acc:397278]	1.67473e-05	7.13192e-05	69.8267	15.658	199.883	16.643	145.35	18.4678	344.87	77.8298	77.11	4.87507	278.583	61.2712
ENSSSCG00000043781	RHOB	ras homolog family member B [Source:VGNC Symbol;Acc:VGNC:110709]	8.66447e-07	7.34061e-06	151.33	32.7512	157.277	6.67869	126.83	4.62471	135.6	23.1963	288.817	11.0375	254.533	23.7989
ENSSSCG00000054186	SDF2L1	stromal cell derived factor 2 like 1 [Source:HGNC Symbol;Acc:HGNC:10676]	2.13867e-07	2.74568e-06	36.46	11.2905	236.18	14.3913	281.02	27.6496	269.747	46.9581	61.6733	1.72715	208.87	34.2969
ENSSSCG00000040666	REX1BD	required for excision 1-B domain containing [Source:VGNC Symbol;Acc:VGNC:92227]	0.00247266	0.0039035	138.767	60.9306	161.24	11.5734	256.29	1.79669	176.013	12.4435	198.12	13.9544	157.39	12.2595
ENSSSCG00000015340	ASNS	asparagine synthetase (glutamine-hydrolyzing) [Source:NCBI gene (formerly Entrezgene);Acc:100312961]	0.000999414	0.00181014	185.94	56.6104	184.03	2.52721	207.707	8.23065	197.567	10.3866	88.6333	8.51132	222.4	33.1908
ENSSSCG00000057266	DDT	D-dopachrome tautomerase [Source:NCBI gene (formerly Entrezgene);Acc:100155535]	0.00399708	0.0059105	135.157	58.8887	171.683	12.8879	260.567	30.3403	172.62	12.0478	185.953	14.3956	154.53	17.6848
ENSSSCG00000022176	-	-	0.000369646	0.000814901	103.383	33.6231	199.303	11.2872	192.753	12.4633	169.153	26.1359	176.887	10.6144	211.813	14.5288
ENSSSCG00000007308	ROMO1	reactive oxygen species modulator 1 [Source:NCBI gene (formerly Entrezgene);Acc:100154394]	6.88295e-05	0.000220368	80.8167	15.8619	199.293	36.6321	203.503	9.30087	204.207	19.6421	155.937	17.8554	184.41	16.4317
ENSSSCG00000034723	PYCR1	pyrroline-5-carboxylate reductase 1 [Source:VGNC Symbol;Acc:VGNC:92018]	6.35973e-05	0.000207942	85.6233	31.4306	207.007	9.98129	205.183	10.4845	206.477	26.3653	108.63	4.99375	207.187	42.0211
ENSSSCG00000018303	-	-	0.00781948	0.0106829	24.6367	22.8953	165.383	40.7538	284.457	45.4992	169.54	101.814	258.313	121.269	116.13	24.3192
ENSSSCG00000011351	TMA7	translation machinery associated 7 homolog [Source:HGNC Symbol;Acc:HGNC:26932]	0.00440908	0.00641522	115.107	25.1341	160.09	17.1666	219.897	17.5064	159.48	37.8845	193.03	22.5348	170.653	20.256
ENSSSCG00000041364	-	-	2.2287e-07	2.76165e-06	27.6067	5.35576	277.97	22.8085	42.6133	3.73547	206.87	55.4187	117.673	37.4601	329.627	33.7255
ENSSSCG00000014565	-	-	0.00381854	0.00571799	134.643	47.4009	204.747	17.3627	99.8867	6.36626	139.367	43.3824	228.273	42.4966	170.417	6.73473
ENSSSCG00000027538	-	transmembrane protein 258 [Source:VGNC Symbol;Acc:VGNC:111107]	3.20063e-05	0.0001189	71.4033	25.8918	213.917	9.76075	161.453	12.7808	217.65	31.212	120.49	17.3113	185.227	32.0537
ENSSSCG00000061624	MTLN	mitoregulin [Source:HGNC Symbol;Acc:HGNC:27339]	0.0353418	0.0403873	32.69	35.7871	202.7	36.9333	144.163	138.547	297.49	41.4359	162.71	102.247	126.947	74.0619
ENSSSCG00000016254	-	C-C motif chemokine ligand 20 [Source:VGNC Symbol;Acc:VGNC:95484]	3.10536e-07	3.43162e-06	31.5867	5.38259	275.91	47.6476	67.1167	12.1006	128.967	5.38079	44.5133	6.28383	365.547	73.9859
ENSSSCG00000044841	-	-	1.10003e-06	8.72262e-06	42.8133	10.8231	244.947	16.7014	71.0667	4.58336	251.953	60.2821	36.55	3.50411	258.767	49.7835
ENSSSCG00000038718	ADRM1	ADRM1 26S proteasome ubiquitin receptor [Source:VGNC Symbol;Acc:VGNC:108707]	8.49111e-05	0.000258284	82.58	31.3506	166.38	9.82345	151.94	9.80041	168.637	7.58127	139.137	0.98475	173.66	12.656
ENSSSCG00000038700	FMC1	formation of mitochondrial complex V assembly factor 1 homolog [Source:VGNC Symbol;Acc:VGNC:88167]	0.000295993	0.000681798	63.65	25.5785	182.78	23.4626	164.62	17.0369	180.337	34.5755	105.75	21.4186	177.223	25.7146
ENSSSCG00000014633	CAVIN3	caveolae associated protein 3 [Source:VGNC Symbol;Acc:VGNC:86218]	0.00390318	0.0058133	87.5567	43.4783	158.847	8.22862	165.47	13.0019	140.423	10.1093	171.77	1.58427	124.39	23.5066
ENSSSCG00000001507	TAPBP	TAP binding protein [Source:HGNC Symbol;Acc:HGNC:11566]	0.0105411	0.0138592	145.357	28.3507	135.403	25.6571	93.9433	10.8422	106.41	16.9327	217.273	53.5578	147.597	44.5835
ENSSSCG00000060622	-	-	0.00400127	0.0059105	153.913	34.1166	151.773	16.4618	82.9667	10.3528	84.3367	38.4623	209.773	55.0281	160.25	25.6505
ENSSSCG00000036824	AVPI1	AVP induced 1 [Source:VGNC Symbol;Acc:VGNC:85702]	0.000568864	0.00116577	84.17	22.7675	124.83	2.59197	169.2	13.4725	155.503	13.6545	118.667	15.5664	126.907	21.3611
ENSSSCG00000016577	ATP6V1F	ATPase H+ transporting V1 subunit F [Source:VGNC Symbol;Acc:VGNC:85676]	0.000187623	0.000484601	71.3533	25.5719	139.283	14.3769	138.91	7.49246	146.647	14.6735	110.677	5.65651	156.873	15.2026
ENSSSCG00000039862	TRIB3	tribbles pseudokinase 3 [Source:VGNC Symbol;Acc:VGNC:95791]	4.37186e-06	2.77945e-05	58.15	11.3571	165.56	12.4788	109.46	19.6453	171.81	14.3227	54.2033	0.471204	177.037	36.5483
ENSSSCG00000039619	PIN1	peptidylprolyl cis/trans isomerase, NIMA-interacting 1 [Source:NCBI gene (formerly Entrezgene);Acc:100512827]	0.00113566	0.00198684	107.32	21.1723	114.3	2.78663	146.893	8.28006	111.927	8.77984	145.477	11.8207	105.863	3.4065
ENSSSCG00000017146	-	-	1.16333e-07	1.75101e-06	201.327	23.1496	89.2033	8.18099	96.9867	7.08992	55.3567	2.76957	213.56	25.251	73.18	18.5838
ENSSSCG00000058854	-	-	0.0262984	0.0308582	74.7533	42.2738	138.91	18.8058	147.773	5.0035	127.39	30.8493	102.14	17.1424	132.357	8.13612
ENSSSCG00000038914	SEC61B	SEC61 translocon subunit beta [Source:NCBI gene (formerly Entrezgene);Acc:100511362]	5.0429e-05	0.000169979	65.6833	6.27577	151.407	17.4016	112.53	15.058	154.243	13.7761	84.9533	9.28486	148.993	26.9323
ENSSSCG00000013418	CFD	complement factor D [Source:NCBI gene (formerly Entrezgene);Acc:396877]	4.78895e-06	2.90782e-05	63.4433	22.7939	206.71	25.487	64.1167	2.67291	95.42	33.515	106.287	14.5965	180.597	4.83032
ENSSSCG00000044913	-	-	9.82086e-05	0.000289649	44.2933	19.5766	150.613	25.9161	96.7467	7.27525	135.78	30.9665	87.0033	17.8843	189.087	30.0643
ENSSSCG00000025981	SLC38A5	solute carrier family 38 member 5 [Source:VGNC Symbol;Acc:VGNC:93097]	4.75451e-08	8.88053e-07	58.1267	5.20999	181.3	17.9707	79.01	7.46791	179.777	20.4015	40.9833	5.74885	146.747	18.2184
ENSSSCG00000012853	IRF7	interferon regulatory factor 7 [Source:VGNC Symbol;Acc:VGNC:89210]	0.00147523	0.00248625	85.9367	31.9515	141.497	10.5572	68.49	10.8018	89.4733	18.9555	158.337	22.3341	118.337	24.481
ENSSSCG00000001841	RHCG	Rh family C glycoprotein [Source:VGNC Symbol;Acc:VGNC:109430]	4.36547e-07	4.33075e-06	1.96333	0.397031	220.517	19.0019	8.44333	1.94644	237.44	68.9952	2.47	0.510979	188.48	31.3298
ENSSSCG00000058858	RNASEH2C	ribonuclease H2 subunit C [Source:HGNC Symbol;Acc:HGNC:24116]	0.000719101	0.0013767	80.13	28.057	105.293	9.18454	147.31	6.35493	98.7167	3.31815	120.877	5.70183	105.153	3.64156
ENSSSCG00000012633	IL13RA1	interleukin 13 receptor subunit alpha 1 [Source:NCBI gene (formerly Entrezgene);Acc:397615]	0.00841947	0.0114489	232.103	113.808	75.7733	10.2791	89.3267	2.9622	67.3633	2.78443	111.26	10.548	76.0267	5.45528
ENSSSCG00000013029	TRMT112	tRNA methyltransferase activator subunit 11-2 [Source:VGNC Symbol;Acc:VGNC:94445]	0.00194044	0.00316046	75.29	16.4501	115.097	7.23316	130.503	6.68288	114.293	17.1866	99.54	7.98636	112.783	10.1435
ENSSSCG00000036178	CCDC167	coiled-coil domain containing 167 [Source:VGNC Symbol;Acc:VGNC:86270]	0.00774807	0.010602	63.2	19.5141	117.87	6.29739	119.56	13.1997	127.35	23.6087	108.77	6.2252	110.347	23.4036
ENSSSCG00000005287	PSAT1	phosphoserine aminotransferase 1 [Source:VGNC Symbol;Acc:VGNC:91893]	2.17105e-06	1.51626e-05	94.4433	26.5681	98.7	2.04032	184.657	6.87936	106.983	11.3904	50.8733	4.6163	110.46	14.8078
ENSSSCG00000017420	CNP	2',3'-cyclic nucleotide 3' phosphodiesterase [Source:VGNC Symbol;Acc:VGNC:86840]	5.77602e-07	5.36432e-06	141.913	32.363	63.0767	5.46198	100.01	8.77124	44.4133	3.45255	233.267	33.5694	57.3467	10.5566
ENSSSCG00000033500	-	small nuclear ribonucleoprotein D2 polypeptide [Source:VGNC Symbol;Acc:VGNC:98618]	5.81002e-05	0.000192857	61.7433	19.4008	119.36	10.2896	121.613	5.97274	125.34	2.28808	93.17	6.81471	117.123	10.4675
ENSSSCG00000006940	CCN1	cellular communication network factor 1 [Source:VGNC Symbol;Acc:VGNC:86344]	0.000463855	0.000985269	75.45	16.6117	114.153	12.3728	103.567	12.2772	193.09	53.6241	39.1133	5.27052	110.267	31.5003
ENSSSCG00000032857	S100A12	S100 calcium binding protein A12 [Source:NCBI gene (formerly Entrezgene);Acc:100301483]	1.78991e-06	1.3131e-05	62.3433	22.2296	57.4433	15.3769	203.953	16.6032	60.4833	16.2145	124.55	24.3914	117.363	5.50553
ENSSSCG00000025698	SERPINE1	serpin family E member 1 [Source:NCBI gene (formerly Entrezgene);Acc:396945]	1.29686e-05	5.94872e-05	312.787	94.1347	45.87	8.74181	60.3167	7.32405	35.77	1.97714	115.773	12.9913	54.6233	14.4309
ENSSSCG00000040931	SLC17A9	solute carrier family 17 member 9 [Source:VGNC Symbol;Acc:VGNC:95780]	2.47139e-07	2.91558e-06	45.01	9.5619	157.43	10.7779	80.6033	8.83005	147.34	16.6797	58.1	0.827103	127.287	18.9283
ENSSSCG00000038364	-	-	0.00837941	0.0114122	66.9967	28.244	118.77	10.34	121.587	3.38341	109.153	12.6326	88.3167	16.0919	106.713	11.1031
ENSSSCG00000063044	-	-	5.58243e-10	4.83366e-08	12.5167	2.11098	135.39	16.243	58.8	4.86131	252.36	17.5235	24.4733	4.17926	124.68	22.6381
ENSSSCG00000032364	SELENOH	selenoprotein H [Source:NCBI gene (formerly Entrezgene);Acc:100462651]	0.000277211	0.000645347	77.2967	25.2417	80.3133	1.19676	137.237	5.23724	93.4	6.25062	118.773	9.76369	98.2533	4.77035
ENSSSCG00000015390	-	ATP-binding cassette, sub-family B (MDR/TAP), member 1 [Source:NCBI gene (formerly Entrezgene);Acc:396910]	4.44854e-09	1.79362e-07	34.6933	7.44493	162.1	12.2524	42.4333	3.51093	187.87	27.5742	23.0667	2.52639	153.877	11.7729
ENSSSCG00000044340	EEA1	early endosome antigen 1 [Source:VGNC Symbol;Acc:VGNC:109551]	0.00020139	0.000506666	232.123	77.4679	77.3767	9.39366	44.9167	8.63781	57.9167	12.9661	103.727	17.158	79.6567	5.49374
ENSSSCG00000010922	ELF3	E74 like ETS transcription factor 3 [Source:VGNC Symbol;Acc:VGNC:96271]	1.3015e-05	5.94872e-05	109.547	17.4213	122.013	12.4705	49.87	6.39952	78.62	4.68309	107.74	6.97307	122	10.4956
ENSSSCG00000063387	AKR1C8	aldo-keto reductase family 1 member C4 [Source:NCBI gene (formerly Entrezgene);Acc:654406]	1.85302e-08	4.75791e-07	16.51	2.14795	110.523	11.4433	113.613	5.45443	226.573	35.3356	28.7233	1.40522	93.7267	6.53678
ENSSSCG00000010292	P4HA1	prolyl 4-hydroxylase subunit alpha 1 [Source:VGNC Symbol;Acc:VGNC:91132]	0.000259502	0.000618977	182.293	58.9776	71.0167	7.62722	61.6467	5.25362	49.1633	2.40072	142.463	20.4853	78.3633	14.6739
ENSSSCG00000002383	FOS	Fos proto-oncogene, AP-1 transcription factor subunit [Source:NCBI gene (formerly Entrezgene);Acc:100144486]	7.25137e-06	3.86003e-05	220.723	49.4293	68.1633	13.3648	82.32	12.3659	41.3133	1.11384	95.5767	13.1857	68.9133	8.96645
ENSSSCG00000032474	CXCL10	C-X-C motif chemokine ligand 10 [Source:NCBI gene (formerly Entrezgene);Acc:494019]	6.23879e-05	0.000205527	43.3833	12.9427	157.763	21.8472	29.3133	4.0705	83.6933	13.1796	81.4833	16.093	162.25	49.6653
ENSSSCG00000018373	-	-	5.37971e-06	3.17656e-05	56.7	5.24119	115.737	14.3581	101.43	11.8128	124.187	9.45599	54.73	6.96772	104.937	11.1327
ENSSSCG00000023178	BATF2	basic leucine zipper ATF-like transcription factor 2 [Source:VGNC Symbol;Acc:VGNC:85759]	6.56879e-06	3.62946e-05	116.343	8.02714	82.6733	4.74877	65.81	10.0535	58.8167	7.62524	141.03	20.4995	75.8767	9.18318
ENSSSCG00000002639	TUBB3	tubulin beta 3 class III [Source:HGNC Symbol;Acc:HGNC:20772]	0.000176359	0.000458217	42.6367	13.5199	112.67	6.78518	79.57	8.29148	130.347	26.6311	71.8067	5.64435	100.183	18.3595
ENSSSCG00000034876	PET100	PET100 cytochrome c oxidase chaperone [Source:NCBI gene (formerly Entrezgene);Acc:100037981]	0.000165944	0.000441675	44.1767	20.2175	104.693	2.58152	98.77	8.11229	84.0033	15.9739	93.1733	4.42828	112.097	7.11445
ENSSSCG00000048219	-	-	0.0138217	0.0174262	61.6233	12.3655	115.863	20.9535	44.0233	8.31555	53.9867	21.7507	117.123	38.1628	141.383	61.8616
ENSSSCG00000000116	POLR2F	RNA polymerase II, I and III subunit F [Source:VGNC Symbol;Acc:VGNC:91650]	0.000196837	0.00050079	71.9667	23.2379	64.3933	9.79776	124.493	10.4349	71.8133	8.76902	118.923	4.58023	78.5533	11.9741
ENSSSCG00000006717	PHGDH	phosphoglycerate dehydrogenase [Source:NCBI gene (formerly Entrezgene);Acc:100144529]	1.51362e-06	1.13913e-05	54.8033	9.56462	80.5467	4.16505	164.763	12.3193	89.1767	8.18125	51.4867	4.47197	84.84	24.3645
ENSSSCG00000056910	KRT17	keratin 17 [Source:HGNC Symbol;Acc:HGNC:6427]	0.00146083	0.00247152	24.5933	5.92745	114.92	17.4229	47.2367	6.99493	184.193	67.5352	29.9933	0.577264	120.87	62.5965
ENSSSCG00000003402	PGD	phosphogluconate dehydrogenase [Source:VGNC Symbol;Acc:VGNC:91348]	6.78192e-06	3.6774e-05	67.3467	16.9897	64.7833	2.12888	138.51	6.24774	93.5467	12.3405	93.5233	5.7909	62.1533	10.3958
ENSSSCG00000006530	EFNA1	ephrin A1 [Source:VGNC Symbol;Acc:VGNC:98789]	0.000713854	0.00136966	158.883	39.4213	85.5533	23.9795	56.3833	13.8561	57.0433	8.34971	74.8333	3.40788	79.4733	17.3129
ENSSSCG00000034260	GDF15	growth differentiation factor 15 [Source:NCBI gene (formerly Entrezgene);Acc:100379630]	9.42947e-10	5.87995e-08	24.2667	8.01075	145.62	9.21005	46.33	6.85527	114.93	11.0987	32.45	9.49372	138.69	8.01607
ENSSSCG00000039626	DERL3	derlin 3 [Source:VGNC Symbol;Acc:VGNC:87262]	0.000300655	0.000688902	19.4067	1.08657	93.1033	7.46777	162.837	33.717	136.157	62.1768	14.8767	1.21253	75.37	23.8208
ENSSSCG00000000981	CRELD2	cysteine rich with EGF like domains 2 [Source:VGNC Symbol;Acc:VGNC:97942]	0.000135109	0.000373259	29.59	8.07587	92.9467	5.00953	131.287	20.9194	103.503	17.5196	36.03	0.501099	101.997	36.7597
ENSSSCG00000034040	TMEM11	transmembrane protein 11 [Source:VGNC Symbol;Acc:VGNC:94067]	0.000825652	0.00154346	42.3367	23.4194	94.4567	3.35053	86.5	3.79099	92.2367	12.9226	71.39	8.34628	99.4567	8.25335
ENSSSCG00000059522	-	-	6.63245e-07	5.9083e-06	20.3533	2.57185	126.38	13.1147	49.0367	3.55395	122.743	26.5317	29.5	4.20301	135.767	21.3065
ENSSSCG00000002926	TBCB	tubulin folding cofactor B [Source:NCBI gene (formerly Entrezgene);Acc:100522808]	4.60445e-07	4.5165e-06	51.2333	8.16489	89.41	5.50215	92.7133	5.59875	98.48	2.15063	65.9267	2.85756	84.6267	2.65822
ENSSSCG00000000396	STAT2	signal transducer and activator of transcription 2 [Source:NCBI gene (formerly Entrezgene);Acc:396923]	2.13613e-06	1.50405e-05	130.747	22.8822	56.4767	6.65973	57.59	5.40256	40.6533	2.53469	138.533	21.4478	55.7467	5.84103
ENSSSCG00000016322	ACKR3	atypical chemokine receptor 3 [Source:VGNC Symbol;Acc:VGNC:96017]	6.87502e-08	1.11146e-06	173.103	25.6373	40.5033	10.0562	68.8733	13.9	25.5233	2.28572	129.347	8.01141	41.0967	9.71003
ENSSSCG00000043175	-	-	4.3938e-06	2.77945e-05	16.2267	1.07221	107.867	8.28919	49.1233	5.48671	110.403	32.4986	32.48	4.58016	154.713	28.4009
ENSSSCG00000011874	PARP14	poly(ADP-ribose) polymerase family member 14 [Source:VGNC Symbol;Acc:VGNC:108680]	0.0141124	0.017676	107.387	43.2579	76.0833	4.84667	39.3733	4.3325	67.27	7.62656	84.4633	7.61155	90.51	7.70095
ENSSSCG00000038521	CHAC1	ChaC glutathione specific gamma-glutamylcyclotransferase 1 [Source:VGNC Symbol;Acc:VGNC:86619]	0.00039688	0.00086403	63.8	13.9171	78.1133	2.19896	105.977	10.5879	65.8167	7.73681	50.32	3.54188	91.5733	17.2554
ENSSSCG00000024973	GBP1	guanylate binding protein 1, interferon-inducible [Source:NCBI gene (formerly Entrezgene);Acc:100151938]	1.1646e-05	5.55571e-05	109.823	17.3665	54.2367	7.23953	51.47	2.98247	36.8	3.09821	138.257	30.4974	55.83	3.2474
ENSSSCG00000054149	DPM3	dolichyl-phosphate mannosyltransferase subunit 3, regulatory [Source:HGNC Symbol;Acc:HGNC:3007]	0.00490446	0.00699607	65.8167	31.6567	50.65	7.99669	107.49	8.49985	70.8967	11.5459	91.0533	13.373	51.64	6.38811
ENSSSCG00000013573	TRAPPC5	trafficking protein particle complex subunit 5 [Source:VGNC Symbol;Acc:VGNC:94377]	0.00264361	0.0041434	46	14.564	82.32	5.70222	82.12	8.61085	84.5033	10.6245	72.05	9.28891	68.3367	3.97772
ENSSSCG00000008959	CXCL2	chemokine (C-X-C motif) ligand 2 [Source:NCBI gene (formerly Entrezgene);Acc:414904]	1.53709e-13	1.34188e-10	15.6933	3.90966	102.65	3.32691	26.74	1.57582	57.5133	5.26973	26.1367	1.79567	203.403	11.037
ENSSSCG00000016423	DPP6	dipeptidyl peptidase like 6 [Source:VGNC Symbol;Acc:VGNC:87421]	0.00110304	0.00194219	30.1167	10.5947	35.82	20.6534	135.987	32.2008	42.1033	28.7241	91.5033	29.7672	95.37	20.7068
ENSSSCG00000057240	IL28B	interleukin 28B (interferon, lambda 3) [Source:NCBI gene (formerly Entrezgene);Acc:100310828]	0.000189131	0.000485621	16.26	9.21175	95.94	12.1658	83.8733	12.3558	88.54	16.4303	56.6267	11.1585	79.8967	21.4212
ENSSSCG00000002009	PCK2	phosphoenolpyruvate carboxykinase 2, mitochondrial [Source:VGNC Symbol;Acc:VGNC:91223]	0.000106061	0.000307612	45.44	10.8388	83.7833	2.4607	95.9133	3.29669	72.76	10.0859	41.2567	1.05571	81.3167	19.3289
ENSSSCG00000034529	UQCC5	ubiquinol-cytochrome c reductase complex assembly factor 5 [Source:HGNC Symbol;Acc:HGNC:37257]	0.00558633	0.00785324	50.4867	22.8183	79.72	7.38354	95.6267	11.487	77.3833	3.21811	54.27	10.9136	60.7533	9.47574
ENSSSCG00000058221	-	-	0.000251708	0.000605349	167.447	57.6593	53.0833	10.0477	28.8667	8.20677	27.9367	12.9444	81.9667	19.3782	52.6133	8.66656
ENSSSCG00000033982	ZNHIT1	zinc finger HIT-type containing 1 [Source:VGNC Symbol;Acc:VGNC:95313]	1.64816e-05	7.05316e-05	39.7333	11.493	76.33	3.91616	77.7867	7.8001	79.9667	6.15082	53.7267	2.38316	80.9233	2.57419
ENSSSCG00000014371	-	NADH:ubiquinone oxidoreductase subunit A2 [Source:VGNC Symbol;Acc:VGNC:100312]	0.000274016	0.00064133	36.3933	11.205	77.2433	8.97243	83.47	5.92139	72.8233	9.26737	60.15	8.89561	76.9333	7.0142
ENSSSCG00000041898	-	-	1.32478e-11	2.89133e-09	121.19	15.6437	13.4233	1.83023	76.35	7.57584	8.58	2.43286	164.827	0.955528	16.1367	2.84416
ENSSSCG00000009796	LRRC43	leucine rich repeat containing 43 [Source:VGNC Symbol;Acc:VGNC:89842]	4.31174e-05	0.000151549	22.2733	6.19504	80.2067	11.2588	74.0467	5.615	87.7167	15.5288	60.0633	4.7468	70.2633	10.4287
ENSSSCG00000060071	-	-	3.68068e-05	0.000134063	59.8867	19.9083	49.3667	5.27312	105.61	3.84203	51.41	6.20096	75.42	4.67927	46.82	4.45297
ENSSSCG00000021386	PTGR1	prostaglandin reductase 1 [Source:VGNC Symbol;Acc:VGNC:91957]	1.99775e-07	2.64248e-06	61.1067	6.5886	49.09	4.09645	104.653	4.45962	75.3933	0.88444	52.8633	5.59452	43.8033	9.28087
ENSSSCG00000005037	ERO1A	endoplasmic reticulum oxidoreductase 1 alpha [Source:NCBI gene (formerly Entrezgene);Acc:100192435]	0.00150484	0.0025264	154.777	76.5311	26.5333	4.74968	53.4533	6.85634	20.5933	1.72651	94.68	3.01929	35.37	3.70551
ENSSSCG00000009240	-	placenta associated 8 [Source:VGNC Symbol;Acc:VGNC:91506]	0.0118877	0.0153747	47.8133	5.48967	81.7667	5.66601	34.5733	1.68007	54.5567	22.3596	77.1433	23.0612	83.7367	21.501
ENSSSCG00000046793	-	-	6.55344e-07	5.89809e-06	23.7367	8.22685	88.6333	3.24365	46.0367	0.973156	88.1067	14.9918	36.4333	4.23152	84.18	9.37556
ENSSSCG00000016261	SP110	SP110 nuclear body protein [Source:VGNC Symbol;Acc:VGNC:96367]	3.83117e-05	0.000138428	94.6967	16.0888	53.9933	4.53778	38.4933	0.17673	43.5133	3.69827	74.1833	11.7204	60.9533	4.00302
ENSSSCG00000007007	IDO1	indoleamine 2,3-dioxygenase 1 [Source:NCBI gene (formerly Entrezgene);Acc:100519877]	3.05158e-06	2.04925e-05	30.73	6.76966	83.1267	8.3809	23.8733	3.64519	63.3333	6.45481	54.66	17.9573	109.07	12.7205
ENSSSCG00000045735	-	-	1.82185e-07	2.44688e-06	15.38	3.32294	92.5533	9.64516	40.6233	7.89743	90.3733	10.286	25.8233	5.91723	94.7	14.4282
ENSSSCG00000006987	SLC7A2	solute carrier family 7 member 2 [Source:VGNC Symbol;Acc:VGNC:95506]	1.70043e-05	7.17138e-05	20.21	7.10213	81.4533	1.53588	36.4733	5.74766	111.45	30.0717	16.9433	1.60376	92.61	21.0381
ENSSSCG00000008124	NEURL3	neuralized E3 ubiquitin protein ligase 3 [Source:VGNC Symbol;Acc:VGNC:90696]	7.62473e-06	3.96214e-05	29.19	2.31817	92.85	9.96723	27.5267	3.78842	62.4333	11.4754	54.9567	8.77196	85.7633	15.5524
ENSSSCG00000017700	CCL3L1	chemokine (C-C motif) ligand 3-like 1 [Source:NCBI gene (formerly Entrezgene);Acc:494459]	2.10968e-05	8.48733e-05	1.48333	0.323934	72.4833	11.4158	13.7533	3.64006	117.623	26.2952	4.26333	1.92256	140.41	50.6885
ENSSSCG00000054394	HYPK	huntingtin interacting protein K [Source:HGNC Symbol;Acc:HGNC:18418]	0.00607918	0.00847783	44.3967	8.86675	49.39	6.58909	80.2767	5.0048	49.5167	14.3094	64.7833	7.35707	59.08	11.7943
ENSSSCG00000060276	-	-	1.57223e-12	6.86278e-10	15.1167	4.9565	88.4167	10.3915	18.05	0.221133	46.1433	3.86707	17.1933	3.33137	161.707	4.21498
ENSSSCG00000063471	-	-	0.0144171	0.0180059	27.4567	7.48509	56.27	3.79384	52.4633	8.6713	114.16	56.7141	39.32	4.18878	53.3733	12.2578
ENSSSCG00000061531	-	-	0.010674	0.0139917	43.7733	10.8009	51.4567	3.88503	54.2133	5.59929	55.71	3.97393	60.7833	12.1499	72.4333	3.2014
ENSSSCG00000040779	CBS	cystathionine beta-synthase [Source:VGNC Symbol;Acc:VGNC:109183]	0.000279842	0.000649739	33.57	10.1623	68.7633	6.11079	62.3667	4.49183	78.4767	12.2451	26.9967	1.46029	62.19	18.1412
ENSSSCG00000023177	RRP9	ribosomal RNA processing 9, U3 small nucleolar RNA binding protein [Source:VGNC Symbol;Acc:VGNC:92468]	2.13634e-06	1.50405e-05	30.29	7.04718	60.9067	1.92204	60.02	5.51299	70.4033	5.81937	41.4133	4.74667	68.54	3.48521
ENSSSCG00000032320	TCIM	transcriptional and immune response regulator [Source:VGNC Symbol;Acc:VGNC:95587]	0.0018378	0.0030045	23.4833	16.8168	68.7833	12.5711	56.8667	19.0052	97.2033	27.1365	24.77	0.733689	59.8567	16.6706
ENSSSCG00000020906	GHSR	TNF superfamily member 10 [Source:NCBI gene (formerly Entrezgene);Acc:406191]	0.00480607	0.00691219	74.6233	29.578	64.8133	1.19266	22.9333	3.1206	38.75	9.78687	64.91	4.19532	63.0233	11.7165
ENSSSCG00000007674	ZAN	zonadhesin [Source:NCBI gene (formerly Entrezgene);Acc:397676]	0.0362229	0.041292	43.5533	4.87468	57.0833	26.0541	46.39	8.12369	33.5033	10.9543	73.49	9.30756	71.4833	18.9225
ENSSSCG00000034387	ARL2	ADP ribosylation factor like GTPase 2 [Source:VGNC Symbol;Acc:VGNC:97885]	0.000158346	0.000425341	33.9867	10.8917	60.9567	6.76561	62.3	1.37153	65.3567	2.60523	49.0533	2.99243	50.2567	2.2194
ENSSSCG00000007554	ZFAND2A	zinc finger AN1-type containing 2A [Source:VGNC Symbol;Acc:VGNC:95134]	1.42737e-05	6.33681e-05	17.14	4.56271	57.9267	2.50684	82.61	8.39662	82.78	16.3967	21.2767	1.48123	58.85	18.1941
ENSSSCG00000001912	PML	PML nuclear body scaffold [Source:VGNC Symbol;Acc:VGNC:99296]	3.65135e-07	3.75016e-06	78.7133	4.2324	42.16	5.36407	37.48	6.77577	28.9	5.36827	93.3167	9.50021	37.3133	9.46722
ENSSSCG00000014909	SYTL2	synaptotagmin like 2 [Source:VGNC Symbol;Acc:VGNC:93691]	6.62644e-06	3.63824e-05	145.25	44.2531	15.9167	3.34762	45.9233	2.12326	12.0167	1.7157	79.3633	6.22882	15.5067	1.65742
ENSSSCG00000041220	NDUFA7	NADH:ubiquinone oxidoreductase subunit A7 [Source:VGNC Symbol;Acc:VGNC:110211]	8.10998e-05	0.000249296	28.84	6.7887	61.3033	6.73479	60.48	4.34524	57.8467	7.99484	41.3767	1.16967	61.31	6.77191
ENSSSCG00000002959	FAM98C	family with sequence similarity 98 member C [Source:VGNC Symbol;Acc:VGNC:87999]	5.01187e-10	4.83366e-08	12.5567	3.59592	91.3267	4.26802	25.9167	1.44922	83.8267	11.407	18.8267	2.60164	74.7367	2.63345
ENSSSCG00000003789	CTH	cystathionine gamma-lyase [Source:NCBI gene (formerly Entrezgene);Acc:733654]	5.3988e-06	3.17656e-05	41.3367	9.52948	42.0067	2.845	76.51	7.04173	65.8133	2.75874	28.9733	3.20828	47.8433	7.17234
ENSSSCG00000055102	PFDN2	prefoldin subunit 2 [Source:HGNC Symbol;Acc:HGNC:8867]	1.69829e-05	7.17138e-05	26.4967	5.10729	56.3333	4.23802	53.91	4.15766	64.3167	9.75333	33.1767	2.24754	63.84	8.04556
ENSSSCG00000001963	EGLN3	egl-9 family hypoxia inducible factor 3 [Source:VGNC Symbol;Acc:VGNC:87589]	5.85436e-07	5.37985e-06	143.257	32.8985	17.07	11.5793	31.4167	4.75035	6.06333	1.50364	71.6133	1.22545	16.6033	6.50066
ENSSSCG00000037431	TIMM17A	translocase of inner mitochondrial membrane 17A [Source:VGNC Symbol;Acc:VGNC:104074]	0.000645549	0.00128375	36.77	6.94034	44.2067	4.13026	63.6633	1.94665	46.5933	4.33316	44.63	6.18675	47.37	4.40203
ENSSSCG00000021067	BLVRB	biliverdin reductase B [Source:VGNC Symbol;Acc:VGNC:85834]	6.87694e-07	6.00357e-06	30.4867	8.36894	34.31	2.60448	77.8067	5.75399	58.91	5.73509	43.4767	4.25094	32.0233	3.14993
ENSSSCG00000033385	-	-	1.30032e-08	3.89346e-07	100.883	14.996	23.28	3.98964	37.3	5.17939	17.0733	1.26085	77.24	3.45526	20.4433	3.48305
ENSSSCG00000033520	IL23A	interleukin 23 subunit alpha [Source:NCBI gene (formerly Entrezgene);Acc:100155546]	6.14112e-09	2.23383e-07	4.87667	2.58233	65.51	1.17656	27.1433	4.163	59.58	12.6365	6.28667	0.274287	110.94	13.1004
ENSSSCG00000017548	NGFR	nerve growth factor receptor [Source:VGNC Symbol;Acc:VGNC:90733]	1.49466e-05	6.52418e-05	66.0733	16.8214	26.9167	0.402534	36.4233	7.50218	29.4333	4.60958	84.6533	7.48562	27.8733	9.48342
ENSSSCG00000013891	CCDC124	coiled-coil domain containing 124 [Source:VGNC Symbol;Acc:VGNC:86251]	0.00112789	0.0019772	31.18	9.61201	44.0567	0.637992	55.29	2.21962	42.9867	6.01192	52.0633	3.45429	45.5933	0.74144
ENSSSCG00000020837	-	-	1.1285e-05	5.47324e-05	82.5767	16.9123	37.54	3.69931	30.0167	2.66939	29.69	1.69997	49.0567	3.2127	38.6733	1.5532
ENSSSCG00000011689	PLOD2	procollagen-lysine,2-oxoglutarate 5-dioxygenase 2 [Source:VGNC Symbol;Acc:VGNC:91567]	0.00136298	0.00231946	118.6	65.7817	10.22	0.856329	40.9233	6.95693	8.14	1.32578	76.58	4.2282	11.3767	1.20289
ENSSSCG00000026339	-	-	0.000574072	0.00116919	16.65	7.18685	54.4533	11.3888	53.77	5.48711	52.9733	9.6013	24.15	6.39172	58.2433	15.4465
ENSSSCG00000013896	MPV17L2	MPV17 mitochondrial inner membrane protein like 2 [Source:VGNC Symbol;Acc:VGNC:90333]	0.00027526	0.000642519	26.3667	4.73895	47.7967	6.11665	48.6467	2.32951	55.59	7.42099	37.6133	1.94608	41.6533	5.94628
ENSSSCG00000006923	GBP2	guanylate binding protein 2, interferon-inducible [Source:NCBI gene (formerly Entrezgene);Acc:100153137]	0.000310613	0.000702499	49.2333	8.88246	46.65	3.86035	22.96	0.852819	31.33	4.94595	54.3767	9.89052	49.8167	4.80272
ENSSSCG00000016653	DNAJB9	DnaJ heat shock protein family (Hsp40) member B9 [Source:VGNC Symbol;Acc:VGNC:96687]	0.000877469	0.00162985	33.24	18.2347	56.1767	3.37707	36.9267	4.13723	54.1567	3.56956	18.0533	1.93601	54.09	9.10211
ENSSSCG00000023903	ATP5ME	ATP synthase membrane subunit e [Source:NCBI gene (formerly Entrezgene);Acc:396950]	0.01374	0.0173841	31.84	7.99713	38.7467	3.4735	51.95	4.56299	35.59	8.01669	49.3433	5.07328	40.26	7.21476
ENSSSCG00000013622	TMEM205	transmembrane protein 205 [Source:VGNC Symbol;Acc:VGNC:94134]	2.70219e-06	1.84298e-05	19.8567	5.71238	52.7733	3.20332	37.0267	4.07412	49.67	6.49568	30.9167	1.36346	54.94	4.20565
ENSSSCG00000042089	KCTD11	potassium channel tetramerization domain containing 11 [Source:VGNC Symbol;Acc:VGNC:110645]	0.00216771	0.00350447	66.7133	39.1653	21.17	8.67296	36.8833	10.4555	10.4167	1.70295	79.2367	4.73127	22.38	9.72824
ENSSSCG00000021542	SNORA71	Small nucleolar RNA SNORA71 [Source:RFAM;Acc:RF00056]	7.19789e-10	4.83366e-08	14.0533	2.73105	51.74	0.380395	30.82	1.048	54.8733	5.26166	25.2567	2.76676	57.9467	2.11765
ENSSSCG00000023174	USP53	ubiquitin specific peptidase 53 [Source:VGNC Symbol;Acc:VGNC:94775]	0.00299591	0.00462909	37.3333	18.9093	41.1667	2.64141	34.2033	0.819288	42.3567	2.13313	17.8933	3.30122	60.4067	10.644
ENSSSCG00000036402	MYL9	myosin light chain 9 [Source:NCBI gene (formerly Entrezgene);Acc:100157760]	0.00123086	0.00212781	31.2333	9.75105	39.33	4.84678	42.9867	6.93427	59.4867	11.638	25.24	1.06719	29.54	4.77531
ENSSSCG00000016044	ORMDL1	ORMDL sphingolipid biosynthesis regulator 1 [Source:VGNC Symbol;Acc:VGNC:104015]	4.61112e-05	0.000157384	26.37	11.069	48.0767	1.01195	33.7267	3.8851	48.13	5.93548	17.69	0.717565	53.6533	6.4932
ENSSSCG00000006590	S100A8	S100 calcium binding protein A8 [Source:NCBI gene (formerly Entrezgene);Acc:100127488]	5.56174e-06	3.23693e-05	13.2533	7.86874	20.9367	2.45687	64.0967	9.0771	23.3333	5.48541	39.8	10.3599	61.1733	6.70108
ENSSSCG00000003261	-	-	6.80162e-05	0.000219107	21.5267	3.21985	34.0433	6.09984	55.95	3.31227	32.4033	5.71123	45.29	8.50765	31.4267	2.02505
ENSSSCG00000002898	LIN37	lin-37 DREAM MuvB core complex component [Source:VGNC Symbol;Acc:VGNC:98071]	7.18676e-05	0.000226418	20.02	6.22891	40.61	1.56522	38.36	3.78004	47.02	3.99655	28.8433	1.23896	43.4033	6.7404
ENSSSCG00000014780	TRIM21	tripartite motif containing 21 [Source:VGNC Symbol;Acc:VGNC:94398]	2.90473e-07	3.25107e-06	44.96	2.53213	32.2267	2.87889	24.2733	1.80666	24.3367	2.30166	56.7533	6.25799	32.7067	2.2409
ENSSSCG00000013991	C1orf35	chromosome 2 C1orf35 homolog [Source:VGNC Symbol;Acc:VGNC:86008]	0.00372695	0.00560971	20.9667	7.05765	37.5433	3.77267	38.2033	5.15776	36.3233	7.2832	35.2267	1.23856	44.7967	5.05364
ENSSSCG00000022258	-	-	1.42996e-05	6.33681e-05	15.1267	1.81621	43.4967	2.67508	18.0933	2.34564	33.6933	15.0847	23.0067	1.55053	78.7167	15.2333
ENSSSCG00000006781	CTTNBP2NL	CTTNBP2 N-terminal like [Source:VGNC Symbol;Acc:VGNC:87082]	0.000196394	0.00050079	54.4567	11.795	33.4033	3.80056	21.1633	0.965212	28.0633	1.11195	35.3833	3.7486	37.6567	3.07484
ENSSSCG00000031893	-	ADP-ribosylation factor 2 [Source:NCBI gene (formerly Entrezgene);Acc:100270721]	2.41991e-06	1.67665e-05	23.5667	2.06403	34.3633	0.86153	42.3633	2.46829	38.04	1.29572	23.9567	1.52133	45.5067	6.08007
ENSSSCG00000008556	KHK	ketohexokinase [Source:VGNC Symbol;Acc:VGNC:89425]	0.000215678	0.000533391	20.1233	5.57204	41.7433	4.45898	37.4267	5.48965	40.34	1.52539	30.7	1.27047	36.0833	2.78513
ENSSSCG00000017919	MED11	mediator complex subunit 11 [Source:VGNC Symbol;Acc:VGNC:90103]	0.000318674	0.000717017	21.71	9.02597	40.7867	0.942037	30.5533	2.28747	40.34	7.11416	24.3567	3.59835	48.3967	4.70449
ENSSSCG00000029438	SESN2	sestrin 2 [Source:VGNC Symbol;Acc:VGNC:92754]	9.5406e-07	7.78406e-06	12.1233	1.83647	50.2333	3.00404	27.7167	4.69353	45.7767	1.53318	11.45	1.30885	55.3167	12.4769
ENSSSCG00000050707	-	-	0.00018519	0.000479736	41.19	2.58023	36.6467	5.17129	19.62	3.15789	24.3533	2.01073	50.1333	11.0867	30.3833	2.7847
ENSSSCG00000060989	-	-	8.88717e-06	4.45891e-05	17.9867	6.59034	54.73	5.53152	8.79667	1.96826	36.8867	12.1591	24.2367	6.15365	58.5867	7.19917
ENSSSCG00000060530	C1R	complement C1r [Source:HGNC Symbol;Acc:HGNC:1246]	1.19886e-05	5.68807e-05	17.3767	2.7246	49.27	7.19831	12.2267	0.520801	29.5167	4.36133	38.9	10.4966	51.81	5.65257
ENSSSCG00000031831	CADM1	cell adhesion molecule 1 [Source:VGNC Symbol;Acc:VGNC:86134]	0.000332936	0.00074207	71.6033	25.8369	22.2667	3.08889	25.3367	2.07727	17.8433	2.22855	43.16	2.30996	18.7633	3.07054
ENSSSCG00000003289	ISOC2	isochorismatase domain containing 2 [Source:VGNC Symbol;Acc:VGNC:89228]	1.60341e-07	2.33297e-06	17.0167	3.40021	43.6	5.6551	32.34	1.87329	43.8033	1.84457	20.4	1.63643	41.25	0.485695
ENSSSCG00000040186	C12orf57	chromosome 5 C12orf57 homolog [Source:NCBI gene (formerly Entrezgene);Acc:100627746]	0.00164537	0.00271533	22.49	5.59713	33.9	2.77501	41.48	1.3015	36.5867	2.73189	31.9133	5.22403	31.0533	3.95582
ENSSSCG00000062074	Metazoa_SRP	Metazoan signal recognition particle RNA [Source:RFAM;Acc:RF00017]	0.0216956	0.0258394	13.58	8.16579	33.0767	16.6816	47.7867	4.17408	33.5667	9.05022	30.7333	7.62234	32.8933	4.95038
ENSSSCG00000008647	CMPK2	cytidine/uridine monophosphate kinase 2 [Source:VGNC Symbol;Acc:VGNC:86801]	2.7054e-05	0.000103588	13.3467	0.810021	48.4767	4.00792	10.2967	0.984395	46.87	11.8161	25.08	7.74388	46.82	9.29002
ENSSSCG00000025993	SGPP2	sphingosine-1-phosphate phosphatase 2 [Source:VGNC Symbol;Acc:VGNC:95931]	8.41157e-06	4.26936e-05	75.67	21.7399	15.1433	2.63069	25.6333	1.0062	12.13	0.710422	48.2533	3.46777	13.44	2.19543
ENSSSCG00000022101	BRCA1	BRCA1 DNA repair associated [Source:VGNC Symbol;Acc:VGNC:85869]	0.00344318	0.00522765	64.8	30.6338	17.8867	2.29587	23.88	0.919293	16.5967	2.50065	44.39	4.76627	22.3967	3.44618
ENSSSCG00000010104	-	-	0.00383815	0.0057277	23.8033	10.0972	29.7567	4.67851	43.5833	2.11387	29.3567	2.67029	35.7433	1.38121	26.7433	1.83522
ENSSSCG00000000248	-	-	9.38453e-07	7.72895e-06	31.6767	1.48547	8.49333	1.60787	50.7033	3.5062	15.9267	4.28976	62.31	13.7164	18.7233	2.82903
ENSSSCG00000008014	-	NUBP iron-sulfur cluster assembly factor 2, cytosolic [Source:VGNC Symbol;Acc:VGNC:90944]	6.94413e-06	3.74212e-05	13.7567	5.76148	40.3067	3.20737	31.3467	3.76873	38.38	2.83095	21.1633	2.03746	42.3233	5.35121
ENSSSCG00000061605	-	-	5.93836e-12	1.72806e-09	7.73	2.04824	53.3133	5.09951	7.21667	0.665307	24.7767	0.861181	10.0333	2.72839	84.1333	5.01415
ENSSSCG00000004454	ME1	malic enzyme 1 [Source:VGNC Symbol;Acc:VGNC:90095]	0.010557	0.0138592	53.0767	26.1135	17.1767	1.12518	41.3067	0.845596	34.0367	5.77751	22.8367	2.88552	18.7433	1.85052
ENSSSCG00000009018	SH3D19	SH3 domain containing 19 [Source:VGNC Symbol;Acc:VGNC:92821]	0.00128434	0.00221112	52.4533	15.1421	28.75	3.70282	25.96	1.23503	33.47	3.83915	22.7033	2.37709	23.32	1.62631
ENSSSCG00000032613	SNAI1	snail family transcriptional repressor 1 [Source:VGNC Symbol;Acc:VGNC:95508]	4.59441e-05	0.000157384	8.9	1.94903	49.2433	2.04339	19.8467	2.36542	39.33	12.0882	14.1267	2.33072	55.0667	15.3419
ENSSSCG00000008988	CCNG2	cyclin G2 [Source:VGNC Symbol;Acc:VGNC:86358]	0.00847867	0.0115014	56.3667	22.5774	22.5267	2.06539	20.7467	3.99032	26.1967	6.07237	29.4967	1.11164	30.7433	2.66583
ENSSSCG00000009945	FICD	FIC domain protein adenylyltransferase [Source:VGNC Symbol;Acc:VGNC:88135]	0.000306069	0.000696665	12.2233	1.25125	44.35	4.15527	29.9867	6.64064	46.0367	12.458	13.1067	2.1102	38.06	11.4174
ENSSSCG00000003592	SDC3	syndecan 3 [Source:VGNC Symbol;Acc:VGNC:92656]	2.28362e-05	9.02081e-05	45.4467	7.63898	29.6033	4.56625	19.5967	3.09486	17.8133	1.31394	43.4967	2.19828	26.7867	5.69693
ENSSSCG00000008978	CXCL11	C-X-C motif chemokine ligand 11 [Source:VGNC Symbol;Acc:VGNC:87102]	6.56402e-06	3.62946e-05	14.9233	4.16169	39.0467	7.86509	9.71333	0.106927	25.6933	5.78398	34.53	4.16863	58.1833	9.91071
ENSSSCG00000038036	TTLL11	tubulin tyrosine ligase like 11 [Source:VGNC Symbol;Acc:VGNC:109546]	2.0019e-05	8.09101e-05	76.0433	23.7812	11.48	0.468081	27.5467	3.44867	11.9967	1.93583	42.28	3.42886	11.4667	1.81853
ENSSSCG00000040735	DDAH1	dimethylarginine dimethylaminohydrolase 1 [Source:VGNC Symbol;Acc:VGNC:87200]	1.09418e-05	5.37857e-05	61.72	11.0879	18.1033	2.92201	36.1133	3.71888	23.3433	6.75068	28.0367	6.79456	13.29	2.75196
ENSSSCG00000006335	RGS4	regulator of G protein signaling 4 [Source:VGNC Symbol;Acc:VGNC:92266]	0.000176114	0.000458217	34.2333	11.3803	17.9067	1.08394	54.6133	7.35503	24.46	3.58275	20.4267	2.76193	28.7433	6.6527
ENSSSCG00000038182	-	-	0.00100531	0.00181704	4.49	1.30664	23	1.06438	28.2967	3.67429	41.3167	21.3662	23.6833	8.50332	58.49	11.6919
ENSSSCG00000011876	DTX3L	deltex E3 ubiquitin ligase 3L [Source:VGNC Symbol;Acc:VGNC:87469]	0.00705639	0.00974719	48.0333	18.57	26.5567	1.68524	18.7333	2.15087	22.1367	2.41691	35.79	1.64648	27.9367	2.04842
ENSSSCG00000052947	GSTA1	glutathione S-transferase alpha 1 [Source:NCBI gene (formerly Entrezgene);Acc:397682]	0.00739458	0.0101821	73.0233	42.4443	11.2467	2.85029	37.76	4.81897	12.67	0.901166	31.3633	2.11417	12.7067	6.33404
ENSSSCG00000024240	CCDC9	coiled-coil domain containing 9 [Source:VGNC Symbol;Acc:VGNC:86327]	5.60023e-06	3.23775e-05	14.1267	5.7212	39.14	2.10007	25.1367	1.09646	37.22	4.62986	23.02	1.48607	37.43	3.33748
ENSSSCG00000033788	OXLD1	oxidoreductase like domain containing 1 [Source:VGNC Symbol;Acc:VGNC:91114]	0.00871909	0.0117466	15.42	10.0438	30.6733	3.2864	38.1433	5.74865	28.0533	2.57228	31.8867	6.03792	29.7	2.096
ENSSSCG00000015798	ANKRD37	ankyrin repeat domain 37 [Source:VGNC Symbol;Acc:VGNC:96223]	2.60431e-08	6.33754e-07	64.81	11.1062	8.59	1.61109	26.6233	4.47248	4.40667	0.291433	53.9867	5.43576	11.2833	1.13289
ENSSSCG00000011133	PFKFB3	6-phosphofructo-2-kinase/fructose-2,6-biphosphatase 3 [Source:VGNC Symbol;Acc:VGNC:96480]	2.23298e-07	2.76165e-06	67.0667	10.3219	11.7233	3.81987	26.63	4.685	8.03667	1.53904	42.5567	6.73314	13.5367	4.11233
ENSSSCG00000003112	BBC3	BCL2 binding component 3 [Source:VGNC Symbol;Acc:VGNC:110415]	0.000414936	0.000901093	8.78667	3.80986	42.0767	0.947066	23.02	2.76051	41.3633	11.7993	14.21	1.07513	38.8767	14.0371
ENSSSCG00000047083	-	H2B clustered histone 21 [Source:VGNC Symbol;Acc:VGNC:109827]	8.76064e-05	0.000265557	23.2133	8.23034	22.32	2.99246	27.24	2.75153	21.8933	4.20975	49.35	4.92771	23.5367	3.39295
ENSSSCG00000002040	MRPL52	mitochondrial ribosomal protein L52 [Source:VGNC Symbol;Acc:VGNC:90375]	0.0166288	0.0204177	18.0433	3.42207	28.22	4.64296	36.1933	1.59381	26.58	2.85669	25.16	7.665	32.58	7.67005
ENSSSCG00000008090	IL1A	interleukin 1 alpha [Source:VGNC Symbol;Acc:VGNC:89091]	1.37899e-08	3.89346e-07	15.7067	6.79974	37.97	4.39307	10.64	2.36514	26.19	5.15064	11.1133	2.97547	64.74	0.610246
ENSSSCG00000006525	-	mucin 1, cell surface associated [Source:VGNC Symbol;Acc:VGNC:98822]	1.82629e-06	1.31765e-05	76.5467	18.9466	15.4867	2.39149	13.1167	3.20968	9.6	2.10516	38.57	3.67449	12.7233	1.90959
ENSSSCG00000039295	MRPL34	mitochondrial ribosomal protein L34 [Source:VGNC Symbol;Acc:VGNC:100173]	0.000707112	0.00136876	20.8167	2.34381	26.45	3.01209	36.11	3.50116	27.8733	2.435	25.4767	2.26522	25.9067	3.04213
ENSSSCG00000054633	-	-	0.016922	0.0206904	27.3533	21.4258	15.7833	10.9025	20.73	3.01209	13.59	10.5864	54.0433	12.8835	28.09	4.66539
ENSSSCG00000027745	ABCG1	ATP binding cassette subfamily G member 1 [Source:VGNC Symbol;Acc:VGNC:97858]	0.000218031	0.000537686	33.02	3.00287	24.7667	4.18151	16.0233	2.07572	21.3	0.725052	37.4467	6.00184	27.0167	4.56537
ENSSSCG00000000261	IGFBP6	insulin like growth factor binding protein 6 [Source:VGNC Symbol;Acc:VGNC:89059]	4.36724e-09	1.79362e-07	8.43	2.79072	41.4133	0.608714	17.4367	3.26468	27.4967	2.33787	16.63	2.73693	45.85	3.5196
ENSSSCG00000013463	LSM7	LSM7 homolog, U6 small nuclear RNA and mRNA degradation associated [Source:VGNC Symbol;Acc:VGNC:89876]	0.0479094	0.0532123	15.5167	4.33858	27.9167	5.00046	33.9233	2.99749	26.32	9.82959	26.2867	4.56292	26.7467	5.64945
ENSSSCG00000012324	IQSEC2	IQ motif and Sec7 domain ArfGEF 2 [Source:VGNC Symbol;Acc:VGNC:89195]	7.18448e-07	6.20995e-06	39.1167	2.93538	16.14	3.82647	21.45	1.35244	13.7533	2.67029	48.3167	8.08495	16.95	1.52974
ENSSSCG00000038888	C1orf122	chromosome 6 C1orf122 homolog [Source:VGNC Symbol;Acc:VGNC:86060]	0.00237166	0.00377357	15.5667	5.28895	30.8233	2.13149	28.2167	3.12809	26.69	4.20861	25.6833	0.520032	28.3133	3.20938
ENSSSCG00000013551	C3	complement C3 [Source:VGNC Symbol;Acc:VGNC:99600]	4.14356e-08	8.61268e-07	7.62667	1.88049	51.09	12.0848	2.43	0.183303	21.3867	2.3592	6.88333	0.803264	64.8167	6.78728
ENSSSCG00000033115	IFNAR1	interferon alpha and beta receptor subunit 1 [Source:VGNC Symbol;Acc:VGNC:89037]	0.0199385	0.0239098	49.26	24.8967	22.1467	2.3293	16.1233	0.520032	18.4067	0.813654	27.3067	3.71543	20.3	1.79419
ENSSSCG00000023320	-	cytochrome P450 family 3 subfamily A member 22 [Source:NCBI gene (formerly Entrezgene);Acc:100144468]	5.06514e-08	8.88053e-07	14.6133	1.03413	39.82	4.33252	7.00333	0.24173	16.34	8.48572	12.4433	2.15644	61.45	6.2352
ENSSSCG00000025208	RNF39	ring finger protein 39 [Source:NCBI gene (formerly Entrezgene);Acc:100141418]	1.56253e-05	6.7529e-05	11.6567	5.06621	34.0733	2.83805	23.9567	3.21531	37.6667	0.485215	13.0267	2.68228	30	7.11722
ENSSSCG00000041398	-	-	7.59477e-06	3.96214e-05	20.47	4.1635	26.8167	1.00246	27.5267	1.87105	31.4933	1.30634	11.78	1.43941	32.27	4.43596
ENSSSCG00000005925	EXOSC4	exosome component 4 [Source:VGNC Symbol;Acc:VGNC:87840]	0.00967068	0.0128697	18.4567	5.67215	20.97	1.83011	31.1867	4.98121	25.2733	2.10438	25.1	1.03116	25.2967	1.11195
ENSSSCG00000012026	ADAMTS1	ADAM metallopeptidase with thrombospondin type 1 motif 1 [Source:NCBI gene (formerly Entrezgene);Acc:497061]	3.56046e-09	1.63594e-07	34.0667	2.73284	13.8467	3.25214	18.07	1.29062	10.4267	2.07811	47.26	3.38638	20.7167	1.48382
ENSSSCG00000005040	GNPNAT1	glucosamine-phosphate N-acetyltransferase 1 [Source:VGNC Symbol;Acc:VGNC:103102]	0.00383166	0.0057277	16.9967	10.0203	24.86	0.510686	28.7967	3.14301	29.6133	2.03512	11.05	1.68935	31.1433	7.84035
ENSSSCG00000014672	TRIM34	tripartite motif containing 34 [Source:HGNC Symbol;Acc:HGNC:10063]	0.00519857	0.00735551	21.1767	4.11749	31.2433	0.613297	13.3767	1.16689	20.4967	6.10407	29.78	8.35733	26.1967	2.81543
ENSSSCG00000063544	-	-	0.000132678	0.000370057	10.8767	3.29426	28.4567	1.00605	24.9833	3.30759	29.0633	2.75848	20.27	2.14007	26.4967	5.2219
ENSSSCG00000022649	SLC7A11	solute carrier family 7 member 11 [Source:VGNC Symbol;Acc:VGNC:93171]	1.62459e-05	6.98653e-05	11.81	5.43745	21.8067	1.53604	35.3033	4.28113	30.61	1.36099	7.04667	0.512282	30.4	7.75163
ENSSSCG00000022592	FIBIN	fin bud initiation factor homolog [Source:VGNC Symbol;Acc:VGNC:99750]	1.72873e-05	7.2557e-05	24.69	0.509215	15.51	1.01868	35.4	2.27238	27.2833	5.5518	17.1767	3.92593	16.8633	0.81347
ENSSSCG00000039196	POLR2I	RNA polymerase II subunit I [Source:NCBI gene (formerly Entrezgene);Acc:414403]	6.16084e-05	0.000203728	13.9333	1.8885	25.6933	2.33928	25.7367	2.11387	26.78	1.46359	19.68	2.89684	24.0567	1.91147
ENSSSCG00000002908	ZBTB32	zinc finger and BTB domain containing 32 [Source:VGNC Symbol;Acc:VGNC:95068]	6.06255e-06	3.45922e-05	1.01	0.16	39.1633	4.67145	3.04667	0.431432	39.2367	3.46146	3.91333	1.26358	47.5867	17.5467
ENSSSCG00000053708	-	-	1.97657e-05	8.06331e-05	12.19	2.39639	30.2233	5.24067	22.4433	2.84243	27.59	2.40493	11.0433	0.475009	29.8967	4.58404
ENSSSCG00000009676	ZNF395	zinc finger protein 395 [Source:VGNC Symbol;Acc:VGNC:95235]	1.5499e-08	4.1335e-07	50.5633	4.91345	10.95	3.90534	15.7033	1.47825	10.23	2.19	34.7233	2.94731	10.52	3.89343
ENSSSCG00000002910	ALKBH6	alkB homolog 6 [Source:VGNC Symbol;Acc:VGNC:85261]	0.000306437	0.000696665	14.6833	3.23568	22.27	1.15637	27.7167	3.72514	24.91	1.86743	21.19	0.587963	20.49	1.0266
ENSSSCG00000003109	TMEM160	transmembrane protein 160 [Source:VGNC Symbol;Acc:VGNC:94100]	0.000958657	0.0017472	16.9667	10.7706	17.18	2.93285	36.54	1.32729	16.6033	4.04823	28.62	3.78287	14.1633	0.912433
ENSSSCG00000008000	RPUSD1	RNA pseudouridine synthase domain containing 1 [Source:VGNC Symbol;Acc:VGNC:92451]	0.000836942	0.00155789	13.0267	3.84994	25.2	2.34847	23.2933	2.17222	24.63	2.52951	20.0567	0.3073	23.1833	2.94643
ENSSSCG00000010437	PAPSS2	3'-phosphoadenosine 5'-phosphosulfate synthase 2 [Source:VGNC Symbol;Acc:VGNC:91173]	0.000351793	0.000779481	6.18	1.52069	34.1233	2.49233	11.4	2.13937	41.6567	17.5139	8.14667	2.37954	27.69	5.94619
ENSSSCG00000003262	TFPT	TCF3 fusion partner [Source:VGNC Symbol;Acc:VGNC:93923]	0.000711562	0.00136966	12.43	3.96413	22.3167	2.52352	25.5833	2.64583	25.49	2.90398	19.95	1.56272	22.74	2.2081
ENSSSCG00000008123	ARID5A	AT-rich interaction domain 5A [Source:VGNC Symbol;Acc:VGNC:85510]	0.000579287	0.00117391	17.5833	4.81017	29.72	3.87097	11.0867	1.82402	19.7467	2.45044	23.6867	2.44418	25.76	4.94592
ENSSSCG00000000045	NDUFA6	NADH:ubiquinone oxidoreductase subunit A6 [Source:VGNC Symbol;Acc:VGNC:90637]	4.58797e-06	2.82063e-05	12.4733	1.6083	25.0967	1.70462	23.14	1.88279	24.1	1.97818	16.8033	1.87788	25.9367	1.86822
ENSSSCG00000021411	H2BC5	H2B clustered histone 5 [Source:NCBI gene (formerly Entrezgene);Acc:100157327]	1.24957e-05	5.80251e-05	17.47	1.20403	17.23	1.45248	17.8467	0.534634	16.3133	1.875	33.4533	4.09612	22.1267	3.38276
ENSSSCG00000015657	PIGR	polymeric immunoglobulin receptor [Source:VGNC Symbol;Acc:VGNC:108607]	9.07153e-05	0.000273084	27.2	3.82867	22.28	3.94225	10.6433	2.271	15.9767	1.49948	18.08	1.03058	26.56	3.45362
ENSSSCG00000032728	EFNB1	ephrin B1 [Source:VGNC Symbol;Acc:VGNC:87576]	5.54773e-08	9.49641e-07	39.78	2.77352	14.4033	3.68793	15.34	1.10123	9.84667	0.0981495	26.3267	3.05002	14.81	2.52862
ENSSSCG00000022447	F3	coagulation factor III, tissue factor [Source:VGNC Symbol;Acc:VGNC:87864]	0.00392079	0.00582117	29.58	8.675	17.9533	2.00403	18.5567	2.28001	15.1233	0.800083	11.76	1.83475	27.0033	6.6903
ENSSSCG00000041449	-	-	0.000258645	0.000618622	16.0767	7.03382	28.4233	4.13553	9.65333	1.95342	15.65	5.1329	13.2233	0.903899	35.2033	7.08622
ENSSSCG00000058709	-	-	2.53676e-05	9.84264e-05	32.1567	6.78653	15.8033	2.08462	11.14	0.226053	9.95667	1.34812	34.5433	7.41	13.8967	2.30934
ENSSSCG00000026196	FAM13A	family with sequence similarity 13 member A [Source:VGNC Symbol;Acc:VGNC:98924]	1.56249e-08	4.1335e-07	46.7033	5.93134	10.14	2.28226	15.0133	1.16346	8.58333	0.651255	25.18	2.48191	10.8667	2.28675
ENSSSCG00000023603	-	UBA like domain containing 1 [Source:VGNC Symbol;Acc:VGNC:104089]	4.47441e-05	0.000155006	7.93667	2.84298	27.07	0.811911	15.9933	0.719884	29.9733	6.29025	10.6367	0.362951	24.8467	6.33442
ENSSSCG00000009998	CASTOR1	cytosolic arginine sensor for mTORC1 subunit 1 [Source:VGNC Symbol;Acc:VGNC:103913]	9.14783e-05	0.000274435	8.13	1.28767	29.9467	1.83056	17.9533	3.18134	28.4333	8.47345	9.05667	0.40501	22.9033	4.55162
ENSSSCG00000023048	Metazoa_SRP	Metazoan signal recognition particle RNA [Source:RFAM;Acc:RF00017]	0.0205021	0.0245183	11.8633	6.69839	11.07	0.866949	40.4133	14.9046	15.77	10.383	22.1667	11.3493	14.2067	5.64802
ENSSSCG00000057701	-	-	3.67659e-05	0.000134063	12.94	2.9643	15.78	0.642106	27.2633	3.35733	21.73	2.43465	21.3333	0.795005	16.39	0.682349
ENSSSCG00000017466	CCR7	C-C motif chemokine receptor 7 [Source:NCBI gene (formerly Entrezgene);Acc:396663]	0.00019821	0.00050079	3.38	0.589661	30.43	2.78986	4.28	0.545252	35.88	15.529	10.7567	2.37975	30.2533	7.14024
ENSSSCG00000033262	CD74	CD74 molecule [Source:VGNC Symbol;Acc:VGNC:86428]	2.4734e-06	1.70022e-05	2.29667	0.829779	32.34	4.96274	1.51333	0.447921	31.57	3.98406	3.55667	1.11253	43.61	13.1842
ENSSSCG00000009474	SCEL	sciellin [Source:VGNC Symbol;Acc:VGNC:92618]	5.34563e-06	3.17656e-05	51.5133	14.3349	6.77	0.314325	19.21	0.515073	7.91	1.15763	21.7833	0.666658	6.95667	1.42005
ENSSSCG00000007652	PPP1R35	protein phosphatase 1 regulatory subunit 35 [Source:VGNC Symbol;Acc:VGNC:91733]	0.000120583	0.000340675	9	4.84214	25.08	1.05773	18.84	1.48395	22.14	1.69361	16.2967	1.24685	20.2433	2.9647
ENSSSCG00000024697	TMEM125	transmembrane protein 125 [Source:VGNC Symbol;Acc:VGNC:94073]	2.72585e-07	3.13115e-06	8.14667	1.90553	32.8667	6.60159	12.37	1.783	35.2833	3.27714	6.25667	1.43507	16.3967	1.28617
ENSSSCG00000003047	-	-	7.2101e-05	0.000226418	15.8833	5.79431	23.6567	2.53016	10.07	1.57991	25.15	4.25931	6.71	1.1166	24.5233	3.55854
ENSSSCG00000038777	C7orf50	chromosome 3 C7orf50 homolog [Source:VGNC Symbol;Acc:VGNC:86027]	0.0036491	0.00550202	8.98	4.20148	20.2067	3.17013	21.0867	0.577437	20.8167	3.34593	14.87	3.1817	19.07	3.56129
ENSSSCG00000010252	HKDC1	hexokinase domain containing 1 [Source:VGNC Symbol;Acc:VGNC:88894]	1.30392e-06	1.00736e-05	34.2833	5.45568	12.6833	2.23791	12.7867	1.97794	10.5167	0.411987	21.58	2.07181	11.66	1.83502
ENSSSCG00000060462	-	-	3.4201e-08	7.65575e-07	42.6367	7.6701	4.99667	0.277369	18.4767	0.916752	2.19667	1.19215	29.1833	3.54741	5.06667	1.15093
ENSSSCG00000021180	POLR2K	RNA polymerase II, I and III subunit K [Source:VGNC Symbol;Acc:VGNC:98836]	0.00654187	0.00906516	8.29	1.54269	19.1467	2.57092	15.53	2.03	19.8733	5.94799	14.28	0.8	24.6333	7.09289
ENSSSCG00000040745	ZNF771	zinc finger protein 771 [Source:VGNC Symbol;Acc:VGNC:110733]	0.00218457	0.0035252	13.26	2.54937	12.89	1.44876	23.38	3.1031	14.4633	3.01888	20	3.70987	17.4967	1.07472
ENSSSCG00000015073	TAGLN	transgelin [Source:VGNC Symbol;Acc:VGNC:93730]	2.70188e-05	0.000103588	7.04	1.43656	18.26	4.13729	10.6733	1.22541	43.7933	12.8947	3.93667	0.793872	15.5567	3.23166
ENSSSCG00000056351	5S_rRNA	5S ribosomal RNA [Source:RFAM;Acc:RF00001]	0.0118395	0.0153352	11.9533	5.38743	20.2967	1.15245	10.2667	3.01631	13.15	2.13403	22.6833	3.04884	18.47	6.39299
ENSSSCG00000029761	-	-	0.00344057	0.00522765	8.01667	6.37622	22.08	2.48139	19.6467	3.63629	23.7567	5.64204	8.68333	2.96564	14.6167	4.83224
ENSSSCG00000025013	RTN1	reticulon 1 [Source:NCBI gene (formerly Entrezgene);Acc:100152394]	0.000103772	0.000304003	23.83	1.75348	10.0067	0.238607	11.8233	0.583809	6.95667	3.25959	34.1867	10.6134	9.79333	3.87776
ENSSSCG00000042641	-	-	5.33686e-09	2.02569e-07	30.62	6.16114	3.87333	0.928781	15.3467	1.89959	2.68667	0.791539	40.0033	2.98929	3.31667	0.921104
ENSSSCG00000012132	ASB9	ankyrin repeat and SOCS box containing 9 [Source:VGNC Symbol;Acc:VGNC:85568]	0.0175529	0.0213421	12.5733	0.900074	17.79	3.22619	9.66	0.76922	11.78	4.10881	22.0233	7.36612	18.5733	3.41998
ENSSSCG00000021902	GABRP	gamma-aminobutyric acid type A receptor subunit pi [Source:VGNC Symbol;Acc:VGNC:88314]	2.36924e-05	9.31686e-05	12.3333	5.31805	22.31	3.12332	2.82667	0.107858	14.93	5.03687	7.33333	0.923977	32.1367	6.38703
ENSSSCG00000039751	NLRC5	NLR family CARD domain containing 5 [Source:VGNC Symbol;Acc:VGNC:90782]	1.21625e-05	5.73938e-05	18.43	2.11171	13.8133	1.4126	11.2433	1.51856	8.99667	0.82002	26.3833	3.99455	12.6667	2.69741
ENSSSCG00000006002	CCN3	cellular communication network factor 3 [Source:VGNC Symbol;Acc:VGNC:96575]	0.000170337	0.000449257	11.5967	2.93258	19.2567	1.64686	6.23667	0.296873	17.4533	2.52809	15.1967	4.17278	20.7567	2.27474
ENSSSCG00000016851	OSMR	oncostatin M receptor [Source:VGNC Symbol;Acc:VGNC:91082]	0.000738846	0.0014022	36.31	15.2165	9.02667	1.1491	10.4167	1.01298	6.62333	0.640417	17.6767	1.26112	8.98	0.632376
ENSSSCG00000037549	GCLM	glutamate-cysteine ligase modifier subunit [Source:VGNC Symbol;Acc:VGNC:88387]	0.00123043	0.00212781	14.86	5.9896	11.2167	0.455448	22.21	2.21244	17.9567	0.38371	10.2133	0.12741	12.5167	1.72152
ENSSSCG00000035565	CCDC134	coiled-coil domain containing 134 [Source:VGNC Symbol;Acc:VGNC:86256]	0.000102389	0.000300962	8.57667	0.773714	14.7167	1.17951	21.7767	3.36143	18.0467	2.40178	9.26667	0.77242	15.7467	3.56203
ENSSSCG00000013181	SERPING1	serpin family G member 1 [Source:VGNC Symbol;Acc:VGNC:92745]	0.00027216	0.000638698	18.26	3.40551	16.2767	3.05368	6.11333	0.24173	9.94667	2.58198	17.25	3.12779	19.6867	2.4881
ENSSSCG00000001245	POLR1H	RNA polymerase I subunit H [Source:NCBI gene (formerly Entrezgene);Acc:100152094]	0.0010427	0.0018615	8.37	2.69238	17.34	2.55125	15.1633	2.5154	15.1767	1.37791	10.6	1.07224	16.91	1.91565
ENSSSCG00000036015	TSSC4	tumor suppressing subtransferable candidate 4 [Source:HGNC Symbol;Acc:HGNC:12386]	0.00176123	0.00288471	7.69	3.1432	14.8467	0.983379	15.78	0.693974	15.3933	1.80359	13.6233	2.35152	15.3167	1.28021
ENSSSCG00000000764	HDHD5	haloacid dehalogenase like hydrolase domain containing 5 [Source:VGNC Symbol;Acc:VGNC:88823]	0.0201181	0.0240921	10.3	3.0389	13.55	0.672235	18.9	2.87922	13.15	0.791896	13.94	1.45709	12.5467	3.76835
ENSSSCG00000028571	SLX9	SLX9 ribosome biosis factor [Source:VGNC Symbol;Acc:VGNC:87948]	0.00887586	0.011921	7.6	4.78676	15.5467	0.648563	17.4433	3.15899	13.5867	0.944475	14.6733	1.69134	13.43	1.11906
ENSSSCG00000054190	ATP1A4	ATPase Na+/K+ transporting subunit alpha 4 [Source:HGNC Symbol;Acc:HGNC:14073]	3.98695e-07	4.04721e-06	4.58	0.087178	18.3933	2.30966	11.6067	0.733576	23.95	1.58981	4.65	0.353836	19.0567	4.48768
ENSSSCG00000039873	DCXR	dicarbonyl and L-xylulose reductase [Source:VGNC Symbol;Acc:VGNC:98985]	0.000175997	0.000458217	8.94	2.23108	15.3133	0.765398	18.5133	1.77652	14.63	2.33082	14.01	0.41328	10.8167	1.33463
ENSSSCG00000012490	TMEM35A	transmembrane protein 35A [Source:VGNC Symbol;Acc:VGNC:94172]	0.00474374	0.0068338	14.45	3.51915	12.2567	0.629391	8.44667	1.11384	13.19	1.52056	18.35	3.3342	14.0467	1.70705
ENSSSCG00000039745	HMOX1	heme oxygenase 1 [Source:NCBI gene (formerly Entrezgene);Acc:445512]	0.00069984	0.00136071	8.98333	1.32885	7.20667	0.651255	27.5567	2.80004	9.14667	2.41194	13.43	1.75605	14.1533	9.20077
ENSSSCG00000031715	CARD9	caspase recruitment domain family member 9 [Source:VGNC Symbol;Acc:VGNC:86189]	0.000969181	0.00175903	7.53	3.24612	18.4233	1.51309	12.96	2.50034	16.0533	2.61338	8.07	0.553805	14.6733	3.50409
ENSSSCG00000000980	ALG12	ALG12 alpha-1,6-mannosyltransferase [Source:VGNC Symbol;Acc:VGNC:85248]	7.68326e-06	3.96892e-05	5.82333	1.84722	17.12	1.00464	11.6267	1.12046	15.8	0.295127	9.24333	0.743259	16.9667	3.15982
ENSSSCG00000004529	POLI	DNA polymerase iota [Source:VGNC Symbol;Acc:VGNC:91636]	0.00020553	0.000515412	35.88	14.5373	5.01	0.929677	6.89333	0.899185	3.66667	0.765398	18.21	3.18595	5.93333	1.81368
ENSSSCG00000006392	IGSF8	immunoglobulin superfamily member 8 [Source:VGNC Symbol;Acc:VGNC:89069]	0.00156369	0.00261013	6.56333	2.54638	16.4767	3.04494	11.9267	2.16255	14.3867	1.53324	10.3333	1.44223	14.92	2.11601
ENSSSCG00000031799	TMEM139	transmembrane protein 139 [Source:VGNC Symbol;Acc:VGNC:94087]	1.50716e-07	2.23008e-06	27.8	5.0336	5.78667	1.18509	9.89	0.946203	3.2	0.450333	22.4233	3.09253	5.21	1.20715
ENSSSCG00000010444	LIPM	lipase family member M [Source:VGNC Symbol;Acc:VGNC:89742]	0.0333547	0.0382637	5.35667	2.04407	12.63	1.23657	12.8033	3.5548	17.7533	5.21115	8.21	2.10516	17.46	8.55886
ENSSSCG00000039731	-	glutaredoxin [Source:NCBI gene (formerly Entrezgene);Acc:397463]	0.000228611	0.000560612	8.32667	1.53027	11.1167	1.14692	15.2033	1.58614	11.9767	0.243379	12.74	1.2644	14.63	1.18368
ENSSSCG00000013147	FAM111B	FAM111 trypsin like peptidase B [Source:VGNC Symbol;Acc:VGNC:87889]	4.79641e-06	2.90782e-05	29.8267	8.22372	5.36	0.450777	9.33	0.931504	3.46667	0.53799	18.89	1.87585	5.88667	0.68792
ENSSSCG00000017723	CCL2	chemokine (C-C motif) ligand 2 [Source:NCBI gene (formerly Entrezgene);Acc:397422]	7.53983e-06	3.96214e-05	5.69	0.985343	13.3533	1.41677	8.92667	0.949965	8.27333	2.78741	13.6433	2.83861	22.8067	2.84556
ENSSSCG00000005240	DOCK8	dedicator of cytokinesis 8 [Source:VGNC Symbol;Acc:VGNC:87398]	0.000112545	0.000322138	25.9967	8.46577	6.96333	0.796576	9.96333	0.915933	7.2	0.542863	15.6367	1.06308	6.36	0.455741
ENSSSCG00000002512	DEGS2	delta 4-desaturase, sphingolipid 2 [Source:VGNC Symbol;Acc:VGNC:87242]	1.24135e-05	5.80251e-05	25.8067	8.74506	3.45333	2.81006	11.1167	1.07002	1.11667	0.729543	24.83	2.11454	5.78333	2.56446
ENSSSCG00000040452	TMEM241	transmembrane protein 241 [Source:VGNC Symbol;Acc:VGNC:94151]	0.0141986	0.0177584	9.49333	4.67051	16.3767	0.713045	9.65333	1.60724	14.1033	4.03596	8.04333	1.3456	14.3367	1.11447
ENSSSCG00000022895	CRYBG3	crystallin beta-gamma domain containing 3 [Source:VGNC Symbol;Acc:VGNC:87020]	0.0499415	0.0552584	18.89	8.54356	11.7567	1.19885	7.53667	0.807486	11.55	1.93536	10.0633	1.18989	11.89	1.57617
ENSSSCG00000035561	-	-	0.00060738	0.00122458	6.25333	1.5789	15.1833	0.762911	12.4167	2.0567	15.2267	3.2338	10.4267	1.045	11.3867	1.26271
ENSSSCG00000033089	-	-	0.0118226	0.0153352	13.2367	6.26291	13.44	0.788606	4.50333	0.378197	8.71333	1.6083	15.3533	3.55742	14.0233	2.79386
ENSSSCG00000053280	H2AC6	H2A clustered histone 6 [Source:HGNC Symbol;Acc:HGNC:4733]	0.000821533	0.00154053	9.12667	4.75864	9.32667	2.13055	6.70333	1.04615	6.99333	0.867256	21.64	5.54917	14.9933	2.3546
ENSSSCG00000015999	FKBP7	FKBP prolyl isomerase 7 [Source:VGNC Symbol;Acc:VGNC:96302]	6.76688e-07	5.96716e-06	4.26	1.33626	18.2933	1.41514	6.66333	0.700024	20.4733	3.31174	2.70333	1.0874	16.2467	3.58882
ENSSSCG00000004452	PRSS35	serine protease 35 [Source:VGNC Symbol;Acc:VGNC:91883]	0.000143177	0.000389389	15.74	1.71	6.45333	0.597188	13.14	0.845044	12.6467	3.67818	13.96	1.63009	6.59667	0.745408
ENSSSCG00000025052	BPIFB6	BPI fold containing family B member 6 [Source:VGNC Symbol;Acc:VGNC:95811]	0.000320023	0.0007182	8.98	1.73589	10.1267	1.32323	17.48	0.940638	11.89	0.19975	9.80333	2.83726	10.0633	1.32519
ENSSSCG00000010259	TYSND1	trypsin like peroxisomal matrix peptidase 1 [Source:VGNC Symbol;Acc:VGNC:94621]	7.42132e-05	0.00023058	7.32333	0.832847	11.04	0.768635	19.72	3.79569	10.72	1.35237	9.47667	0.73146	10.0467	1.86979
ENSSSCG00000031132	SIVA1	SIVA1 apoptosis inducing factor [Source:HGNC Symbol;Acc:HGNC:17712]	0.0001542	0.000416769	5.81333	2.29927	13.13	1.00881	12.7033	1.28749	12.9867	1.45782	11.6033	0.572393	11.3733	0.0635085
ENSSSCG00000022128	MXI1	MAX interactor 1, dimerization protein [Source:VGNC Symbol;Acc:VGNC:111123]	0.000936627	0.0017142	26.74	10.7557	7.37333	1.72402	7.15333	0.531539	6.01667	1.56721	11.55	0.246374	8.02667	1.43005
ENSSSCG00000059591	ADM2	adrenomedullin 2 [Source:NCBI gene (formerly Entrezgene);Acc:100517471]	4.02282e-05	0.000144524	5.52333	1.9936	17.06	0.93984	11.1267	2.1485	15.12	0.546168	5.82667	1.36764	12.0467	3.39279
ENSSSCG00000063342	-	-	0.047486	0.0528766	16.1733	7.61518	10.5367	1.46678	6.72333	1.75187	8.64	1.17171	13.6433	1.64476	9.48333	1.025
ENSSSCG00000006099	ESRP1	epithelial splicing regulatory protein 1 [Source:VGNC Symbol;Acc:VGNC:87791]	7.03106e-05	0.000223164	7.20667	2.66123	15.7067	2.25615	7.71333	0.581062	15.15	3.12288	4.01667	0.248462	14.21	2.48731
ENSSSCG00000006862	VCAM1	vascular cell adhesion molecule 1 [Source:NCBI gene (formerly Entrezgene);Acc:396925]	2.87064e-06	1.94269e-05	4.93	1.3647	11.31	0.96566	3.58	0.286182	12.2767	2.871	6.87333	0.155027	24.18	4.95295
ENSSSCG00000003317	ZNF787	zinc finger protein 787 [Source:VGNC Symbol;Acc:VGNC:95303]	0.00252417	0.00397762	5.24333	2.63386	11.73	0.580259	10.76	1.40225	13.72	1.91507	9.11333	1.05249	11.6367	2.71841
ENSSSCG00000005423	ABCA1	ATP binding cassette subfamily A member 1 [Source:NCBI gene (formerly Entrezgene);Acc:100152112]	0.000709848	0.00136966	10.35	2.82793	10.4733	1.62949	3.48667	0.326548	8.11667	0.573265	16.41	4.31282	12.6133	2.35339
ENSSSCG00000017885	SMTNL2	smoothelin like 2 [Source:VGNC Symbol;Acc:VGNC:93268]	0.00224196	0.00361113	18.5	7.45009	5.89667	2.74577	9.31	3.52858	4.26667	0.347035	16.5567	2.23628	5.82	2.92111
ENSSSCG00000038941	SNAPC5	small nuclear RNA activating complex polypeptide 5 [Source:VGNC Symbol;Acc:VGNC:93283]	8.12753e-06	4.17372e-05	4.76333	0.565184	13.08	1.22577	8.03	1.1425	13.58	2.26603	6.64333	1.21327	13.5667	1.45946
ENSSSCG00000040089	TEDC1	tubulin epsilon and delta complex 1 [Source:VGNC Symbol;Acc:VGNC:93861]	0.000675867	0.00132592	7.92	3.38022	7.71667	0.128582	16.18	2.53572	7.75	0.733008	11.3533	1.33822	6.81333	1.87836
ENSSSCG00000007778	CFAP119	cilia and flagella associated protein 119 [Source:VGNC Symbol;Acc:VGNC:86282]	6.21896e-06	3.52543e-05	3.54	1.10014	15.1967	2.52397	7.26	2.25635	11.08	0.773111	6.11667	0.28589	13.62	1.32774
ENSSSCG00000024152	ETV6	ETS variant transcription factor 6 [Source:VGNC Symbol;Acc:VGNC:87815]	3.51023e-07	3.64813e-06	17.6633	3.04635	6.96	0.721942	7.28	0.446766	4.82333	0.542433	13.87	0.544426	5.99	0.849294
ENSSSCG00000038911	KLF2	KLF transcription factor 2 [Source:NCBI gene (formerly Entrezgene);Acc:100174959]	0.00227549	0.00364496	7.20667	2.41548	9.73667	0.976542	4.95667	1.01864	8.29667	1.22419	12.3	1.75297	13.9867	3.83017
ENSSSCG00000040359	GOLGA7B	golgin A7 family member B [Source:VGNC Symbol;Acc:VGNC:88553]	3.34949e-07	3.52302e-06	1.18	0.430929	11.2533	0.38371	3.28333	0.318172	15.68	2.94063	4.49667	0.635164	19.5933	3.75132
ENSSSCG00000060860	TNF	tumor necrosis factor [Source:NCBI gene (formerly Entrezgene);Acc:397086]	7.42187e-05	0.00023058	2.29667	0.585947	14.5433	2.60051	3.75	0.173494	13.37	2.85426	3.43667	0.288848	17.7867	6.21232
ENSSSCG00000007748	PSPH	phosphoserine phosphatase [Source:VGNC Symbol;Acc:VGNC:91931]	6.66802e-06	3.63824e-05	8.14	0.350856	8.07667	0.543078	13.8967	1.08933	7.50667	0.613297	6.80333	0.467047	9.68	1.63612
ENSSSCG00000033171	MAPK11	mitogen-activated protein kinase 11 [Source:VGNC Symbol;Acc:VGNC:89997]	0.0290481	0.0339024	6.13333	2.52496	9.17667	0.344287	11.3833	1.55095	9.67667	0.626605	8.72	0.936963	8.59	1.9993
ENSSSCG00000003219	GARIN5A	golgi associated RAB2 interactor 5A [Source:VGNC Symbol;Acc:VGNC:87979]	0.0206179	0.024623	5.61333	2.97001	11.32	0.580259	9.46333	3.83616	9.92667	2.23719	5.4	1.27326	11.74	1.72346
ENSSSCG00000006755	DENND2C	DENN domain containing 2C [Source:HGNC Symbol;Acc:HGNC:24748]	0.00114464	0.00199854	12.0833	3.8591	9.29	0.209523	5.11333	0.0665833	8.58667	0.270247	6.68667	0.728583	11.7033	0.311823
ENSSSCG00000023814	FAIM	Fas apoptotic inhibitory molecule [Source:VGNC Symbol;Acc:VGNC:87882]	0.0167179	0.0204982	8.6	2.03148	9.83	1.15547	9.71	1.68722	10.3433	0.873747	4.84	1.10485	10.0033	2.69587
ENSSSCG00000063428	MYL6B	myosin light chain 6B [Source:HGNC Symbol;Acc:HGNC:29823]	0.000883026	0.00163669	6.19667	6.27676	16.9367	2.68973	0	0	14.46	4.84793	1.85667	3.21584	13.65	4.42817
ENSSSCG00000016918	MAP3K1	mitogen-activated protein kinase kinase kinase 1 [Source:VGNC Symbol;Acc:VGNC:98104]	0.0377176	0.0428186	14.86	7.33869	7.77	0.799937	5.46667	0.565803	5.82	2.12365	9.24333	0.555188	9.55333	1.43685
ENSSSCG00000031616	FOSB	FosB proto-onco, AP-1 transcription factor subunit [Source:VGNC Symbol;Acc:VGNC:88190]	8.43828e-09	2.94665e-07	21.37	1.34402	5.12333	1.19939	6.43	1.11072	4.16333	1.62165	8.99333	0.604842	6.56333	1.28749
ENSSSCG00000011600	SLC6A6	solute carrier family 6 member 6 [Source:VGNC Symbol;Acc:VGNC:93166]	2.37836e-09	1.22136e-07	17.1633	2.18852	4.82667	0.358376	5.04667	0.555818	2.73	0.311929	16.4367	0.795131	6.02333	1.16165
ENSSSCG00000027169	ENOSF1	enolase superfamily member 1 [Source:VGNC Symbol;Acc:VGNC:87705]	2.11836e-07	2.74568e-06	3.64	0.8747	14.1167	1.29832	6.13667	0.441173	14.9533	2.64716	3.10333	0.540401	9.41333	0.692122
ENSSSCG00000002650	-	adenine phosphoribosyltransferase [Source:VGNC Symbol;Acc:VGNC:85428]	0.000114224	0.000325875	4.90667	0.255799	8.51333	0.786532	11.3433	1.76137	9.68333	0.501232	6.01333	1.26619	10.4933	1.63638
ENSSSCG00000004607	PYGO1	pygopus family PHD finger 1 [Source:VGNC Symbol;Acc:VGNC:98231]	1.48089e-05	6.49655e-05	5.71667	3.16516	12.0933	0.610109	6.22333	0.297377	12.12	1.67296	2.84333	0.353883	11.5133	0.546016
ENSSSCG00000059584	-	-	4.3399e-05	0.000151549	6.64	1.8796	5.79	1.22992	13.0233	0.6812	6.19667	1.38536	11.8	1.48	6.95667	0.935111
ENSSSCG00000031130	ZBED1	zinc finger BED-type containing 1 [Source:VGNC Symbol;Acc:VGNC:95054]	0.0156142	0.0193625	11.3833	5.08159	6.60667	1.10278	4.94333	2.18129	5.02	0.9992	13.2733	3.46304	8.33	1.67269
ENSSSCG00000034220	-	-	0.00463186	0.00669472	4.44	1.85	8.68667	1.08006	11.4533	0.620108	8.91667	2.18086	7.33333	1.91398	8.51667	1.38428
ENSSSCG00000024166	SLC2A6	solute carrier family 2 member 6 [Source:VGNC Symbol;Acc:VGNC:93051]	0.000109177	0.000313525	1.69667	0.375411	12.9067	0.829779	1.98667	0.627402	10.99	2.96405	4.25333	1.48129	16.6567	6.15581
ENSSSCG00000000975	PANX2	pannexin 2 [Source:VGNC Symbol;Acc:VGNC:91167]	0.00069211	0.00135474	7.96667	2.55191	5.10667	0.995507	13.64	2.68887	6.96333	1.13509	9.85667	1.53956	4.65667	1.56756
ENSSSCG00000000411	NAB2	NGFI-A binding protein 2 [Source:VGNC Symbol;Acc:VGNC:90560]	0.00648962	0.00900706	5.87667	1.38276	7.46333	0.578389	10.2067	1.18543	9.02	1.3015	8.31333	0.340049	7.27	1.31259
ENSSSCG00000001909	STRA6	signaling receptor and transporter of retinol STRA6 [Source:VGNC Symbol;Acc:VGNC:93573]	4.58158e-06	2.82063e-05	1.18667	0.422532	15.93	4.97072	1.52333	0.218251	21.1533	4.90017	0.456667	0.28006	7.83	1.83322
ENSSSCG00000006588	-	S100 calcium binding protein A9 [Source:VGNC Symbol;Acc:VGNC:92547]	7.03598e-05	0.000223164	3.5	2.10257	8.05667	2.48577	10.3333	0.501631	7.65667	0.964642	5.25333	0.137961	13.1	1.40182
ENSSSCG00000036956	SOCS3	suppressor of cytokine signaling 3 [Source:VGNC Symbol;Acc:VGNC:99052]	0.000105021	0.000306632	10.58	2.91124	6.36667	0.3177	6.18	1.48253	4.49333	0.416693	14.1233	1.85284	5.76333	1.59701
ENSSSCG00000015579	PTGS2	prostaglandin-endoperoxide synthase 2 [Source:NCBI gene (formerly Entrezgene);Acc:397590]	4.46831e-10	4.83366e-08	3.77667	1.55049	7.31	1.1622	4.34333	0.923815	5.94	0.5866	2.61	0.265141	23.3633	1.76936
ENSSSCG00000002474	PPP4R4	protein phosphatase 4 regulatory subunit 4 [Source:VGNC Symbol;Acc:VGNC:91759]	0.00333203	0.00508215	10.74	2.28	7.47	2.01286	5.60667	0.406981	4.35667	1.46029	11.53	2.99211	7.63	0.759737
ENSSSCG00000002001	REC8	REC8 meiotic recombination protein [Source:VGNC Symbol;Acc:VGNC:92193]	0.00129623	0.00221884	7.79	2.93169	8.81333	1.66836	5.20667	0.598025	5.14667	0.542433	11.8333	0.593661	8.53333	1.07825
ENSSSCG00000060127	-	-	1.76918e-05	7.35472e-05	21.07	7.83215	1.27667	0.215484	7.17333	0.75182	0.996667	0.0929157	14.8733	0.317857	1.88333	0.127017
ENSSSCG00000010054	ADORA2A	adenosine A2a receptor [Source:VGNC Symbol;Acc:VGNC:85148]	0.00356661	0.00539238	3.15667	1.16316	9.49667	2.81002	8.39	2.49092	8.95333	1.54717	6.79	0.25865	10.3167	0.568888
ENSSSCG00000061690	-	-	0.00459863	0.00665771	5.50667	1.7361	7.77	0.850353	9.68	0.960625	6.65667	0.347755	10.04	1.03769	7.32	1.74691
ENSSSCG00000039658	-	-	5.56639e-07	5.22523e-06	20.7433	4.06879	4.46	0.831445	3.89333	0.0450925	4.05333	0.223681	8.30667	1.67956	4.26667	0.720578
ENSSSCG00000024759	CX3CL1	C-X3-C motif chemokine ligand 1 [Source:HGNC Symbol;Acc:HGNC:10647]	1.10906e-06	8.72262e-06	6.95667	0.231805	8.74	0.440341	4.94	0.314325	5.03	0.697782	8.72333	0.53351	11.2033	1.4223
ENSSSCG00000028723	CCDC102A	coiled-coil domain containing 102A [Source:VGNC Symbol;Acc:VGNC:86241]	0.0183355	0.0222628	4.63	1.42979	8.28333	1.05306	9.19333	2.20754	9.63	1.94933	6.44667	0.59096	6.98667	1.63812
ENSSSCG00000040910	APOH	apolipoprotein H [Source:VGNC Symbol;Acc:VGNC:85423]	0.0053814	0.0075896	4.47333	1.36181	10.1967	4.81099	2.71667	0.52653	5.49667	1.51117	8.65	1.92632	13.2733	3.97926
ENSSSCG00000035355	F2R	coagulation factor II thrombin receptor [Source:NCBI gene (formerly Entrezgene);Acc:100521609]	0.000483492	0.00100978	15.8533	5.9936	3.94667	0.687338	6.54333	0.524817	3.53667	0.317857	10.3067	1.80023	4.30667	0.625007
ENSSSCG00000022099	TP53INP2	tumor protein p53 inducible nuclear protein 2 [Source:VGNC Symbol;Acc:VGNC:95737]	0.00123456	0.00212999	7.85	2.20116	6.90667	0.905557	3.95667	0.28746	7.15333	0.690097	9.90333	1.42606	8.53	0.439659
ENSSSCG00000052889	CTSK	cathepsin K [Source:NCBI gene (formerly Entrezgene);Acc:397569]	0.000471792	0.000995128	12.5333	0.306159	5.31667	1.25301	5.26	0.665056	4.18667	0.901628	10.5167	3.75672	6.42	1.51208
ENSSSCG00000055651	C1S	complement C1s [Source:NCBI gene (formerly Entrezgene);Acc:397274]	8.8557e-05	0.00026751	5.59333	1.76381	9.93	1.50808	2.86667	0.620108	6.38333	0.791475	8.65667	1.71074	10.62	1.07671
ENSSSCG00000023522	TGM2	transglutaminase 2 [Source:VGNC Symbol;Acc:VGNC:95542]	3.18109e-05	0.000118812	12.19	3.73595	3.50333	1.00898	6.07333	0.282902	2.71	0.554346	13.48	1.47041	5.19667	1.73183
ENSSSCG00000035281	ZNF292	zinc finger protein 292 [Source:VGNC Symbol;Acc:VGNC:95218]	0.0137272	0.0173841	13.58	6.35899	5.40667	0.675747	4.65	0.74081	4.83667	0.945851	7.31	0.788226	6.9	0.737496
ENSSSCG00000004221	HINT3	histidine triad nucleotide binding protein 3 [Source:VGNC Symbol;Acc:VGNC:88884]	0.000416815	0.000902927	3.81	1.07056	8.29333	1.27163	6.65667	0.935539	8.83667	2.07418	4.9	0.945727	10.1433	1.02417
ENSSSCG00000017956	CD68	CD68 molecule [Source:NCBI gene (formerly Entrezgene);Acc:103158530]	0.0010411	0.0018615	6.3	1.80419	8.60667	0.420159	2.5	1.62133	3.60667	1.32217	10.5467	3.27262	10.6367	2.50043
ENSSSCG00000055161	NKD2	NKD inhibitor of WNT signaling pathway 2 [Source:HGNC Symbol;Acc:HGNC:17046]	1.85204e-05	7.64743e-05	1.09667	0.499233	11.2433	1.52123	4.44333	1.41903	10.6867	1.37424	2.55	0.591946	12.05	3.78545
ENSSSCG00000005177	SH3GL2	SH3 domain containing GRB2 like 2, endophilin A1 [Source:VGNC Symbol;Acc:VGNC:92824]	0.000156073	0.000420531	14.7	4.22483	5.45667	0.405504	5.58333	0.46188	4.51333	0.105987	7.18667	1.59788	4.43333	0.185023
ENSSSCG00000024568	-	-	1.80503e-07	2.44688e-06	0.39	0.173494	10.7733	0.714586	1.51333	0.604676	9.72	0.701498	0.916667	0.254231	18.2733	4.29019
ENSSSCG00000008949	AFP	alpha fetoprotein [Source:NCBI gene (formerly Entrezgene);Acc:397586]	0.000661514	0.00130068	14.1867	4.78299	2.91667	0.210079	5.19	0.320468	1.76667	0.470567	12.59	5.05012	4.8	1.06588
ENSSSCG00000004954	C15orf61	chromosome 1 C15orf61 homolog [Source:VGNC Symbol;Acc:VGNC:85962]	0.000350716	0.000779072	4.10333	0.884892	6.78333	1.14409	9.06	0.770909	5.63667	1.27304	8.05667	0.417413	7.23	0.71631
ENSSSCG00000016662	TBX20	T-box transcription factor 20 [Source:VGNC Symbol;Acc:VGNC:93799]	0.00142695	0.00242359	3.45333	0.277909	8.03	0.386911	5.17	0.31	13.18	5.56973	2.74	0.32187	7.93667	0.975722
ENSSSCG00000036742	KLF15	KLF transcription factor 15 [Source:VGNC Symbol;Acc:VGNC:89495]	0.000353922	0.000782213	2.46667	0.405257	9.28333	1.3147	4.77	1.31731	11.9167	3.31689	3.88333	0.791033	7.78667	2.37045
ENSSSCG00000046670	-	-	0.00119344	0.00207959	2.20667	0.355715	9.62667	1.45225	7.36333	0.557345	5.7	0.591523	7.21333	0.960278	7.84667	3.09261
ENSSSCG00000010133	ARVCF	ARVCF delta catenin family member [Source:VGNC Symbol;Acc:VGNC:85555]	0.00564608	0.00792449	3.90333	1.58207	6.91333	0.752152	8.81667	1.23662	7.67667	1.01933	6.03667	0.453468	6.34667	1.61593
ENSSSCG00000038055	CORO1A	coronin 1A [Source:VGNC Symbol;Acc:VGNC:86912]	0.00488335	0.00697736	1.67667	0.0568624	8.04667	1.27021	2.99667	1.22647	11.8433	3.53228	3.80667	0.80314	11.14	6.31547
ENSSSCG00000040013	MTUS1	microtubule associated scaffold protein 1 [Source:VGNC Symbol;Acc:VGNC:107157]	0.0428087	0.0482842	13.63	8.26448	4.83	0.77324	4.45333	0.42194	3.86667	0.939273	6.80333	1.31325	5.72667	0.482217
ENSSSCG00000031478	OSTN	osteocrin [Source:NCBI gene (formerly Entrezgene);Acc:100049691]	0.00806407	0.0109999	6.40667	3.39024	0.276667	0.0929157	10.8867	2.81795	2.24667	1.5908	17.49	11.3159	1.17333	1.03645
ENSSSCG00000023737	CSF2	colony stimulating factor 2 [Source:NCBI gene (formerly Entrezgene);Acc:397208]	1.15716e-05	5.55054e-05	0.99	0.441701	7.91	0.832887	2.41	0.614898	5.27	1.61778	1.63333	1.06491	20.1733	6.13792
ENSSSCG00000012323	TSPYL2	TSPY like 2 [Source:VGNC Symbol;Acc:VGNC:94519]	2.61004e-05	0.000100822	4.42667	0.709248	6.58	0.1253	7.58667	0.794754	8.12	0.912414	3.51667	0.427122	7.79667	1.17206
ENSSSCG00000032795	IL1RL1	interleukin 1 receptor like 1 [Source:VGNC Symbol;Acc:VGNC:110283]	0.000244507	0.000592929	8.31	2.59838	1.76	0.112694	7.63667	0.446132	5.41333	1.01712	9.86	1.63037	5.02333	1.32228
ENSSSCG00000002719	EXOSC6	exosome component 6 [Source:VGNC Symbol;Acc:VGNC:87842]	0.000209782	0.000521765	4.63	1.63502	4.25333	0.389915	8.44333	1.45156	5.64333	0.943204	9.79333	0.662294	4.82667	1.17066
ENSSSCG00000004127	PLAGL1	PLAG1 like zinc finger 1 [Source:VGNC Symbol;Acc:VGNC:91510]	0.0223482	0.0265081	10.06	3.44436	5.65333	1.22067	4.11333	0.769502	5.19	1.20462	5.53333	1.53393	6.54	1.07014
ENSSSCG00000000186	RHEBL1	RHEB like 1 [Source:VGNC Symbol;Acc:VGNC:92280]	9.74544e-05	0.000288399	1.89333	0.405257	7.37	0.787909	5.44	1.35897	8.67	1.02562	3.23333	0.707272	10.0833	2.88053
ENSSSCG00000002520	-	solute carrier family 25 member 29 [Source:VGNC Symbol;Acc:VGNC:93006]	0.0093418	0.0125083	3.20333	1.30845	6.89333	0.854244	6.48667	1.25874	7.58667	0.33546	5.28	0.978724	7.13667	2.01604
ENSSSCG00000009817	P2RX7	purinergic receptor P2X 7 [Source:HGNC Symbol;Acc:HGNC:8537]	0.00109146	0.00193379	12.4633	4.68283	4.10333	0.301054	5.01667	0.723418	3.79667	0.430039	7.16333	0.919474	3.47333	0.871168
ENSSSCG00000011358	TREX1	three prime repair exonuclease 1 [Source:VGNC Symbol;Acc:VGNC:94388]	0.000270802	0.000637223	7.92333	2.34585	3.7	0.869655	5.42667	0.845123	2.12667	0.962514	11.65	2.94272	5.07333	0.931146
ENSSSCG00000041835	UFSP1	UFM1 specific peptidase 1 (inactive) [Source:VGNC Symbol;Acc:VGNC:110728]	0.0303575	0.0352891	3.20333	2.19259	6.81	0.950631	7.5	1.5007	6.27667	1.39633	5.27667	1.13531	6.49667	0.376475
ENSSSCG00000010272	ADAMTS14	ADAM metallopeptidase with thrombospondin type 1 motif 14 [Source:VGNC Symbol;Acc:VGNC:85076]	5.09021e-07	4.83016e-06	10.62	1.31636	5.52333	0.985106	4.25333	1.25703	1.97	0.857146	9.50333	0.410163	3.52333	0.516366
ENSSSCG00000013649	ICAM3	intercellular adhesion molecule 3 [Source:NCBI gene (formerly Entrezgene);Acc:100141403]	0.00331505	0.00506836	8.29333	4.10319	3.15333	1.505	4.29333	1.33061	3.81	0.983209	11.46	1.16155	3.90667	2.51015
ENSSSCG00000026129	ADGRL3	adhesion G protein-coupled receptor L3 [Source:VGNC Symbol;Acc:VGNC:85137]	0.00103089	0.00185218	12.5233	4.87853	3.38	0.234307	4.71667	1.125	2.97	0.526023	7.61	1.48688	3.61333	0.482321
ENSSSCG00000058619	-	-	4.74727e-05	0.00016126	4.84	0.986053	8.08333	0.732416	2.75667	0.709248	5.29	0.216564	6.04333	0.922623	7.68	1.10436
ENSSSCG00000017472	IGFBP4	insulin like growth factor binding protein 4 [Source:NCBI gene (formerly Entrezgene);Acc:100144490]	6.69444e-05	0.000216453	4.86667	0.759364	6.72667	0.597188	3.96667	0.064291	3.37	0.673573	9.71	1.80533	5.70667	1.17411
ENSSSCG00000008844	KDR	kinase insert domain receptor [Source:VGNC Symbol;Acc:VGNC:89418]	8.21478e-05	0.000250752	16.4133	4.55676	2.00333	0.155027	4.68333	0.460471	1.63	0.434856	7.35	4.12466	1.98667	0.81941
ENSSSCG00000003908	TSPAN1	tetraspanin 1 [Source:VGNC Symbol;Acc:VGNC:94498]	5.42162e-06	3.17656e-05	10.42	0.864349	5.3	1.26349	2.70333	0.0378594	2.31667	0.931898	5.79333	0.727622	6.24	1.5263
ENSSSCG00000001906	CYP1A1	cytochrome P450 family 1 subfamily A member 1 [Source:VGNC Symbol;Acc:VGNC:103347]	0.000138045	0.000378972	2.14	0.315119	4.19667	0.49521	2.78667	0.447698	11.77	4.03598	3.69333	0.905557	8	0.841843
ENSSSCG00000047900	H2AC25	H2A clustered histone 25 [Source:VGNC Symbol;Acc:VGNC:109800]	0.0138223	0.0174262	4.95667	3.00435	4.23667	0.543722	1.90333	0.780085	4.86667	2.20786	10.19	2.5882	6.07333	2.75925
ENSSSCG00000041356	-	H2B clustered histone 16 [Source:VGNC Symbol;Acc:VGNC:109822]	0.0218058	0.0259352	2.16	1.42818	3.27667	2.90159	5.07	3.76395	5.05333	3.57315	11.15	1.69997	4.9	1.64794
ENSSSCG00000013114	SLC15A3	solute carrier family 15 member 3 [Source:VGNC Symbol;Acc:VGNC:92936]	0.000333209	0.00074207	5.1	1.01297	6.9	0.877895	3.2	0.435546	3.41	0.571664	7.70333	1.65944	5.23	0.38223
ENSSSCG00000049797	INKA1	inka box actin regulator 1 [Source:HGNC Symbol;Acc:HGNC:32480]	1.24768e-05	5.80251e-05	5.07333	0.958245	5.65333	0.323934	3.78	0.0793725	3.18333	0.549939	8.83667	1.33811	4.92667	0.355715
ENSSSCG00000015965	GPR155	G protein-coupled receptor 155 [Source:VGNC Symbol;Acc:VGNC:95984]	0.0111089	0.0144964	11.6233	6.51076	3.21333	0.585178	3.72333	0.241937	2.92667	0.49339	6.77	0.506853	3.10667	0.40104
ENSSSCG00000005512	C5	complement C5 [Source:VGNC Symbol;Acc:VGNC:103041]	0.00485804	0.00695575	13.0167	6.77707	3.19	0.422256	3.01333	0.155671	2.24333	1.04333	6.36667	1.37588	3.31667	0.289194
ENSSSCG00000009083	SPRY1	sprouty RTK signaling antagonist 1 [Source:VGNC Symbol;Acc:VGNC:93424]	4.44262e-05	0.000154518	12.7533	3.69205	2.63	0.520865	4.34333	0.883648	2.42	0.623779	6.17667	0.763042	2.74667	1.04558
ENSSSCG00000013570	MCOLN1	mucolipin TRP cation channel 1 [Source:VGNC Symbol;Acc:VGNC:90079]	0.00390883	0.0058133	3.85667	4.64182	6.28	0.89202	0.89	0.131149	8.59667	2.23768	2.20667	1.68693	8.84667	0.787485
ENSSSCG00000053685	-	-	0.0241	0.0284699	1.37	1.03286	5.54333	2.04089	6.84	0.821462	5.80333	0.78239	4.33333	1.63638	6.69667	3.13116
ENSSSCG00000004075	RGS17	regulator of G protein signaling 17 [Source:VGNC Symbol;Acc:VGNC:92263]	0.000125723	0.000352913	5	1.61688	3.31	0.310966	9.33333	1.42535	6.07333	1.52821	3.09333	0.0776745	3.74333	0.445234
ENSSSCG00000060759	-	-	1.27875e-08	3.89346e-07	4.57333	0.21362	3.63	0.395854	4.34667	0.314696	3.76333	0.47184	9.03333	0.620672	4.83	0.262869
ENSSSCG00000033830	CCDC8	coiled-coil domain containing 8 [Source:VGNC Symbol;Acc:VGNC:86314]	0.00285694	0.00444236	2.7	0.19	5.79333	1.38182	4.57	1.02504	6.04667	0.316596	5.28667	0.693998	5.65667	0.636894
ENSSSCG00000052863	-	-	0.00158718	0.00263736	7.66667	1.81621	3.83333	0.425245	5.05333	0.145029	2.29333	1.27202	6.17333	0.474377	5.02	1.54311
ENSSSCG00000005297	DNAJB5	DnaJ heat shock protein family (Hsp40) member B5 [Source:VGNC Symbol;Acc:VGNC:103081]	0.000290361	0.000672374	2.58667	0.965729	6.74	0.420357	4.57333	0.15308	7.86	2.33017	2.51667	0.637913	5.68	0.643739
ENSSSCG00000025470	TSSK4	testis specific serine kinase 4 [Source:VGNC Symbol;Acc:VGNC:94527]	0.00357021	0.00539238	8.05333	2.07001	4.19333	1.27911	3.05667	0.420278	4.73667	0.975209	5.05667	0.603683	4.7	0.411461
ENSSSCG00000003731	GAREM1	GRB2 associated regulator of MAPK1 subtype 1 [Source:VGNC Symbol;Acc:VGNC:88349]	7.92356e-05	0.000244427	9.04	2.50944	3.30667	0.612563	3.72333	0.272274	3.31333	0.28589	6.79	0.180278	3.21	0.513907
ENSSSCG00000014232	LOX	lysyl oxidase [Source:NCBI gene (formerly Entrezgene);Acc:100525278]	0.00531411	0.00750683	4.85667	1.12358	7.12333	1.23294	2.83333	0.344287	7.4	2.79593	3.13	0.293087	3.79667	1.05945
ENSSSCG00000031518	STARD4	StAR related lipid transfer domain containing 4 [Source:VGNC Symbol;Acc:VGNC:93534]	0.000250229	0.000603453	4.13	2.29266	3.65333	0.372066	8.79	0.468935	5.39667	0.690966	2.81	0.205183	4.12	0.78
ENSSSCG00000032710	E2F2	E2F transcription factor 2 [Source:VGNC Symbol;Acc:VGNC:87513]	1.01801e-08	3.29157e-07	8.45667	0.516946	2.67667	0.416813	4.05	1.07392	1.94333	0.414287	9.25	0.615549	2.45333	0.509346
ENSSSCG00000000442	INHBE	inhibin subunit beta E [Source:VGNC Symbol;Acc:VGNC:89135]	0.0173161	0.021113	3.29333	1.56449	6.50667	1.92838	6.36333	1.41507	6.15333	1.25926	2.33	0.185203	4.14	1.86395
ENSSSCG00000063066	TMOD1	tropomodulin 1 [Source:HGNC Symbol;Acc:HGNC:11871]	0.0476682	0.0530119	6.75333	1.72349	5.92333	1.05006	2.19333	0.424421	4.86667	2.5376	3.60667	0.219621	5.29667	2.168
ENSSSCG00000059646	TNFSF15	TNF superfamily member 15 [Source:NCBI gene (formerly Entrezgene);Acc:100624969]	1.74604e-05	7.29325e-05	1.66667	0.494402	8.18667	1.51163	1.15	0.580259	10.34	3.2476	0.61	0.336006	6.56	1.29039
ENSSSCG00000006348	FCRLB	Fc receptor like B [Source:VGNC Symbol;Acc:VGNC:88074]	0.000618301	0.00124373	1.21667	0.0493288	6.29667	1.73794	2.66333	0.467582	8.61	1.0346	2.02333	0.064291	7.55333	3.698
ENSSSCG00000008985	SOWAHB	sosondowah ankyrin repeat domain family member B [Source:VGNC Symbol;Acc:VGNC:93348]	6.80989e-10	4.83366e-08	8.50667	0.877629	2.31	0.235797	3.51	0.450777	1.63	0.259808	9.88	0.822739	2.17	0.31225
ENSSSCG00000010298	CFAP70	cilia and flagella associated protein 70 [Source:VGNC Symbol;Acc:VGNC:86604]	0.00404127	0.0059595	8.28667	3.03507	3.67667	0.198578	3.34	0.07	3.19667	0.871168	4.35667	0.0450925	4.98333	0.462313
ENSSSCG00000038848	IL22RA1	interleukin 22 receptor subunit alpha 1 [Source:VGNC Symbol;Acc:VGNC:89097]	8.66289e-08	1.35048e-06	6.80333	0.665307	4.34333	0.431316	2.7	0.334515	3.02333	0.153731	7.05	0.60696	3.71333	0.255016
ENSSSCG00000013742	NFIX	nuclear factor I X [Source:VGNC Symbol;Acc:VGNC:90718]	0.000114725	0.000326236	6.04333	1.29218	4.65	0.891516	2.66667	0.125033	3.23	0.406325	7.13	0.910659	3.86333	0.520416
ENSSSCG00000003733	KLHL14	kelch like family member 14 [Source:VGNC Symbol;Acc:VGNC:89515]	1.96162e-05	8.03988e-05	10.6233	3.59617	1.87667	0.300721	4	0.157162	1.2	0.331512	8.02667	0.82203	1.55667	0.111505
ENSSSCG00000006648	CTSS	cathepsin S [Source:VGNC Symbol;Acc:VGNC:87079]	0.0494795	0.0548168	4.36333	0.617603	4.29333	2.14295	2.35667	0.351331	2.82667	1.16174	5.95	1.24591	7.32	3.49588
ENSSSCG00000054648	-	-	0.0103596	0.0136735	3.84667	1.80456	4.35	0.295127	3.50333	0.983988	3.00333	1.73541	7.62333	0.918822	4.69	1.22589
ENSSSCG00000028085	-	coiled-coil domain containing 96 [Source:VGNC Symbol;Acc:VGNC:98915]	0.0114082	0.0148204	4.65333	1.30539	3.93333	0.348186	4.11	1.14529	2.39333	0.431316	6.36333	1.12509	5.38333	1.47582
ENSSSCG00000000063	POLR3H	RNA polymerase III subunit H [Source:VGNC Symbol;Acc:VGNC:91658]	0.0320453	0.0371029	2.77	1.33877	4.65333	0.254231	5.48333	0.653784	4.58667	0.588246	4.48667	0.440719	4.82667	1.12527
ENSSSCG00000027855	SOCS1	suppressor of cytokine signaling 1 [Source:VGNC Symbol;Acc:VGNC:93330]	0.000653274	0.00129322	2.97333	0.673523	4.10333	0.270247	4.13667	0.285365	3.21667	0.830803	6.57333	0.294845	5.30667	1.40756
ENSSSCG00000016832	IL7R	interleukin 7 receptor [Source:NCBI gene (formerly Entrezgene);Acc:100271930]	2.21618e-05	8.87489e-05	1.01667	0.966557	7.93667	0.906936	3	0.751864	4.42667	0.353883	1.91667	0.65615	7.80333	2.28003
ENSSSCG00000013351	NAV2	neuron navigator 2 [Source:VGNC Symbol;Acc:VGNC:90588]	4.39114e-08	8.72182e-07	9.10333	0.504612	2.39667	0.38175	4.12333	0.895786	2.13	0.176918	5.8	0.977343	2.50667	0.115902
ENSSSCG00000023165	SEMA7A	semaphorin 7A (John Milton Hagen blood group) [Source:HGNC Symbol;Acc:HGNC:10741]	0.000134772	0.000373259	2.76	0.901554	5.77333	0.629788	1.16667	0.236714	2.39	1.72398	3.84333	0.195533	9.91	2.97572
ENSSSCG00000014041	MXD3	MAX dimerization protein 3 [Source:VGNC Symbol;Acc:VGNC:100175]	0.00226306	0.00363171	3.29	1.16529	3.89667	0.813286	4.51333	0.208167	3.37667	0.431548	6.26333	0.347755	4.38333	0.730023
ENSSSCG00000037565	-	H1.2 linker histone, cluster member [Source:VGNC Symbol;Acc:VGNC:109768]	6.38435e-05	0.000207968	2.63667	1.0777	1.96	0.186815	3.4	1.13212	3.74333	1.43305	8.88333	1.12634	4.57333	1.05368
ENSSSCG00000054177	-	-	0.046397	0.0517961	10.4433	7.12266	2.77	0.661891	1.63	0.630952	2.81	0.338083	3.65	1.48523	3.78667	1.62189
ENSSSCG00000000117	C22orf23	chromosome 5 C22orf23 homolog [Source:VGNC Symbol;Acc:VGNC:86049]	0.000116943	0.000331466	5.28667	0.677225	3.97333	0.532572	3.95333	0.6787	1.82333	0.526245	5.98	1.05257	3.62667	0.281484
ENSSSCG00000006472	CRABP2	cellular retinoic acid binding protein 2 [Source:NCBI gene (formerly Entrezgene);Acc:100155151]	0.00065982	0.00130028	3.82333	1.61299	2.88333	0.42395	2.74667	1.07226	1.64333	0.880473	6.57333	1.5908	6.79	1.08264
ENSSSCG00000031524	DPPA2	developmental pluripotency associated 2 [Source:VGNC Symbol;Acc:VGNC:108653]	0.00424635	0.00625137	5.23333	1.26057	3.86667	0.68712	2.17333	0.120554	3.28	1.16323	4.51333	0.327465	5.30667	0.801582
ENSSSCG00000029783	MKX	mohawk homeobox [Source:VGNC Symbol;Acc:VGNC:96020]	0.00444856	0.00646188	2.48667	0.897905	5.58	1.32525	3.89	1.1871	5.63333	1.41846	1.84333	0.407717	4.87	1.12
ENSSSCG00000013853	HSH2D	hematopoietic SH2 domain containing [Source:VGNC Symbol;Acc:VGNC:88996]	1.40133e-05	6.27363e-05	2.96333	0.586202	6.48	0.546717	1.03	0.275136	3.72667	1.43514	4.4	0.38	5.09	0.19
ENSSSCG00000006025	PKHD1L1	PKHD1 like 1 [Source:HGNC Symbol;Acc:HGNC:20313]	0.00158906	0.00263736	7.43333	2.37791	3.23	0.443058	3.42667	0.405134	3.2	0.272213	3.34667	0.332616	3.04667	0.631216
ENSSSCG00000059103	-	-	4.16656e-07	4.18093e-06	1.44333	0.206478	6.75667	1.12082	2.00667	0.123423	6.53333	1.29156	0.826667	0.109697	5.96667	0.648254
ENSSSCG00000039080	TRIB2	tribbles pseudokinase 2 [Source:VGNC Symbol;Acc:VGNC:94392]	4.82496e-08	8.88053e-07	8.06333	0.801332	1.64	0.248797	4.7	0.861568	0.773333	0.151767	6.42667	1.07356	1.87333	0.0971253
ENSSSCG00000005375	CORO2A	coronin 2A [Source:VGNC Symbol;Acc:VGNC:86915]	0.000297475	0.00068341	8.86	3.11443	2.45	0.389744	2.41	0.253574	1.5	0.337787	5.08333	1.03549	3.00333	0.616144
ENSSSCG00000001422	C2	complement C2 [Source:NCBI gene (formerly Entrezgene);Acc:448981]	0.0353446	0.0403873	4.53	1.09659	4.31	0.320468	1.94667	1.14527	3.37333	0.478156	3.95	1.82978	5.06667	0.105987
ENSSSCG00000024233	RAB39B	RAB39B, member RAS onco family [Source:VGNC Symbol;Acc:VGNC:98263]	1.39768e-09	8.13448e-08	0.913333	0.259679	6.7	0.43715	1.70667	0.160728	5.65333	0.155671	0.81	0.163707	7.25667	1.07714
ENSSSCG00000016334	SCLY	selenocysteine lyase [Source:VGNC Symbol;Acc:VGNC:98302]	0.00747745	0.0102639	1.78333	0.961475	5	0.75743	4.15	0.365103	4.22333	0.730023	3.81667	0.870479	4.06	0.968143
ENSSSCG00000024254	ALKBH7	alkB homolog 7 [Source:VGNC Symbol;Acc:VGNC:85262]	6.15541e-07	5.59757e-06	2.08333	0.206478	4.72333	0.315013	3.70667	0.358376	4.76333	0.0862168	2.83333	0.244404	4.88333	0.560476
ENSSSCG00000008599	-	-	0.00333571	0.00508215	2.70333	0.905778	4.25667	0.184752	2.67333	0.341955	3.12	0.226495	4.6	1.117	4.98333	0.700024
ENSSSCG00000039300	IL27	interleukin 27 [Source:VGNC Symbol;Acc:VGNC:89101]	5.6209e-05	0.000188009	0.383333	0.249867	6.13667	2.26266	1.00667	0.471734	3.79	0.101489	2.55	0.485695	8.21333	2.12768
ENSSSCG00000058942	-	-	0.00486026	0.00695575	4.88	1.62825	4.08	0.954411	1.8	0.174356	2.41	0.681982	3.88333	0.760548	4.85	0.404475
ENSSSCG00000017367	MPP2	MAGUK p55 scaffold protein 2 [Source:VGNC Symbol;Acc:VGNC:98133]	0.000913748	0.00168291	3.11333	0.866391	4.78	0.571664	1.71333	0.353459	3.20667	0.715844	3.82333	0.502427	5.14667	1.05813
ENSSSCG00000003214	KCNC3	potassium voltage-gated channel subfamily C member 3 [Source:VGNC Symbol;Acc:VGNC:89334]	3.31149e-09	1.60607e-07	7.03	0.760986	1.32	0.495681	3.12	0.483839	0.926667	0.245425	7.56	0.510294	1.69667	0.534821
ENSSSCG00000029460	RND2	Rho family GTPase 2 [Source:VGNC Symbol;Acc:VGNC:92344]	0.000828215	0.00154494	2.69	0.631744	3.02	0.995942	5.40333	0.746481	2.93	0.88459	5.05	0.459021	2.52	0.465081
ENSSSCG00000062141	-	-	0.0339743	0.0389233	4.85333	5.44669	4.58667	1.2548	1.55333	1.22696	7.73	0.20664	1.30333	0.551029	1.56333	0.861936
ENSSSCG00000031924	NKX3-1	NK3 homeobox 1 [Source:VGNC Symbol;Acc:VGNC:90772]	1.38256e-08	3.89346e-07	6	0.459674	2.33333	0.54151	2.42	0.620967	1.78	0.314325	7.15333	0.213854	1.89	0.560446
ENSSSCG00000017448	-	-	0.0230558	0.0273103	2.37	0.176918	3.12333	1.03394	3.2	0.953467	1.77	0.44911	4.86333	2.37091	6.09667	1.99202
ENSSSCG00000004241	GJA1	gap junction protein alpha 1 [Source:NCBI gene (formerly Entrezgene);Acc:100518636]	0.000738025	0.0014022	2.74	0.550182	2.30333	0.364737	5.65	0.827103	2.60333	0.406489	4.13667	1.15626	3.92667	0.637364
ENSSSCG00000017498	PPP1R1B	protein phosphatase 1 regulatory inhibitor subunit 1B [Source:VGNC Symbol;Acc:VGNC:91728]	0.000234607	0.000572099	2.81	1.24048	5.28333	0.271355	1.30667	0.321299	2.93333	0.520032	3.96667	0.280238	5.03667	1.1387
ENSSSCG00000016045	PMS1	PMS1 homolog 1, mismatch repair system component [Source:VGNC Symbol;Acc:VGNC:98205]	0.000478068	0.00100085	1.92	1.43168	3.95	0.706824	3.40667	0.208407	4.85333	1.16006	1.36667	0.609945	5.7	0.695485
ENSSSCG00000053444	-	-	1.13141e-07	1.73284e-06	0.296667	0.348186	3.37333	1.23314	2.99	0.826559	9.69667	0.49339	1.63333	0.892263	3.12333	0.583895
ENSSSCG00000009919	HNF1A	HNF1 homeobox A [Source:NCBI gene (formerly Entrezgene);Acc:574067]	0.00539987	0.00760336	2.17667	0.686464	4.44667	1.10464	2.10667	0.869042	1.61667	0.830502	6.61333	1.12305	4.14333	2.5752
ENSSSCG00000013043	MACROD1	mono-ADP ribosylhydrolase 1 [Source:NCBI gene (formerly Entrezgene);Acc:100522538]	9.58833e-05	0.000284715	3.54667	0.495412	1.13	0.235797	6.82333	1.18391	2.96	1.54632	4.73333	0.903899	1.91	0.519711
ENSSSCG00000014349	STING1	stimulator of interferon response cGAMP interactor 1 [Source:VGNC Symbol;Acc:VGNC:93547]	0.00017012	0.000449257	3.19333	0.447921	4.66	0.225389	2.27667	0.453689	1.90667	0.907983	4.46	0.641327	4.15667	0.440151
ENSSSCG00000063412	BEND5	BEN domain containing 5 [Source:HGNC Symbol;Acc:HGNC:25668]	2.79694e-07	3.17108e-06	7.59	1.54172	1.14667	0.392088	2.74667	0.466083	1.30333	0.267644	6.50333	0.762911	1.33333	0.142945
ENSSSCG00000027541	TMEM198	transmembrane protein 198 [Source:VGNC Symbol;Acc:VGNC:96274]	8.74483e-07	7.34061e-06	1.33333	0.584494	5.18333	0.212211	2.61	0.632693	4.93	0.3	2.45	0.42	3.96667	0.357957
ENSSSCG00000012030	CLDN8	claudin 8 [Source:NCBI gene (formerly Entrezgene);Acc:100302021]	0.000965658	0.00175629	6.89667	2.69871	2.64	0.350286	1.29667	0.23029	2.14	0.893532	4.96	0.257099	2.53	0.71861
ENSSSCG00000012264	-	-	2.8972e-08	6.65593e-07	9.57	1.33428	0.123333	0.135769	3.47667	1.03616	0.09	0.0360555	6.64667	1.2248	0.39	0.183303
ENSSSCG00000021027	PGBD5	piggyBac transposable element derived 5 [Source:VGNC Symbol;Acc:VGNC:91346]	1.67197e-06	1.24755e-05	1.38	0.455302	3.98	0.647843	0.9	0.13	4.49667	0.147422	2.19	0.443959	7.20333	1.51988
ENSSSCG00000038623	TMED1	transmembrane p24 trafficking protein 1 [Source:VGNC Symbol;Acc:VGNC:94053]	2.24602e-07	2.76165e-06	1.64	0.447102	4.92333	0.563235	2.82667	0.140475	4.33333	0.169214	2.14667	0.25697	4.17	0.25632
ENSSSCG00000037582	F2RL2	coagulation factor II thrombin receptor like 2 [Source:VGNC Symbol;Acc:VGNC:87862]	0.00270086	0.00421798	6.10667	2.16569	2.5	0.322335	1.81333	0.706847	2.00667	0.862226	4.29667	0.528804	3.06	0.73328
ENSSSCG00000013088	LRRC10B	leucine rich repeat containing 10B [Source:VGNC Symbol;Acc:VGNC:99787]	0.00470702	0.00679212	1.96	0.814064	4.59667	0.806494	1.58333	0.405134	3.44667	0.343123	3.49667	0.655006	4.31667	1.53324
ENSSSCG00000051090	-	-	0.0446422	0.0500934	5.66333	1.27336	2.57	0.554617	2.04667	0.941134	2.35333	1.42142	3.84333	1.5461	2.89667	1.68019
ENSSSCG00000000668	APOBEC1	apolipoprotein B mRNA editing enzyme catalytic subunit 1 [Source:VGNC Symbol;Acc:VGNC:85418]	0.00762864	0.010455	2.84667	1.15093	4.09	1.26301	0.993333	0.437302	2.54333	1.69459	1.85	0.321403	7.00333	2.96541
ENSSSCG00000022246	-	-	1.54446e-05	6.70801e-05	1.86667	0.550121	5.06	0.28	1.00667	0.192959	3.33	0.375899	2.53	0.228692	5.41667	1.43249
ENSSSCG00000009002	TLR2	toll like receptor 2 [Source:VGNC Symbol;Acc:VGNC:94024]	3.93533e-08	8.37937e-07	0.386667	0.0907377	5.68333	0.76592	0.273333	0.064291	4.12667	1.34188	0.64	0.269072	8.06667	0.822334
ENSSSCG00000032411	ENGASE	endo-beta-N-acetylglucosaminidase [Source:VGNC Symbol;Acc:VGNC:87699]	0.000138958	0.000380283	1.67	0.360416	3.03667	0.337095	4.44333	0.359073	3.61667	0.456326	2.93333	0.555188	3.46667	0.485421
ENSSSCG00000004729	GANC	glucosidase alpha, neutral C [Source:VGNC Symbol;Acc:VGNC:103094]	0.000696056	0.00135937	3.56	0.360416	4.39333	0.69515	1.68	0.493254	3.81333	0.508953	2.35333	0.393107	3.34333	0.767746
ENSSSCG00000008557	EMILIN1	elastin microfibril interfacer 1 [Source:VGNC Symbol;Acc:VGNC:87680]	0.0139617	0.0175471	1.84333	0.53966	3.78333	0.698952	2.78667	0.491664	3.12	0.51449	3.89667	0.973721	3.59667	0.318172
ENSSSCG00000010878	EFCAB2	EF-hand calcium binding domain 2 [Source:VGNC Symbol;Acc:VGNC:96168]	0.00428429	0.00628602	1.59667	0.330807	4.35	0.808022	3.46333	1.16663	3.66667	0.495715	2.09333	0.335012	3.64667	0.837636
ENSSSCG00000024872	CPT1C	carnitine palmitoyltransferase 1C [Source:VGNC Symbol;Acc:VGNC:86966]	0.0198725	0.0238761	0.536667	0.332616	2.72333	0.965212	4.23667	0.162583	3.16667	0.866333	2.12667	0.877572	5.97667	3.50487
ENSSSCG00000024336	TMPRSS2	transmembrane serine protease 2 [Source:VGNC Symbol;Acc:VGNC:94234]	8.27807e-06	4.22617e-05	2.68	0.322335	4.27	0.44238	1.12	0.233024	3.66333	0.607975	1.86667	0.460471	4.97667	0.851959
ENSSSCG00000024666	FXYD3	FXYD domain containing ion transport regulator 3 [Source:VGNC Symbol;Acc:VGNC:97060]	0.00869901	0.0117376	2.08	1.09586	6.31333	2.29138	1.07	0.605062	1.49333	0.922298	0.996667	0.896735	6.58	3.90113
ENSSSCG00000017604	HLF	HLF transcription factor, PAR bZIP family member [Source:VGNC Symbol;Acc:VGNC:88896]	0.00234662	0.00374516	7.56	3.51615	2.21667	0.499032	1.72333	0.10116	1.29333	0.0737111	3.12333	0.400791	2.49	0.347707
ENSSSCG00000009959	ASPHD2	aspartate beta-hydroxylase domain containing 2 [Source:VGNC Symbol;Acc:VGNC:85585]	3.52104e-05	0.000129699	4.52667	0.745676	2.46333	0.84388	2.07	0.245764	1.59667	0.0802081	5.16	0.771298	2.44	0.422966
ENSSSCG00000026516	EPHB3	EPH receptor B3 [Source:VGNC Symbol;Acc:VGNC:87738]	0.0135615	0.0172332	1.14667	0.375278	3.34333	0.465009	3.40667	0.176163	4.88	1.78955	1.85667	0.176163	3.53333	1.79266
ENSSSCG00000001419	SLC44A4	solute carrier family 44 member 4 [Source:VGNC Symbol;Acc:VGNC:93120]	0.000542791	0.00111759	5.36667	1.36515	3.88667	0.646555	0.85	0.052915	2.10667	0.807486	2.07	0.564712	3.74667	1.19438
ENSSSCG00000025856	TMEM106A	transmembrane protein 106A [Source:VGNC Symbol;Acc:VGNC:94063]	0.00857183	0.0116019	4.45	1.82962	2.9	0.86954	1.59667	0.308923	1.20667	0.450814	5.23333	2.00929	2.51667	0.312143
ENSSSCG00000039841	SHC3	SHC adaptor protein 3 [Source:VGNC Symbol;Acc:VGNC:92838]	4.70013e-10	4.83366e-08	4.33	0.240624	1.41333	0.272274	3.00667	0.310859	1.09667	0.190088	6.30667	0.221886	1.62	0.502693
ENSSSCG00000033702	SBSN	suprabasin [Source:VGNC Symbol;Acc:VGNC:92598]	2.24958e-05	8.96751e-05	0.67	0.30315	5.05333	1.03636	2.19667	0.916588	3.12333	0.58046	1.06333	0.527004	5.54667	1.0896
ENSSSCG00000017755	NOS2	nitric oxide synthase 2 [Source:VGNC Symbol;Acc:VGNC:99024]	3.60908e-06	2.38691e-05	0.26	0.0916515	6.07	0.782496	0.476667	0.109697	2.19	0.833607	0.736667	0.255799	7.86667	2.35394
ENSSSCG00000003797	DIRAS3	DIRAS family GTPase 3 [Source:NCBI gene (formerly Entrezgene);Acc:733668]	1.48064e-06	1.124e-05	5.95333	1.14028	0.36	0.194679	3.17	0.821462	0.763333	0.228546	6.33667	1.39059	0.92	0.193132
ENSSSCG00000037532	MNDA	myeloid cell nuclear differentiation antigen [Source:HGNC Symbol;Acc:HGNC:7183]	0.0327571	0.0377767	1.89333	0.915988	3.49333	0.645936	1.50333	0.353883	2.69667	1.5743	3.9	1.25108	3.91667	0.0550757
ENSSSCG00000004659	SLC12A1	solute carrier family 12 member 1 [Source:VGNC Symbol;Acc:VGNC:92921]	0.000134087	0.000372795	2.96333	0.750355	3.61667	0.083865	2.81333	0.490951	4.15333	0.555008	2.37333	0.259679	1.41667	0.143643
ENSSSCG00000012136	PIR	pirin [Source:VGNC Symbol;Acc:VGNC:98196]	0.00493842	0.00702156	2.34333	0.3177	2.82667	0.487476	4.08667	1.09738	3.92333	0.132035	2.12	0.671342	2.03333	0.655769
ENSSSCG00000036022	-	t-SNARE domain containing 1 [Source:VGNC Symbol;Acc:VGNC:94496]	0.000209096	0.000521546	1.10333	0.0321455	4.55333	0.917297	2.3	1.16	4.26667	0.446356	1.30667	0.619785	3.76667	0.74009
ENSSSCG00000012584	CAPN6	calpain 6 [Source:VGNC Symbol;Acc:VGNC:86176]	8.18036e-07	7.00142e-06	6.80667	1.33031	1.37	0.0655744	1.90667	0.127017	0.996667	0.244404	4.31333	0.0568624	1.78667	0.835783
ENSSSCG00000004663	SEMA6D	semaphorin 6D [Source:VGNC Symbol;Acc:VGNC:92711]	0.00107919	0.00191881	4.50667	1.50194	1.99667	0.116762	3.13667	0.406243	1.25333	0.357258	3.52333	0.344867	2.68667	0.175024
ENSSSCG00000045732	-	-	0.0373745	0.0425355	1.73	1.22111	3.43667	0.405134	3.66333	0.496421	3.19667	0.735278	2.66	0.4531	2.34667	0.396274
ENSSSCG00000053283	SCN3B	sodium voltage-gated channel beta subunit 3 [Source:HGNC Symbol;Acc:HGNC:20665]	0.000214344	0.000531599	4.91	1.30847	2.25	0.19975	1.71	0.069282	1.88	0.0608276	3.14667	0.424421	3.04333	0.289885
ENSSSCG00000056711	-	-	8.73903e-06	4.40993e-05	1.86333	0.600111	1.47667	0.362951	1.56333	0.637913	2.11333	0.620108	5.35	0.725052	4.39	0.555608
ENSSSCG00000011195	GALNT15	polypeptide N-acetylgalactosaminyltransferase 15 [Source:VGNC Symbol;Acc:VGNC:88331]	0.000385462	0.000845499	1.82	0.18	5.25667	0.541233	1.00333	0.292803	2.93	0.969691	2.57333	0.71905	3.13	1.24543
ENSSSCG00000010461	ANKRD1	ankyrin repeat domain 1 [Source:VGNC Symbol;Acc:VGNC:85321]	0.000624855	0.00125402	5.62667	1.75378	2.03333	0.249867	1.85	0.552178	3.54	0.967626	1.48	0.269072	1.97	0.298161
ENSSSCG00000050484	-	-	8.4203e-08	1.33653e-06	0.2	0.08	3.82333	0.356417	0.316667	0.092376	4.43	0.940638	0.563333	0.270062	7.08333	1.2548
ENSSSCG00000008314	ATP6V1B1	ATPase H+ transporting V1 subunit B1 [Source:VGNC Symbol;Acc:VGNC:85670]	1.3674e-05	6.18517e-05	5.04	0.317962	1.63667	0.327159	1.72667	0.400541	1.28333	0.144684	3.95	1.15269	2.43667	0.411987
ENSSSCG00000011928	CCDC80	coiled-coil domain containing 80 [Source:VGNC Symbol;Acc:VGNC:86315]	0.000108939	0.000313525	2.81333	0.812055	2.02333	0.23029	1.60667	0.0665833	2.08667	0.463177	3.54333	0.361156	3.98333	0.225906
ENSSSCG00000035147	HSD17B1	hydroxysteroid 17-beta dehydrogenase 1 [Source:NCBI gene (formerly Entrezgene);Acc:100147712]	1.85711e-05	7.64743e-05	0.326667	0.285715	4.66333	0.646942	1.55667	0.422532	4.63333	1.65385	0.81	0.219317	4.00333	0.280416
ENSSSCG00000041050	-	-	0.0130903	0.0167074	2.32333	0.258134	2.69	0.941435	1.58667	0.289367	2.13333	0.42004	3.41	0.713372	3.74	0.88476
ENSSSCG00000025560	PGLYRP2	peptidoglycan recognition protein 2 [Source:NCBI gene (formerly Entrezgene);Acc:396557]	2.70523e-08	6.38289e-07	0.356667	0.0776745	3.71667	0.107858	0.51	0.147309	3.36333	0.531633	1.35667	0.532572	6.55333	0.975927
ENSSSCG00000005272	NMRK1	nicotinamide riboside kinase 1 [Source:VGNC Symbol;Acc:VGNC:90800]	0.0441734	0.0496311	1.64	0.981377	3.39333	0.357957	2.74	0.409512	3.89	1.89713	1.27333	0.507674	2.92	0.731232
ENSSSCG00000011065	MASTL	microtubule associated serine/threonine kinase like [Source:VGNC Symbol;Acc:VGNC:95902]	0.00346535	0.00525218	5.27667	2.38448	1.53667	0.193477	1.90667	0.100167	1.78	0.355949	3.53667	0.253837	1.75667	0.215948
ENSSSCG00000006518	HCN3	hyperpolarization activated cyclic nucleotide gated potassium channel 3 [Source:VGNC Symbol;Acc:VGNC:88804]	1.10282e-05	5.37857e-05	1.47667	0.365011	3.49333	0.240278	1.75333	0.106927	2.82	0.157162	3.03333	0.162583	3.15667	0.533135
ENSSSCG00000015462	TPK1	thiamin pyrophosphokinase 1 [Source:VGNC Symbol;Acc:VGNC:94337]	1.70415e-07	2.36422e-06	1.26	0.463573	3.75333	0.485627	1.95667	0.388115	4.15333	0.240069	0.93	0.217025	3.56667	0.165025
ENSSSCG00000011875	-	poly(ADP-ribose) polymerase family member 15 [Source:VGNC Symbol;Acc:VGNC:111199]	0.00507506	0.00719241	2.83333	1.16122	3.08	0.432088	1.19667	0.051316	1.88333	0.225019	3.14333	0.677151	3.48	0.486929
ENSSSCG00000033456	GPR157	G protein-coupled receptor 157 [Source:VGNC Symbol;Acc:VGNC:88611]	0.0427956	0.0482842	2.43	0.623779	2.25667	0.727003	2.51	0.505866	3.89333	0.893159	2.44667	0.731186	1.87667	0.312143
ENSSSCG00000009542	TNFSF13B	TNF superfamily member 13b [Source:VGNC Symbol;Acc:VGNC:94269]	0.0194911	0.0235023	2.50667	0.475009	2.91	0.773499	0.916667	0.38371	3.11	1.13715	2.82667	0.52634	2.77333	0.479618
ENSSSCG00000003508	KIF17	kinesin family member 17 [Source:VGNC Symbol;Acc:VGNC:98486]	0.000108325	0.000313138	1.34333	0.463177	4.07	0.96421	2.10333	0.204042	4.48333	1.03621	1.00333	0.106927	1.86	0.627455
ENSSSCG00000015326	COL1A2	collagen type I alpha 2 chain [Source:NCBI gene (formerly Entrezgene);Acc:100626716]	0.019415	0.023443	1.92667	0.400791	2.05333	0.352326	3.43333	0.578734	2.93	0.784602	2.16667	0.210792	2.17	0.502693
ENSSSCG00000032146	-	-	0.030262	0.0352249	4.95667	2.77808	1.57667	0.185831	2.01667	0.115902	1.79333	0.165025	1.65	0.217945	2.26667	0.561278
ENSSSCG00000012709	-	-	0.00952835	0.0126996	1.46	1.0266	2.15667	0.355293	1.06	0.527162	2.25333	1.14072	2.40333	0.519359	4.64667	1.55828
ENSSSCG00000001726	ADGRF1	adhesion G protein-coupled receptor F1 [Source:VGNC Symbol;Acc:VGNC:85126]	0.0109856	0.0143785	7.75333	5.0316	1.46667	0.228983	0.536667	0.309246	0.816667	0.374477	1.24333	1.08099	2.08667	0.374477
ENSSSCG00000048231	-	-	0.0148681	0.0185162	1.12667	0.416813	2.60667	0.879223	2.58333	1.57557	2.78	0.630952	0.743333	0.345881	4.01667	1.31474
ENSSSCG00000040100	-	inositol-trisphosphate 3-kinase B [Source:VGNC Symbol;Acc:VGNC:99718]	0.00848443	0.0115014	2.17333	0.724523	2.56667	0.595343	1.57667	0.240901	1.89667	0.231157	3.62333	0.38371	2.01	0.797308
ENSSSCG00000020736	ADD2	adducin 2 [Source:VGNC Symbol;Acc:VGNC:85117]	2.9049e-05	0.000109782	0.913333	0.306649	4.14333	0.499032	1.15	0.23516	4.45	1.26349	0.466667	0.231589	2.59	0.905041
ENSSSCG00000037547	SLC17A3	solute carrier family 17 member 3 [Source:VGNC Symbol;Acc:VGNC:92952]	6.89124e-05	0.000220368	6.10667	2.06071	0.993333	0.219621	2.87667	0.353883	0.87	0.315753	2.09667	0.508167	0.76	0.261534
ENSSSCG00000021534	SLC30A3	solute carrier family 30 member 3 [Source:NCBI gene (formerly Entrezgene);Acc:100169931]	5.89999e-06	3.38861e-05	3.53	0.668431	0.743333	0.0585947	2.03667	0.430039	0.596667	0.119304	5.50667	1.31645	1.27667	0.494099
ENSSSCG00000017006	LCP2	lymphocyte cytosolic protein 2 [Source:VGNC Symbol;Acc:VGNC:89664]	0.0139894	0.0175471	3.73667	2.13308	1.67	0.276225	1.33667	0.356417	0.98	0.430929	3.50667	0.355293	2.25	0.248797
ENSSSCG00000014091	F2RL1	F2R like trypsin receptor 1 [Source:VGNC Symbol;Acc:VGNC:87861]	0.000391223	0.000853843	3.76	0.941754	2.12667	0.400167	1.04	0.190788	1.91667	0.0416333	2.11333	0.349905	2.51	0.31225
ENSSSCG00000011704	WWTR1	WW domain containing transcription regulator 1 [Source:VGNC Symbol;Acc:VGNC:94991]	3.18466e-05	0.000118812	4.85333	1.40158	1.17	0.0866025	1.55	0.183576	1.39667	0.196044	3.15	0.320468	1.33	0
ENSSSCG00000015886	ITGB6	integrin subunit beta 6 [Source:VGNC Symbol;Acc:VGNC:98054]	0.00430679	0.00630406	1.86	0.246374	3.20667	0.688791	0.8	0.226053	1.51333	1.26749	2.45	0.416773	3.59667	0.901184
ENSSSCG00000004464	TENT5A	terminal nucleotidyltransferase 5A [Source:VGNC Symbol;Acc:VGNC:93873]	0.00591767	0.00827905	2.28667	0.823428	2.35	0.0953939	1.39333	0.446356	1.73	0.0888819	3.13333	0.366788	2.51	0.35171
ENSSSCG00000011030	CUBN	cubilin [Source:HGNC Symbol;Acc:HGNC:2548]	5.20952e-05	0.00017492	4.62667	1.49754	1.21333	0.136504	1.58667	0.254231	0.946667	0.142244	3.35667	0.335012	1.11667	0.102632
ENSSSCG00000054132	H2BC11	H2B clustered histone 11 [Source:HGNC Symbol;Acc:HGNC:4761]	0.00237307	0.00377357	2.31333	1.55902	0.943333	1.24949	1.79	0.959114	0.286667	0.397157	5.80667	1.30082	1.69	1.56885
ENSSSCG00000015445	NRCAM	neuronal cell adhesion molecule [Source:HGNC Symbol;Acc:HGNC:7994]	0.0212879	0.0253884	3.82	1.7476	2.36667	0.135769	1.55	0.492747	1.76667	0.011547	1.52	0.430349	1.59	0.243311
ENSSSCG00000010300	MSS51	MSS51 mitochondrial translational activator [Source:VGNC Symbol;Acc:VGNC:90428]	0.00395788	0.00586627	2.02	0.222711	1.89333	0.617198	0.963333	0.325013	2.23	0.708731	2.51	0.212838	2.94333	0.409186
ENSSSCG00000029037	DRD1	dopamine receptor D1 [Source:VGNC Symbol;Acc:VGNC:87443]	0.00101017	0.00182205	3.24	0.190788	0.583333	0.0680686	3.15667	0.707696	1.98667	1.19274	2.35	0.565066	1.04333	0.33126
ENSSSCG00000049968	-	-	0.0028598	0.00444236	0.69	0.355106	1.9	0.425088	3.27333	0.0635085	2.60667	0.882175	1.31333	0.736365	2.55667	0.825853
ENSSSCG00000047720	-	-	0.000799799	0.00150804	1.02667	0.426185	1.97	0.325115	1.09667	0.15695	1.87333	0.865583	2.90333	0.360185	3.38333	0.736365
ENSSSCG00000005529	MORN5	MORN repeat containing 5 [Source:VGNC Symbol;Acc:VGNC:90311]	0.0281907	0.0329458	3.99333	1.20703	1.11667	0.448367	1.54667	0.934897	1.21333	0.960278	1.96	0.731847	2.37333	1.22272
ENSSSCG00000008930	TMPRSS11F	transmembrane serine protease 11F [Source:HGNC Symbol;Acc:HGNC:29994]	0.00428149	0.00628602	0.536667	0.380832	1.79333	0.446356	1.03667	0.498631	5.34	2.79952	0.52	0.052915	2.94	1.20615
ENSSSCG00000058048	TTPA	alpha tocopherol transfer protein [Source:HGNC Symbol;Acc:HGNC:12404]	0.0454857	0.0509744	1.3	0.610246	2.39	0.069282	2.38667	0.935218	2.94333	0.10116	1.10333	0.447363	1.99333	1.15071
ENSSSCG00000000139	IFT27	intraflagellar transport 27 [Source:VGNC Symbol;Acc:VGNC:98043]	0.000172466	0.000452139	0.86	0.269072	2.48	0.0888819	2.13	0.584038	2.28667	0.237978	1.85333	0.126623	2.45667	0.149778
ENSSSCG00000007850	ANKS4B	ankyrin repeat and sterile alpha motif domain containing 4B [Source:VGNC Symbol;Acc:VGNC:85350]	0.000572969	0.00116919	3.35	0.852467	1.46	0.0781025	1.38	0.158745	1.62667	0.275015	2.98333	0.781046	1.22333	0.251064
ENSSSCG00000027232	-	-	0.000423167	0.000912415	2.29667	0.120139	1.74	0.202237	2.06667	0.190088	0.83	0.18735	3.17667	0.866853	1.77333	0.340196
ENSSSCG00000031342	-	-	0.0135611	0.0172332	1.18333	0.28006	2.20667	0.484183	2.24333	0.779252	1.65333	0.46694	1.61	0.19	2.73333	0.170392
ENSSSCG00000050679	-	-	2.83914e-05	0.000107764	2.62	0.350856	1.06667	0.194251	1.84	0.314802	0.686667	0.340049	4.14333	1.04002	1.23	0.356791
ENSSSCG00000062937	-	-	0.00275885	0.00430084	0.763333	0.185023	2.83	0.841487	2.98667	0.512087	1.69	0.890169	1.16667	0.0763763	2.12	0.47697
ENSSSCG00000012993	SLC25A45	solute carrier family 25 member 45 [Source:VGNC Symbol;Acc:VGNC:93018]	0.000657262	0.00129817	0.936667	0.111505	2.22667	0.090185	1.07333	0.189033	1.99	0.324191	2.38333	0.499733	2.92667	0.836441
ENSSSCG00000014316	TGFBI	transforming growth factor beta induced [Source:VGNC Symbol;Acc:VGNC:93930]	4.15208e-05	0.00014795	1.62667	0.337095	0.546667	0.277909	5.24	1.65327	1.00333	0.408207	2.30667	0.212211	0.763333	0.25697
ENSSSCG00000024633	JAKMIP3	Janus kinase and microtubule interacting protein 3 [Source:VGNC Symbol;Acc:VGNC:89275]	0.000137384	0.000378346	0.17	0.157162	3.17	1.10322	1.35	0.138924	3.83667	0.786787	0.693333	0.222336	2.19667	0.881608
ENSSSCG00000024800	DSC2	desmocollin 2 [Source:HGNC Symbol;Acc:HGNC:3036]	0.0331271	0.0381027	2.24667	0.749022	0.953333	0.301054	0.976667	0.181751	2.29667	0.834286	2.19667	1.17117	2.70333	0.190088
ENSSSCG00000038073	NOD2	nucleotide binding oligomerization domain containing 2 [Source:NCBI gene (formerly Entrezgene);Acc:100125838]	1.09691e-05	5.37857e-05	2.24333	0.147422	1.58333	0.132035	1.10667	0.158219	1.19	0.0818535	3.38	0.481352	1.85667	0.520416
ENSSSCG00000012376	GDPD2	glycerophosphodiester phosphodiesterase domain containing 2 [Source:VGNC Symbol;Acc:VGNC:88407]	3.29766e-06	2.1976e-05	4.06333	0.674191	1.57667	0.130512	1.50667	0.39879	0.96	0.190526	2.08667	0.430852	0.98	0.115326
ENSSSCG00000035218	ADA2	adenosine deaminase 2 [Source:NCBI gene (formerly Entrezgene);Acc:397079]	0.01612	0.0199049	1.27333	0.240069	2.60333	0.623886	0.81	0.399625	2.11	0.574195	1.82667	0.610765	2.50667	0.840079
ENSSSCG00000028373	ENO2	enolase 2 [Source:VGNC Symbol;Acc:VGNC:87702]	0.0187627	0.0227498	2.29	0.311769	1.51333	0.482942	0.83	0.193132	1.61333	0.784368	2.08	0.5866	2.78	0.80206
ENSSSCG00000011456	CHDH	choline dehydrogenase [Source:VGNC Symbol;Acc:VGNC:86636]	0.000254585	0.000610583	2.43	0.377227	2.21333	0.42548	0.806667	0.323471	1.40667	0.135031	2.16333	0.200333	2.06333	0.291947
ENSSSCG00000022256	DEPP1	DEPP autophagy regulator 1 [Source:VGNC Symbol;Acc:VGNC:87259]	0.0191267	0.0231269	1.43333	1.31857	1.56333	0.234592	1.35	0.470319	0.783333	0.273008	4.50333	2.27663	1.32	0.61441
ENSSSCG00000011259	SCN5A	sodium voltage-gated channel alpha subunit 5 [Source:VGNC Symbol;Acc:VGNC:92637]	4.26789e-05	0.000150845	3	0.165227	1.6	0.221133	1.35333	0.448813	0.61	0.268514	2.81	0.633798	1.52333	0.359212
ENSSSCG00000003917	TESK2	testis associated actin remodelling kinase 2 [Source:VGNC Symbol;Acc:VGNC:93886]	0.00073357	0.00139827	1.01	0.298664	2.40333	0.381095	1.68667	0.265016	2.42333	0.362261	1.19333	0.132791	2.07333	0.488808
ENSSSCG00000004755	DLL4	delta like canonical Notch ligand 4 [Source:NCBI gene (formerly Entrezgene);Acc:100152163]	0.000165359	0.000441464	0.943333	0.105987	2.83	0.737292	0.413333	0.0404145	1.25667	0.152753	1.48333	0.310859	3.81	1.25296
ENSSSCG00000039758	-	-	6.45224e-05	0.000209398	0.41	0.156205	0.986667	0.221886	2.28333	0.722519	3.41667	0.592818	1.21	0.465725	2.38333	0.482217
ENSSSCG00000029339	SPATA2L	spermatogenesis associated 2 like [Source:NCBI gene (formerly Entrezgene);Acc:100415811]	0.000370878	0.000815559	1.34333	0.705715	1.41	0.282135	2.76333	0.22745	1.37	0.03	2.55667	0.275741	1.17333	0.295353
ENSSSCG00000016230	EPHA4	EPH receptor A4 [Source:VGNC Symbol;Acc:VGNC:96280]	0.00303454	0.00468048	2.66	0.777367	1.70333	0.447921	1.11667	0.161658	1.31333	0.0680686	1.41	0.0655744	2.08667	0.146401
ENSSSCG00000007648	GAL3ST4	galactose-3-O-sulfotransferase 4 [Source:VGNC Symbol;Acc:VGNC:88323]	0.00212897	0.00344822	2.48667	0.466083	1.05333	0.0321455	1.41333	0.53799	0.706667	0.0737111	3.04667	1.04409	1.53333	0.545374
ENSSSCG00000014310	CXCL14	C-X-C motif chemokine ligand 14 [Source:NCBI gene (formerly Entrezgene);Acc:494467]	0.0138332	0.0174262	2.49667	0.211266	1.94333	0.352184	0.59	0.043589	0.903333	0.821361	2.18333	0.467582	2.04333	1.09564
ENSSSCG00000039426	FSTL1	follistatin like 1 [Source:VGNC Symbol;Acc:VGNC:88255]	0.0012095	0.0020992	3.12333	0.94733	1.23	0.350856	1.25333	0.164418	1.35667	0.197315	1.94	0.247588	1.18667	0.265769
ENSSSCG00000039442	BMP2	bone morphotic protein 2 [Source:VGNC Symbol;Acc:VGNC:95488]	0.000648315	0.00128632	0.926667	0.251661	1.70333	0.57977	1.01667	0.166533	1.41333	0.289367	1.68333	0.0602771	3.15	0.821645
ENSSSCG00000038600	PRSS8	serine protease 8 [Source:VGNC Symbol;Acc:VGNC:91888]	0.00568417	0.00796513	2.10667	0.691761	2.13667	0.270617	0.673333	0.12897	1.46667	0.156312	1.87333	0.548847	1.62	0.121655
ENSSSCG00000016451	-	-	0.000466603	0.000988701	1.00667	0.214554	1.86333	0.235443	1.68	0.338083	1.17333	0.338428	2.65	0.455082	1.35667	0.261598
ENSSSCG00000014943	DEUP1	deuterosome assembly protein 1 [Source:VGNC Symbol;Acc:VGNC:87264]	0.0122977	0.015788	2.94333	1.12073	1.06667	0.455009	1.19	0.238118	1.03667	0.481283	1.47333	0.325167	1.89	0.393954
ENSSSCG00000036248	MYO15B	myosin XVB [Source:HGNC Symbol;Acc:HGNC:14083]	0.000146897	0.000398263	0.996667	0.350048	2.96	0.82	0.393333	0.215716	2.21	0.430349	0.893333	0.359212	2.12333	0.37314
ENSSSCG00000051612	-	-	0.000933677	0.00171239	3.00333	0.704438	0.716667	0.0832666	1.09	0.170587	1.33667	0.410041	2.31667	0.811316	1.03	0.45
ENSSSCG00000044013	-	-	0.00012491	0.000351763	1.39667	0.620672	0.766667	0.155027	1.43667	0.431084	0.68	0.39128	3.69667	0.739347	1.48667	0.51984
ENSSSCG00000031977	PTCH2	patched 2 [Source:VGNC Symbol;Acc:VGNC:91941]	0.00110706	0.00194459	0.776667	0.112398	2.28333	0.30271	1.36667	0.427707	1.95667	0.352184	1.13	0.1	1.90667	0.506392
ENSSSCG00000060878	-	-	0.000493079	0.0010249	3.47	0.801686	0.713333	0.275015	1.26667	0.342685	0.99	0.257099	1.93	0.965039	0.866667	0.188237
ENSSSCG00000006238	CYP7A1	cytochrome P450 family 7 subfamily A member 1 [Source:VGNC Symbol;Acc:VGNC:98774]	0.00109205	0.00193379	3.42	1.74851	0.753333	0.24379	1.32667	0.232881	0.486667	0.080829	2.74	0.242693	0.47	0.151327
ENSSSCG00000005269	TRPM6	transient receptor potential cation channel subfamily M member 6 [Source:VGNC Symbol;Acc:VGNC:94469]	0.000304504	0.000695895	0.886667	0.0351188	2.06	0.311769	0.49	0.07	1.93	0.144222	1.28	0.491121	2.54667	0.763697
ENSSSCG00000024060	LIPT2	lipoyl(octanoyl) transferase 2 [Source:VGNC Symbol;Acc:VGNC:108601]	0.0484814	0.0537792	0.866667	0.459819	1.37667	0.231157	2.11	0.390512	1.58667	0.315647	1.60667	0.181475	1.62	0.622174
ENSSSCG00000009231	CDS1	CDP-diacylglycerol synthase 1 [Source:VGNC Symbol;Acc:VGNC:86523]	0.0119797	0.0154709	2.17667	0.964382	1.52	0.0916515	0.66	0.0608276	2.07667	0.502029	1.05333	0.120554	1.60333	0.255016
ENSSSCG00000039089	-	pleckstrin homology and RhoGEF domain containing G4B [Source:VGNC Symbol;Acc:VGNC:91546]	0.00436426	0.0063606	0.71	0.101489	2.47667	0.63264	1.65	0.445084	1.75	0.28931	1.05333	0.162891	1.42333	0.592818
ENSSSCG00000062435	-	-	0.0164023	0.0201931	1.41333	0.361709	1.54	0.112694	1.16667	0.245832	0.956667	0.335012	1.59	0.336006	2.38333	0.743797
ENSSSCG00000004576	RORA	RAR related orphan receptor A [Source:VGNC Symbol;Acc:VGNC:92408]	0.00289255	0.00448525	2.52	0.850647	1.28	0.163707	0.803333	0.191398	1.09667	0.177858	1.69333	0.250267	1.57333	0.201329
ENSSSCG00000023716	TNFAIP6	TNF alpha induced protein 6 [Source:NCBI gene (formerly Entrezgene);Acc:100286870]	4.51999e-09	1.79362e-07	0.0733333	0.0057735	1.91	0.459674	0.356667	0.119304	1.18	0.23516	0.533333	0.316439	4.82333	0.496622
ENSSSCG00000022337	SERPINB11	serpin family B member 11 [Source:VGNC Symbol;Acc:VGNC:99748]	0.000489472	0.00101983	4.91	2.18824	0.0966667	0.0351188	1.49333	0.512478	0.243333	0.15885	1.69	0.74	0.416667	0.210792
ENSSSCG00000053278	-	-	4.02676e-06	2.62212e-05	1.56333	0.480035	0.573333	0.148436	0.766667	0.332916	0.503333	0.159478	3.27	0.579741	2.13333	0.264071
ENSSSCG00000013401	DKK3	dickkopf WNT signaling pathway inhibitor 3 [Source:VGNC Symbol;Acc:VGNC:87323]	0.0136308	0.0172961	0.89	0.204206	1.02	0.440341	1.14333	0.16773	1.41	0.719236	2.51333	0.573527	1.67	0.51264
ENSSSCG00000017797	SLC6A4	solute carrier family 6 member 4 [Source:VGNC Symbol;Acc:VGNC:93164]	0.0222821	0.0264656	1.17667	1.18602	0.176667	0.0472582	0.27	0.329697	0.673333	0.674858	4.74333	3.00861	1.56333	1.40475
ENSSSCG00000015864	MYO7B	myosin VIIB [Source:HGNC Symbol;Acc:HGNC:7607]	0.00147088	0.00248372	1.59667	0.563678	1.89	0.591946	0.473333	0.134288	1.35667	0.21362	1.02333	0.192959	2.15667	0.222336
ENSSSCG00000026701	-	-	0.000816454	0.00153613	0.29	0.043589	1.78333	0.384361	1.44333	0.37072	1.79	0.427551	1.25	0.301164	1.91333	0.378197
ENSSSCG00000004332	BACH2	BTB domain and CNC homolog 2 [Source:VGNC Symbol;Acc:VGNC:85742]	4.237e-06	2.71978e-05	3.15667	0.708684	0.693333	0.171561	0.91	0.168226	0.893333	0.262742	1.98	0.072111	0.823333	0.0960902
ENSSSCG00000031899	JSRP1	junctional sarcoplasmic reticulum protein 1 [Source:VGNC Symbol;Acc:VGNC:89294]	4.1833e-05	0.000148456	1.24	0.696563	0.636667	0.0814453	1.03333	0.448367	0.413333	0.16563	3.72333	0.785769	1.37333	0.388887
ENSSSCG00000021271	CFAP44	cilia and flagella associated protein 44 [Source:VGNC Symbol;Acc:VGNC:111188]	0.00970228	0.0128921	2.32333	0.407226	1.2	0.376431	0.876667	0.122202	0.88	0.575847	1.46667	0.452364	1.63667	0.443772
ENSSSCG00000021728	LGALS2	galectin 2 [Source:NCBI gene (formerly Entrezgene);Acc:100217393]	1.3234e-05	6.01733e-05	1.01	0.07	1.58667	0.262742	0.963333	0.140475	1.24	0.471593	0.826667	0.0929157	2.75	0.32187
ENSSSCG00000028345	-	-	0.00148169	0.00249232	0.96	0.3751	1.99	0.576628	0.34	0.11	1.16333	0.540771	1.11333	0.535755	2.77667	0.756395
ENSSSCG00000015487	TNFSF18	TNF superfamily member 18 [Source:VGNC Symbol;Acc:VGNC:94272]	4.8733e-07	4.67516e-06	0.52	0.319531	1.64333	0.305505	0.336667	0.0680686	1.72	0.147986	0.516667	0.0585947	3.50333	0.662294
ENSSSCG00000034515	-	-	0.0270635	0.0317133	1.02333	0.688573	2.15667	0.832907	0.176667	0.0208167	1.07333	0.961267	0.87	0.255147	2.85	1.51318
ENSSSCG00000015488	TNFSF4	TNF superfamily member 4 [Source:VGNC Symbol;Acc:VGNC:104081]	0.0112282	0.0146302	1.2	0.461844	1.54	0.0360555	1.32333	0.080829	1.51333	0.415251	0.6	0.175784	1.88	0.507149
ENSSSCG00000054729	-	-	0.000167073	0.000443328	0.933333	0.291433	1.00667	0.100664	2.23333	0.0862168	1.45333	0.145717	1.10333	0.141539	1.28	0.415812
ENSSSCG00000005905	SLC39A4	solute carrier family 39 member 4 [Source:VGNC Symbol;Acc:VGNC:93105]	1.05787e-05	5.24726e-05	0.966667	0.105987	0.88	0.087178	2	0.209523	0.966667	0.15308	1.77667	0.151438	1.37667	0.265393
ENSSSCG00000041076	-	-	0.00260653	0.00409263	2.74333	1.37747	0.616667	0.39879	0.986667	0.487887	0.603333	0.135031	2.41667	0.301386	0.566667	0.282902
ENSSSCG00000012933	CCDC87	coiled-coil domain containing 87 [Source:VGNC Symbol;Acc:VGNC:86324]	3.17284e-05	0.000118812	1.69333	0.083865	1.18	0.261534	0.863333	0.19218	0.733333	0.146401	2.26667	0.0723418	1.09333	0.435584
ENSSSCG00000004053	TAGAP	T cell activation RhoGTPase activating protein [Source:NCBI gene (formerly Entrezgene);Acc:100155114]	0.000172301	0.000452139	1.41667	0.215484	1.18	0.415812	0.993333	0.276466	0.776667	0.207926	2.26667	0.111505	1.16333	0.15308
ENSSSCG00000006372	ARHGAP30	Rho GTPase activating protein 30 [Source:VGNC Symbol;Acc:VGNC:85469]	2.42563e-05	9.45344e-05	0.943333	0.184752	0.62	0.427902	0.886667	0.16563	0.53	0.244336	2.47667	0.56959	2.30333	0.275923
ENSSSCG00000029714	BPIFB2	BPI fold containing family B member 2 [Source:NCBI gene (formerly Entrezgene);Acc:100113424]	0.00920374	0.0123423	0.456667	0.0723418	1.36667	0.344287	1.24	0.563205	1.52	0.619919	0.94	0.173494	2.19333	0.567656
ENSSSCG00000015654	IL20	interleukin 20 [Source:VGNC Symbol;Acc:VGNC:108596]	1.98925e-05	8.07729e-05	0	0	2.42333	1.45225	0.0966667	0.0950438	1.06667	0.117189	0.07	0.121244	3.97333	0.478783
ENSSSCG00000011496	ADAMTS9	ADAM metallopeptidase with thrombospondin type 1 motif 9 [Source:VGNC Symbol;Acc:VGNC:85089]	0.000435598	0.000934341	2.71	0.884251	0.826667	0.150111	0.873333	0.174738	0.633333	0.122202	1.61	0.147309	0.97	0.392301
ENSSSCG00000016782	OTULINL	OTU deubiquitinase with linear linkage specificity like [Source:VGNC Symbol;Acc:VGNC:91107]	0.00305473	0.00469503	2.63	1.36825	0.56	0.185203	0.336667	0.0680686	0.596667	0.361156	1.81	0.190788	1.49333	0.170098
ENSSSCG00000043563	-	-	0.0321427	0.0371663	0.33	0.212838	1.33667	0.59769	1.64667	0.69515	1.8	0.678159	0.653333	0.0288675	1.64667	0.693421
ENSSSCG00000062670	-	-	0.00267893	0.00419122	2.99667	1.48689	0.906667	0.506392	0.506667	0.0550757	0.28	0.270555	1.89333	0.366652	0.806667	0.051316
ENSSSCG00000022830	KANSL1L	KAT8 regulatory NSL complex subunit 1 like [Source:HGNC Symbol;Acc:HGNC:26310]	0.00304111	0.00468234	2.5	0.6755	1.02333	0.402782	0.596667	0.0776745	1.00333	0.0404145	1.25333	0.762255	0.78	0.0173205
ENSSSCG00000045836	-	-	0.00163981	0.00271127	1.04	0.132288	1.41667	0.335012	0.743333	0.500233	0.64	0.101489	1.33333	0.159478	1.95333	0.344287
ENSSSCG00000016115	ICA1L	islet cell autoantigen 1 like [Source:VGNC Symbol;Acc:VGNC:95617]	0.00700047	0.00968528	1.19667	0.366788	1.56	0.10583	1.11	0.385876	1.31	0.121655	0.546667	0.090185	1.38333	0.275741
ENSSSCG00000040719	KIAA0040	KIAA0040 [Source:VGNC Symbol;Acc:VGNC:98059]	0.00449434	0.00651755	1.78333	0.335012	1.25667	0.134288	0.65	0.21166	0.843333	0.457967	1.54	0.202978	0.993333	0.331713
ENSSSCG00000000531	BICD1	BICD cargo adaptor 1 [Source:VGNC Symbol;Acc:VGNC:85818]	0.00987816	0.0130859	0.966667	0.023094	1.23	0.335112	0.916667	0.195021	2.12	0.717147	0.693333	0.170392	1.11333	0.430968
ENSSSCG00000008456	PLEKHH2	pleckstrin homology, MyTH4 and FERM domain containing H2 [Source:VGNC Symbol;Acc:VGNC:91549]	0.0158498	0.0195989	2.29333	1.06927	0.656667	0.187705	0.933333	0.160416	0.92	0.122882	1.18333	0.261598	1.03667	0.235443
ENSSSCG00000009893	TMEM116	transmembrane protein 116 [Source:VGNC Symbol;Acc:VGNC:94069]	0.00092816	0.00170586	1.17667	0.478574	1.44667	0.275015	0.523333	0.172143	1.99667	0.496421	0.593333	0.0550757	1.27	0.147309
ENSSSCG00000012034	TIAM1	TIAM Rac1 associated GEF 1 [Source:VGNC Symbol;Acc:VGNC:96601]	0.00128919	0.00221112	1.67333	0.155349	1.01	0.173494	0.736667	0.0152753	1.06333	0.286764	1.57333	0.418609	0.83	0.105357
ENSSSCG00000009855	KSR2	kinase suppressor of ras 2 [Source:VGNC Symbol;Acc:VGNC:89607]	4.46383e-06	2.78351e-05	2.72	0.768635	0.356667	0.0986577	1.01333	0.231157	0.206667	0.119304	2.14667	0.270247	0.403333	0.135031
ENSSSCG00000012852	CDHR5	cadherin related family member 5 [Source:VGNC Symbol;Acc:VGNC:86492]	0.00199311	0.00324019	0.68	0.36756	2.00333	0.263122	0.546667	0.291433	0.943333	0.514328	1.55	0.365103	1.01667	0.195021
ENSSSCG00000007836	SCNN1G	sodium channel epithelial 1 subunit gamma [Source:VGNC Symbol;Acc:VGNC:92643]	0.00378078	0.00567118	2	0.860174	0.95	0.230651	0.55	0.205183	0.583333	0.0907377	1.64333	0.228983	0.98	0.222711
ENSSSCG00000000437	ARHGAP9	Rho GTPase activating protein 9 [Source:VGNC Symbol;Acc:VGNC:85482]	0.036231	0.041292	1.02667	0.38527	1.07333	0.125033	0.686667	0.20502	0.96	0.183303	1.56333	0.477214	1.37667	0.196554
ENSSSCG00000038186	TIGD4	tigger transposable element derived 4 [Source:NCBI gene (formerly Entrezgene);Acc:397327]	0.0164228	0.0201931	1.31667	0.4517	1.12667	0.118462	0.866667	0.202073	0.59	0.0984886	1.21667	0.281129	1.42333	0.210079
ENSSSCG00000024671	WNT9A	Wnt family member 9A [Source:VGNC Symbol;Acc:VGNC:94978]	0.00882812	0.0118751	0.61	0.234307	1.31333	0.221886	0.646667	0.149778	1.06333	0.174738	1.52	0.520481	1.36333	0.280416
ENSSSCG00000062160	H2BC18	H2B clustered histone 18 [Source:HGNC Symbol;Acc:HGNC:24700]	1.04586e-06	8.45407e-06	1.13667	0.345012	0.366667	0.083865	0.73	0.260576	0.45	0.14	2.54333	0.183394	1.23667	0.296704
ENSSSCG00000047897	-	-	0.0415114	0.0469423	1.42333	0.722865	0.91	0.06	0.393333	0.18037	0.963333	0.430155	0.98	0.290517	1.7	0.53507
ENSSSCG00000003192	IL4I1	interleukin 4 induced 1 [Source:VGNC Symbol;Acc:VGNC:89109]	0.00057956	0.00117391	0.603333	0.083865	1.18667	0.266896	0.526667	0.080829	0.873333	0.0665833	1.82667	0.562168	1.33	0.164621
ENSSSCG00000047465	SERTM2	serine rich and transmembrane domain containing 2 [Source:NCBI gene (formerly Entrezgene);Acc:106507011]	0.000423285	0.000912415	2.87667	1.57306	0.0533333	0.0305505	0.873333	0.165025	0.07	0.0173205	2.33667	0.344867	0.126667	0.0665833
ENSSSCG00000023710	REEP1	receptor accessory protein 1 [Source:VGNC Symbol;Acc:VGNC:92197]	1.39408e-05	6.27335e-05	3.36667	1.11024	0.126667	0.0802081	0.606667	0.191398	0.0833333	0.0305505	1.85667	0.406489	0.256667	0.140119
ENSSSCG00000002011	CPNE6	copine 6 [Source:VGNC Symbol;Acc:VGNC:86954]	0.000292853	0.000676352	3.32	1.35967	0.256667	0.141892	0.256667	0.125831	0.06	0.034641	1.13	0.373229	1.02667	0.516753
ENSSSCG00000054437	-	-	0.00157278	0.00262031	0.11	0.08544	1.02667	0.352326	0.706667	0.120554	2.14333	0.77623	0.31	0.1249	1.50333	0.735686
ENSSSCG00000001975	PRKD1	protein kinase D1 [Source:VGNC Symbol;Acc:VGNC:91812]	0.00741488	0.010194	1.89333	0.701166	0.696667	0.150444	0.71	0.18	0.87	0.331512	0.886667	0.136137	0.743333	0.150444
ENSSSCG00000039799	-	-	0.00485566	0.00695575	0.766667	0.10504	1.25	0.210713	0.46	0.0818535	1.10333	0.380701	1.00333	0.110151	1.09333	0.149778
ENSSSCG00000022721	CDH16	cadherin 16 [Source:VGNC Symbol;Acc:VGNC:86479]	0.000105703	0.000307597	0.403333	0.170392	1.09	0.323574	0.356667	0.232451	0.936667	0.386825	0.41	0.0458258	2.42	0.667757
ENSSSCG00000050577	-	-	0.023651	0.0279775	1.32667	0.597439	0.74	0.173494	0.376667	0.085049	1	0.186815	0.753333	0.0757188	1.40667	0.508953
ENSSSCG00000045502	WDFY4	WDFY family member 4 [Source:VGNC Symbol;Acc:VGNC:111156]	7.42187e-05	0.00023058	1.13667	0.442305	0.78	0.266646	0.373333	0.25658	0.3	0.069282	2.24667	0.432474	0.71	0.272213
ENSSSCG00000006359	ADAMTS4	ADAM metallopeptidase with thrombospondin type 1 motif 4 [Source:VGNC Symbol;Acc:VGNC:85084]	1.06867e-06	8.55914e-06	0.533333	0.145717	0.81	0.23	0.71	0.149332	0.353333	0.064291	1.22667	0.24379	1.88333	0.0550757
ENSSSCG00000039318	HS3ST3B1	heparan sulfate-glucosamine 3-sulfotransferase 3B1 [Source:VGNC Symbol;Acc:VGNC:99003]	0.00237953	0.00377697	0.22	0.07	1.31333	0.245832	0.68	0.165227	1.55667	0.567656	0.26	0.223383	1.38333	0.635164
ENSSSCG00000056449	-	-	0.00071347	0.00136966	0.48	0.10583	0.71	0.087178	1.12333	0.0665833	0.813333	0.305669	1.14667	0.162583	1.12667	0.0208167
ENSSSCG00000024975	NR5A2	nuclear receptor subfamily 5 group A member 2 [Source:VGNC Symbol;Acc:VGNC:96452]	0.000603122	0.00121881	0.213333	0.023094	1.04667	0.244199	0.363333	0.0305505	2.25333	0.887487	0.226667	0.115036	1.28	0.548088
ENSSSCG00000006693	PDZK1	PDZ domain containing 1 [Source:VGNC Symbol;Acc:VGNC:98832]	0.00641754	0.0089212	1.73667	0.660631	0.513333	0.109697	0.526667	0.132791	0.533333	0.137961	0.93	0.485386	1.12333	0.145717
ENSSSCG00000000220	POU6F1	POU class 6 homeobox 1 [Source:HGNC Symbol;Acc:HGNC:9224]	0.0189611	0.0229584	0.75	0.0888819	0.993333	0.080829	0.45	0	1.04	0.3005	0.993333	0.205994	1.09	0.325115
ENSSSCG00000038616	-	-	1.73735e-06	1.28534e-05	0.09	0.0519615	0.933333	0.300888	0.08	0.0793725	2.11667	0.439811	0.196667	0.133167	1.88333	0.424539
ENSSSCG00000038724	C3orf70	chromosome 13 C3orf70 homolog [Source:VGNC Symbol;Acc:VGNC:85937]	4.61515e-05	0.000157384	0.613333	0.172143	1.24333	0.137961	0.313333	0.0960902	0.833333	0.0251661	0.7	0.202237	1.57667	0.351188
ENSSSCG00000060429	HCAR1	hydroxycarboxylic acid receptor 1 [Source:NCBI gene (formerly Entrezgene);Acc:100153287]	0.000822324	0.00154053	0.86	0.308058	0.393333	0.253246	0.606667	0.448144	0.163333	0.064291	2.42333	0.892039	0.67	0.314325
ENSSSCG00000027726	DLL1	delta like canonical Notch ligand 1 [Source:VGNC Symbol;Acc:VGNC:87335]	0.000206047	0.000515412	1.05333	0.206478	0.716667	0.162583	0.62	0.09	0.46	0.14	1.50333	0.196044	0.633333	0.277369
ENSSSCG00000003539	GRHL3	grainyhead like transcription factor 3 [Source:VGNC Symbol;Acc:VGNC:88668]	0.0124746	0.0159917	1.02333	0.332315	0.526667	0.239653	0.323333	0.210317	0.643333	0.245832	1.12667	0.306649	1.15333	0.304357
ENSSSCG00000037015	SESN3	sestrin 3 [Source:VGNC Symbol;Acc:VGNC:92755]	2.4171e-05	9.45344e-05	1.96	0.173205	0.25	0.0173205	0.896667	0.450925	0.373333	0.211975	0.893333	0.330051	0.323333	0.051316
ENSSSCG00000061158	H2BC26	H2B clustered histone 26 [Source:HGNC Symbol;Acc:HGNC:20514]	0.00611257	0.00851081	0.443333	0.0568624	0.826667	0.176163	0.48	0.105357	0.61	0.05	1.18	0.463573	1.00667	0.116762
ENSSSCG00000000672	CLSTN3	calsyntenin 3 [Source:VGNC Symbol;Acc:VGNC:86786]	0.0098306	0.0130427	1.1	0.06	0.823333	0.185831	0.4	0.183576	0.593333	0.241109	0.8	0.219317	0.83	0.15
ENSSSCG00000024567	PTPRH	protein tyrosine phosphatase receptor type H [Source:VGNC Symbol;Acc:VGNC:91989]	0.0120136	0.0154917	0.806667	0.240069	1.01667	0.253246	0.26	0.08544	0.663333	0.295014	0.666667	0.228108	1.12333	0.28589
ENSSSCG00000057637	C4orf54	chromosome 4 open reading frame 54 [Source:HGNC Symbol;Acc:HGNC:27741]	0.00153969	0.00257994	0.253333	0.0404145	0.766667	0.193477	0.43	0.138924	1.03	0.476235	0.66	0.121244	1.24333	0.0493288
ENSSSCG00000001097	RIPOR2	RHO family interacting cell polarization regulator 2 [Source:VGNC Symbol;Acc:VGNC:92322]	2.38767e-07	2.8554e-06	1.18	0.173494	0.12	0.0754983	0.763333	0.0305505	0.193333	0.092376	1.9	0.378021	0.22	0.111355
ENSSSCG00000007146	SIGLEC1	sialic acid binding Ig like lectin 1 [Source:VGNC Symbol;Acc:VGNC:108736]	3.83728e-05	0.000138428	0.713333	0.126623	1.07333	0.118462	0.213333	0.0550757	0.456667	0.051316	0.77	0.141067	1.14	0.271846
ENSSSCG00000007305	SPAG4	sperm associated antigen 4 [Source:VGNC Symbol;Acc:VGNC:95512]	1.14246e-05	5.51032e-05	1.63333	0.344287	0.496667	0.192959	0.536667	0.141539	0.216667	0.115902	1.01667	0.102632	0.463333	0.12741
ENSSSCG00000009220	DMP1	dentin matrix acidic phosphoprotein 1 [Source:VGNC Symbol;Acc:VGNC:87348]	0.0374195	0.0425355	0.73	0.25	0.87	0.182483	0.43	0.115326	0.76	0.043589	1.01333	0.0929157	0.516667	0.357957
ENSSSCG00000061858	-	-	0.00257722	0.00405389	0.92	0.236432	0.916667	0.275741	0.336667	0.0602771	0.263333	0.265016	1.08667	0.140119	0.756667	0.248261
ENSSSCG00000005457	-	lysophosphatidic acid receptor 1 [Source:VGNC Symbol;Acc:VGNC:103117]	0.00238836	0.00378409	1.41	0.43715	0.546667	0.0493288	0.59	0.30348	0.48	0.137477	0.536667	0.0057735	0.666667	0.011547
ENSSSCG00000026517	CALML4	calmodulin like 4 [Source:NCBI gene (formerly Entrezgene);Acc:100519528]	0.012907	0.0164975	0.893333	0.245832	0.813333	0.211266	0.246667	0.128582	0.413333	0.273008	0.916667	0.352751	0.903333	0.0665833
ENSSSCG00000041952	-	-	0.00937435	0.0125326	0.466667	0.161658	0.593333	0.179258	0.833333	0.0907377	0.723333	0.187705	0.293333	0.085049	1.1	0.415812
ENSSSCG00000006688	ANKRD35	ankyrin repeat domain 35 [Source:VGNC Symbol;Acc:VGNC:85337]	0.0168898	0.0206799	0.706667	0.321299	0.556667	0.0321455	0.393333	0.070946	0.54	0.130767	0.95	0.208806	0.836667	0.0763763
ENSSSCG00000001469	SLA-DMB	MHC class II, DM beta [Source:NCBI gene (formerly Entrezgene);Acc:100135050]	0.0103391	0.0136735	0.46	0.07	0.886667	0.127017	0.163333	0.0288675	0.77	0.34	0.616667	0.26839	1.07	0.404475
ENSSSCG00000052905	-	-	0.0308762	0.0358443	0.45	0.168226	0.703333	0.0960902	0.26	0.122882	0.486667	0.051316	0.866667	0.187705	1.17667	0.669801
ENSSSCG00000063455	-	-	0.0404421	0.0457924	1.04	0.355949	0.473333	0.115902	0.27	0.10583	0.573333	0.295691	0.796667	0.180093	0.7	0.337787
ENSSSCG00000005494	TNC	tenascin C [Source:VGNC Symbol;Acc:VGNC:103192]	4.05483e-06	2.62212e-05	1.05667	0.105987	0.463333	0.0650641	0.38	0.06	0.343333	0.123423	0.893333	0.0251661	0.643333	0.148436
ENSSSCG00000062722	-	-	4.78452e-05	0.000161895	0.886667	0.198578	0.283333	0.0907377	0.536667	0.0416333	0.18	0.141774	1.47667	0.345012	0.373333	0.25482
ENSSSCG00000055335	-	-	0.0296157	0.0345187	0	0	0.81	0.710422	0.6	0.204206	0.633333	0.377536	0.14	0.242487	1.54667	0.85143
ENSSSCG00000061215	-	-	0.0121374	0.0156283	0.496667	0.0650641	0.423333	0.0680686	0.4	0.072111	0.62	0.251197	1.00667	0.20502	0.73	0.28
ENSSSCG00000043113	-	-	0.00169115	0.00277943	1.32667	0.494099	0.62	0.1	0.25	0.0608276	0.336667	0.145717	0.603333	0.180093	0.506667	0.145029
ENSSSCG00000023441	KLHDC8A	kelch domain containing 8A [Source:VGNC Symbol;Acc:VGNC:89508]	1.14442e-06	8.92038e-06	0.956667	0.262742	0.326667	0.158219	0.49	0.052915	0.126667	0.085049	1.33667	0.090185	0.31	0.034641
ENSSSCG00000028725	TMEM102	transmembrane protein 102 [Source:VGNC Symbol;Acc:VGNC:94061]	0.0314201	0.0364273	1.51	0.782496	0.446667	0.40104	0.126667	0.219393	0.703333	0.356417	0.64	0.582752	0.106667	0.184752
ENSSSCG00000042315	-	-	0.0006342	0.00126695	1.18333	0.292973	0.396667	0.143643	0.383333	0.0929157	0.316667	0.120139	0.623333	0.105987	0.473333	0.220303
ENSSSCG00000016401	KIF1A	kinesin family member 1A [Source:HGNC Symbol;Acc:HGNC:888]	9.55574e-05	0.000284715	0.176667	0.0378594	0.916667	0.191398	0.32	0.087178	1.16667	0.286764	0.103333	0.0503322	0.686667	0.312143
ENSSSCG00000044566	-	-	0.00497104	0.00705645	0.823333	0.217792	0.603333	0.206478	0.146667	0.109697	0.36	0.180278	0.55	0.180831	0.863333	0.232881
ENSSSCG00000011390	IP6K1	inositol hexakisphosphate kinase 1 [Source:VGNC Symbol;Acc:VGNC:89172]	0.0153284	0.0190352	0.77	0.101489	0.363333	0.389915	0.283333	0.134288	0.176667	0.155027	1.08	0.384318	0.656667	0.341955
ENSSSCG00000039224	CSPG5	chondroitin sulfate proteoglycan 5 [Source:VGNC Symbol;Acc:VGNC:87044]	4.8598e-07	4.67516e-06	1.36	0.112694	0.2	0.21	0.433333	0.085049	0.0333333	0.057735	1.18	0.255343	0.11	0.134536
ENSSSCG00000053422	THBD	thrombomodulin [Source:NCBI gene (formerly Entrezgene);Acc:100157642]	9.46458e-05	0.000282965	0.966667	0.302379	0.426667	0.0776745	0.326667	0.0493288	0.24	0.03	0.83	0.0264575	0.516667	0.0208167
ENSSSCG00000063197	-	-	0.0105571	0.0138592	0.486667	0.107858	0.543333	0.120554	0.316667	0.0986577	0.333333	0.141539	0.413333	0.371663	1.16333	0.408207
ENSSSCG00000003423	DRAXIN	dorsal inhibitory axon guidance protein [Source:VGNC Symbol;Acc:VGNC:87439]	0.000458222	0.000975677	0.943333	0.109697	0.46	0.191572	0.323333	0.104083	0.37	0.112694	0.666667	0.0665833	0.483333	0.115902
ENSSSCG00000002737	CHST4	carbohydrate sulfotransferase 4 [Source:VGNC Symbol;Acc:VGNC:86680]	0.000497074	0.00103075	0.08	0.043589	0.516667	0.15308	0.266667	0.110151	1.42	0.5866	0.06	0.072111	0.86	0.311769
ENSSSCG00000062215	-	-	0.0436172	0.0490693	0.37	0.147986	0.463333	0.202073	0.433333	0.160104	0.42	0.07	0.763333	0.119304	0.72	0.222711
ENSSSCG00000015085	IL10RA	interleukin 10 receptor subunit alpha [Source:VGNC Symbol;Acc:VGNC:89077]	3.73256e-08	8.14631e-07	0.116667	0.046188	0.72	0.131149	0.153333	0.0305505	0.413333	0.130512	0.273333	0.0493288	1.47	0.190788
ENSSSCG00000001473	COL11A2	collagen type XI alpha 2 chain [Source:VGNC Symbol;Acc:VGNC:86863]	0.00232928	0.00372429	0.263333	0.106927	0.77	0.151327	0.19	0.034641	0.693333	0.215948	0.606667	0.12897	0.59	0.196977
ENSSSCG00000053077	-	-	0.0197539	0.0237865	0.31	0.0916515	0.57	0.151327	0.823333	0.265393	0.353333	0.102144	0.586667	0.158219	0.456667	0.115902
ENSSSCG00000047210	-	-	2.27775e-05	9.02081e-05	0.383333	0.133167	0.206667	0.150111	0.813333	0.135769	0.133333	0.0450925	1.22667	0.319739	0.296667	0.0680686
ENSSSCG00000061556	CDKL4	cyclin dependent kinase like 4 [Source:HGNC Symbol;Acc:HGNC:19287]	0.000430452	0.000925579	1.17333	0.220076	0.306667	0.0251661	0.41	0.200749	0.363333	0.241316	0.39	0.08	0.36	0.175784
ENSSSCG00000012551	RNF128	ring finger protein 128 [Source:VGNC Symbol;Acc:VGNC:92354]	0.0247202	0.0291238	0.203333	0.0208167	0.313333	0.083865	0.74	0.05	0.67	0.260576	0.463333	0.234592	0.56	0.253574
ENSSSCG00000003599	-	-	0.0242273	0.0285817	1.37333	0.928134	0.253333	0.092376	0.253333	0.10116	0.143333	0.0351188	0.376667	0.19218	0.47	0.144222
ENSSSCG00000052387	-	-	0.0435865	0.0490693	0.3	0.132288	0.433333	0.202073	0.606667	0.0814453	0.35	0.0608276	0.523333	0.011547	0.606667	0.158219
ENSSSCG00000060610	-	-	5.37441e-06	3.17656e-05	0.253333	0.150111	0.293333	0.0404145	0.433333	0.10116	0.186667	0.0776745	1.35	0.301164	0.3	0.072111
ENSSSCG00000032652	-	-	6.28892e-05	0.000206399	0.8	0.113578	0.376667	0.0152753	0.22	0.1249	0.223333	0.023094	0.616667	0.140119	0.41	0.101489
ENSSSCG00000014225	DTWD2	DTW domain containing 2 [Source:VGNC Symbol;Acc:VGNC:87465]	0.0151681	0.018863	0.47	0.207846	0.41	0.0608276	0.49	0.034641	0.573333	0.083865	0.203333	0.0763763	0.493333	0.0602771
ENSSSCG00000043700	-	-	0.0145073	0.0180927	0.673333	0.33946	0.32	0.147309	0.286667	0.15695	0.26	0.108167	0.74	0.0608276	0.336667	0.0251661
ENSSSCG00000027157	SLC40A1	solute carrier family 40 member 1 [Source:VGNC Symbol;Acc:VGNC:95497]	0.000567306	0.00116531	0.08	0.0655744	0.553333	0.080829	0.13	0.01	1.38	0.661891	0.0566667	0.0251661	0.356667	0.0763763
ENSSSCG00000004670	C15orf48	chromosome 1 C15orf48 homolog [Source:VGNC Symbol;Acc:VGNC:85961]	1.70614e-07	2.36422e-06	0.05	0.043589	0.95	0.225167	0.03	0.0264575	0.163333	0.12741	0.1	0.0793725	1.26	0.183303
ENSSSCG00000016582	GARIN1B	golgi associated RAB2 interactor 1B [Source:VGNC Symbol;Acc:VGNC:87980]	0.000198358	0.00050079	0.953333	0.387341	0.146667	0.0550757	0.22	0.11	0.0633333	0.0057735	0.766667	0.0971253	0.316667	0.115036
ENSSSCG00000022692	RINL	Ras and Rab interactor like [Source:VGNC Symbol;Acc:VGNC:92313]	0.00941662	0.0125699	0.14	0.137477	0.553333	0.110151	0.08	0.10583	0.59	0.281603	0.46	0.175214	0.59	0.19
ENSSSCG00000004702	STRC	stereocilin [Source:VGNC Symbol;Acc:VGNC:103184]	0.00109844	0.00194117	0.226667	0.141892	0.363333	0.0251661	0.206667	0.0416333	0.32	0.0984886	0.493333	0.155671	0.8	0.210713
ENSSSCG00000016018	FRZB	frizzled related protein [Source:VGNC Symbol;Acc:VGNC:96308]	0.000165337	0.000441464	0.476667	0.279344	0.213333	0.061101	0.253333	0.100167	0.103333	0.0416333	1.1	0.278747	0.256667	0.104083
ENSSSCG00000022305	DNAI4	dynein axonemal intermediate chain 4 [Source:VGNC Symbol;Acc:VGNC:94943]	0.0328271	0.0378075	0.556667	0.211266	0.323333	0.136504	0.196667	0.0208167	0.27	0.0173205	0.636667	0.15308	0.383333	0.24173
ENSSSCG00000047628	-	-	0.000230935	0.000564723	1.03	0.260576	0.0666667	0.0378594	0.276667	0.115902	0.03	0.03	0.88	0.460326	0.06	0.0360555
ENSSSCG00000012306	AKAP4	A-kinase anchoring protein 4 [Source:VGNC Symbol;Acc:VGNC:85219]	8.2116e-05	0.000250752	0.06	0.06	0.4	0.104403	0.05	0.02	1.21333	0.434319	0	0	0.62	0.247588
ENSSSCG00000050527	-	-	0.00131805	0.00225178	0.496667	0.125033	0.503333	0.0416333	0.126667	0.0665833	0.273333	0.0378594	0.426667	0.158219	0.5	0.0608276
ENSSSCG00000011087	SKIDA1	SKI/DACH domain containing 1 [Source:VGNC Symbol;Acc:VGNC:96266]	0.00185202	0.00302207	0.76	0.216564	0.14	0.0458258	0.27	0.0360555	0.0966667	0.0550757	0.89	0.467761	0.146667	0.107858
ENSSSCG00000023627	LYPD6	LY6/PLAUR domain containing 6 [Source:HGNC Symbol;Acc:HGNC:28751]	0.0110382	0.0144257	1.09667	0.660101	0.186667	0.0472582	0.253333	0.046188	0.293333	0.15308	0.326667	0.0907377	0.11	0.0556776
ENSSSCG00000060594	-	-	0.0460872	0.0515162	0.43	0.252389	0.22	0.381051	0.00333333	0.0057735	0.66	0.167033	0	0	0.92	0.730821
ENSSSCG00000028810	-	-	0.00240475	0.00380317	0.4	0.21	0.133333	0.0763763	0.186667	0.0723418	0.116667	0.0378594	0.96	0.405832	0.356667	0.166233
ENSSSCG00000013667	COL5A3	collagen type V alpha 3 chain [Source:VGNC Symbol;Acc:VGNC:86878]	0.00862097	0.0116503	0.38	0.144222	0.243333	0.0680686	0.353333	0.126623	0.15	0.087178	0.456667	0.0929157	0.496667	0.0208167
ENSSSCG00000054028	-	-	0.000261024	0.000620911	0.756667	0.191398	0.173333	0.109697	0.15	0.02	0.243333	0.149778	0.446667	0.085049	0.25	0.043589
ENSSSCG00000009446	PCDH17	protocadherin 17 [Source:VGNC Symbol;Acc:VGNC:91214]	0.00316209	0.00484298	0.366667	0.0929157	0.133333	0.0208167	0.293333	0.023094	0.18	0.0655744	0.773333	0.344867	0.24	0.0964365
ENSSSCG00000006197	SULF1	sulfatase 1 [Source:VGNC Symbol;Acc:VGNC:93612]	0.0198831	0.0238761	0.366667	0.0971253	0.366667	0.0251661	0.116667	0.0416333	0.356667	0.135031	0.37	0.0916515	0.393333	0.0929157
ENSSSCG00000006286	-	selectin E [Source:NCBI gene (formerly Entrezgene);Acc:397508]	4.14684e-05	0.00014795	0.163333	0.0404145	0.0933333	0.046188	0.463333	0.125033	0.0833333	0.0404145	0.53	0.138564	0.62	0.14
ENSSSCG00000036963	LRRC25	leucine rich repeat containing 25 [Source:VGNC Symbol;Acc:VGNC:89832]	0.00160398	0.00265707	0.666667	0.191398	0.166667	0.0251661	0.113333	0.10116	0.0833333	0.0057735	0.583333	0.250067	0.283333	0.176163
ENSSSCG00000050087	-	-	0.0471929	0.0526174	0.26	0.0655744	0.356667	0.261024	0.16	0.0608276	0.163333	0.0723418	0.46	0.04	0.463333	0.15695
ENSSSCG00000034282	ABCA12	ATP binding cassette subfamily A member 12 [Source:VGNC Symbol;Acc:VGNC:95624]	0.0323942	0.0374076	0.4	0.265141	0.25	0.101489	0.123333	0.0351188	0.143333	0.119304	0.333333	0.102144	0.596667	0.225906
ENSSSCG00000044236	-	-	0.00057455	0.00116919	0.07	0.03	0.343333	0.135769	0.32	0.052915	0.266667	0.051316	0.363333	0.0896289	0.48	0.0173205
ENSSSCG00000059210	-	-	0.00298416	0.0046191	0.183333	0.126623	0.123333	0.142945	0.13	0.069282	0.253333	0.161967	0.8	0.3005	0.353333	0.116762
ENSSSCG00000052976	-	-	0.0172431	0.0210534	0.276667	0.263502	0.25	0.130767	0.17	0.0264575	0.223333	0.023094	0.613333	0.102144	0.276667	0.0702377
ENSSSCG00000017478	RAPGEFL1	Rap guanine nucleotide exchange factor like 1 [Source:VGNC Symbol;Acc:VGNC:92095]	0.00491798	0.00700391	0.376667	0.196554	0.27	0.09	0.213333	0.10504	0.15	0.147309	0.653333	0.156312	0.143333	0.0776745
ENSSSCG00000004678	DUOX2	dual oxidase 2 [Source:VGNC Symbol;Acc:VGNC:103086]	0.00031349	0.000707174	0.856667	0.273922	0.186667	0.0305505	0.0966667	0.0404145	0.09	0.104403	0.24	0.06	0.266667	0.193993
ENSSSCG00000014876	MYO7A	myosin VIIA [Source:NCBI gene (formerly Entrezgene);Acc:397373]	8.94903e-07	7.44048e-06	0.463333	0.113725	0.143333	0.0378594	0.22	0.0360555	0.11	0.0360555	0.583333	0.0378594	0.206667	0.011547
ENSSSCG00000007816	IL21R	interleukin 21 receptor [Source:VGNC Symbol;Acc:VGNC:89096]	0.0162142	0.0199929	0.0833333	0.0251661	0.323333	0.170392	0.186667	0.0472582	0.356667	0.0550757	0.336667	0.15885	0.416667	0.0493288
ENSSSCG00000044637	-	-	0.026042	0.0305985	0.243333	0.141539	0.303333	0.0305505	0.146667	0.0057735	0.176667	0.134288	0.406667	0.0602771	0.413333	0.132035
ENSSSCG00000016746	NPC1L1	NPC1 like intracellular cholesterol transporter 1 [Source:VGNC Symbol;Acc:VGNC:90842]	1.01158e-05	5.04636e-05	0.643333	0.105987	0.21	0.08	0.08	0.0519615	0.0733333	0.0750555	0.5	0.1	0.183333	0.0907377
ENSSSCG00000043207	-	-	0.000308675	0.00069993	0.243333	0.118462	0.386667	0.0550757	0.423333	0.011547	0.266667	0.0251661	0.126667	0.0152753	0.24	0.0173205
ENSSSCG00000045356	-	-	0.0381879	0.0432962	0.32	0.149332	0.263333	0.12897	0.223333	0.104083	0.116667	0.0802081	0.193333	0.0321455	0.493333	0.177858
ENSSSCG00000016239	NYAP2	neuronal tyrosine-phosphorylated phosphoinositide-3-kinase adaptor 2 [Source:VGNC Symbol;Acc:VGNC:96213]	0.00013051	0.000365177	0.663333	0.296873	0.0533333	0.0288675	0.2	0.0964365	0.0366667	0.0378594	0.56	0.034641	0.0633333	0.0288675
ENSSSCG00000004615	WDR72	WD repeat domain 72 [Source:VGNC Symbol;Acc:VGNC:94938]	0.011317	0.0147239	0.45	0.213776	0.2	0.0781025	0.463333	0.144684	0.21	0.07	0.146667	0.0929157	0.103333	0.051316
ENSSSCG00000011700	CP	ceruloplasmin [Source:VGNC Symbol;Acc:VGNC:103930]	0.00731425	0.0100874	0.766667	0.420991	0.176667	0.0702377	0.15	0.117898	0.15	0.0916515	0.116667	0.0288675	0.143333	0.0702377
ENSSSCG00000011355	-	collagen type VII alpha 1 chain [Source:VGNC Symbol;Acc:VGNC:108645]	0.0460095	0.0514952	0.13	0.052915	0.273333	0.112398	0.136667	0.0305505	0.22	0.104403	0.33	0.164621	0.403333	0.107858
ENSSSCG00000009457	DACH1	dachshund family transcription factor 1 [Source:VGNC Symbol;Acc:VGNC:87146]	0.00045419	0.000969457	0.183333	0.0450925	0.0733333	0.0305505	0.446667	0.0503322	0.19	0.117898	0.393333	0.126623	0.16	0.0264575
ENSSSCG00000027275	HHLA2	HHLA2 member of B7 family [Source:VGNC Symbol;Acc:VGNC:88876]	0.00374571	0.00562824	0.473333	0.276466	0.0866667	0.023094	0.0866667	0.0776745	0.136667	0.0305505	0.48	0.13	0.103333	0.051316
ENSSSCG00000012536	PLP1	proteolipid protein 1 [Source:NCBI gene (formerly Entrezgene);Acc:397029]	0.0157378	0.0194881	1.13	0.903493	0.01	0.0173205	0	0	0.0333333	0.0351188	0.03	0.03	0.0566667	0.046188
ENSSSCG00000029811	PLCL2	phospholipase C like 2 [Source:VGNC Symbol;Acc:VGNC:91523]	0.0122935	0.015788	0.21	0.05	0.2	0.0360555	0.0766667	0.0152753	0.206667	0.0208167	0.323333	0.0896289	0.23	0.104403
ENSSSCG00000046580	-	-	4.94637e-08	8.88053e-07	0.0166667	0.0288675	0.236667	0.0305505	0.01	0.01	0.183333	0.0945163	0.0366667	0.0152753	0.743333	0.113725
ENSSSCG00000031154	ACKR2	atypical chemokine receptor 2 [Source:VGNC Symbol;Acc:VGNC:85012]	0.00019848	0.00050079	0.37	0.06245	0.126667	0.0351188	0.153333	0.109697	0.0533333	0.061101	0.35	0.07	0.0633333	0.0472582
ENSSSCG00000060670	-	-	4.42547e-06	2.77945e-05	0.156667	0.0378594	0.0866667	0.0416333	0.126667	0.0472582	0.0333333	0.0351188	0.53	0.10583	0.14	0.0608276
ENSSSCG00000040746	LRP2	LDL receptor related protein 2 [Source:HGNC Symbol;Acc:HGNC:6694]	0.000791303	0.0014985	0.593333	0.295691	0.0266667	0.0208167	0.166667	0.0152753	0.0466667	0.0305505	0.21	0.043589	0.0266667	0.0057735
ENSSSCG00000052942	-	-	0.00119925	0.00208555	0.486667	0.20502	0.0933333	0.080829	0.216667	0.0416333	0.0933333	0.0493288	0.103333	0.0152753	0.0566667	0.0493288
ENSSSCG00000026886	DCHS2	dachsous cadherin-related 2 [Source:HGNC Symbol;Acc:HGNC:23111]	2.80178e-05	0.00010681	0.103333	0.0321455	0.206667	0.0416333	0.02	0.02	0.1	0.034641	0.163333	0.0896289	0.38	0.05
ENSSSCG00000046747	DNAH3	dynein axonemal heavy chain 3 [Source:HGNC Symbol;Acc:HGNC:2949]	1.46889e-05	6.47647e-05	0.363333	0.110151	0.05	0.01	0.0833333	0.0152753	0.0466667	0.011547	0.22	0.0264575	0.0866667	0.0152753
ENSSSCG00000003045	ATP1A3	ATPase Na+/K+ transporting subunit alpha 3 [Source:VGNC Symbol;Acc:VGNC:96923]	0.00431102	0.00630406	0.7	0.467761	0.01	0.0173205	0	0	0.04	0.0458258	0	0	0.04	0.034641
ENSSSCG00000006734	CD101	CD101 molecule [Source:VGNC Symbol;Acc:VGNC:86387]	0.000636027	0.0012677	0.206667	0.023094	0.0466667	0.0321455	0.0966667	0.011547	0.03	0.0360555	0.326667	0.150111	0.04	0.0173205
ENSSSCG00000058818	-	-	0.00128671	0.00221112	0.113333	0.0351188	0.146667	0.0550757	0.196667	0.0208167	0.0633333	0.0251661	0.0466667	0.0152753	0.153333	0.0378594
ENSSSCG00000052614	-	-	0.000472537	0.000995128	0.103333	0.0907377	0.0433333	0.011547	0.0766667	0.0602771	0.03	0.01	0.3	0.0608276	0.0833333	0.0305505
ENSSSCG00000009053	RNF150	ring finger protein 150 [Source:VGNC Symbol;Acc:VGNC:98293]	0.000697589	0.00135937	0.04	0.052915	0.1	0.0458258	0.00333333	0.0057735	0.22	0.087178	0.01	0	0.0266667	0.0152753
