# Supplementary material for: Transcriptome and Proteome Analyses Revealed Differences in JEV-Infected PK-15 Cells in Response to Ferroptosis Agonists and Antagonists
Source: Animals (Basel). 2024 Dec 5;14(23):3516. doi: 10.3390/ani14233516 (PMC11640317; doi:10.3390/ani14233516)
Supplement: Supplementary file 1 [file animals-14-03516-s001.zip › Table S4 EggNOG annotated statistical tables.xlsx]

## Sheet: EggNOG annotated statistical ta
Type	Functional Categories	EggNOG
INFORMATION STORAGE AND PROCESSING	[A] RNA processing and modification	102
INFORMATION STORAGE AND PROCESSING	[B] Chromatin structure and dynamics	56
METABOLISM	[C] Energy production and conversion	157
CELLULAR PROCESSES AND SIGNALING	[D] Cell cycle control, cell division, chromosome partitioning	59
METABOLISM	[E] Amino acid transport and metabolism	125
METABOLISM	[F] Nucleotide transport and metabolism	90
METABOLISM	[G] Carbohydrate transport and metabolism	119
METABOLISM	[H] Coenzyme transport and metabolism	63
METABOLISM	[I] Lipid transport and metabolism	162
INFORMATION STORAGE AND PROCESSING	[J] Translation, ribosomal structure and biogenesis	398
INFORMATION STORAGE AND PROCESSING	[K] Transcription	507
INFORMATION STORAGE AND PROCESSING	[L] Replication, recombination and repair	165
CELLULAR PROCESSES AND SIGNALING	[M] Cell wall/membrane/envelope biogenesis	33
CELLULAR PROCESSES AND SIGNALING	[N] Cell motility	3
CELLULAR PROCESSES AND SIGNALING	[O] Posttranslational modification, protein turnover, chaperones	670
METABOLISM	[P] Inorganic ion transport and metabolism	75
METABOLISM	[Q] Secondary metabolites biosynthesis, transport and catabolism	20
POORLY CHARACTERIZED	[S] Function unknown	2428
CELLULAR PROCESSES AND SIGNALING	[T] Signal transduction mechanisms	295
CELLULAR PROCESSES AND SIGNALING	[U] Intracellular trafficking, secretion, and vesicular transport	771
CELLULAR PROCESSES AND SIGNALING	[V] Defense mechanisms	9
CELLULAR PROCESSES AND SIGNALING	[Y] Nuclear structure	1
CELLULAR PROCESSES AND SIGNALING	[Z] Cytoskeleton	155
