# Supplementary material for: Transcriptome and Proteome Analyses Revealed Differences in JEV-Infected PK-15 Cells in Response to Ferroptosis Agonists and Antagonists
Source: Animals (Basel). 2024 Dec 5;14(23):3516. doi: 10.3390/ani14233516 (PMC11640317; doi:10.3390/ani14233516)
Supplement: Supplementary file 1 [file animals-14-03516-s001.zip › Table S5 Gene data of GO and KEGG enrichiment in transcriptome.xlsx]

## Sheet: SP600125 vs NC 24 h GO enrichme
Number	GO ID	Term Type	Description	Ratio_in_study	Ratio_in_pop	Rich factor	Pvalue	Padjust	Gene_ids	Gene_names
7	GO:0030595	BP	leukocyte chemotaxis	7/ 113	99/ 27400	0.0707071	1.8313e-07	0.00118854	ENSSSCG00000038055;ENSSSCG00000017705;ENSSSCG00000006590;ENSSSCG00000017723;ENSSSCG00000017466;ENSSSCG00000008978;ENSSSCG00000032474	CORO1A;CCL5;S100A8;CCL2;CCR7;CXCL11;CXCL10
20	GO:0006952	BP	defense response	20/ 113	933/ 27400	0.0214362	2.83393e-07	0.00118854	ENSSSCG00000004678;ENSSSCG00000017705;ENSSSCG00000025698;ENSSSCG00000034570;ENSSSCG00000017723;ENSSSCG00000060530;ENSSSCG00000040575;ENSSSCG00000007308;ENSSSCG00000025560;ENSSSCG00000037358;ENSSSCG00000063044;ENSSSCG00000008557;ENSSSCG00000032474;ENSSSCG00000008978;ENSSSCG00000012536;ENSSSCG00000039300;ENSSSCG00000032857;ENSSSCG00000057240;ENSSSCG00000017466;ENSSSCG00000009921	DUOX2;CCL5;SERPINE1;IFI6;CCL2;C1R;ISG15;ROMO1;PGLYRP2;;;EMILIN1;CXCL10;CXCL11;PLP1;IL27;S100A12;IL28B;CCR7;OASL
18	GO:0006955	BP	immune response	18/ 113	834/ 27400	0.0215827	3.32353e-07	0.00118854	ENSSSCG00000032474;ENSSSCG00000017705;ENSSSCG00000034570;ENSSSCG00000017723;ENSSSCG00000060530;ENSSSCG00000040575;ENSSSCG00000007308;ENSSSCG00000059646;ENSSSCG00000063044;ENSSSCG00000008557;ENSSSCG00000052432;ENSSSCG00000008978;ENSSSCG00000041364;ENSSSCG00000039300;ENSSSCG00000032857;ENSSSCG00000057240;ENSSSCG00000017466;ENSSSCG00000009921	CXCL10;CCL5;IFI6;CCL2;C1R;ISG15;ROMO1;TNFSF15;;EMILIN1;;CXCL11;;IL27;S100A12;IL28B;CCR7;OASL
19	GO:0002682	BP	regulation of immune system process	19/ 113	1191/ 27400	0.015953	4.02094e-07	0.00118854	ENSSSCG00000038055;ENSSSCG00000017705;ENSSSCG00000025698;ENSSSCG00000008557;ENSSSCG00000017723;ENSSSCG00000027855;ENSSSCG00000040575;ENSSSCG00000060530;ENSSSCG00000002719;ENSSSCG00000025560;ENSSSCG00000002908;ENSSSCG00000003192;ENSSSCG00000002383;ENSSSCG00000032474;ENSSSCG00000003047;ENSSSCG00000039300;ENSSSCG00000057240;ENSSSCG00000017466;ENSSSCG00000009921	CORO1A;CCL5;SERPINE1;EMILIN1;CCL2;SOCS1;ISG15;C1R;EXOSC6;PGLYRP2;ZBTB32;IL4I1;FOS;CXCL10;;IL27;IL28B;CCR7;OASL
8	GO:0060326	BP	cell chemotaxis	8/ 113	164/ 27400	0.0487805	4.16756e-07	0.00118854	ENSSSCG00000038055;ENSSSCG00000017705;ENSSSCG00000006590;ENSSSCG00000017723;ENSSSCG00000005457;ENSSSCG00000032474;ENSSSCG00000008978;ENSSSCG00000017466	CORO1A;CCL5;S100A8;CCL2;;CXCL10;CXCL11;CCR7
18	GO:0043207	BP	response to external biotic stimulus	18/ 113	967/ 27400	0.0186143	4.66552e-07	0.00118854	ENSSSCG00000032857;ENSSSCG00000010461;ENSSSCG00000017705;ENSSSCG00000006590;ENSSSCG00000025698;ENSSSCG00000034570;ENSSSCG00000060530;ENSSSCG00000040575;ENSSSCG00000007308;ENSSSCG00000025560;ENSSSCG00000063044;ENSSSCG00000008557;ENSSSCG00000032474;ENSSSCG00000039300;ENSSSCG00000009921;ENSSSCG00000057240;ENSSSCG00000017466;ENSSSCG00000008647	S100A12;ANKRD1;CCL5;S100A8;SERPINE1;IFI6;C1R;ISG15;ROMO1;PGLYRP2;;EMILIN1;CXCL10;IL27;OASL;IL28B;CCR7;CMPK2
11	GO:0000786	CC	nucleosome	11/ 113	135/ 27400	0.0814815	9.33745e-08	0.00118854	ENSSSCG00000047083;ENSSSCG00000054633;ENSSSCG00000037565;ENSSSCG00000060759;ENSSSCG00000053280;ENSSSCG00000061158;ENSSSCG00000021411;ENSSSCG00000044013;ENSSSCG00000056711;ENSSSCG00000062160;ENSSSCG00000041356	;;;;H2AC6;H2BC26;H2BC5;;;H2BC18;
11	GO:0030527	MF	structural constituent of chromatin	11/ 113	100/ 27400	0.11	1.96249e-07	0.00118854	ENSSSCG00000047083;ENSSSCG00000054633;ENSSSCG00000037565;ENSSSCG00000060759;ENSSSCG00000053280;ENSSSCG00000061158;ENSSSCG00000021411;ENSSSCG00000044013;ENSSSCG00000056711;ENSSSCG00000062160;ENSSSCG00000041356	;;;;H2AC6;H2BC26;H2BC5;;;H2BC18;
20	GO:0005576	CC	extracellular region	20/ 113	1215/ 27400	0.0164609	5.43417e-07	0.00123054	ENSSSCG00000011700;ENSSSCG00000017705;ENSSSCG00000008978;ENSSSCG00000025698;ENSSSCG00000008557;ENSSSCG00000017723;ENSSSCG00000006359;ENSSSCG00000040575;ENSSSCG00000060530;ENSSSCG00000039658;ENSSSCG00000037358;ENSSSCG00000063044;ENSSSCG00000003192;ENSSSCG00000032474;ENSSSCG00000024671;ENSSSCG00000025560;ENSSSCG00000057240;ENSSSCG00000017472;ENSSSCG00000013401;ENSSSCG00000032857	CP;CCL5;CXCL11;SERPINE1;EMILIN1;CCL2;ADAMTS4;ISG15;C1R;;;;IL4I1;CXCL10;WNT9A;PGLYRP2;IL28B;IGFBP4;DKK3;S100A12
18	GO:0009607	BP	response to biotic stimulus	18/ 113	1000/ 27400	0.018	7.41524e-07	0.00145585	ENSSSCG00000032857;ENSSSCG00000010461;ENSSSCG00000017705;ENSSSCG00000006590;ENSSSCG00000025698;ENSSSCG00000034570;ENSSSCG00000060530;ENSSSCG00000040575;ENSSSCG00000007308;ENSSSCG00000025560;ENSSSCG00000063044;ENSSSCG00000008557;ENSSSCG00000032474;ENSSSCG00000039300;ENSSSCG00000009921;ENSSSCG00000057240;ENSSSCG00000017466;ENSSSCG00000008647	S100A12;ANKRD1;CCL5;S100A8;SERPINE1;IFI6;C1R;ISG15;ROMO1;PGLYRP2;;EMILIN1;CXCL10;IL27;OASL;IL28B;CCR7;CMPK2
11	GO:0046982	MF	protein heterodimerization activity	11/ 113	316/ 27400	0.0348101	7.8579e-07	0.00145585	ENSSSCG00000047083;ENSSSCG00000054633;ENSSSCG00000037565;ENSSSCG00000060759;ENSSSCG00000053280;ENSSSCG00000061158;ENSSSCG00000021411;ENSSSCG00000044013;ENSSSCG00000056711;ENSSSCG00000062160;ENSSSCG00000041356	;;;;H2AC6;H2BC26;H2BC5;;;H2BC18;
6	GO:0071674	BP	mononuclear cell migration	6/ 113	78/ 27400	0.0769231	8.68084e-07	0.0014743	ENSSSCG00000038055;ENSSSCG00000017705;ENSSSCG00000017723;ENSSSCG00000017466;ENSSSCG00000008978;ENSSSCG00000032474	CORO1A;CCL5;CCL2;CCR7;CXCL11;CXCL10
20	GO:0009605	BP	response to external stimulus	20/ 113	1390/ 27400	0.0143885	9.65292e-07	0.00151328	ENSSSCG00000032857;ENSSSCG00000010461;ENSSSCG00000017705;ENSSSCG00000006590;ENSSSCG00000025698;ENSSSCG00000034570;ENSSSCG00000009474;ENSSSCG00000060530;ENSSSCG00000040575;ENSSSCG00000007308;ENSSSCG00000025560;ENSSSCG00000063044;ENSSSCG00000008557;ENSSSCG00000002383;ENSSSCG00000032474;ENSSSCG00000039300;ENSSSCG00000008647;ENSSSCG00000057240;ENSSSCG00000017466;ENSSSCG00000009921	S100A12;ANKRD1;CCL5;S100A8;SERPINE1;IFI6;SCEL;C1R;ISG15;ROMO1;PGLYRP2;;EMILIN1;FOS;CXCL10;IL27;CMPK2;IL28B;CCR7;OASL
22	GO:0002376	BP	immune system process	22/ 113	1413/ 27400	0.0155697	1.2435e-06	0.00181018	ENSSSCG00000006590;ENSSSCG00000007308;ENSSSCG00000002719;ENSSSCG00000008978;ENSSSCG00000039300;ENSSSCG00000032857;ENSSSCG00000060530;ENSSSCG00000063044;ENSSSCG00000009921;ENSSSCG00000057240;ENSSSCG00000017466;ENSSSCG00000025560;ENSSSCG00000034570;ENSSSCG00000038055;ENSSSCG00000017705;ENSSSCG00000017723;ENSSSCG00000040575;ENSSSCG00000059646;ENSSSCG00000008557;ENSSSCG00000052432;ENSSSCG00000041364;…	S100A8;ROMO1;EXOSC6;CXCL11;IL27;S100A12;C1R;;OASL;IL28B;CCR7;PGLYRP2;IFI6;CORO1A;CCL5;CCL2;ISG15;TNFSF15;EMILIN1;;;CXCL10
57	GO:0005515	MF	protein binding	57/ 113	7773/ 27400	0.00733308	2.71406e-06	0.00368751	ENSSSCG00000040746;ENSSSCG00000008978;ENSSSCG00000006590;ENSSSCG00000059646;ENSSSCG00000011700;ENSSSCG00000053280;ENSSSCG00000061158;ENSSSCG00000054633;ENSSSCG00000024671;ENSSSCG00000039300;ENSSSCG00000062160;ENSSSCG00000032857;ENSSSCG00000010461;ENSSSCG00000007816;ENSSSCG00000025698;ENSSSCG00000005457;ENSSSCG00000038182;ENSSSCG00000027855;ENSSSCG00000009919;ENSSSCG00000014041;ENSSSCG00000031478;…	LRP2;CXCL11;S100A8;TNFSF15;CP;H2AC6;H2BC26;;WNT9A;IL27;H2BC18;S100A12;ANKRD1;IL21R;SERPINE1;;;SOCS1;HNF1A;MXD3;OSTN;NRCAM;;;GOLGA7B;IL28B;CCR7;;;C2orf88;MARCKSL1;;ZBTB32;PPP3CC;FOS;H2BC5;PLP1;PET100;SH3D19;MXI1;RNF180;CORO1A;CCL5;;HSPA6;CCL2;ADAMTS4;ISG15;FBXL13;;F3;EMILIN1;;SIVA1;;IGFBP4;CXCL10
16	GO:0046983	MF	protein dimerization activity	16/ 113	986/ 27400	0.0162272	2.95252e-06	0.00376077	ENSSSCG00000047083;ENSSSCG00000038055;ENSSSCG00000017705;ENSSSCG00000022128;ENSSSCG00000037565;ENSSSCG00000060759;ENSSSCG00000053280;ENSSSCG00000061158;ENSSSCG00000009919;ENSSSCG00000014041;ENSSSCG00000054633;ENSSSCG00000021411;ENSSSCG00000044013;ENSSSCG00000056711;ENSSSCG00000062160;ENSSSCG00000041356	;CORO1A;CCL5;MXI1;;;H2AC6;H2BC26;HNF1A;MXD3;;H2BC5;;;H2BC18;
5	GO:0072676	BP	lymphocyte migration	5/ 113	55/ 27400	0.0909091	3.22051e-06	0.00386083	ENSSSCG00000017723;ENSSSCG00000038055;ENSSSCG00000017705;ENSSSCG00000032474;ENSSSCG00000008978	CCL2;CORO1A;CCL5;CXCL10;CXCL11
6	GO:0071675	BP	regulation of mononuclear cell migration	6/ 113	101/ 27400	0.0594059	3.96631e-06	0.00449074	ENSSSCG00000038055;ENSSSCG00000017705;ENSSSCG00000025698;ENSSSCG00000017723;ENSSSCG00000017466;ENSSSCG00000032474	CORO1A;CCL5;SERPINE1;CCL2;CCR7;CXCL10
13	GO:0098542	BP	defense response to other organism	13/ 113	674/ 27400	0.0192878	4.33552e-06	0.00465042	ENSSSCG00000034570;ENSSSCG00000025560;ENSSSCG00000025698;ENSSSCG00000007308;ENSSSCG00000040575;ENSSSCG00000060530;ENSSSCG00000063044;ENSSSCG00000008557;ENSSSCG00000039300;ENSSSCG00000032857;ENSSSCG00000057240;ENSSSCG00000032474;ENSSSCG00000009921	IFI6;PGLYRP2;SERPINE1;ROMO1;ISG15;C1R;;EMILIN1;IL27;S100A12;IL28B;CXCL10;OASL
5	GO:0071677	BP	positive regulation of mononuclear cell migration	5/ 113	61/ 27400	0.0819672	5.4002e-06	0.0055028	ENSSSCG00000038055;ENSSSCG00000017705;ENSSSCG00000025698;ENSSSCG00000032474;ENSSSCG00000017466	CORO1A;CCL5;SERPINE1;CXCL10;CCR7
5	GO:0051928	BP	positive regulation of calcium ion transport	5/ 113	62/ 27400	0.0806452	5.85467e-06	0.00568182	ENSSSCG00000017723;ENSSSCG00000017705;ENSSSCG00000032474;ENSSSCG00000008978;ENSSSCG00000012536	CCL2;CCL5;CXCL10;CXCL11;PLP1
7	GO:0050900	BP	leukocyte migration	7/ 113	170/ 27400	0.0411765	6.95117e-06	0.00633904	ENSSSCG00000038055;ENSSSCG00000017705;ENSSSCG00000006590;ENSSSCG00000017723;ENSSSCG00000032474;ENSSSCG00000008978;ENSSSCG00000017466	CORO1A;CCL5;S100A8;CCL2;CXCL10;CXCL11;CCR7
8	GO:0006935	BP	chemotaxis	8/ 113	240/ 27400	0.0333333	7.15397e-06	0.00633904	ENSSSCG00000038055;ENSSSCG00000017705;ENSSSCG00000006590;ENSSSCG00000017723;ENSSSCG00000005457;ENSSSCG00000032474;ENSSSCG00000008978;ENSSSCG00000017466	CORO1A;CCL5;S100A8;CCL2;;CXCL10;CXCL11;CCR7
8	GO:0042330	BP	taxis	8/ 113	242/ 27400	0.0330579	7.60068e-06	0.00645424	ENSSSCG00000038055;ENSSSCG00000017705;ENSSSCG00000006590;ENSSSCG00000017723;ENSSSCG00000005457;ENSSSCG00000032474;ENSSSCG00000008978;ENSSSCG00000017466	CORO1A;CCL5;S100A8;CCL2;;CXCL10;CXCL11;CCR7
14	GO:0051707	BP	response to other organism	14/ 113	832/ 27400	0.0168269	8.62919e-06	0.00657265	ENSSSCG00000034570;ENSSSCG00000017705;ENSSSCG00000025698;ENSSSCG00000007308;ENSSSCG00000040575;ENSSSCG00000060530;ENSSSCG00000025560;ENSSSCG00000063044;ENSSSCG00000008557;ENSSSCG00000039300;ENSSSCG00000032857;ENSSSCG00000057240;ENSSSCG00000032474;ENSSSCG00000009921	IFI6;CCL5;SERPINE1;ROMO1;ISG15;C1R;PGLYRP2;;EMILIN1;IL27;S100A12;IL28B;CXCL10;OASL
7	GO:0002685	BP	regulation of leukocyte migration	7/ 113	176/ 27400	0.0397727	8.72124e-06	0.00657265	ENSSSCG00000038055;ENSSSCG00000017705;ENSSSCG00000025698;ENSSSCG00000017723;ENSSSCG00000008557;ENSSSCG00000032474;ENSSSCG00000017466	CORO1A;CCL5;SERPINE1;CCL2;EMILIN1;CXCL10;CCR7
4	GO:0048247	BP	lymphocyte chemotaxis	4/ 113	32/ 27400	0.125	9.02011e-06	0.00657265	ENSSSCG00000017723;ENSSSCG00000017705;ENSSSCG00000032474;ENSSSCG00000008978	CCL2;CCL5;CXCL10;CXCL11
10	GO:0045087	BP	innate immune response	10/ 113	416/ 27400	0.0240385	9.03014e-06	0.00657265	ENSSSCG00000034570;ENSSSCG00000040575;ENSSSCG00000060530;ENSSSCG00000063044;ENSSSCG00000008557;ENSSSCG00000039300;ENSSSCG00000009921;ENSSSCG00000057240;ENSSSCG00000032474;ENSSSCG00000032857	IFI6;ISG15;C1R;;EMILIN1;IL27;OASL;IL28B;CXCL10;S100A12
17	GO:0005615	CC	extracellular space	17/ 113	1209/ 27400	0.0140612	9.40603e-06	0.00661017	ENSSSCG00000017705;ENSSSCG00000006590;ENSSSCG00000025698;ENSSSCG00000008557;ENSSSCG00000017723;ENSSSCG00000006359;ENSSSCG00000011700;ENSSSCG00000039658;ENSSSCG00000063044;ENSSSCG00000008978;ENSSSCG00000031478;ENSSSCG00000024671;ENSSSCG00000039300;ENSSSCG00000022447;ENSSSCG00000057240;ENSSSCG00000017472;ENSSSCG00000032474	CCL5;S100A8;SERPINE1;EMILIN1;CCL2;ADAMTS4;CP;;;CXCL11;OSTN;WNT9A;IL27;F3;IL28B;IGFBP4;CXCL10
20	GO:0010033	BP	response to organic substance	20/ 113	1624/ 27400	0.0123153	1.00622e-05	0.00683557	ENSSSCG00000010461;ENSSSCG00000004678;ENSSSCG00000040746;ENSSSCG00000017705;ENSSSCG00000006590;ENSSSCG00000025698;ENSSSCG00000043781;ENSSSCG00000017723;ENSSSCG00000027855;ENSSSCG00000040575;ENSSSCG00000032474;ENSSSCG00000009919;ENSSSCG00000063044;ENSSSCG00000038055;ENSSSCG00000002383;ENSSSCG00000031616;ENSSSCG00000001906;ENSSSCG00000002011;ENSSSCG00000017466;ENSSSCG00000008647	ANKRD1;DUOX2;LRP2;CCL5;S100A8;SERPINE1;RHOB;CCL2;SOCS1;ISG15;CXCL10;HNF1A;;CORO1A;FOS;FOSB;CYP1A1;CPNE6;CCR7;CMPK2
8	GO:0040011	BP	locomotion	8/ 113	260/ 27400	0.0307692	1.27959e-05	0.0084123	ENSSSCG00000038055;ENSSSCG00000017705;ENSSSCG00000006590;ENSSSCG00000017723;ENSSSCG00000005457;ENSSSCG00000032474;ENSSSCG00000008978;ENSSSCG00000017466	CORO1A;CCL5;S100A8;CCL2;;CXCL10;CXCL11;CCR7
15	GO:1901700	BP	response to oxygen-containing compound	15/ 113	1004/ 27400	0.0149402	1.64552e-05	0.0101687	ENSSSCG00000010461;ENSSSCG00000004678;ENSSSCG00000006590;ENSSSCG00000025698;ENSSSCG00000043781;ENSSSCG00000027855;ENSSSCG00000007308;ENSSSCG00000032474;ENSSSCG00000009919;ENSSSCG00000063044;ENSSSCG00000002383;ENSSSCG00000031616;ENSSSCG00000002011;ENSSSCG00000017466;ENSSSCG00000008647	ANKRD1;DUOX2;S100A8;SERPINE1;RHOB;SOCS1;ROMO1;CXCL10;HNF1A;;FOS;FOSB;CPNE6;CCR7;CMPK2
25	GO:0006950	BP	response to stress	25/ 113	2443/ 27400	0.0102333	1.67402e-05	0.0101687	ENSSSCG00000043781;ENSSSCG00000007308;ENSSSCG00000053280;ENSSSCG00000008978;ENSSSCG00000039300;ENSSSCG00000032857;ENSSSCG00000004678;ENSSSCG00000025698;ENSSSCG00000060530;ENSSSCG00000009919;ENSSSCG00000063044;ENSSSCG00000009921;ENSSSCG00000057240;ENSSSCG00000017466;ENSSSCG00000037358;ENSSSCG00000047932;ENSSSCG00000002383;ENSSSCG00000012536;ENSSSCG00000025560;ENSSSCG00000034570;ENSSSCG00000017705;…	RHOB;ROMO1;H2AC6;CXCL11;IL27;S100A12;DUOX2;SERPINE1;C1R;HNF1A;;OASL;IL28B;CCR7;;HSPA6;FOS;PLP1;PGLYRP2;IFI6;CCL5;CCL2;ISG15;EMILIN1;CXCL10
7	GO:0032496	BP	response to lipopolysaccharide	7/ 113	195/ 27400	0.0358974	1.69645e-05	0.0101687	ENSSSCG00000010461;ENSSSCG00000025698;ENSSSCG00000006590;ENSSSCG00000063044;ENSSSCG00000017466;ENSSSCG00000032474;ENSSSCG00000008647	ANKRD1;SERPINE1;S100A8;;CCR7;CXCL10;CMPK2
4	GO:0008009	MF	chemokine activity	4/ 113	40/ 27400	0.1	2.23486e-05	0.0126518	ENSSSCG00000017723;ENSSSCG00000017705;ENSSSCG00000032474;ENSSSCG00000008978	CCL2;CCL5;CXCL10;CXCL11
8	GO:0006954	BP	inflammatory response	8/ 113	283/ 27400	0.0282686	2.35224e-05	0.0129564	ENSSSCG00000017705;ENSSSCG00000017723;ENSSSCG00000037358;ENSSSCG00000017466;ENSSSCG00000012536;ENSSSCG00000039300;ENSSSCG00000032474;ENSSSCG00000032857	CCL5;CCL2;;CCR7;PLP1;IL27;CXCL10;S100A12
12	GO:0032993	CC	protein-DNA complex	12/ 113	682/ 27400	0.0175953	2.5657e-05	0.0137602	ENSSSCG00000047083;ENSSSCG00000054633;ENSSSCG00000037565;ENSSSCG00000060759;ENSSSCG00000053280;ENSSSCG00000061158;ENSSSCG00000002383;ENSSSCG00000021411;ENSSSCG00000044013;ENSSSCG00000056711;ENSSSCG00000062160;ENSSSCG00000041356	;;;;H2AC6;H2BC26;FOS;H2BC5;;;H2BC18;
7	GO:0002237	BP	response to molecule of bacterial origin	7/ 113	210/ 27400	0.0333333	2.73063e-05	0.0139126	ENSSSCG00000010461;ENSSSCG00000025698;ENSSSCG00000006590;ENSSSCG00000063044;ENSSSCG00000017466;ENSSSCG00000032474;ENSSSCG00000008647	ANKRD1;SERPINE1;S100A8;;CCR7;CXCL10;CMPK2
16	GO:0005102	MF	signaling receptor binding	16/ 113	1177/ 27400	0.0135939	2.66868e-05	0.0139126	ENSSSCG00000027855;ENSSSCG00000017705;ENSSSCG00000008978;ENSSSCG00000025698;ENSSSCG00000008557;ENSSSCG00000017723;ENSSSCG00000040575;ENSSSCG00000059646;ENSSSCG00000039658;ENSSSCG00000031478;ENSSSCG00000024671;ENSSSCG00000031132;ENSSSCG00000039300;ENSSSCG00000057240;ENSSSCG00000032474;ENSSSCG00000032857	SOCS1;CCL5;CXCL11;SERPINE1;EMILIN1;CCL2;ISG15;TNFSF15;;OSTN;WNT9A;SIVA1;IL27;IL28B;CXCL10;S100A12
15	GO:0044419	BP	biological process involved in interspecies interaction between organisms	15/ 113	1057/ 27400	0.0141911	2.98513e-05	0.0145067	ENSSSCG00000034570;ENSSSCG00000017705;ENSSSCG00000025698;ENSSSCG00000007308;ENSSSCG00000040575;ENSSSCG00000060530;ENSSSCG00000025560;ENSSSCG00000063044;ENSSSCG00000008557;ENSSSCG00000031132;ENSSSCG00000039300;ENSSSCG00000032857;ENSSSCG00000057240;ENSSSCG00000032474;ENSSSCG00000009921	IFI6;CCL5;SERPINE1;ROMO1;ISG15;C1R;PGLYRP2;;EMILIN1;SIVA1;IL27;S100A12;IL28B;CXCL10;OASL
7	GO:0005125	MF	cytokine activity	7/ 113	213/ 27400	0.0328638	2.98961e-05	0.0145067	ENSSSCG00000017705;ENSSSCG00000024671;ENSSSCG00000017723;ENSSSCG00000008978;ENSSSCG00000039300;ENSSSCG00000057240;ENSSSCG00000032474	CCL5;WNT9A;CCL2;CXCL11;IL27;IL28B;CXCL10
3	GO:0090026	BP	positive regulation of monocyte chemotaxis	3/ 113	16/ 27400	0.1875	3.67785e-05	0.0174313	ENSSSCG00000017705;ENSSSCG00000032474;ENSSSCG00000025698	CCL5;CXCL10;SERPINE1
21	GO:0042221	BP	response to chemical	21/ 113	1944/ 27400	0.0108025	4.14757e-05	0.0192108	ENSSSCG00000010461;ENSSSCG00000004678;ENSSSCG00000038055;ENSSSCG00000017705;ENSSSCG00000006590;ENSSSCG00000025698;ENSSSCG00000043781;ENSSSCG00000017723;ENSSSCG00000027855;ENSSSCG00000040575;ENSSSCG00000007308;ENSSSCG00000032474;ENSSSCG00000009919;ENSSSCG00000063044;ENSSSCG00000040746;ENSSSCG00000002383;ENSSSCG00000031616;ENSSSCG00000001906;ENSSSCG00000002011;ENSSSCG00000017466;ENSSSCG00000008647	ANKRD1;DUOX2;CORO1A;CCL5;S100A8;SERPINE1;RHOB;CCL2;SOCS1;ISG15;ROMO1;CXCL10;HNF1A;;LRP2;FOS;FOSB;CYP1A1;CPNE6;CCR7;CMPK2
6	GO:0051924	BP	regulation of calcium ion transport	6/ 113	155/ 27400	0.0387097	4.56421e-05	0.0206708	ENSSSCG00000038055;ENSSSCG00000017705;ENSSSCG00000017723;ENSSSCG00000008978;ENSSSCG00000012536;ENSSSCG00000032474	CORO1A;CCL5;CCL2;CXCL11;PLP1;CXCL10
5	GO:0097529	BP	myeloid leukocyte migration	5/ 113	95/ 27400	0.0526316	4.70521e-05	0.0206803	ENSSSCG00000017723;ENSSSCG00000017705;ENSSSCG00000032474;ENSSSCG00000006590;ENSSSCG00000017466	CCL2;CCL5;CXCL10;S100A8;CCR7
39	GO:0048518	BP	positive regulation of biological process	39/ 113	5074/ 27400	0.00768624	4.76924e-05	0.0206803	ENSSSCG00000043781;ENSSSCG00000040746;ENSSSCG00000006590;ENSSSCG00000009474;ENSSSCG00000060530;ENSSSCG00000002719;ENSSSCG00000003192;ENSSSCG00000031616;ENSSSCG00000008978;ENSSSCG00000001419;ENSSSCG00000039300;ENSSSCG00000061624;ENSSSCG00000009921;ENSSSCG00000010461;ENSSSCG00000025698;ENSSSCG00000005457;ENSSSCG00000027855;ENSSSCG00000007308;ENSSSCG00000009919;ENSSSCG00000032857;ENSSSCG00000057240;…	RHOB;LRP2;S100A8;SCEL;C1R;EXOSC6;IL4I1;FOSB;CXCL11;SLC44A4;IL27;MTLN;OASL;ANKRD1;SERPINE1;;SOCS1;ROMO1;HNF1A;S100A12;IL28B;CCR7;MARCKSL1;;FOS;PLP1;CPNE6;RNF180;CORO1A;CCL5;CCL2;HLF;ISG15;;F3;EMILIN1;DDAH1;IGFBP4;CXCL10
5	GO:0002688	BP	regulation of leukocyte chemotaxis	5/ 113	97/ 27400	0.0515464	5.19938e-05	0.0220757	ENSSSCG00000017723;ENSSSCG00000017705;ENSSSCG00000025698;ENSSSCG00000032474;ENSSSCG00000017466	CCL2;CCL5;SERPINE1;CXCL10;CCR7
12	GO:0002684	BP	positive regulation of immune system process	12/ 113	742/ 27400	0.0161725	5.78951e-05	0.0240796	ENSSSCG00000038055;ENSSSCG00000017705;ENSSSCG00000025698;ENSSSCG00000027855;ENSSSCG00000060530;ENSSSCG00000002719;ENSSSCG00000003192;ENSSSCG00000002383;ENSSSCG00000032474;ENSSSCG00000057240;ENSSSCG00000017466;ENSSSCG00000009921	CORO1A;CCL5;SERPINE1;SOCS1;C1R;EXOSC6;IL4I1;FOS;CXCL10;IL28B;CCR7;OASL
8	GO:0019221	BP	cytokine-mediated signaling pathway	8/ 113	325/ 27400	0.0246154	6.25049e-05	0.0254353	ENSSSCG00000004678;ENSSSCG00000017705;ENSSSCG00000007816;ENSSSCG00000017723;ENSSSCG00000027855;ENSSSCG00000008978;ENSSSCG00000032474;ENSSSCG00000009921	DUOX2;CCL5;IL21R;CCL2;SOCS1;CXCL11;CXCL10;OASL
7	GO:0005126	MF	cytokine receptor binding	7/ 113	240/ 27400	0.0291667	6.36507e-05	0.0254353	ENSSSCG00000017705;ENSSSCG00000017723;ENSSSCG00000059646;ENSSSCG00000008978;ENSSSCG00000031132;ENSSSCG00000039300;ENSSSCG00000032474	CCL5;CCL2;TNFSF15;CXCL11;SIVA1;IL27;CXCL10
28	GO:0048583	BP	regulation of response to stimulus	28/ 113	3116/ 27400	0.00898588	6.83946e-05	0.0264222	ENSSSCG00000040746;ENSSSCG00000006590;ENSSSCG00000009474;ENSSSCG00000002719;ENSSSCG00000003192;ENSSSCG00000039300;ENSSSCG00000032857;ENSSSCG00000010461;ENSSSCG00000025698;ENSSSCG00000005457;ENSSSCG00000027855;ENSSSCG00000060530;ENSSSCG00000009919;ENSSSCG00000009921;ENSSSCG00000057240;ENSSSCG00000017466;ENSSSCG00000037358;ENSSSCG00000025560;ENSSSCG00000034570;ENSSSCG00000017705;ENSSSCG00000013401;…	LRP2;S100A8;SCEL;EXOSC6;IL4I1;IL27;S100A12;ANKRD1;SERPINE1;;SOCS1;C1R;HNF1A;OASL;IL28B;CCR7;;PGLYRP2;IFI6;CCL5;DKK3;CCL2;ISG15;F3;EMILIN1;DDAH1;IGFBP4;CXCL10
4	GO:0030593	BP	neutrophil chemotaxis	4/ 113	53/ 27400	0.0754717	6.87133e-05	0.0264222	ENSSSCG00000017723;ENSSSCG00000017705;ENSSSCG00000032474;ENSSSCG00000006590	CCL2;CCL5;CXCL10;S100A8
3	GO:1901623	BP	regulation of lymphocyte chemotaxis	3/ 113	20/ 27400	0.15	7.3975e-05	0.0274111	ENSSSCG00000017723;ENSSSCG00000017705;ENSSSCG00000032474	CCL2;CCL5;CXCL10
3	GO:0090025	BP	regulation of monocyte chemotaxis	3/ 113	20/ 27400	0.15	7.3975e-05	0.0274111	ENSSSCG00000017705;ENSSSCG00000032474;ENSSSCG00000025698	CCL5;CXCL10;SERPINE1
5	GO:0043270	BP	positive regulation of monoatomic ion transport	5/ 113	107/ 27400	0.046729	8.30089e-05	0.0296793	ENSSSCG00000017723;ENSSSCG00000017705;ENSSSCG00000032474;ENSSSCG00000008978;ENSSSCG00000012536	CCL2;CCL5;CXCL10;CXCL11;PLP1
13	GO:0005198	MF	structural molecule activity	13/ 113	893/ 27400	0.0145577	8.16144e-05	0.0296793	ENSSSCG00000047083;ENSSSCG00000054633;ENSSSCG00000037565;ENSSSCG00000060759;ENSSSCG00000053280;ENSSSCG00000061158;ENSSSCG00000008557;ENSSSCG00000021411;ENSSSCG00000012536;ENSSSCG00000044013;ENSSSCG00000056711;ENSSSCG00000062160;ENSSSCG00000041356	;;;;H2AC6;H2BC26;EMILIN1;H2BC5;PLP1;;;H2BC18;
4	GO:0071621	BP	granulocyte chemotaxis	4/ 113	56/ 27400	0.0714286	8.5371e-05	0.0299976	ENSSSCG00000017723;ENSSSCG00000017705;ENSSSCG00000032474;ENSSSCG00000006590	CCL2;CCL5;CXCL10;S100A8
4	GO:0042379	MF	chemokine receptor binding	4/ 113	57/ 27400	0.0701754	9.15234e-05	0.0316144	ENSSSCG00000017723;ENSSSCG00000017705;ENSSSCG00000032474;ENSSSCG00000008978	CCL2;CCL5;CXCL10;CXCL11
2	GO:0048248	MF	CXCR3 chemokine receptor binding	2/ 113	4/ 27400	0.5	0.000100604	0.0341717	ENSSSCG00000032474;ENSSSCG00000008978	CXCL10;CXCL11
5	GO:0002687	BP	positive regulation of leukocyte migration	5/ 113	113/ 27400	0.0442478	0.000107473	0.0359065	ENSSSCG00000032474;ENSSSCG00000038055;ENSSSCG00000017705;ENSSSCG00000025698;ENSSSCG00000017466	CXCL10;CORO1A;CCL5;SERPINE1;CCR7
4	GO:2000401	BP	regulation of lymphocyte migration	4/ 113	60/ 27400	0.0666667	0.000111915	0.0367876	ENSSSCG00000017723;ENSSSCG00000038055;ENSSSCG00000017705;ENSSSCG00000032474	CCL2;CORO1A;CCL5;CXCL10
3	GO:0072678	BP	T cell migration	3/ 113	23/ 27400	0.130435	0.000113889	0.0368422	ENSSSCG00000038055;ENSSSCG00000032474;ENSSSCG00000008978	CORO1A;CXCL10;CXCL11
8	GO:0005694	CC	chromosome	8/ 113	358/ 27400	0.0223464	0.000122107	0.0388836	ENSSSCG00000047083;ENSSSCG00000054633;ENSSSCG00000060759;ENSSSCG00000053280;ENSSSCG00000061158;ENSSSCG00000021411;ENSSSCG00000056711;ENSSSCG00000062160	;;;H2AC6;H2BC26;H2BC5;;H2BC18
36	GO:0048522	BP	positive regulation of cellular process	36/ 113	4667/ 27400	0.00771373	0.000125863	0.039284	ENSSSCG00000043781;ENSSSCG00000040746;ENSSSCG00000006590;ENSSSCG00000009474;ENSSSCG00000002719;ENSSSCG00000003192;ENSSSCG00000031616;ENSSSCG00000008978;ENSSSCG00000001419;ENSSSCG00000039300;ENSSSCG00000061624;ENSSSCG00000032857;ENSSSCG00000010461;ENSSSCG00000025698;ENSSSCG00000005457;ENSSSCG00000027855;ENSSSCG00000007308;ENSSSCG00000009919;ENSSSCG00000009921;ENSSSCG00000017604;ENSSSCG00000017466;…	RHOB;LRP2;S100A8;SCEL;EXOSC6;IL4I1;FOSB;CXCL11;SLC44A4;IL27;MTLN;S100A12;ANKRD1;SERPINE1;;SOCS1;ROMO1;HNF1A;OASL;HLF;CCR7;MARCKSL1;;FOS;PLP1;CPNE6;CORO1A;CCL5;CCL2;ISG15;;F3;EMILIN1;DDAH1;IGFBP4;CXCL10
4	GO:1990266	BP	neutrophil migration	4/ 113	62/ 27400	0.0645161	0.00012722	0.039284	ENSSSCG00000017723;ENSSSCG00000017705;ENSSSCG00000032474;ENSSSCG00000006590	CCL2;CCL5;CXCL10;S100A8
4	GO:0070098	BP	chemokine-mediated signaling pathway	4/ 113	66/ 27400	0.0606061	0.000162295	0.0493667	ENSSSCG00000017723;ENSSSCG00000017705;ENSSSCG00000032474;ENSSSCG00000008978	CCL2;CCL5;CXCL10;CXCL11
4	GO:0097530	BP	granulocyte migration	4/ 113	68/ 27400	0.0588235	0.000182229	0.0540757	ENSSSCG00000017723;ENSSSCG00000017705;ENSSSCG00000032474;ENSSSCG00000006590	CCL2;CCL5;CXCL10;S100A8
9	GO:0050865	BP	regulation of cell activation	9/ 113	484/ 27400	0.018595	0.000183083	0.0540757	ENSSSCG00000038055;ENSSSCG00000017705;ENSSSCG00000008557;ENSSSCG00000027855;ENSSSCG00000002719;ENSSSCG00000003192;ENSSSCG00000025560;ENSSSCG00000039300;ENSSSCG00000017466	CORO1A;CCL5;EMILIN1;SOCS1;EXOSC6;IL4I1;PGLYRP2;IL27;CCR7
8	GO:0051249	BP	regulation of lymphocyte activation	8/ 113	381/ 27400	0.0209974	0.000186748	0.0543703	ENSSSCG00000038055;ENSSSCG00000017705;ENSSSCG00000027855;ENSSSCG00000002719;ENSSSCG00000003192;ENSSSCG00000025560;ENSSSCG00000039300;ENSSSCG00000017466	CORO1A;CCL5;SOCS1;EXOSC6;IL4I1;PGLYRP2;IL27;CCR7
15	GO:0070887	BP	cellular response to chemical stimulus	15/ 113	1261/ 27400	0.0118953	0.000212799	0.0610822	ENSSSCG00000010461;ENSSSCG00000032474;ENSSSCG00000038055;ENSSSCG00000017705;ENSSSCG00000025698;ENSSSCG00000043781;ENSSSCG00000017723;ENSSSCG00000027855;ENSSSCG00000007308;ENSSSCG00000002383;ENSSSCG00000031616;ENSSSCG00000001906;ENSSSCG00000002011;ENSSSCG00000017466;ENSSSCG00000008647	ANKRD1;CXCL10;CORO1A;CCL5;SERPINE1;RHOB;CCL2;SOCS1;ROMO1;FOS;FOSB;CYP1A1;CPNE6;CCR7;CMPK2
18	GO:0048584	BP	positive regulation of response to stimulus	18/ 113	1719/ 27400	0.0104712	0.000232349	0.0657677	ENSSSCG00000010461;ENSSSCG00000017705;ENSSSCG00000006590;ENSSSCG00000025698;ENSSSCG00000022447;ENSSSCG00000009474;ENSSSCG00000005457;ENSSSCG00000060530;ENSSSCG00000002719;ENSSSCG00000037358;ENSSSCG00000017723;ENSSSCG00000008557;ENSSSCG00000032474;ENSSSCG00000032857;ENSSSCG00000057240;ENSSSCG00000017472;ENSSSCG00000017466;ENSSSCG00000009921	ANKRD1;CCL5;S100A8;SERPINE1;F3;SCEL;;C1R;EXOSC6;;CCL2;EMILIN1;CXCL10;S100A12;IL28B;IGFBP4;CCR7;OASL
3	GO:0050918	BP	positive chemotaxis	3/ 113	30/ 27400	0.1	0.000255657	0.0713739	ENSSSCG00000038055;ENSSSCG00000017705;ENSSSCG00000032474	CORO1A;CCL5;CXCL10
4	GO:0002690	BP	positive regulation of leukocyte chemotaxis	4/ 113	75/ 27400	0.0533333	0.000266013	0.0730339	ENSSSCG00000017705;ENSSSCG00000025698;ENSSSCG00000032474;ENSSSCG00000017466	CCL5;SERPINE1;CXCL10;CCR7
21	GO:0003677	MF	DNA binding	21/ 113	2150/ 27400	0.00976744	0.000268771	0.0730339	ENSSSCG00000010461;ENSSSCG00000047083;ENSSSCG00000054633;ENSSSCG00000022128;ENSSSCG00000037565;ENSSSCG00000017604;ENSSSCG00000032146;ENSSSCG00000060759;ENSSSCG00000053280;ENSSSCG00000061158;ENSSSCG00000009919;ENSSSCG00000002908;ENSSSCG00000014041;ENSSSCG00000002383;ENSSSCG00000031616;ENSSSCG00000021411;ENSSSCG00000044013;ENSSSCG00000009921;ENSSSCG00000056711;ENSSSCG00000062160;ENSSSCG00000041356	ANKRD1;;;MXI1;;HLF;;;H2AC6;H2BC26;HNF1A;ZBTB32;MXD3;FOS;FOSB;H2BC5;;OASL;;H2BC18;
3	GO:2000406	BP	positive regulation of T cell migration	3/ 113	31/ 27400	0.0967742	0.000282201	0.0746915	ENSSSCG00000038055;ENSSSCG00000017705;ENSSSCG00000032474	CORO1A;CCL5;CXCL10
3	GO:0030670	CC	phagocytic vesicle membrane	3/ 113	31/ 27400	0.0967742	0.000282201	0.0746915	ENSSSCG00000041364;ENSSSCG00000038055;ENSSSCG00000052432	;CORO1A;
2	GO:2000501	BP	regulation of natural killer cell chemotaxis	2/ 113	7/ 27400	0.285714	0.00034927	0.091258	ENSSSCG00000017723;ENSSSCG00000017705	CCL2;CCL5
10	GO:0022603	BP	regulation of anatomical structure morphogenesis	10/ 113	660/ 27400	0.0151515	0.000412058	0.1063	ENSSSCG00000043781;ENSSSCG00000038055;ENSSSCG00000025698;ENSSSCG00000008557;ENSSSCG00000017723;ENSSSCG00000005457;ENSSSCG00000022447;ENSSSCG00000031478;ENSSSCG00000002011;ENSSSCG00000032474	RHOB;CORO1A;SERPINE1;EMILIN1;CCL2;;F3;OSTN;CPNE6;CXCL10
10	GO:1901701	BP	cellular response to oxygen-containing compound	10/ 113	663/ 27400	0.015083	0.000426906	0.108754	ENSSSCG00000010461;ENSSSCG00000043781;ENSSSCG00000025698;ENSSSCG00000027855;ENSSSCG00000007308;ENSSSCG00000002383;ENSSSCG00000031616;ENSSSCG00000002011;ENSSSCG00000032474;ENSSSCG00000008647	ANKRD1;RHOB;SERPINE1;SOCS1;ROMO1;FOS;FOSB;CPNE6;CXCL10;CMPK2
6	GO:0010959	BP	regulation of metal ion transport	6/ 113	235/ 27400	0.0255319	0.000439356	0.110544	ENSSSCG00000038055;ENSSSCG00000017705;ENSSSCG00000017723;ENSSSCG00000008978;ENSSSCG00000012536;ENSSSCG00000032474	CORO1A;CCL5;CCL2;CXCL11;PLP1;CXCL10
4	GO:0019730	BP	antimicrobial humoral response	4/ 113	88/ 27400	0.0454545	0.000489804	0.121734	ENSSSCG00000063044;ENSSSCG00000007308;ENSSSCG00000032474;ENSSSCG00000032857	;ROMO1;CXCL10;S100A12
3	GO:1904427	BP	positive regulation of calcium ion transmembrane transport	3/ 113	38/ 27400	0.0789474	0.000518616	0.127342	ENSSSCG00000032474;ENSSSCG00000008978;ENSSSCG00000012536	CXCL10;CXCL11;PLP1
8	GO:0002694	BP	regulation of leukocyte activation	8/ 113	447/ 27400	0.0178971	0.000541883	0.131198	ENSSSCG00000038055;ENSSSCG00000017705;ENSSSCG00000027855;ENSSSCG00000002719;ENSSSCG00000003192;ENSSSCG00000025560;ENSSSCG00000039300;ENSSSCG00000017466	CORO1A;CCL5;SOCS1;EXOSC6;IL4I1;PGLYRP2;IL27;CCR7
6	GO:0051251	BP	positive regulation of lymphocyte activation	6/ 113	245/ 27400	0.0244898	0.000547195	0.131198	ENSSSCG00000038055;ENSSSCG00000017705;ENSSSCG00000027855;ENSSSCG00000002719;ENSSSCG00000003192;ENSSSCG00000017466	CORO1A;CCL5;SOCS1;EXOSC6;IL4I1;CCR7
3	GO:2000403	BP	positive regulation of lymphocyte migration	3/ 113	39/ 27400	0.0769231	0.000560153	0.131217	ENSSSCG00000038055;ENSSSCG00000017705;ENSSSCG00000032474	CORO1A;CCL5;CXCL10
8	GO:0048018	MF	receptor ligand activity	8/ 113	449/ 27400	0.0178174	0.000557951	0.131217	ENSSSCG00000017705;ENSSSCG00000024671;ENSSSCG00000017723;ENSSSCG00000039658;ENSSSCG00000008978;ENSSSCG00000039300;ENSSSCG00000057240;ENSSSCG00000032474	CCL5;WNT9A;CCL2;;CXCL11;IL27;IL28B;CXCL10
11	GO:0032101	BP	regulation of response to external stimulus	11/ 113	817/ 27400	0.0134639	0.000569387	0.131865	ENSSSCG00000017705;ENSSSCG00000006590;ENSSSCG00000025698;ENSSSCG00000017723;ENSSSCG00000040575;ENSSSCG00000025560;ENSSSCG00000008557;ENSSSCG00000032474;ENSSSCG00000039300;ENSSSCG00000017466;ENSSSCG00000009921	CCL5;S100A8;SERPINE1;CCL2;ISG15;PGLYRP2;EMILIN1;CXCL10;IL27;CCR7;OASL
14	GO:0051240	BP	positive regulation of multicellular organismal process	14/ 113	1238/ 27400	0.0113086	0.000579567	0.132714	ENSSSCG00000043781;ENSSSCG00000040746;ENSSSCG00000017705;ENSSSCG00000025698;ENSSSCG00000008557;ENSSSCG00000027855;ENSSSCG00000040575;ENSSSCG00000038055;ENSSSCG00000002719;ENSSSCG00000022447;ENSSSCG00000003192;ENSSSCG00000002383;ENSSSCG00000039300;ENSSSCG00000017466	RHOB;LRP2;CCL5;SERPINE1;EMILIN1;SOCS1;ISG15;CORO1A;EXOSC6;F3;IL4I1;FOS;IL27;CCR7
8	GO:0034097	BP	response to cytokine	8/ 113	453/ 27400	0.01766	0.000591246	0.133746	ENSSSCG00000010461;ENSSSCG00000038055;ENSSSCG00000017705;ENSSSCG00000017723;ENSSSCG00000040575;ENSSSCG00000063044;ENSSSCG00000032474;ENSSSCG00000017466	ANKRD1;CORO1A;CCL5;CCL2;ISG15;;CXCL10;CCR7
3	GO:0045071	BP	negative regulation of viral genome replication	3/ 113	40/ 27400	0.075	0.000603759	0.133746	ENSSSCG00000040575;ENSSSCG00000017705;ENSSSCG00000009921	ISG15;CCL5;OASL
8	GO:0030546	MF	signaling receptor activator activity	8/ 113	454/ 27400	0.0176211	0.000599816	0.133746	ENSSSCG00000017705;ENSSSCG00000024671;ENSSSCG00000017723;ENSSSCG00000039658;ENSSSCG00000008978;ENSSSCG00000039300;ENSSSCG00000057240;ENSSSCG00000032474	CCL5;WNT9A;CCL2;;CXCL11;IL27;IL28B;CXCL10
4	GO:0032649	BP	regulation of type II interferon production	4/ 113	95/ 27400	0.0421053	0.00065407	0.141808	ENSSSCG00000039300;ENSSSCG00000040575;ENSSSCG00000025560;ENSSSCG00000017466	IL27;ISG15;PGLYRP2;CCR7
4	GO:1903169	BP	regulation of calcium ion transmembrane transport	4/ 113	95/ 27400	0.0421053	0.00065407	0.141808	ENSSSCG00000038055;ENSSSCG00000032474;ENSSSCG00000008978;ENSSSCG00000012536	CORO1A;CXCL10;CXCL11;PLP1
5	GO:0006959	BP	humoral immune response	5/ 113	168/ 27400	0.0297619	0.000672118	0.144187	ENSSSCG00000060530;ENSSSCG00000007308;ENSSSCG00000063044;ENSSSCG00000032474;ENSSSCG00000032857	C1R;ROMO1;;CXCL10;S100A12
4	GO:0051282	BP	regulation of sequestering of calcium ion	4/ 113	96/ 27400	0.0416667	0.000680357	0.144434	ENSSSCG00000061624;ENSSSCG00000038055;ENSSSCG00000032474;ENSSSCG00000008978	MTLN;CORO1A;CXCL10;CXCL11
3	GO:2000404	BP	regulation of T cell migration	3/ 113	42/ 27400	0.0714286	0.000697342	0.145621	ENSSSCG00000038055;ENSSSCG00000017705;ENSSSCG00000032474	CORO1A;CCL5;CXCL10
10	GO:0016477	BP	cell migration	10/ 113	707/ 27400	0.0141443	0.000701272	0.145621	ENSSSCG00000038055;ENSSSCG00000017705;ENSSSCG00000006590;ENSSSCG00000017723;ENSSSCG00000005457;ENSSSCG00000008557;ENSSSCG00000032474;ENSSSCG00000008978;ENSSSCG00000017466;ENSSSCG00000032857	CORO1A;CCL5;S100A8;CCL2;;EMILIN1;CXCL10;CXCL11;CCR7;S100A12
4	GO:0034728	BP	nucleosome organization	4/ 113	97/ 27400	0.0412371	0.000707383	0.145621	ENSSSCG00000044013;ENSSSCG00000054633;ENSSSCG00000053280;ENSSSCG00000037565	;;H2AC6;
2	GO:0010818	BP	T cell chemotaxis	2/ 113	10/ 27400	0.2	0.000742399	0.151301	ENSSSCG00000032474;ENSSSCG00000008978	CXCL10;CXCL11
16	GO:0007166	BP	cell surface receptor signaling pathway	16/ 113	1579/ 27400	0.010133	0.000760766	0.153509	ENSSSCG00000004678;ENSSSCG00000038055;ENSSSCG00000017705;ENSSSCG00000008978;ENSSSCG00000007816;ENSSSCG00000017723;ENSSSCG00000027855;ENSSSCG00000040575;ENSSSCG00000031478;ENSSSCG00000002383;ENSSSCG00000024671;ENSSSCG00000012536;ENSSSCG00000031132;ENSSSCG00000057240;ENSSSCG00000032474;ENSSSCG00000009921	DUOX2;CORO1A;CCL5;CXCL11;IL21R;CCL2;SOCS1;ISG15;OSTN;FOS;WNT9A;PLP1;SIVA1;IL28B;CXCL10;OASL
5	GO:0050920	BP	regulation of chemotaxis	5/ 113	175/ 27400	0.0285714	0.000807706	0.15977	ENSSSCG00000017723;ENSSSCG00000032474;ENSSSCG00000017705;ENSSSCG00000025698;ENSSSCG00000017466	CCL2;CXCL10;CCL5;SERPINE1;CCR7
3	GO:0030666	CC	endocytic vesicle membrane	3/ 113	44/ 27400	0.0681818	0.000799691	0.15977	ENSSSCG00000041364;ENSSSCG00000038055;ENSSSCG00000052432	;CORO1A;
8	GO:0030545	MF	signaling receptor regulator activity	8/ 113	476/ 27400	0.0168067	0.000815315	0.15977	ENSSSCG00000017705;ENSSSCG00000024671;ENSSSCG00000017723;ENSSSCG00000039658;ENSSSCG00000008978;ENSSSCG00000039300;ENSSSCG00000057240;ENSSSCG00000032474	CCL5;WNT9A;CCL2;;CXCL11;IL27;IL28B;CXCL10
38	GO:0050896	BP	response to stimulus	38/ 113	5495/ 27400	0.00691538	0.000843372	0.163695	ENSSSCG00000043781;ENSSSCG00000040746;ENSSSCG00000006590;ENSSSCG00000009474;ENSSSCG00000007308;ENSSSCG00000053280;ENSSSCG00000031616;ENSSSCG00000008978;ENSSSCG00000001906;ENSSSCG00000039300;ENSSSCG00000032857;ENSSSCG00000010461;ENSSSCG00000004678;ENSSSCG00000025698;ENSSSCG00000027855;ENSSSCG00000060530;ENSSSCG00000009919;ENSSSCG00000063044;ENSSSCG00000009921;ENSSSCG00000008647;ENSSSCG00000057240;…	RHOB;LRP2;S100A8;SCEL;ROMO1;H2AC6;FOSB;CXCL11;CYP1A1;IL27;S100A12;ANKRD1;DUOX2;SERPINE1;SOCS1;C1R;HNF1A;;OASL;CMPK2;IL28B;CCR7;;HSPA6;FOS;PLP1;PGLYRP2;CPNE6;IFI6;CORO1A;CCL5;CCL2;ISG15;TNFSF15;EMILIN1;CXCL10;;
3	GO:0098586	BP	cellular response to virus	3/ 113	45/ 27400	0.0666667	0.00085425	0.164242	ENSSSCG00000034570;ENSSSCG00000017705;ENSSSCG00000032474	IFI6;CCL5;CXCL10
5	GO:0050870	BP	positive regulation of T cell activation	5/ 113	182/ 27400	0.0274725	0.000962737	0.180005	ENSSSCG00000003192;ENSSSCG00000027855;ENSSSCG00000038055;ENSSSCG00000017705;ENSSSCG00000017466	IL4I1;SOCS1;CORO1A;CCL5;CCR7
5	GO:0022604	BP	regulation of cell morphogenesis	5/ 113	182/ 27400	0.0274725	0.000962737	0.180005	ENSSSCG00000017723;ENSSSCG00000005457;ENSSSCG00000002011;ENSSSCG00000038055;ENSSSCG00000031478	CCL2;;CPNE6;CORO1A;OSTN
6	GO:0002696	BP	positive regulation of leukocyte activation	6/ 113	276/ 27400	0.0217391	0.00101625	0.188283	ENSSSCG00000038055;ENSSSCG00000017705;ENSSSCG00000027855;ENSSSCG00000002719;ENSSSCG00000003192;ENSSSCG00000017466	CORO1A;CCL5;SOCS1;EXOSC6;IL4I1;CCR7
2	GO:0010819	BP	regulation of T cell chemotaxis	2/ 113	12/ 27400	0.166667	0.00108299	0.198841	ENSSSCG00000017705;ENSSSCG00000032474	CCL5;CXCL10
6	GO:0050863	BP	regulation of T cell activation	6/ 113	280/ 27400	0.0214286	0.00109416	0.199099	ENSSSCG00000038055;ENSSSCG00000017705;ENSSSCG00000027855;ENSSSCG00000003192;ENSSSCG00000039300;ENSSSCG00000017466	CORO1A;CCL5;SOCS1;IL4I1;IL27;CCR7
4	GO:0050921	BP	positive regulation of chemotaxis	4/ 113	110/ 27400	0.0363636	0.00113131	0.204036	ENSSSCG00000017705;ENSSSCG00000025698;ENSSSCG00000032474;ENSSSCG00000017466	CCL5;SERPINE1;CXCL10;CCR7
16	GO:0042127	BP	regulation of cell population proliferation	16/ 113	1641/ 27400	0.00975015	0.00114189	0.204139	ENSSSCG00000040746;ENSSSCG00000038055;ENSSSCG00000017705;ENSSSCG00000008978;ENSSSCG00000008557;ENSSSCG00000017723;ENSSSCG00000005457;ENSSSCG00000053280;ENSSSCG00000007308;ENSSSCG00000022447;ENSSSCG00000003192;ENSSSCG00000024671;ENSSSCG00000031380;ENSSSCG00000039300;ENSSSCG00000032474;ENSSSCG00000040735	LRP2;CORO1A;CCL5;CXCL11;EMILIN1;CCL2;;H2AC6;ROMO1;F3;IL4I1;WNT9A;MARCKSL1;IL27;CXCL10;DDAH1
6	GO:0009615	BP	response to virus	6/ 113	283/ 27400	0.0212014	0.00115555	0.204224	ENSSSCG00000034570;ENSSSCG00000017705;ENSSSCG00000040575;ENSSSCG00000057240;ENSSSCG00000032474;ENSSSCG00000009921	IFI6;CCL5;ISG15;IL28B;CXCL10;OASL
3	GO:0051279	BP	regulation of release of sequestered calcium ion into cytosol	3/ 113	50/ 27400	0.06	0.00116241	0.204224	ENSSSCG00000038055;ENSSSCG00000032474;ENSSSCG00000008978	CORO1A;CXCL10;CXCL11
18	GO:0050793	BP	regulation of developmental process	18/ 113	1931/ 27400	0.0093216	0.0011759	0.204828	ENSSSCG00000043781;ENSSSCG00000040746;ENSSSCG00000025560;ENSSSCG00000025698;ENSSSCG00000008557;ENSSSCG00000017723;ENSSSCG00000005457;ENSSSCG00000040575;ENSSSCG00000038055;ENSSSCG00000002719;ENSSSCG00000022447;ENSSSCG00000003192;ENSSSCG00000002383;ENSSSCG00000031478;ENSSSCG00000027855;ENSSSCG00000039300;ENSSSCG00000002011;ENSSSCG00000032474	RHOB;LRP2;PGLYRP2;SERPINE1;EMILIN1;CCL2;;ISG15;CORO1A;EXOSC6;F3;IL4I1;FOS;OSTN;SOCS1;IL27;CPNE6;CXCL10
7	GO:0032103	BP	positive regulation of response to external stimulus	7/ 113	391/ 27400	0.0179028	0.00120771	0.207119	ENSSSCG00000017705;ENSSSCG00000025698;ENSSSCG00000006590;ENSSSCG00000008557;ENSSSCG00000032474;ENSSSCG00000017466;ENSSSCG00000009921	CCL5;SERPINE1;S100A8;EMILIN1;CXCL10;CCR7;OASL
4	GO:0034612	BP	response to tumor necrosis factor	4/ 113	112/ 27400	0.0357143	0.00120942	0.207119	ENSSSCG00000010461;ENSSSCG00000063044;ENSSSCG00000017705;ENSSSCG00000017723	ANKRD1;;CCL5;CCL2
6	GO:0050867	BP	positive regulation of cell activation	6/ 113	286/ 27400	0.020979	0.00121954	0.207119	ENSSSCG00000038055;ENSSSCG00000017705;ENSSSCG00000027855;ENSSSCG00000002719;ENSSSCG00000003192;ENSSSCG00000017466	CORO1A;CCL5;SOCS1;EXOSC6;IL4I1;CCR7
3	GO:0035914	BP	skeletal muscle cell differentiation	3/ 113	51/ 27400	0.0588235	0.00123138	0.2074	ENSSSCG00000010461;ENSSSCG00000002383;ENSSSCG00000017604	ANKRD1;FOS;HLF
2	GO:0090399	BP	replicative senescence	2/ 113	13/ 27400	0.153846	0.00127646	0.213231	ENSSSCG00000007308;ENSSSCG00000025698	ROMO1;SERPINE1
3	GO:0071347	BP	cellular response to interleukin-1	3/ 113	52/ 27400	0.0576923	0.00130286	0.215873	ENSSSCG00000010461;ENSSSCG00000017723;ENSSSCG00000017705	ANKRD1;CCL2;CCL5
4	GO:0071222	BP	cellular response to lipopolysaccharide	4/ 113	117/ 27400	0.034188	0.0014211	0.233564	ENSSSCG00000010461;ENSSSCG00000032474;ENSSSCG00000025698;ENSSSCG00000008647	ANKRD1;CXCL10;SERPINE1;CMPK2
2	GO:0014002	BP	astrocyte development	2/ 113	14/ 27400	0.142857	0.00148519	0.23488	ENSSSCG00000006590;ENSSSCG00000012536	S100A8;PLP1
2	GO:0045591	BP	positive regulation of regulatory T cell differentiation	2/ 113	14/ 27400	0.142857	0.00148519	0.23488	ENSSSCG00000027855;ENSSSCG00000003192	SOCS1;IL4I1
5	GO:1903039	BP	positive regulation of leukocyte cell-cell adhesion	5/ 113	201/ 27400	0.0248756	0.00149494	0.23488	ENSSSCG00000003192;ENSSSCG00000027855;ENSSSCG00000038055;ENSSSCG00000017705;ENSSSCG00000017466	IL4I1;SOCS1;CORO1A;CCL5;CCR7
4	GO:0045766	BP	positive regulation of angiogenesis	4/ 113	119/ 27400	0.0336134	0.00151257	0.23488	ENSSSCG00000043781;ENSSSCG00000008557;ENSSSCG00000025698;ENSSSCG00000022447	RHOB;EMILIN1;SERPINE1;F3
5	GO:0140546	BP	defense response to symbiont	5/ 113	202/ 27400	0.0247525	0.00152792	0.23488	ENSSSCG00000034570;ENSSSCG00000040575;ENSSSCG00000057240;ENSSSCG00000032474;ENSSSCG00000009921	IFI6;ISG15;IL28B;CXCL10;OASL
5	GO:0051607	BP	defense response to virus	5/ 113	202/ 27400	0.0247525	0.00152792	0.23488	ENSSSCG00000034570;ENSSSCG00000040575;ENSSSCG00000057240;ENSSSCG00000032474;ENSSSCG00000009921	IFI6;ISG15;IL28B;CXCL10;OASL
3	GO:0006805	BP	xenobiotic metabolic process	3/ 113	55/ 27400	0.0545455	0.00153283	0.23488	ENSSSCG00000052947;ENSSSCG00000001906;ENSSSCG00000032857	GSTA1;CYP1A1;S100A12
2	GO:0098553	CC	lumenal side of endoplasmic reticulum membrane	2/ 113	14/ 27400	0.142857	0.00148519	0.23488	ENSSSCG00000041364;ENSSSCG00000052432	;
2	GO:0045236	MF	CXCR chemokine receptor binding	2/ 113	14/ 27400	0.142857	0.00148519	0.23488	ENSSSCG00000032474;ENSSSCG00000008978	CXCL10;CXCL11
12	GO:2000026	BP	regulation of multicellular organismal development	12/ 113	1077/ 27400	0.0111421	0.00164807	0.250199	ENSSSCG00000043781;ENSSSCG00000040746;ENSSSCG00000025560;ENSSSCG00000025698;ENSSSCG00000008557;ENSSSCG00000027855;ENSSSCG00000040575;ENSSSCG00000022447;ENSSSCG00000003192;ENSSSCG00000002383;ENSSSCG00000039300;ENSSSCG00000032474	RHOB;LRP2;PGLYRP2;SERPINE1;EMILIN1;SOCS1;ISG15;F3;IL4I1;FOS;IL27;CXCL10
4	GO:1904018	BP	positive regulation of vasculature development	4/ 113	122/ 27400	0.0327869	0.00165735	0.250199	ENSSSCG00000043781;ENSSSCG00000008557;ENSSSCG00000025698;ENSSSCG00000022447	RHOB;EMILIN1;SERPINE1;F3
3	GO:0061844	BP	antimicrobial humoral immune response mediated by antimicrobial peptide	3/ 113	58/ 27400	0.0517241	0.00178673	0.2656	ENSSSCG00000007308;ENSSSCG00000032474;ENSSSCG00000032857	ROMO1;CXCL10;S100A12
3	GO:1904064	BP	positive regulation of cation transmembrane transport	3/ 113	58/ 27400	0.0517241	0.00178673	0.2656	ENSSSCG00000032474;ENSSSCG00000008978;ENSSSCG00000012536	CXCL10;CXCL11;PLP1
6	GO:1903706	BP	regulation of hemopoiesis	6/ 113	309/ 27400	0.0194175	0.00180478	0.2656	ENSSSCG00000027855;ENSSSCG00000025560;ENSSSCG00000040575;ENSSSCG00000003192;ENSSSCG00000002383;ENSSSCG00000039300	SOCS1;PGLYRP2;ISG15;IL4I1;FOS;IL27
4	GO:0071219	BP	cellular response to molecule of bacterial origin	4/ 113	125/ 27400	0.032	0.0018115	0.2656	ENSSSCG00000010461;ENSSSCG00000032474;ENSSSCG00000025698;ENSSSCG00000008647	ANKRD1;CXCL10;SERPINE1;CMPK2
20	GO:0009966	BP	regulation of signal transduction	20/ 113	2355/ 27400	0.00849257	0.00191408	0.278636	ENSSSCG00000010461;ENSSSCG00000034570;ENSSSCG00000040746;ENSSSCG00000017705;ENSSSCG00000006590;ENSSSCG00000025698;ENSSSCG00000013401;ENSSSCG00000009474;ENSSSCG00000005457;ENSSSCG00000040575;ENSSSCG00000009919;ENSSSCG00000037358;ENSSSCG00000017723;ENSSSCG00000008557;ENSSSCG00000027855;ENSSSCG00000022447;ENSSSCG00000032857;ENSSSCG00000017472;ENSSSCG00000017466;ENSSSCG00000009921	ANKRD1;IFI6;LRP2;CCL5;S100A8;SERPINE1;DKK3;SCEL;;ISG15;HNF1A;;CCL2;EMILIN1;SOCS1;F3;S100A12;IGFBP4;CCR7;OASL
7	GO:0030335	BP	positive regulation of cell migration	7/ 113	427/ 27400	0.0163934	0.00199216	0.287945	ENSSSCG00000043781;ENSSSCG00000038055;ENSSSCG00000017705;ENSSSCG00000025698;ENSSSCG00000017466;ENSSSCG00000012536;ENSSSCG00000032474	RHOB;CORO1A;CCL5;SERPINE1;CCR7;PLP1;CXCL10
10	GO:0048870	BP	cell motility	10/ 113	816/ 27400	0.0122549	0.00204433	0.293404	ENSSSCG00000038055;ENSSSCG00000017705;ENSSSCG00000006590;ENSSSCG00000017723;ENSSSCG00000005457;ENSSSCG00000008557;ENSSSCG00000032474;ENSSSCG00000008978;ENSSSCG00000017466;ENSSSCG00000032857	CORO1A;CCL5;S100A8;CCL2;;EMILIN1;CXCL10;CXCL11;CCR7;S100A12
5	GO:0045765	BP	regulation of angiogenesis	5/ 113	217/ 27400	0.0230415	0.00208941	0.295802	ENSSSCG00000043781;ENSSSCG00000008557;ENSSSCG00000032474;ENSSSCG00000025698;ENSSSCG00000022447	RHOB;EMILIN1;CXCL10;SERPINE1;F3
4	GO:0030139	CC	endocytic vesicle	4/ 113	130/ 27400	0.0307692	0.00209007	0.295802	ENSSSCG00000005457;ENSSSCG00000002011;ENSSSCG00000040746;ENSSSCG00000038055	;CPNE6;LRP2;CORO1A
6	GO:0009617	BP	response to bacterium	6/ 113	320/ 27400	0.01875	0.00215039	0.302241	ENSSSCG00000025560;ENSSSCG00000025698;ENSSSCG00000040575;ENSSSCG00000007308;ENSSSCG00000063044;ENSSSCG00000032474	PGLYRP2;SERPINE1;ISG15;ROMO1;;CXCL10
2	GO:0035994	BP	response to muscle stretch	2/ 113	17/ 27400	0.117647	0.00220176	0.307341	ENSSSCG00000010461;ENSSSCG00000002383	ANKRD1;FOS
9	GO:0050776	BP	regulation of immune response	9/ 113	692/ 27400	0.0130058	0.0023024	0.319203	ENSSSCG00000025560;ENSSSCG00000040575;ENSSSCG00000060530;ENSSSCG00000002719;ENSSSCG00000003192;ENSSSCG00000039300;ENSSSCG00000057240;ENSSSCG00000017466;ENSSSCG00000009921	PGLYRP2;ISG15;C1R;EXOSC6;IL4I1;IL27;IL28B;CCR7;OASL
5	GO:1901342	BP	regulation of vasculature development	5/ 113	223/ 27400	0.0224215	0.00235154	0.323813	ENSSSCG00000043781;ENSSSCG00000008557;ENSSSCG00000032474;ENSSSCG00000025698;ENSSSCG00000022447	RHOB;EMILIN1;CXCL10;SERPINE1;F3
3	GO:0034767	BP	positive regulation of monoatomic ion transmembrane transport	3/ 113	64/ 27400	0.046875	0.00236975	0.324131	ENSSSCG00000032474;ENSSSCG00000008978;ENSSSCG00000012536	CXCL10;CXCL11;PLP1
8	GO:0031347	BP	regulation of defense response	8/ 113	565/ 27400	0.0141593	0.00240014	0.326099	ENSSSCG00000025560;ENSSSCG00000025698;ENSSSCG00000006590;ENSSSCG00000040575;ENSSSCG00000008557;ENSSSCG00000039300;ENSSSCG00000017466;ENSSSCG00000009921	PGLYRP2;SERPINE1;S100A8;ISG15;EMILIN1;IL27;CCR7;OASL
2	GO:0042430	BP	indole-containing compound metabolic process	2/ 113	18/ 27400	0.111111	0.00247032	0.327802	ENSSSCG00000016941;ENSSSCG00000003192	RNF180;IL4I1
2	GO:1903859	BP	regulation of dendrite extension	2/ 113	18/ 27400	0.111111	0.00247032	0.327802	ENSSSCG00000002011;ENSSSCG00000031478	CPNE6;OSTN
2	GO:0048245	BP	eosinophil chemotaxis	2/ 113	18/ 27400	0.111111	0.00247032	0.327802	ENSSSCG00000017723;ENSSSCG00000017705	CCL2;CCL5
3	GO:0045069	BP	regulation of viral genome replication	3/ 113	65/ 27400	0.0461538	0.00247701	0.327802	ENSSSCG00000040575;ENSSSCG00000017705;ENSSSCG00000009921	ISG15;CCL5;OASL
7	GO:2000147	BP	positive regulation of cell motility	7/ 113	449/ 27400	0.0155902	0.00263716	0.346744	ENSSSCG00000043781;ENSSSCG00000038055;ENSSSCG00000017705;ENSSSCG00000025698;ENSSSCG00000017466;ENSSSCG00000012536;ENSSSCG00000032474	RHOB;CORO1A;CCL5;SERPINE1;CCR7;PLP1;CXCL10
7	GO:0033993	BP	response to lipid	7/ 113	452/ 27400	0.0154867	0.00273627	0.35517	ENSSSCG00000010461;ENSSSCG00000025698;ENSSSCG00000006590;ENSSSCG00000063044;ENSSSCG00000017466;ENSSSCG00000032474;ENSSSCG00000008647	ANKRD1;SERPINE1;S100A8;;CCR7;CXCL10;CMPK2
2	GO:0072677	BP	eosinophil migration	2/ 113	19/ 27400	0.105263	0.00275353	0.35517	ENSSSCG00000017723;ENSSSCG00000017705	CCL2;CCL5
8	GO:0005768	CC	endosome	8/ 113	577/ 27400	0.0138648	0.00272969	0.35517	ENSSSCG00000043781;ENSSSCG00000040746;ENSSSCG00000005457;ENSSSCG00000054901;ENSSSCG00000054177;ENSSSCG00000038055;ENSSSCG00000002011;ENSSSCG00000008124	RHOB;LRP2;;;;CORO1A;CPNE6;NEURL3
3	GO:0071277	BP	cellular response to calcium ion	3/ 113	68/ 27400	0.0441176	0.00281668	0.36103	ENSSSCG00000002011;ENSSSCG00000002383;ENSSSCG00000031616	CPNE6;FOS;FOSB
5	GO:0042742	BP	defense response to bacterium	5/ 113	234/ 27400	0.0213675	0.00289312	0.368511	ENSSSCG00000063044;ENSSSCG00000040575;ENSSSCG00000007308;ENSSSCG00000025560;ENSSSCG00000025698	;ISG15;ROMO1;PGLYRP2;SERPINE1
6	GO:0043269	BP	regulation of monoatomic ion transport	6/ 113	341/ 27400	0.0175953	0.00294643	0.372971	ENSSSCG00000038055;ENSSSCG00000017705;ENSSSCG00000017723;ENSSSCG00000008978;ENSSSCG00000012536;ENSSSCG00000032474	CORO1A;CCL5;CCL2;CXCL11;PLP1;CXCL10
5	GO:0022409	BP	positive regulation of cell-cell adhesion	5/ 113	236/ 27400	0.0211864	0.00300051	0.377472	ENSSSCG00000003192;ENSSSCG00000027855;ENSSSCG00000038055;ENSSSCG00000017705;ENSSSCG00000017466	IL4I1;SOCS1;CORO1A;CCL5;CCR7
7	GO:0040017	BP	positive regulation of locomotion	7/ 113	461/ 27400	0.0151844	0.00305087	0.379174	ENSSSCG00000043781;ENSSSCG00000038055;ENSSSCG00000017705;ENSSSCG00000025698;ENSSSCG00000017466;ENSSSCG00000012536;ENSSSCG00000032474	RHOB;CORO1A;CCL5;SERPINE1;CCR7;PLP1;CXCL10
2	GO:0044344	BP	cellular response to fibroblast growth factor stimulus	2/ 113	20/ 27400	0.1	0.00305125	0.379174	ENSSSCG00000017723;ENSSSCG00000017705	CCL2;CCL5
4	GO:0042129	BP	regulation of T cell proliferation	4/ 113	146/ 27400	0.0273973	0.00317838	0.386213	ENSSSCG00000003192;ENSSSCG00000039300;ENSSSCG00000038055;ENSSSCG00000017705	IL4I1;IL27;CORO1A;CCL5
3	GO:0048525	BP	negative regulation of viral process	3/ 113	71/ 27400	0.0422535	0.0031837	0.386213	ENSSSCG00000040575;ENSSSCG00000017705;ENSSSCG00000009921	ISG15;CCL5;OASL
3	GO:0070555	BP	response to interleukin-1	3/ 113	71/ 27400	0.0422535	0.0031837	0.386213	ENSSSCG00000010461;ENSSSCG00000017723;ENSSSCG00000017705	ANKRD1;CCL2;CCL5
11	GO:0051094	BP	positive regulation of developmental process	11/ 113	1016/ 27400	0.0108268	0.00320945	0.386489	ENSSSCG00000043781;ENSSSCG00000040746;ENSSSCG00000025698;ENSSSCG00000008557;ENSSSCG00000027855;ENSSSCG00000040575;ENSSSCG00000002719;ENSSSCG00000022447;ENSSSCG00000003192;ENSSSCG00000002383;ENSSSCG00000002011	RHOB;LRP2;SERPINE1;EMILIN1;SOCS1;ISG15;EXOSC6;F3;IL4I1;FOS;CPNE6
5	GO:0001664	MF	G protein-coupled receptor binding	5/ 113	240/ 27400	0.0208333	0.0032239	0.386489	ENSSSCG00000017723;ENSSSCG00000032474;ENSSSCG00000017705;ENSSSCG00000008978;ENSSSCG00000024671	CCL2;CXCL10;CCL5;CXCL11;WNT9A
4	GO:0071216	BP	cellular response to biotic stimulus	4/ 113	148/ 27400	0.027027	0.00333704	0.395749	ENSSSCG00000010461;ENSSSCG00000032474;ENSSSCG00000025698;ENSSSCG00000008647	ANKRD1;CXCL10;SERPINE1;CMPK2
5	GO:1902105	BP	regulation of leukocyte differentiation	5/ 113	242/ 27400	0.0206612	0.00333998	0.395749	ENSSSCG00000002383;ENSSSCG00000039300;ENSSSCG00000003192;ENSSSCG00000025560;ENSSSCG00000027855	FOS;IL27;IL4I1;PGLYRP2;SOCS1
2	GO:0035461	BP	vitamin transmembrane transport	2/ 113	21/ 27400	0.0952381	0.00336338	0.396218	ENSSSCG00000040746;ENSSSCG00000001419	LRP2;SLC44A4
4	GO:1904062	BP	regulation of monoatomic cation transmembrane transport	4/ 113	150/ 27400	0.0266667	0.00350101	0.396457	ENSSSCG00000038055;ENSSSCG00000032474;ENSSSCG00000008978;ENSSSCG00000012536	CORO1A;CXCL10;CXCL11;PLP1
4	GO:0045619	BP	regulation of lymphocyte differentiation	4/ 113	150/ 27400	0.0266667	0.00350101	0.396457	ENSSSCG00000039300;ENSSSCG00000003192;ENSSSCG00000025560;ENSSSCG00000027855	IL27;IL4I1;PGLYRP2;SOCS1
8	GO:0001817	BP	regulation of cytokine production	8/ 113	609/ 27400	0.0131363	0.00378334	0.396457	ENSSSCG00000040575;ENSSSCG00000025560;ENSSSCG00000025698;ENSSSCG00000027855;ENSSSCG00000002908;ENSSSCG00000022447;ENSSSCG00000039300;ENSSSCG00000017466	ISG15;PGLYRP2;SERPINE1;SOCS1;ZBTB32;F3;IL27;CCR7
6	GO:0071345	BP	cellular response to cytokine stimulus	6/ 113	359/ 27400	0.0167131	0.00378898	0.396457	ENSSSCG00000010461;ENSSSCG00000038055;ENSSSCG00000017705;ENSSSCG00000017723;ENSSSCG00000017466;ENSSSCG00000032474	ANKRD1;CORO1A;CCL5;CCL2;CCR7;CXCL10
9	GO:0030334	BP	regulation of cell migration	9/ 113	748/ 27400	0.0120321	0.00384978	0.396457	ENSSSCG00000043781;ENSSSCG00000038055;ENSSSCG00000017705;ENSSSCG00000025698;ENSSSCG00000017723;ENSSSCG00000008557;ENSSSCG00000032474;ENSSSCG00000012536;ENSSSCG00000017466	RHOB;CORO1A;CCL5;SERPINE1;CCL2;EMILIN1;CXCL10;PLP1;CCR7
6	GO:1901615	BP	organic hydroxy compound metabolic process	6/ 113	362/ 27400	0.0165746	0.00394516	0.396457	ENSSSCG00000016941;ENSSSCG00000040746;ENSSSCG00000004678;ENSSSCG00000059772;ENSSSCG00000009919;ENSSSCG00000001906	RNF180;LRP2;DUOX2;;HNF1A;CYP1A1
5	GO:0006631	BP	fatty acid metabolic process	5/ 113	252/ 27400	0.0198413	0.00396598	0.396457	ENSSSCG00000012536;ENSSSCG00000061624;ENSSSCG00000001906;ENSSSCG00000009919;ENSSSCG00000024872	PLP1;MTLN;CYP1A1;HNF1A;CPT1C
3	GO:0009308	BP	amine metabolic process	3/ 113	77/ 27400	0.038961	0.0040025	0.396457	ENSSSCG00000016941;ENSSSCG00000003192;ENSSSCG00000001906	RNF180;IL4I1;CYP1A1
2	GO:0071774	BP	response to fibroblast growth factor	2/ 113	23/ 27400	0.0869565	0.00403035	0.396457	ENSSSCG00000017723;ENSSSCG00000017705	CCL2;CCL5
2	GO:0051281	BP	positive regulation of release of sequestered calcium ion into cytosol	2/ 113	23/ 27400	0.0869565	0.00403035	0.396457	ENSSSCG00000032474;ENSSSCG00000008978	CXCL10;CXCL11
2	GO:0045589	BP	regulation of regulatory T cell differentiation	2/ 113	23/ 27400	0.0869565	0.00403035	0.396457	ENSSSCG00000027855;ENSSSCG00000003192	SOCS1;IL4I1
6	GO:0045785	BP	positive regulation of cell adhesion	6/ 113	364/ 27400	0.0164835	0.0040519	0.396457	ENSSSCG00000038055;ENSSSCG00000017705;ENSSSCG00000008557;ENSSSCG00000027855;ENSSSCG00000003192;ENSSSCG00000017466	CORO1A;CCL5;EMILIN1;SOCS1;IL4I1;CCR7
1	GO:0032475	BP	otolith formation	1/ 113	1/ 27400	1	0.00412409	0.396457	ENSSSCG00000001419	SLC44A4
1	GO:0019440	BP	tryptophan catabolic process to indole-3-acetate	1/ 113	1/ 27400	1	0.00412409	0.396457	ENSSSCG00000003192	IL4I1
1	GO:2000526	BP	positive regulation of glycoprotein biosynthetic process involved in immunological synapse formation	1/ 113	1/ 27400	1	0.00412409	0.396457	ENSSSCG00000017466	CCR7
1	GO:0070447	BP	positive regulation of oligodendrocyte progenitor proliferation	1/ 113	1/ 27400	1	0.00412409	0.396457	ENSSSCG00000040746	LRP2
1	GO:0048855	BP	adenohypophysis morphogenesis	1/ 113	1/ 27400	1	0.00412409	0.396457	ENSSSCG00000004678	DUOX2
1	GO:0061526	BP	acetylcholine secretion	1/ 113	1/ 27400	1	0.00412409	0.396457	ENSSSCG00000001419	SLC44A4
1	GO:1903860	BP	negative regulation of dendrite extension	1/ 113	1/ 27400	1	0.00412409	0.396457	ENSSSCG00000031478	OSTN
1	GO:0009683	BP	indoleacetic acid metabolic process	1/ 113	1/ 27400	1	0.00412409	0.396457	ENSSSCG00000003192	IL4I1
1	GO:0002541	BP	activation of plasma proteins involved in acute inflammatory response	1/ 113	1/ 27400	1	0.00412409	0.396457	ENSSSCG00000022447	F3
1	GO:0035491	BP	positive regulation of leukotriene production involved in inflammatory response	1/ 113	1/ 27400	1	0.00412409	0.396457	ENSSSCG00000025698	SERPINE1
1	GO:0035490	BP	regulation of leukotriene production involved in inflammatory response	1/ 113	1/ 27400	1	0.00412409	0.396457	ENSSSCG00000025698	SERPINE1
1	GO:0098990	BP	AMPA selective glutamate receptor signaling pathway	1/ 113	1/ 27400	1	0.00412409	0.396457	ENSSSCG00000012536	PLP1
1	GO:0009850	BP	auxin metabolic process	1/ 113	1/ 27400	1	0.00412409	0.396457	ENSSSCG00000003192	IL4I1
2	GO:0098576	CC	lumenal side of membrane	2/ 113	23/ 27400	0.0869565	0.00403035	0.396457	ENSSSCG00000041364;ENSSSCG00000052432	;
1	GO:0120234	CC	stereocilium coat	1/ 113	1/ 27400	1	0.00412409	0.396457	ENSSSCG00000006025	PKHD1L1
1	GO:0030112	CC	glycocalyx	1/ 113	1/ 27400	1	0.00412409	0.396457	ENSSSCG00000006025	PKHD1L1
1	GO:0034668	CC	integrin alpha4-beta1 complex	1/ 113	1/ 27400	1	0.00412409	0.396457	ENSSSCG00000008557	EMILIN1
1	GO:1990971	CC	EMILIN complex	1/ 113	1/ 27400	1	0.00412409	0.396457	ENSSSCG00000008557	EMILIN1
2	GO:0070412	MF	R-SMAD binding	2/ 113	23/ 27400	0.0869565	0.00403035	0.396457	ENSSSCG00000010461;ENSSSCG00000002383	ANKRD1;FOS
1	GO:0038117	MF	C-C motif chemokine 19 receptor activity	1/ 113	1/ 27400	1	0.00412409	0.396457	ENSSSCG00000017466	CCR7
1	GO:0035757	MF	chemokine (C-C motif) ligand 19 binding	1/ 113	1/ 27400	1	0.00412409	0.396457	ENSSSCG00000017466	CCR7
1	GO:0035758	MF	chemokine (C-C motif) ligand 21 binding	1/ 113	1/ 27400	1	0.00412409	0.396457	ENSSSCG00000017466	CCR7
1	GO:0005175	MF	CD27 receptor binding	1/ 113	1/ 27400	1	0.00412409	0.396457	ENSSSCG00000031132	SIVA1
1	GO:0038121	MF	C-C motif chemokine 21 receptor activity	1/ 113	1/ 27400	1	0.00412409	0.396457	ENSSSCG00000017466	CCR7
1	GO:0031726	MF	CCR1 chemokine receptor binding	1/ 113	1/ 27400	1	0.00412409	0.396457	ENSSSCG00000017705	CCL5
1	GO:0046817	MF	chemokine receptor antagonist activity	1/ 113	1/ 27400	1	0.00412409	0.396457	ENSSSCG00000017705	CCL5
1	GO:0045523	MF	interleukin-27 receptor binding	1/ 113	1/ 27400	1	0.00412409	0.396457	ENSSSCG00000039300	IL27
4	GO:0050866	BP	negative regulation of cell activation	4/ 113	158/ 27400	0.0253165	0.0042117	0.402979	ENSSSCG00000027855;ENSSSCG00000003192;ENSSSCG00000025560;ENSSSCG00000008557	SOCS1;IL4I1;PGLYRP2;EMILIN1
3	GO:0034614	BP	cellular response to reactive oxygen species	3/ 113	79/ 27400	0.0379747	0.00430124	0.406525	ENSSSCG00000002383;ENSSSCG00000007308;ENSSSCG00000043781	FOS;ROMO1;RHOB
5	GO:0006979	BP	response to oxidative stress	5/ 113	257/ 27400	0.0194553	0.00430861	0.406525	ENSSSCG00000002383;ENSSSCG00000004678;ENSSSCG00000007308;ENSSSCG00000009919;ENSSSCG00000043781	FOS;DUOX2;ROMO1;HNF1A;RHOB
77	GO:0005488	MF	binding	77/ 113	14934/ 27400	0.00515602	0.00430701	0.406525	ENSSSCG00000011580;ENSSSCG00000040746;ENSSSCG00000008978;ENSSSCG00000006590;ENSSSCG00000043781;ENSSSCG00000009474;ENSSSCG00000059646;ENSSSCG00000061556;ENSSSCG00000053280;ENSSSCG00000061158;ENSSSCG00000054633;ENSSSCG00000031616;ENSSSCG00000024671;ENSSSCG00000039300;ENSSSCG00000016451;ENSSSCG00000026701;ENSSSCG00000062160;ENSSSCG00000009921;ENSSSCG00000010461;ENSSSCG00000004678;ENSSSCG00000007816;…	TSEN2;LRP2;CXCL11;S100A8;RHOB;SCEL;TNFSF15;CDKL4;H2AC6;H2BC26;;FOSB;WNT9A;IL27;;;H2BC18;OASL;ANKRD1;DUOX2;IL21R;SERPINE1;HLF;;;;SOCS1;C1R;HNF1A;MXD3;OSTN;NRCAM;;;S100A12;IL28B;CCR7;;;C2orf88;CP;F3;MARCKSL1;;ZBTB32;CDHR4;PPP3CC;FOS;H2BC5;;PLP1;PGLYRP2;PET100;SH3D19;MXI1;CPNE6;RNF180;CORO1A;CCL5;;PRICKLE2;HSPA6;CCL2;ADAMTS4;ISG15;FBXL13;IGFBP4;;;GOLGA7B;EMILIN1;CYP1A1;;SIVA1;;NEURL3;CXCL10
12	GO:0009967	BP	positive regulation of signal transduction	12/ 113	1216/ 27400	0.00986842	0.00442044	0.415154	ENSSSCG00000010461;ENSSSCG00000017705;ENSSSCG00000006590;ENSSSCG00000022447;ENSSSCG00000009474;ENSSSCG00000005457;ENSSSCG00000037358;ENSSSCG00000017723;ENSSSCG00000032857;ENSSSCG00000017472;ENSSSCG00000017466;ENSSSCG00000009921	ANKRD1;CCL5;S100A8;F3;SCEL;;;CCL2;S100A12;IGFBP4;CCR7;OASL
3	GO:0016525	BP	negative regulation of angiogenesis	3/ 113	80/ 27400	0.0375	0.00445555	0.416532	ENSSSCG00000008557;ENSSSCG00000025698;ENSSSCG00000032474	EMILIN1;SERPINE1;CXCL10
3	GO:0006334	BP	nucleosome assembly	3/ 113	81/ 27400	0.037037	0.00461317	0.424405	ENSSSCG00000044013;ENSSSCG00000054633;ENSSSCG00000037565	;;
3	GO:2000181	BP	negative regulation of blood vessel morphogenesis	3/ 113	81/ 27400	0.037037	0.00461317	0.424405	ENSSSCG00000008557;ENSSSCG00000025698;ENSSSCG00000032474	EMILIN1;SERPINE1;CXCL10
3	GO:1901343	BP	negative regulation of vasculature development	3/ 113	82/ 27400	0.0365854	0.00477414	0.435846	ENSSSCG00000008557;ENSSSCG00000025698;ENSSSCG00000032474	EMILIN1;SERPINE1;CXCL10
8	GO:0051050	BP	positive regulation of transport	8/ 113	634/ 27400	0.0126183	0.00480671	0.435846	ENSSSCG00000010461;ENSSSCG00000017705;ENSSSCG00000025698;ENSSSCG00000006590;ENSSSCG00000017723;ENSSSCG00000008978;ENSSSCG00000012536;ENSSSCG00000032474	ANKRD1;CCL5;SERPINE1;S100A8;CCL2;CXCL11;PLP1;CXCL10
8	GO:0007155	BP	cell adhesion	8/ 113	636/ 27400	0.0125786	0.00489695	0.441592	ENSSSCG00000043781;ENSSSCG00000038055;ENSSSCG00000017705;ENSSSCG00000006590;ENSSSCG00000011391;ENSSSCG00000008557;ENSSSCG00000015445;ENSSSCG00000003047	RHOB;CORO1A;CCL5;S100A8;CDHR4;EMILIN1;NRCAM;
6	GO:0002683	BP	negative regulation of immune system process	6/ 113	381/ 27400	0.015748	0.00504765	0.453177	ENSSSCG00000027855;ENSSSCG00000025560;ENSSSCG00000008557;ENSSSCG00000017723;ENSSSCG00000040575;ENSSSCG00000003192	SOCS1;PGLYRP2;EMILIN1;CCL2;ISG15;IL4I1
2	GO:0043281	BP	regulation of cysteine-type endopeptidase activity involved in apoptotic process	2/ 113	26/ 27400	0.0769231	0.00513578	0.459066	ENSSSCG00000034570;ENSSSCG00000022447	IFI6;F3
2	GO:0002548	BP	monocyte chemotaxis	2/ 113	27/ 27400	0.0740741	0.00553177	0.492303	ENSSSCG00000017723;ENSSSCG00000017705	CCL2;CCL5
3	GO:0050729	BP	positive regulation of inflammatory response	3/ 113	87/ 27400	0.0344828	0.00562975	0.498845	ENSSSCG00000025698;ENSSSCG00000006590;ENSSSCG00000017466	SERPINE1;S100A8;CCR7
9	GO:1902533	BP	positive regulation of intracellular signal transduction	9/ 113	796/ 27400	0.0113065	0.0057423	0.504431	ENSSSCG00000010461;ENSSSCG00000017705;ENSSSCG00000006590;ENSSSCG00000017723;ENSSSCG00000005457;ENSSSCG00000037358;ENSSSCG00000022447;ENSSSCG00000017472;ENSSSCG00000032857	ANKRD1;CCL5;S100A8;CCL2;;;F3;IGFBP4;S100A12
9	GO:2000145	BP	regulation of cell motility	9/ 113	796/ 27400	0.0113065	0.0057423	0.504431	ENSSSCG00000043781;ENSSSCG00000038055;ENSSSCG00000017705;ENSSSCG00000025698;ENSSSCG00000017723;ENSSSCG00000008557;ENSSSCG00000032474;ENSSSCG00000012536;ENSSSCG00000017466	RHOB;CORO1A;CCL5;SERPINE1;CCL2;EMILIN1;CXCL10;PLP1;CCR7
3	GO:0071356	BP	cellular response to tumor necrosis factor	3/ 113	88/ 27400	0.0340909	0.00581116	0.508289	ENSSSCG00000010461;ENSSSCG00000017723;ENSSSCG00000017705	ANKRD1;CCL2;CCL5
2	GO:2000116	BP	regulation of cysteine-type endopeptidase activity	2/ 113	28/ 27400	0.0714286	0.00594133	0.515252	ENSSSCG00000034570;ENSSSCG00000022447	IFI6;F3
2	GO:0005164	MF	tumor necrosis factor receptor binding	2/ 113	28/ 27400	0.0714286	0.00594133	0.515252	ENSSSCG00000031132;ENSSSCG00000059646	SIVA1;TNFSF15
5	GO:1903037	BP	regulation of leukocyte cell-cell adhesion	5/ 113	279/ 27400	0.0179211	0.00607024	0.524202	ENSSSCG00000003192;ENSSSCG00000027855;ENSSSCG00000038055;ENSSSCG00000017705;ENSSSCG00000017466	IL4I1;SOCS1;CORO1A;CCL5;CCR7
5	GO:0031349	BP	positive regulation of defense response	5/ 113	280/ 27400	0.0178571	0.00616072	0.52977	ENSSSCG00000006590;ENSSSCG00000008557;ENSSSCG00000025698;ENSSSCG00000017466;ENSSSCG00000009921	S100A8;EMILIN1;SERPINE1;CCR7;OASL
6	GO:0032787	BP	monocarboxylic acid metabolic process	6/ 113	398/ 27400	0.0150754	0.00621275	0.532	ENSSSCG00000024872;ENSSSCG00000009919;ENSSSCG00000003192;ENSSSCG00000012536;ENSSSCG00000061624;ENSSSCG00000001906	CPT1C;HNF1A;IL4I1;PLP1;MTLN;CYP1A1
17	GO:0065008	BP	regulation of biological quality	17/ 113	2076/ 27400	0.00818882	0.00633775	0.540432	ENSSSCG00000004678;ENSSSCG00000038055;ENSSSCG00000017705;ENSSSCG00000006518;ENSSSCG00000025698;ENSSSCG00000008557;ENSSSCG00000017723;ENSSSCG00000005457;ENSSSCG00000013401;ENSSSCG00000009919;ENSSSCG00000022447;ENSSSCG00000003192;ENSSSCG00000024872;ENSSSCG00000040735;ENSSSCG00000061624;ENSSSCG00000034570;ENSSSCG00000001906	DUOX2;CORO1A;CCL5;HCN3;SERPINE1;EMILIN1;CCL2;;DKK3;HNF1A;F3;IL4I1;CPT1C;DDAH1;MTLN;IFI6;CYP1A1
2	GO:0008305	CC	integrin complex	2/ 113	29/ 27400	0.0689655	0.00636433	0.540438	ENSSSCG00000008557;ENSSSCG00000012536	EMILIN1;PLP1
10	GO:0071310	BP	cellular response to organic substance	10/ 113	964/ 27400	0.0103734	0.00658986	0.557267	ENSSSCG00000010461;ENSSSCG00000038055;ENSSSCG00000017705;ENSSSCG00000025698;ENSSSCG00000017723;ENSSSCG00000027855;ENSSSCG00000032474;ENSSSCG00000001906;ENSSSCG00000017466;ENSSSCG00000008647	ANKRD1;CORO1A;CCL5;SERPINE1;CCL2;SOCS1;CXCL10;CYP1A1;CCR7;CMPK2
2	GO:0042056	MF	chemoattractant activity	2/ 113	30/ 27400	0.0666667	0.00680066	0.568421	ENSSSCG00000017705;ENSSSCG00000032474	CCL5;CXCL10
6	GO:0010817	BP	regulation of hormone levels	6/ 113	412/ 27400	0.0145631	0.00731047	0.58451	ENSSSCG00000004678;ENSSSCG00000017705;ENSSSCG00000013401;ENSSSCG00000009919;ENSSSCG00000003192;ENSSSCG00000001906	DUOX2;CCL5;DKK3;HNF1A;IL4I1;CYP1A1
9	GO:0040012	BP	regulation of locomotion	9/ 113	831/ 27400	0.0108303	0.00752653	0.58451	ENSSSCG00000043781;ENSSSCG00000038055;ENSSSCG00000017705;ENSSSCG00000025698;ENSSSCG00000017723;ENSSSCG00000008557;ENSSSCG00000032474;ENSSSCG00000012536;ENSSSCG00000017466	RHOB;CORO1A;CCL5;SERPINE1;CCL2;EMILIN1;CXCL10;PLP1;CCR7
4	GO:0050670	BP	regulation of lymphocyte proliferation	4/ 113	187/ 27400	0.0213904	0.00759267	0.58451	ENSSSCG00000003192;ENSSSCG00000039300;ENSSSCG00000038055;ENSSSCG00000017705	IL4I1;IL27;CORO1A;CCL5
2	GO:0007259	BP	receptor signaling pathway via JAK-STAT	2/ 113	32/ 27400	0.0625	0.00771286	0.58451	ENSSSCG00000027855;ENSSSCG00000057240	SOCS1;IL28B
2	GO:0042743	BP	hydrogen peroxide metabolic process	2/ 113	32/ 27400	0.0625	0.00771286	0.58451	ENSSSCG00000004678;ENSSSCG00000001906	DUOX2;CYP1A1
3	GO:0072593	BP	reactive oxygen species metabolic process	3/ 113	98/ 27400	0.0306122	0.00781888	0.58451	ENSSSCG00000004678;ENSSSCG00000001906;ENSSSCG00000034570	DUOX2;CYP1A1;IFI6
4	GO:0032944	BP	regulation of mononuclear cell proliferation	4/ 113	191/ 27400	0.0209424	0.00816647	0.58451	ENSSSCG00000003192;ENSSSCG00000039300;ENSSSCG00000038055;ENSSSCG00000017705	IL4I1;IL27;CORO1A;CCL5
2	GO:1905521	BP	regulation of macrophage migration	2/ 113	33/ 27400	0.0606061	0.0081885	0.58451	ENSSSCG00000008557;ENSSSCG00000017705	EMILIN1;CCL5
1	GO:0009189	BP	deoxyribonucleoside diphosphate biosynthetic process	1/ 113	2/ 27400	0.5	0.00823132	0.58451	ENSSSCG00000008647	CMPK2
1	GO:0097187	BP	dentinogenesis	1/ 113	2/ 27400	0.5	0.00823132	0.58451	ENSSSCG00000025698	SERPINE1
1	GO:0072679	BP	thymocyte migration	1/ 113	2/ 27400	0.5	0.00823132	0.58451	ENSSSCG00000038055	CORO1A
1	GO:0046072	BP	dTDP metabolic process	1/ 113	2/ 27400	0.5	0.00823132	0.58451	ENSSSCG00000008647	CMPK2
1	GO:0046077	BP	dUDP metabolic process	1/ 113	2/ 27400	0.5	0.00823132	0.58451	ENSSSCG00000008647	CMPK2
1	GO:2000525	BP	positive regulation of T cell costimulation	1/ 113	2/ 27400	0.5	0.00823132	0.58451	ENSSSCG00000017466	CCR7
1	GO:2000502	BP	negative regulation of natural killer cell chemotaxis	1/ 113	2/ 27400	0.5	0.00823132	0.58451	ENSSSCG00000017723	CCL2
1	GO:2000522	BP	positive regulation of immunological synapse formation	1/ 113	2/ 27400	0.5	0.00823132	0.58451	ENSSSCG00000017466	CCR7
1	GO:2000098	BP	negative regulation of smooth muscle cell-matrix adhesion	1/ 113	2/ 27400	0.5	0.00823132	0.58451	ENSSSCG00000025698	SERPINE1
1	GO:0032796	BP	uropod organization	1/ 113	2/ 27400	0.5	0.00823132	0.58451	ENSSSCG00000038055	CORO1A
1	GO:1904447	BP	folate import across plasma membrane	1/ 113	2/ 27400	0.5	0.00823132	0.58451	ENSSSCG00000040746	LRP2
1	GO:0002841	BP	negative regulation of T cell mediated immune response to tumor cell	1/ 113	2/ 27400	0.5	0.00823132	0.58451	ENSSSCG00000003192	IL4I1
1	GO:0061502	BP	early endosome to recycling endosome transport	1/ 113	2/ 27400	0.5	0.00823132	0.58451	ENSSSCG00000038055	CORO1A
1	GO:0043377	BP	negative regulation of CD8-positive, alpha-beta T cell differentiation	1/ 113	2/ 27400	0.5	0.00823132	0.58451	ENSSSCG00000027855	SOCS1
1	GO:0070488	BP	neutrophil aggregation	1/ 113	2/ 27400	0.5	0.00823132	0.58451	ENSSSCG00000006590	S100A8
1	GO:0006233	BP	dTDP biosynthetic process	1/ 113	2/ 27400	0.5	0.00823132	0.58451	ENSSSCG00000008647	CMPK2
1	GO:0002933	BP	lipid hydroxylation	1/ 113	2/ 27400	0.5	0.00823132	0.58451	ENSSSCG00000001906	CYP1A1
1	GO:0035623	BP	renal glucose absorption	1/ 113	2/ 27400	0.5	0.00823132	0.58451	ENSSSCG00000009919	HNF1A
1	GO:1901740	BP	negative regulation of myoblast fusion	1/ 113	2/ 27400	0.5	0.00823132	0.58451	ENSSSCG00000032474	CXCL10
1	GO:0009197	BP	pyrimidine deoxyribonucleoside diphosphate biosynthetic process	1/ 113	2/ 27400	0.5	0.00823132	0.58451	ENSSSCG00000008647	CMPK2
1	GO:0009196	BP	pyrimidine deoxyribonucleoside diphosphate metabolic process	1/ 113	2/ 27400	0.5	0.00823132	0.58451	ENSSSCG00000008647	CMPK2
1	GO:0035675	BP	neuromast hair cell development	1/ 113	2/ 27400	0.5	0.00823132	0.58451	ENSSSCG00000001419	SLC44A4
1	GO:0030974	BP	thiamine pyrophosphate transmembrane transport	1/ 113	2/ 27400	0.5	0.00823132	0.58451	ENSSSCG00000001419	SLC44A4
1	GO:0006227	BP	dUDP biosynthetic process	1/ 113	2/ 27400	0.5	0.00823132	0.58451	ENSSSCG00000008647	CMPK2
1	GO:0021762	BP	substantia nigra development	1/ 113	2/ 27400	0.5	0.00823132	0.58451	ENSSSCG00000012536	PLP1
2	GO:0048020	MF	CCR chemokine receptor binding	2/ 113	33/ 27400	0.0606061	0.0081885	0.58451	ENSSSCG00000017723;ENSSSCG00000017705	CCL2;CCL5
1	GO:0120319	MF	long-chain fatty acid omega-1 hydroxylase activity	1/ 113	2/ 27400	0.5	0.00823132	0.58451	ENSSSCG00000001906	CYP1A1
1	GO:0090422	MF	thiamine pyrophosphate transmembrane transporter activity	1/ 113	2/ 27400	0.5	0.00823132	0.58451	ENSSSCG00000001419	SLC44A4
1	GO:0101021	MF	estrogen 2-hydroxylase activity	1/ 113	2/ 27400	0.5	0.00823132	0.58451	ENSSSCG00000001906	CYP1A1
1	GO:0070576	MF	vitamin D 24-hydroxylase activity	1/ 113	2/ 27400	0.5	0.00823132	0.58451	ENSSSCG00000001906	CYP1A1
1	GO:0004798	MF	thymidylate kinase activity	1/ 113	2/ 27400	0.5	0.00823132	0.58451	ENSSSCG00000008647	CMPK2
1	GO:0106293	MF	NADH oxidase H202-forming activity	1/ 113	2/ 27400	0.5	0.00823132	0.58451	ENSSSCG00000004678	DUOX2
1	GO:0016403	MF	dimethylargininase activity	1/ 113	2/ 27400	0.5	0.00823132	0.58451	ENSSSCG00000040735	DDAH1
1	GO:0001716	MF	L-amino-acid oxidase activity	1/ 113	2/ 27400	0.5	0.00823132	0.58451	ENSSSCG00000003192	IL4I1
2	GO:0052548	BP	regulation of endopeptidase activity	2/ 113	34/ 27400	0.0588235	0.00867701	0.614019	ENSSSCG00000034570;ENSSSCG00000022447	IFI6;F3
2	GO:0097696	BP	receptor signaling pathway via STAT	2/ 113	35/ 27400	0.0571429	0.00917829	0.646962	ENSSSCG00000027855;ENSSSCG00000057240	SOCS1;IL28B
4	GO:0016054	BP	organic acid catabolic process	4/ 113	198/ 27400	0.020202	0.00923778	0.646962	ENSSSCG00000003192;ENSSSCG00000040735;ENSSSCG00000061624;ENSSSCG00000024872	IL4I1;DDAH1;MTLN;CPT1C
4	GO:0046395	BP	carboxylic acid catabolic process	4/ 113	198/ 27400	0.020202	0.00923778	0.646962	ENSSSCG00000003192;ENSSSCG00000040735;ENSSSCG00000061624;ENSSSCG00000024872	IL4I1;DDAH1;MTLN;CPT1C
3	GO:0045444	BP	fat cell differentiation	3/ 113	105/ 27400	0.0285714	0.00943907	0.658795	ENSSSCG00000063044;ENSSSCG00000027855;ENSSSCG00000024754	;SOCS1;BBS9
5	GO:0034762	BP	regulation of transmembrane transport	5/ 113	312/ 27400	0.0160256	0.00958258	0.666529	ENSSSCG00000032474;ENSSSCG00000038055;ENSSSCG00000031478;ENSSSCG00000008978;ENSSSCG00000012536	CXCL10;CORO1A;OSTN;CXCL11;PLP1
3	GO:0051592	BP	response to calcium ion	3/ 113	106/ 27400	0.0283019	0.00968528	0.667322	ENSSSCG00000002011;ENSSSCG00000002383;ENSSSCG00000031616	CPNE6;FOS;FOSB
2	GO:0002686	BP	negative regulation of leukocyte migration	2/ 113	36/ 27400	0.0555556	0.00969221	0.667322	ENSSSCG00000017723;ENSSSCG00000008557	CCL2;EMILIN1
2	GO:0043370	BP	regulation of CD4-positive, alpha-beta T cell differentiation	2/ 113	36/ 27400	0.0555556	0.00969221	0.667322	ENSSSCG00000039300;ENSSSCG00000027855	IL27;SOCS1
3	GO:0000302	BP	response to reactive oxygen species	3/ 113	108/ 27400	0.0277778	0.0101889	0.695559	ENSSSCG00000002383;ENSSSCG00000007308;ENSSSCG00000043781	FOS;ROMO1;RHOB
3	GO:0008360	BP	regulation of cell shape	3/ 113	108/ 27400	0.0277778	0.0101889	0.695559	ENSSSCG00000017723;ENSSSCG00000005457;ENSSSCG00000038055	CCL2;;CORO1A
4	GO:0070663	BP	regulation of leukocyte proliferation	4/ 113	205/ 27400	0.0195122	0.0103969	0.701617	ENSSSCG00000003192;ENSSSCG00000039300;ENSSSCG00000038055;ENSSSCG00000017705	IL4I1;IL27;CORO1A;CCL5
3	GO:0034764	BP	positive regulation of transmembrane transport	3/ 113	109/ 27400	0.0275229	0.0104463	0.702626	ENSSSCG00000032474;ENSSSCG00000008978;ENSSSCG00000012536	CXCL10;CXCL11;PLP1
20	GO:0010646	BP	regulation of cell communication	20/ 113	2720/ 27400	0.00735294	0.0105222	0.7054	ENSSSCG00000010461;ENSSSCG00000034570;ENSSSCG00000040746;ENSSSCG00000017705;ENSSSCG00000006590;ENSSSCG00000025698;ENSSSCG00000013401;ENSSSCG00000009474;ENSSSCG00000005457;ENSSSCG00000040575;ENSSSCG00000009919;ENSSSCG00000037358;ENSSSCG00000017723;ENSSSCG00000008557;ENSSSCG00000027855;ENSSSCG00000022447;ENSSSCG00000032857;ENSSSCG00000017472;ENSSSCG00000017466;ENSSSCG00000009921	ANKRD1;IFI6;LRP2;CCL5;S100A8;SERPINE1;DKK3;SCEL;;ISG15;HNF1A;;CCL2;EMILIN1;SOCS1;F3;S100A12;IGFBP4;CCR7;OASL
20	GO:0023051	BP	regulation of signaling	20/ 113	2727/ 27400	0.00733407	0.0106626	0.712474	ENSSSCG00000010461;ENSSSCG00000034570;ENSSSCG00000040746;ENSSSCG00000017705;ENSSSCG00000006590;ENSSSCG00000025698;ENSSSCG00000013401;ENSSSCG00000009474;ENSSSCG00000005457;ENSSSCG00000040575;ENSSSCG00000009919;ENSSSCG00000037358;ENSSSCG00000017723;ENSSSCG00000008557;ENSSSCG00000027855;ENSSSCG00000022447;ENSSSCG00000032857;ENSSSCG00000017472;ENSSSCG00000017466;ENSSSCG00000009921	ANKRD1;IFI6;LRP2;CCL5;S100A8;SERPINE1;DKK3;SCEL;;ISG15;HNF1A;;CCL2;EMILIN1;SOCS1;F3;S100A12;IGFBP4;CCR7;OASL
2	GO:0052547	BP	regulation of peptidase activity	2/ 113	38/ 27400	0.0526316	0.0107576	0.712622	ENSSSCG00000034570;ENSSSCG00000022447	IFI6;F3
6	GO:0005667	CC	transcription regulator complex	6/ 113	448/ 27400	0.0133929	0.0107697	0.712622	ENSSSCG00000010461;ENSSSCG00000022128;ENSSSCG00000009919;ENSSSCG00000014041;ENSSSCG00000002383;ENSSSCG00000017604	ANKRD1;MXI1;HNF1A;MXD3;FOS;HLF
2	GO:0032813	MF	tumor necrosis factor receptor superfamily binding	2/ 113	38/ 27400	0.0526316	0.0107576	0.712622	ENSSSCG00000031132;ENSSSCG00000059646	SIVA1;TNFSF15
3	GO:1903900	BP	regulation of viral life cycle	3/ 113	112/ 27400	0.0267857	0.0112411	0.717478	ENSSSCG00000040575;ENSSSCG00000017705;ENSSSCG00000009921	ISG15;CCL5;OASL
2	GO:0031640	BP	killing of cells of another organism	2/ 113	40/ 27400	0.05	0.0118722	0.717478	ENSSSCG00000007308;ENSSSCG00000032857	ROMO1;S100A12
2	GO:0014910	BP	regulation of smooth muscle cell migration	2/ 113	40/ 27400	0.05	0.0118722	0.717478	ENSSSCG00000017705;ENSSSCG00000025698	CCL5;SERPINE1
2	GO:0141061	BP	disruption of cell in another organism	2/ 113	40/ 27400	0.05	0.0118722	0.717478	ENSSSCG00000007308;ENSSSCG00000032857	ROMO1;S100A12
8	GO:0044255	BP	cellular lipid metabolic process	8/ 113	743/ 27400	0.0107672	0.0119314	0.717478	ENSSSCG00000024872;ENSSSCG00000059772;ENSSSCG00000027855;ENSSSCG00000009919;ENSSSCG00000037358;ENSSSCG00000012536;ENSSSCG00000061624;ENSSSCG00000001906	CPT1C;;SOCS1;HNF1A;;PLP1;MTLN;CYP1A1
1	GO:0009186	BP	deoxyribonucleoside diphosphate metabolic process	1/ 113	3/ 27400	0.333333	0.0123218	0.717478	ENSSSCG00000008647	CMPK2
1	GO:2000523	BP	regulation of T cell costimulation	1/ 113	3/ 27400	0.333333	0.0123218	0.717478	ENSSSCG00000017466	CCR7
1	GO:2000520	BP	regulation of immunological synapse formation	1/ 113	3/ 27400	0.333333	0.0123218	0.717478	ENSSSCG00000017466	CCR7
1	GO:0032824	BP	negative regulation of natural killer cell differentiation	1/ 113	3/ 27400	0.333333	0.0123218	0.717478	ENSSSCG00000025560	PGLYRP2
1	GO:1900620	BP	acetate ester biosynthetic process	1/ 113	3/ 27400	0.333333	0.0123218	0.717478	ENSSSCG00000001419	SLC44A4
1	GO:0032827	BP	negative regulation of natural killer cell differentiation involved in immune response	1/ 113	3/ 27400	0.333333	0.0123218	0.717478	ENSSSCG00000025560	PGLYRP2
1	GO:0032826	BP	regulation of natural killer cell differentiation involved in immune response	1/ 113	3/ 27400	0.333333	0.0123218	0.717478	ENSSSCG00000025560	PGLYRP2
1	GO:0008292	BP	acetylcholine biosynthetic process	1/ 113	3/ 27400	0.333333	0.0123218	0.717478	ENSSSCG00000001419	SLC44A4
1	GO:0097029	BP	mature conventional dendritic cell differentiation	1/ 113	3/ 27400	0.333333	0.0123218	0.717478	ENSSSCG00000017466	CCR7
1	GO:1901624	BP	negative regulation of lymphocyte chemotaxis	1/ 113	3/ 27400	0.333333	0.0123218	0.717478	ENSSSCG00000017723	CCL2
1	GO:0031339	BP	negative regulation of vesicle fusion	1/ 113	3/ 27400	0.333333	0.0123218	0.717478	ENSSSCG00000038055	CORO1A
1	GO:0034242	BP	negative regulation of syncytium formation by plasma membrane fusion	1/ 113	3/ 27400	0.333333	0.0123218	0.717478	ENSSSCG00000032474	CXCL10
1	GO:2000110	BP	negative regulation of macrophage apoptotic process	1/ 113	3/ 27400	0.333333	0.0123218	0.717478	ENSSSCG00000017705	CCL5
1	GO:0002408	BP	myeloid dendritic cell chemotaxis	1/ 113	3/ 27400	0.333333	0.0123218	0.717478	ENSSSCG00000017466	CCR7
1	GO:0072383	BP	plus-end-directed vesicle transport along microtubule	1/ 113	3/ 27400	0.333333	0.0123218	0.717478	ENSSSCG00000054177
1	GO:1904027	BP	negative regulation of collagen fibril organization	1/ 113	3/ 27400	0.333333	0.0123218	0.717478	ENSSSCG00000008557	EMILIN1
1	GO:0072386	BP	plus-end-directed organelle transport along microtubule	1/ 113	3/ 27400	0.333333	0.0123218	0.717478	ENSSSCG00000054177
1	GO:0000379	BP	tRNA-type intron splice site recognition and cleavage	1/ 113	3/ 27400	0.333333	0.0123218	0.717478	ENSSSCG00000011580	TSEN2
1	GO:0002838	BP	negative regulation of immune response to tumor cell	1/ 113	3/ 27400	0.333333	0.0123218	0.717478	ENSSSCG00000003192	IL4I1
1	GO:0002835	BP	negative regulation of response to tumor cell	1/ 113	3/ 27400	0.333333	0.0123218	0.717478	ENSSSCG00000003192	IL4I1
1	GO:0042335	BP	cuticle development	1/ 113	3/ 27400	0.333333	0.0123218	0.717478	ENSSSCG00000004678	DUOX2
1	GO:0051838	BP	cytolysis by host of symbiont cells	1/ 113	3/ 27400	0.333333	0.0123218	0.717478	ENSSSCG00000007308	ROMO1
1	GO:0032966	BP	negative regulation of collagen biosynthetic process	1/ 113	3/ 27400	0.333333	0.0123218	0.717478	ENSSSCG00000008557	EMILIN1
104	GO:0110165	CC	cellular anatomical entity	104/ 113	22816/ 27400	0.0045582	0.0109194	0.717478	ENSSSCG00000011580;ENSSSCG00000040746;ENSSSCG00000002719;ENSSSCG00000043175;ENSSSCG00000031616;ENSSSCG00000024671;ENSSSCG00000061624;ENSSSCG00000024166;ENSSSCG00000009921;ENSSSCG00000060759;ENSSSCG00000038182;ENSSSCG00000007308;ENSSSCG00000041356;ENSSSCG00000054901;ENSSSCG00000000248;ENSSSCG00000061158;ENSSSCG00000057024;ENSSSCG00000035297;ENSSSCG00000016941;ENSSSCG00000038055;ENSSSCG00000017705;…	TSEN2;LRP2;EXOSC6;;FOSB;WNT9A;MTLN;SLC2A6;OASL;;;ROMO1;;;;H2BC26;PPP3CC;ISG12(A);RNF180;CORO1A;CCL5;ISG15;LRRC43;CYP1A1;CDKL4;SIVA1;NEURL3;;SCEL;ADAMTS4;BBS9;SLC44A4;ARHGAP30;CMPK2;SLC25A45;SERPINE1;;C1R;OSTN;;CDHR4;PET100;SLC17A3;CCDC8;FUT11;CCL2;GSTA1;;EMILIN1;;;;S100A8;CP;ZBTB32;IL4I1;CXCL11;IL27;H2BC18;S100A12;DUOX2;HCN3;PRICKLE2;SOCS1;HNF1A;;;SH3D19;GOLGA7B;HLF;MARCKSL1;PKHD1L1;;DKK3;IL28B;;…
2	GO:0001772	CC	immunological synapse	2/ 113	40/ 27400	0.05	0.0118722	0.717478	ENSSSCG00000003192;ENSSSCG00000038055	IL4I1;CORO1A
4	GO:0005769	CC	early endosome	4/ 113	214/ 27400	0.0186916	0.0120203	0.717478	ENSSSCG00000043781;ENSSSCG00000054901;ENSSSCG00000038055;ENSSSCG00000008124	RHOB;;CORO1A;NEURL3
1	GO:0034683	CC	integrin alphav-beta3 complex	1/ 113	3/ 27400	0.333333	0.0123218	0.717478	ENSSSCG00000012536	PLP1
3	GO:0002020	MF	protease binding	3/ 113	115/ 27400	0.026087	0.01207	0.717478	ENSSSCG00000006359;ENSSSCG00000025698;ENSSSCG00000022447	ADAMTS4;SERPINE1;F3
1	GO:0033862	MF	UMP kinase activity	1/ 113	3/ 27400	0.333333	0.0123218	0.717478	ENSSSCG00000008647	CMPK2
1	GO:0001730	MF	2'-5'-oligoadenylate synthetase activity	1/ 113	3/ 27400	0.333333	0.0123218	0.717478	ENSSSCG00000009921	OASL
1	GO:0031730	MF	CCR5 chemokine receptor binding	1/ 113	3/ 27400	0.333333	0.0123218	0.717478	ENSSSCG00000017705	CCL5
1	GO:0004577	MF	N-acetylglucosaminyldiphosphodolichol N-acetylglucosaminyltransferase activity	1/ 113	3/ 27400	0.333333	0.0123218	0.717478	ENSSSCG00000059772
1	GO:0009041	MF	UMP/dUMP kinase activity	1/ 113	3/ 27400	0.333333	0.0123218	0.717478	ENSSSCG00000008647	CMPK2
1	GO:0101020	MF	estrogen 16-alpha-hydroxylase activity	1/ 113	3/ 27400	0.333333	0.0123218	0.717478	ENSSSCG00000001906	CYP1A1
1	GO:0000213	MF	tRNA-intron endonuclease activity	1/ 113	3/ 27400	0.333333	0.0123218	0.717478	ENSSSCG00000011580	TSEN2
1	GO:0030298	MF	receptor signaling protein tyrosine kinase activator activity	1/ 113	3/ 27400	0.333333	0.0123218	0.717478	ENSSSCG00000017705	CCL5
1	GO:0106294	MF	NADPH oxidase H202-forming activity	1/ 113	3/ 27400	0.333333	0.0123218	0.717478	ENSSSCG00000004678	DUOX2
2	GO:0033628	BP	regulation of cell adhesion mediated by integrin	2/ 113	41/ 27400	0.0487805	0.0124477	0.722748	ENSSSCG00000017705;ENSSSCG00000025698	CCL5;SERPINE1
4	GO:0030336	BP	negative regulation of cell migration	4/ 113	217/ 27400	0.0184332	0.0125955	0.727185	ENSSSCG00000017723;ENSSSCG00000043781;ENSSSCG00000008557;ENSSSCG00000025698	CCL2;RHOB;EMILIN1;SERPINE1
4	GO:0090575	CC	RNA polymerase II transcription regulator complex	4/ 113	217/ 27400	0.0184332	0.0125955	0.727185	ENSSSCG00000002383;ENSSSCG00000014041;ENSSSCG00000017604;ENSSSCG00000022128	FOS;MXD3;HLF;MXI1
3	GO:1902075	BP	cellular response to salt	3/ 113	117/ 27400	0.025641	0.0126415	0.727781	ENSSSCG00000002011;ENSSSCG00000002383;ENSSSCG00000031616	CPNE6;FOS;FOSB
7	GO:0030155	BP	regulation of cell adhesion	7/ 113	605/ 27400	0.0115702	0.0127985	0.73474	ENSSSCG00000038055;ENSSSCG00000017705;ENSSSCG00000025698;ENSSSCG00000008557;ENSSSCG00000027855;ENSSSCG00000003192;ENSSSCG00000017466	CORO1A;CCL5;SERPINE1;EMILIN1;SOCS1;IL4I1;CCR7
5	GO:0015711	BP	organic anion transport	5/ 113	336/ 27400	0.014881	0.0128807	0.737385	ENSSSCG00000008599;ENSSSCG00000040746;ENSSSCG00000009919;ENSSSCG00000037547;ENSSSCG00000001419	;LRP2;HNF1A;SLC17A3;SLC44A4
3	GO:0002573	BP	myeloid leukocyte differentiation	3/ 113	118/ 27400	0.0254237	0.0129331	0.738308	ENSSSCG00000027855;ENSSSCG00000002383;ENSSSCG00000017466	SOCS1;FOS;CCR7
12	GO:0048585	BP	negative regulation of response to stimulus	12/ 113	1347/ 27400	0.00890869	0.0129984	0.739966	ENSSSCG00000034570;ENSSSCG00000040746;ENSSSCG00000017705;ENSSSCG00000025698;ENSSSCG00000008557;ENSSSCG00000017723;ENSSSCG00000027855;ENSSSCG00000040575;ENSSSCG00000025560;ENSSSCG00000003192;ENSSSCG00000040735;ENSSSCG00000013401	IFI6;LRP2;CCL5;SERPINE1;EMILIN1;CCL2;SOCS1;ISG15;PGLYRP2;IL4I1;DDAH1;DKK3
2	GO:2000351	BP	regulation of endothelial cell apoptotic process	2/ 113	42/ 27400	0.047619	0.0130352	0.739995	ENSSSCG00000017723;ENSSSCG00000025698	CCL2;SERPINE1
3	GO:0009612	BP	response to mechanical stimulus	3/ 113	119/ 27400	0.0252101	0.0132284	0.748876	ENSSSCG00000009474;ENSSSCG00000010461;ENSSSCG00000002383	SCEL;ANKRD1;FOS
4	GO:0070372	BP	regulation of ERK1 and ERK2 cascade	4/ 113	221/ 27400	0.0180995	0.0133895	0.755894	ENSSSCG00000017723;ENSSSCG00000037358;ENSSSCG00000008557;ENSSSCG00000017705	CCL2;;EMILIN1;CCL5
5	GO:0140352	BP	export from cell	5/ 113	340/ 27400	0.0147059	0.0134965	0.75715	ENSSSCG00000038055;ENSSSCG00000017705;ENSSSCG00000009919;ENSSSCG00000037547;ENSSSCG00000001419	CORO1A;CCL5;HNF1A;SLC17A3;SLC44A4
3	GO:0051250	BP	negative regulation of lymphocyte activation	3/ 113	120/ 27400	0.025	0.0135276	0.75715	ENSSSCG00000027855;ENSSSCG00000003192;ENSSSCG00000025560	SOCS1;IL4I1;PGLYRP2
2	GO:0007159	BP	leukocyte cell-cell adhesion	2/ 113	43/ 27400	0.0465116	0.0136346	0.75715	ENSSSCG00000017705;ENSSSCG00000006590	CCL5;S100A8
2	GO:0071622	BP	regulation of granulocyte chemotaxis	2/ 113	43/ 27400	0.0465116	0.0136346	0.75715	ENSSSCG00000017705;ENSSSCG00000017466	CCL5;CCR7
5	GO:0030312	CC	external encapsulating structure	5/ 113	340/ 27400	0.0147059	0.0134965	0.75715	ENSSSCG00000006359;ENSSSCG00000006025;ENSSSCG00000008557;ENSSSCG00000025698;ENSSSCG00000022447	ADAMTS4;PKHD1L1;EMILIN1;SERPINE1;F3
2	GO:0098636	CC	protein complex involved in cell adhesion	2/ 113	43/ 27400	0.0465116	0.0136346	0.75715	ENSSSCG00000008557;ENSSSCG00000012536	EMILIN1;PLP1
12	GO:0010647	BP	positive regulation of cell communication	12/ 113	1370/ 27400	0.00875912	0.0139734	0.773856	ENSSSCG00000010461;ENSSSCG00000017705;ENSSSCG00000006590;ENSSSCG00000022447;ENSSSCG00000009474;ENSSSCG00000005457;ENSSSCG00000037358;ENSSSCG00000017723;ENSSSCG00000032857;ENSSSCG00000017472;ENSSSCG00000017466;ENSSSCG00000009921	ANKRD1;CCL5;S100A8;F3;SCEL;;;CCL2;S100A12;IGFBP4;CCR7;OASL
6	GO:0043408	BP	regulation of MAPK cascade	6/ 113	475/ 27400	0.0126316	0.0140325	0.775018	ENSSSCG00000017705;ENSSSCG00000017723;ENSSSCG00000005457;ENSSSCG00000037358;ENSSSCG00000008557;ENSSSCG00000017472	CCL5;CCL2;;;EMILIN1;IGFBP4
7	GO:0060284	BP	regulation of cell development	7/ 113	618/ 27400	0.0113269	0.0142354	0.784099	ENSSSCG00000040746;ENSSSCG00000025560;ENSSSCG00000040575;ENSSSCG00000027855;ENSSSCG00000003192;ENSSSCG00000002383;ENSSSCG00000039300	LRP2;PGLYRP2;ISG15;SOCS1;IL4I1;FOS;IL27
12	GO:0023056	BP	positive regulation of signaling	12/ 113	1378/ 27400	0.00870827	0.0143498	0.788272	ENSSSCG00000010461;ENSSSCG00000017705;ENSSSCG00000006590;ENSSSCG00000022447;ENSSSCG00000009474;ENSSSCG00000005457;ENSSSCG00000037358;ENSSSCG00000017723;ENSSSCG00000032857;ENSSSCG00000017472;ENSSSCG00000017466;ENSSSCG00000009921	ANKRD1;CCL5;S100A8;F3;SCEL;;;CCL2;S100A12;IGFBP4;CCR7;OASL
3	GO:0045580	BP	regulation of T cell differentiation	3/ 113	123/ 27400	0.0243902	0.0144483	0.789901	ENSSSCG00000039300;ENSSSCG00000003192;ENSSSCG00000027855	IL27;IL4I1;SOCS1
5	GO:0043410	BP	positive regulation of MAPK cascade	5/ 113	346/ 27400	0.0144509	0.014457	0.789901	ENSSSCG00000017723;ENSSSCG00000005457;ENSSSCG00000037358;ENSSSCG00000017705;ENSSSCG00000017472	CCL2;;;CCL5;IGFBP4
9	GO:0140677	MF	molecular function activator activity	9/ 113	927/ 27400	0.00970874	0.0146157	0.796439	ENSSSCG00000017705;ENSSSCG00000024671;ENSSSCG00000017723;ENSSSCG00000039658;ENSSSCG00000063044;ENSSSCG00000008978;ENSSSCG00000039300;ENSSSCG00000057240;ENSSSCG00000032474	CCL5;WNT9A;CCL2;;;CXCL11;IL27;IL28B;CXCL10
2	GO:0141060	BP	disruption of anatomical structure in another organism	2/ 113	45/ 27400	0.0444444	0.0148687	0.801651	ENSSSCG00000007308;ENSSSCG00000032857	ROMO1;S100A12
2	GO:0045620	BP	negative regulation of lymphocyte differentiation	2/ 113	45/ 27400	0.0444444	0.0148687	0.801651	ENSSSCG00000027855;ENSSSCG00000025560	SOCS1;PGLYRP2
2	GO:0060395	BP	SMAD protein signal transduction	2/ 113	45/ 27400	0.0444444	0.0148687	0.801651	ENSSSCG00000002383;ENSSSCG00000009919	FOS;HNF1A
2	GO:0009636	BP	response to toxic substance	2/ 113	45/ 27400	0.0444444	0.0148687	0.801651	ENSSSCG00000017705;ENSSSCG00000001906	CCL5;CYP1A1
4	GO:2000146	BP	negative regulation of cell motility	4/ 113	229/ 27400	0.0174672	0.0150716	0.810445	ENSSSCG00000017723;ENSSSCG00000043781;ENSSSCG00000008557;ENSSSCG00000025698	CCL2;RHOB;EMILIN1;SERPINE1
10	GO:0080134	BP	regulation of response to stress	10/ 113	1097/ 27400	0.00911577	0.0153508	0.823004	ENSSSCG00000010461;ENSSSCG00000025560;ENSSSCG00000025698;ENSSSCG00000006590;ENSSSCG00000040575;ENSSSCG00000008557;ENSSSCG00000040735;ENSSSCG00000039300;ENSSSCG00000017466;ENSSSCG00000009921	ANKRD1;PGLYRP2;SERPINE1;S100A8;ISG15;EMILIN1;DDAH1;IL27;CCR7;OASL
17	GO:0051716	BP	cellular response to stimulus	17/ 113	2283/ 27400	0.00744634	0.0156831	0.823004	ENSSSCG00000010461;ENSSSCG00000032474;ENSSSCG00000038055;ENSSSCG00000017705;ENSSSCG00000025698;ENSSSCG00000043781;ENSSSCG00000017723;ENSSSCG00000053280;ENSSSCG00000027855;ENSSSCG00000007308;ENSSSCG00000047932;ENSSSCG00000002383;ENSSSCG00000031616;ENSSSCG00000001906;ENSSSCG00000002011;ENSSSCG00000017466;ENSSSCG00000008647	ANKRD1;CXCL10;CORO1A;CCL5;SERPINE1;RHOB;CCL2;H2AC6;SOCS1;ROMO1;HSPA6;FOS;FOSB;CYP1A1;CPNE6;CCR7;CMPK2
17	GO:0051239	BP	regulation of multicellular organismal process	17/ 113	2300/ 27400	0.0073913	0.0163458	0.823004	ENSSSCG00000043781;ENSSSCG00000040746;ENSSSCG00000017705;ENSSSCG00000025698;ENSSSCG00000008557;ENSSSCG00000027855;ENSSSCG00000040575;ENSSSCG00000038055;ENSSSCG00000002719;ENSSSCG00000002908;ENSSSCG00000022447;ENSSSCG00000003192;ENSSSCG00000002383;ENSSSCG00000032474;ENSSSCG00000025560;ENSSSCG00000039300;ENSSSCG00000017466	RHOB;LRP2;CCL5;SERPINE1;EMILIN1;SOCS1;ISG15;CORO1A;EXOSC6;ZBTB32;F3;IL4I1;FOS;CXCL10;PGLYRP2;IL27;CCR7
19	GO:0031325	BP	positive regulation of cellular metabolic process	19/ 113	2670/ 27400	0.0071161	0.0163663	0.823004	ENSSSCG00000010461;ENSSSCG00000037358;ENSSSCG00000017705;ENSSSCG00000025698;ENSSSCG00000008557;ENSSSCG00000012536;ENSSSCG00000040575;ENSSSCG00000007308;ENSSSCG00000002719;ENSSSCG00000009919;ENSSSCG00000054177;ENSSSCG00000022447;ENSSSCG00000003192;ENSSSCG00000002383;ENSSSCG00000031616;ENSSSCG00000040735;ENSSSCG00000039300;ENSSSCG00000017604;ENSSSCG00000017466	ANKRD1;;CCL5;SERPINE1;EMILIN1;PLP1;ISG15;ROMO1;EXOSC6;HNF1A;;F3;IL4I1;FOS;FOSB;DDAH1;IL27;HLF;CCR7
1	GO:2000097	BP	regulation of smooth muscle cell-matrix adhesion	1/ 113	4/ 27400	0.25	0.0163955	0.823004	ENSSSCG00000025698	SERPINE1
1	GO:0046075	BP	dTTP metabolic process	1/ 113	4/ 27400	0.25	0.0163955	0.823004	ENSSSCG00000008647	CMPK2
1	GO:0010713	BP	negative regulation of collagen metabolic process	1/ 113	4/ 27400	0.25	0.0163955	0.823004	ENSSSCG00000008557	EMILIN1
1	GO:1905563	BP	negative regulation of vascular endothelial cell proliferation	1/ 113	4/ 27400	0.25	0.0163955	0.823004	ENSSSCG00000017723	CCL2
1	GO:0001845	BP	phagolysosome assembly	1/ 113	4/ 27400	0.25	0.0163955	0.823004	ENSSSCG00000038055	CORO1A
1	GO:1901509	BP	regulation of endothelial tube morphogenesis	1/ 113	4/ 27400	0.25	0.0163955	0.823004	ENSSSCG00000032474	CXCL10
1	GO:0070445	BP	regulation of oligodendrocyte progenitor proliferation	1/ 113	4/ 27400	0.25	0.0163955	0.823004	ENSSSCG00000040746	LRP2
1	GO:0015870	BP	acetylcholine transport	1/ 113	4/ 27400	0.25	0.0163955	0.823004	ENSSSCG00000001419	SLC44A4
1	GO:0002606	BP	positive regulation of dendritic cell antigen processing and presentation	1/ 113	4/ 27400	0.25	0.0163955	0.823004	ENSSSCG00000017466	CCR7
1	GO:0006235	BP	dTTP biosynthetic process	1/ 113	4/ 27400	0.25	0.0163955	0.823004	ENSSSCG00000008647	CMPK2
1	GO:0061044	BP	negative regulation of vascular wound healing	1/ 113	4/ 27400	0.25	0.0163955	0.823004	ENSSSCG00000025698	SERPINE1
1	GO:0009212	BP	pyrimidine deoxyribonucleoside triphosphate biosynthetic process	1/ 113	4/ 27400	0.25	0.0163955	0.823004	ENSSSCG00000008647	CMPK2
1	GO:0043320	BP	natural killer cell degranulation	1/ 113	4/ 27400	0.25	0.0163955	0.823004	ENSSSCG00000038055	CORO1A
1	GO:0098838	BP	folate transmembrane transport	1/ 113	4/ 27400	0.25	0.0163955	0.823004	ENSSSCG00000040746	LRP2
1	GO:0000214	CC	tRNA-intron endonuclease complex	1/ 113	4/ 27400	0.25	0.0163955	0.823004	ENSSSCG00000011580	TSEN2
1	GO:0035976	CC	transcription factor AP-1 complex	1/ 113	4/ 27400	0.25	0.0163955	0.823004	ENSSSCG00000002383	FOS
1	GO:0016019	MF	peptidoglycan immune receptor activity	1/ 113	4/ 27400	0.25	0.0163955	0.823004	ENSSSCG00000025560	PGLYRP2
1	GO:0016892	MF	RNA endonuclease activity, producing 3'-phosphomonoesters	1/ 113	4/ 27400	0.25	0.0163955	0.823004	ENSSSCG00000011580	TSEN2
1	GO:0016416	MF	O-palmitoyltransferase activity	1/ 113	4/ 27400	0.25	0.0163955	0.823004	ENSSSCG00000024872	CPT1C
1	GO:0008745	MF	N-acetylmuramoyl-L-alanine amidase activity	1/ 113	4/ 27400	0.25	0.0163955	0.823004	ENSSSCG00000025560	PGLYRP2
1	GO:0046592	MF	polyamine oxidase activity	1/ 113	4/ 27400	0.25	0.0163955	0.823004	ENSSSCG00000003192	IL4I1
1	GO:0004095	MF	carnitine O-palmitoyltransferase activity	1/ 113	4/ 27400	0.25	0.0163955	0.823004	ENSSSCG00000024872	CPT1C
2	GO:0051180	BP	vitamin transport	2/ 113	48/ 27400	0.0416667	0.0168063	0.837439	ENSSSCG00000040746;ENSSSCG00000001419	LRP2;SLC44A4
2	GO:0046637	BP	regulation of alpha-beta T cell differentiation	2/ 113	48/ 27400	0.0416667	0.0168063	0.837439	ENSSSCG00000039300;ENSSSCG00000027855	IL27;SOCS1
4	GO:0034765	BP	regulation of monoatomic ion transmembrane transport	4/ 113	237/ 27400	0.0168776	0.0168816	0.839141	ENSSSCG00000038055;ENSSSCG00000032474;ENSSSCG00000008978;ENSSSCG00000012536	CORO1A;CXCL10;CXCL11;PLP1
3	GO:0065004	BP	protein-DNA complex assembly	3/ 113	131/ 27400	0.0229008	0.0170738	0.84457	ENSSSCG00000044013;ENSSSCG00000054633;ENSSSCG00000037565	;;
3	GO:0050792	BP	regulation of viral process	3/ 113	131/ 27400	0.0229008	0.0170738	0.84457	ENSSSCG00000040575;ENSSSCG00000017705;ENSSSCG00000009921	ISG15;CCL5;OASL
3	GO:0007189	BP	adenylate cyclase-activating G protein-coupled receptor signaling pathway	3/ 113	132/ 27400	0.0227273	0.0174194	0.857142	ENSSSCG00000005457;ENSSSCG00000032474;ENSSSCG00000008978	;CXCL10;CXCL11
2	GO:0099518	BP	vesicle cytoskeletal trafficking	2/ 113	49/ 27400	0.0408163	0.0174748	0.857142	ENSSSCG00000054177;ENSSSCG00000054901	;
8	GO:0044248	BP	cellular catabolic process	8/ 113	797/ 27400	0.0100376	0.0174961	0.857142	ENSSSCG00000004678;ENSSSCG00000006590;ENSSSCG00000024872;ENSSSCG00000002719;ENSSSCG00000037358;ENSSSCG00000003192;ENSSSCG00000040735;ENSSSCG00000061624	DUOX2;S100A8;CPT1C;EXOSC6;;IL4I1;DDAH1;MTLN
9	GO:0006629	BP	lipid metabolic process	9/ 113	961/ 27400	0.00936524	0.018045	0.879801	ENSSSCG00000040746;ENSSSCG00000024872;ENSSSCG00000059772;ENSSSCG00000027855;ENSSSCG00000009919;ENSSSCG00000037358;ENSSSCG00000012536;ENSSSCG00000061624;ENSSSCG00000001906	LRP2;CPT1C;;SOCS1;HNF1A;;PLP1;MTLN;CYP1A1
5	GO:0002831	BP	regulation of response to biotic stimulus	5/ 113	368/ 27400	0.013587	0.0183699	0.892554	ENSSSCG00000003192;ENSSSCG00000008557;ENSSSCG00000040575;ENSSSCG00000039300;ENSSSCG00000009921	IL4I1;EMILIN1;ISG15;IL27;OASL
5	GO:0022407	BP	regulation of cell-cell adhesion	5/ 113	369/ 27400	0.0135501	0.0185628	0.892554	ENSSSCG00000003192;ENSSSCG00000027855;ENSSSCG00000038055;ENSSSCG00000017705;ENSSSCG00000017466	IL4I1;SOCS1;CORO1A;CCL5;CCR7
3	GO:0071248	BP	cellular response to metal ion	3/ 113	136/ 27400	0.0220588	0.0188412	0.892554	ENSSSCG00000002011;ENSSSCG00000002383;ENSSSCG00000031616	CPNE6;FOS;FOSB
2	GO:2000514	BP	regulation of CD4-positive, alpha-beta T cell activation	2/ 113	51/ 27400	0.0392157	0.0188453	0.892554	ENSSSCG00000039300;ENSSSCG00000027855	IL27;SOCS1
4	GO:0006066	BP	alcohol metabolic process	4/ 113	246/ 27400	0.0162602	0.0190744	0.892554	ENSSSCG00000059772;ENSSSCG00000040746;ENSSSCG00000001906;ENSSSCG00000009919	;LRP2;CYP1A1;HNF1A
3	GO:1903708	BP	positive regulation of hemopoiesis	3/ 113	137/ 27400	0.0218978	0.0192064	0.892554	ENSSSCG00000027855;ENSSSCG00000003192;ENSSSCG00000002383	SOCS1;IL4I1;FOS
3	GO:0030258	BP	lipid modification	3/ 113	137/ 27400	0.0218978	0.0192064	0.892554	ENSSSCG00000061624;ENSSSCG00000001906;ENSSSCG00000024872	MTLN;CYP1A1;CPT1C
3	GO:1902107	BP	positive regulation of leukocyte differentiation	3/ 113	137/ 27400	0.0218978	0.0192064	0.892554	ENSSSCG00000027855;ENSSSCG00000003192;ENSSSCG00000002383	SOCS1;IL4I1;FOS
2	GO:0006635	BP	fatty acid beta-oxidation	2/ 113	52/ 27400	0.0384615	0.019547	0.892554	ENSSSCG00000061624;ENSSSCG00000024872	MTLN;CPT1C
2	GO:0042509	BP	regulation of tyrosine phosphorylation of STAT protein	2/ 113	52/ 27400	0.0384615	0.019547	0.892554	ENSSSCG00000027855;ENSSSCG00000017705	SOCS1;CCL5
5	GO:0046903	BP	secretion	5/ 113	374/ 27400	0.013369	0.0195473	0.892554	ENSSSCG00000038055;ENSSSCG00000017705;ENSSSCG00000009919;ENSSSCG00000006590;ENSSSCG00000001419	CORO1A;CCL5;HNF1A;S100A8;SLC44A4
3	GO:0042886	BP	amide transport	3/ 113	138/ 27400	0.0217391	0.0195756	0.892554	ENSSSCG00000040746;ENSSSCG00000009919;ENSSSCG00000006590	LRP2;HNF1A;S100A8
3	GO:0042445	BP	hormone metabolic process	3/ 113	138/ 27400	0.0217391	0.0195756	0.892554	ENSSSCG00000004678;ENSSSCG00000003192;ENSSSCG00000001906	DUOX2;IL4I1;CYP1A1
1	GO:0010757	BP	negative regulation of plasminogen activation	1/ 113	5/ 27400	0.2	0.0204525	0.892554	ENSSSCG00000025698	SERPINE1
1	GO:2000109	BP	regulation of macrophage apoptotic process	1/ 113	5/ 27400	0.2	0.0204525	0.892554	ENSSSCG00000017705	CCL5
1	GO:0050665	BP	hydrogen peroxide biosynthetic process	1/ 113	5/ 27400	0.2	0.0204525	0.892554	ENSSSCG00000001906	CYP1A1
1	GO:2000503	BP	positive regulation of natural killer cell chemotaxis	1/ 113	5/ 27400	0.2	0.0204525	0.892554	ENSSSCG00000017705	CCL5
1	GO:0051918	BP	negative regulation of fibrinolysis	1/ 113	5/ 27400	0.2	0.0204525	0.892554	ENSSSCG00000025698	SERPINE1
1	GO:0002885	BP	positive regulation of hypersensitivity	1/ 113	5/ 27400	0.2	0.0204525	0.892554	ENSSSCG00000017466	CCR7
1	GO:0032345	BP	negative regulation of aldosterone metabolic process	1/ 113	5/ 27400	0.2	0.0204525	0.892554	ENSSSCG00000013401	DKK3
1	GO:0032348	BP	negative regulation of aldosterone biosynthetic process	1/ 113	5/ 27400	0.2	0.0204525	0.892554	ENSSSCG00000013401	DKK3
1	GO:0006572	BP	tyrosine catabolic process	1/ 113	5/ 27400	0.2	0.0204525	0.892554	ENSSSCG00000003192	IL4I1
1	GO:0008291	BP	acetylcholine metabolic process	1/ 113	5/ 27400	0.2	0.0204525	0.892554	ENSSSCG00000001419	SLC44A4
1	GO:0043376	BP	regulation of CD8-positive, alpha-beta T cell differentiation	1/ 113	5/ 27400	0.2	0.0204525	0.892554	ENSSSCG00000027855	SOCS1
1	GO:0045162	BP	clustering of voltage-gated sodium channels	1/ 113	5/ 27400	0.2	0.0204525	0.892554	ENSSSCG00000015445	NRCAM
1	GO:0099159	BP	regulation of modification of postsynaptic structure	1/ 113	5/ 27400	0.2	0.0204525	0.892554	ENSSSCG00000043781	RHOB
1	GO:2001186	BP	negative regulation of CD8-positive, alpha-beta T cell activation	1/ 113	5/ 27400	0.2	0.0204525	0.892554	ENSSSCG00000027855	SOCS1
1	GO:1901374	BP	acetate ester transport	1/ 113	5/ 27400	0.2	0.0204525	0.892554	ENSSSCG00000001419	SLC44A4
1	GO:0045006	BP	DNA deamination	1/ 113	5/ 27400	0.2	0.0204525	0.892554	ENSSSCG00000002719	EXOSC6
1	GO:0032461	BP	positive regulation of protein oligomerization	1/ 113	5/ 27400	0.2	0.0204525	0.892554	ENSSSCG00000040575	ISG15
1	GO:1900619	BP	acetate ester metabolic process	1/ 113	5/ 27400	0.2	0.0204525	0.892554	ENSSSCG00000001419	SLC44A4
1	GO:0051284	BP	positive regulation of sequestering of calcium ion	1/ 113	5/ 27400	0.2	0.0204525	0.892554	ENSSSCG00000061624	MTLN
1	GO:0016045	BP	detection of bacterium	1/ 113	5/ 27400	0.2	0.0204525	0.892554	ENSSSCG00000025560	PGLYRP2
1	GO:0051902	BP	negative regulation of mitochondrial depolarization	1/ 113	5/ 27400	0.2	0.0204525	0.892554	ENSSSCG00000034570	IFI6
1	GO:2000065	BP	negative regulation of cortisol biosynthetic process	1/ 113	5/ 27400	0.2	0.0204525	0.892554	ENSSSCG00000013401	DKK3
1	GO:0033634	BP	positive regulation of cell-cell adhesion mediated by integrin	1/ 113	5/ 27400	0.2	0.0204525	0.892554	ENSSSCG00000017705	CCL5
1	GO:0010641	BP	positive regulation of platelet-derived growth factor receptor signaling pathway	1/ 113	5/ 27400	0.2	0.0204525	0.892554	ENSSSCG00000022447	F3
4	GO:0030424	CC	axon	4/ 113	244/ 27400	0.0163934	0.0185726	0.892554	ENSSSCG00000002011;ENSSSCG00000040746;ENSSSCG00000038055;ENSSSCG00000024872	CPNE6;LRP2;CORO1A;CPT1C
1	GO:0097179	CC	protease inhibitor complex	1/ 113	5/ 27400	0.2	0.0204525	0.892554	ENSSSCG00000025698	SERPINE1
1	GO:0097180	CC	serine protease inhibitor complex	1/ 113	5/ 27400	0.2	0.0204525	0.892554	ENSSSCG00000025698	SERPINE1
1	GO:1990393	CC	3M complex	1/ 113	5/ 27400	0.2	0.0204525	0.892554	ENSSSCG00000033830	CCDC8
1	GO:0030023	MF	extracellular matrix constituent conferring elasticity	1/ 113	5/ 27400	0.2	0.0204525	0.892554	ENSSSCG00000008557	EMILIN1
1	GO:0004127	MF	cytidylate kinase activity	1/ 113	5/ 27400	0.2	0.0204525	0.892554	ENSSSCG00000008647	CMPK2
1	GO:0004723	MF	calcium-dependent protein serine/threonine phosphatase activity	1/ 113	5/ 27400	0.2	0.0204525	0.892554	ENSSSCG00000057024	PPP3CC
1	GO:0070915	MF	lysophosphatidic acid receptor activity	1/ 113	5/ 27400	0.2	0.0204525	0.892554	ENSSSCG00000005457
1	GO:0106256	MF	hydroperoxy icosatetraenoate dehydratase activity	1/ 113	5/ 27400	0.2	0.0204525	0.892554	ENSSSCG00000001906	CYP1A1
1	GO:0033192	MF	calmodulin-dependent protein phosphatase activity	1/ 113	5/ 27400	0.2	0.0204525	0.892554	ENSSSCG00000057024	PPP3CC
1	GO:0052596	MF	phenethylamine:oxygen oxidoreductase (deaminating) activity	1/ 113	5/ 27400	0.2	0.0204525	0.892554	ENSSSCG00000003192	IL4I1
1	GO:0052595	MF	aliphatic amine oxidase activity	1/ 113	5/ 27400	0.2	0.0204525	0.892554	ENSSSCG00000003192	IL4I1
16	GO:0048869	BP	cellular developmental process	16/ 113	2149/ 27400	0.00744532	0.0205927	0.896752	ENSSSCG00000010461;ENSSSCG00000043781;ENSSSCG00000006590;ENSSSCG00000009474;ENSSSCG00000005457;ENSSSCG00000012536;ENSSSCG00000027855;ENSSSCG00000039658;ENSSSCG00000063044;ENSSSCG00000024754;ENSSSCG00000024671;ENSSSCG00000001419;ENSSSCG00000002383;ENSSSCG00000002011;ENSSSCG00000017604;ENSSSCG00000017466	ANKRD1;RHOB;S100A8;SCEL;;PLP1;SOCS1;;;BBS9;WNT9A;SLC44A4;FOS;CPNE6;HLF;CCR7
2	GO:0055008	BP	cardiac muscle tissue morphogenesis	2/ 113	54/ 27400	0.037037	0.0209828	0.909079	ENSSSCG00000010461;ENSSSCG00000040746	ANKRD1;LRP2
2	GO:0032757	BP	positive regulation of interleukin-8 production	2/ 113	54/ 27400	0.037037	0.0209828	0.909079	ENSSSCG00000022447;ENSSSCG00000025698	F3;SERPINE1
11	GO:0051049	BP	regulation of transport	11/ 113	1278/ 27400	0.0086072	0.0210096	0.909079	ENSSSCG00000010461;ENSSSCG00000038055;ENSSSCG00000017705;ENSSSCG00000025698;ENSSSCG00000006590;ENSSSCG00000017723;ENSSSCG00000009919;ENSSSCG00000031478;ENSSSCG00000008978;ENSSSCG00000012536;ENSSSCG00000032474	ANKRD1;CORO1A;CCL5;SERPINE1;S100A8;CCL2;HNF1A;OSTN;CXCL11;PLP1;CXCL10
4	GO:0040013	BP	negative regulation of locomotion	4/ 113	254/ 27400	0.015748	0.0211653	0.913873	ENSSSCG00000017723;ENSSSCG00000043781;ENSSSCG00000008557;ENSSSCG00000025698	CCL2;RHOB;EMILIN1;SERPINE1
3	GO:0002695	BP	negative regulation of leukocyte activation	3/ 113	143/ 27400	0.020979	0.0214801	0.925505	ENSSSCG00000027855;ENSSSCG00000003192;ENSSSCG00000025560	SOCS1;IL4I1;PGLYRP2
2	GO:0021782	BP	glial cell development	2/ 113	55/ 27400	0.0363636	0.0217168	0.933729	ENSSSCG00000006590;ENSSSCG00000012536	S100A8;PLP1
16	GO:0031328	BP	positive regulation of cellular biosynthetic process	16/ 113	2184/ 27400	0.00732601	0.0221976	0.945893	ENSSSCG00000010461;ENSSSCG00000017705;ENSSSCG00000025698;ENSSSCG00000008557;ENSSSCG00000012536;ENSSSCG00000040575;ENSSSCG00000002719;ENSSSCG00000009919;ENSSSCG00000022447;ENSSSCG00000003192;ENSSSCG00000002383;ENSSSCG00000031616;ENSSSCG00000040735;ENSSSCG00000039300;ENSSSCG00000017604;ENSSSCG00000017466	ANKRD1;CCL5;SERPINE1;EMILIN1;PLP1;ISG15;EXOSC6;HNF1A;F3;IL4I1;FOS;FOSB;DDAH1;IL27;HLF;CCR7
20	GO:0009893	BP	positive regulation of metabolic process	20/ 113	2949/ 27400	0.00678196	0.0222144	0.945893	ENSSSCG00000010461;ENSSSCG00000016941;ENSSSCG00000017705;ENSSSCG00000025698;ENSSSCG00000008557;ENSSSCG00000012536;ENSSSCG00000040575;ENSSSCG00000007308;ENSSSCG00000002719;ENSSSCG00000009919;ENSSSCG00000054177;ENSSSCG00000022447;ENSSSCG00000037358;ENSSSCG00000003192;ENSSSCG00000002383;ENSSSCG00000031616;ENSSSCG00000040735;ENSSSCG00000039300;ENSSSCG00000017604;ENSSSCG00000017466	ANKRD1;RNF180;CCL5;SERPINE1;EMILIN1;PLP1;ISG15;ROMO1;EXOSC6;HNF1A;;F3;;IL4I1;FOS;FOSB;DDAH1;IL27;HLF;CCR7
7	GO:0019752	BP	carboxylic acid metabolic process	7/ 113	677/ 27400	0.0103397	0.0222317	0.945893	ENSSSCG00000024872;ENSSSCG00000009919;ENSSSCG00000003192;ENSSSCG00000012536;ENSSSCG00000040735;ENSSSCG00000061624;ENSSSCG00000001906	CPT1C;HNF1A;IL4I1;PLP1;DDAH1;MTLN;CYP1A1
16	GO:0009891	BP	positive regulation of biosynthetic process	16/ 113	2197/ 27400	0.00728266	0.0228762	0.965508	ENSSSCG00000010461;ENSSSCG00000017705;ENSSSCG00000025698;ENSSSCG00000008557;ENSSSCG00000012536;ENSSSCG00000040575;ENSSSCG00000002719;ENSSSCG00000009919;ENSSSCG00000022447;ENSSSCG00000003192;ENSSSCG00000002383;ENSSSCG00000031616;ENSSSCG00000040735;ENSSSCG00000039300;ENSSSCG00000017604;ENSSSCG00000017466	ANKRD1;CCL5;SERPINE1;EMILIN1;PLP1;ISG15;EXOSC6;HNF1A;F3;IL4I1;FOS;FOSB;DDAH1;IL27;HLF;CCR7
3	GO:0050777	BP	negative regulation of immune response	3/ 113	147/ 27400	0.0204082	0.0230743	0.965508	ENSSSCG00000003192;ENSSSCG00000040575;ENSSSCG00000025560	IL4I1;ISG15;PGLYRP2
5	GO:0001819	BP	positive regulation of cytokine production	5/ 113	392/ 27400	0.0127551	0.0233741	0.965508	ENSSSCG00000039300;ENSSSCG00000040575;ENSSSCG00000025698;ENSSSCG00000017466;ENSSSCG00000022447	IL27;ISG15;SERPINE1;CCR7;F3
2	GO:0001960	BP	negative regulation of cytokine-mediated signaling pathway	2/ 113	58/ 27400	0.0344828	0.0239816	0.965508	ENSSSCG00000040575;ENSSSCG00000017705	ISG15;CCL5
3	GO:0034599	BP	cellular response to oxidative stress	3/ 113	150/ 27400	0.02	0.0243111	0.965508	ENSSSCG00000002383;ENSSSCG00000043781;ENSSSCG00000007308	FOS;RHOB;ROMO1
1	GO:0097396	BP	response to interleukin-17	1/ 113	6/ 27400	0.166667	0.024493	0.965508	ENSSSCG00000032474	CXCL10
1	GO:0097398	BP	cellular response to interleukin-17	1/ 113	6/ 27400	0.166667	0.024493	0.965508	ENSSSCG00000032474	CXCL10
1	GO:1902913	BP	positive regulation of neuroepithelial cell differentiation	1/ 113	6/ 27400	0.166667	0.024493	0.965508	ENSSSCG00000025698	SERPINE1
1	GO:0061156	BP	pulmonary artery morphogenesis	1/ 113	6/ 27400	0.166667	0.024493	0.965508	ENSSSCG00000040746	LRP2
1	GO:0000052	BP	citrulline metabolic process	1/ 113	6/ 27400	0.166667	0.024493	0.965508	ENSSSCG00000040735	DDAH1
1	GO:0048341	BP	paraxial mesoderm formation	1/ 113	6/ 27400	0.166667	0.024493	0.965508	ENSSSCG00000009919	HNF1A
1	GO:0002866	BP	positive regulation of acute inflammatory response to antigenic stimulus	1/ 113	6/ 27400	0.166667	0.024493	0.965508	ENSSSCG00000017466	CCR7
1	GO:0002604	BP	regulation of dendritic cell antigen processing and presentation	1/ 113	6/ 27400	0.166667	0.024493	0.965508	ENSSSCG00000017466	CCR7
1	GO:0002840	BP	regulation of T cell mediated immune response to tumor cell	1/ 113	6/ 27400	0.166667	0.024493	0.965508	ENSSSCG00000003192	IL4I1
1	GO:0043615	BP	astrocyte cell migration	1/ 113	6/ 27400	0.166667	0.024493	0.965508	ENSSSCG00000017723	CCL2
1	GO:1901098	BP	positive regulation of autophagosome maturation	1/ 113	6/ 27400	0.166667	0.024493	0.965508	ENSSSCG00000054177
1	GO:0002407	BP	dendritic cell chemotaxis	1/ 113	6/ 27400	0.166667	0.024493	0.965508	ENSSSCG00000017466	CCR7
1	GO:0045625	BP	regulation of T-helper 1 cell differentiation	1/ 113	6/ 27400	0.166667	0.024493	0.965508	ENSSSCG00000039300	IL27
1	GO:1901331	BP	positive regulation of odontoblast differentiation	1/ 113	6/ 27400	0.166667	0.024493	0.965508	ENSSSCG00000025698	SERPINE1
1	GO:0009139	BP	pyrimidine nucleoside diphosphate biosynthetic process	1/ 113	6/ 27400	0.166667	0.024493	0.965508	ENSSSCG00000008647	CMPK2
1	GO:0015884	BP	folic acid transport	1/ 113	6/ 27400	0.166667	0.024493	0.965508	ENSSSCG00000040746	LRP2
1	GO:0098543	BP	detection of other organism	1/ 113	6/ 27400	0.166667	0.024493	0.965508	ENSSSCG00000025560	PGLYRP2
1	GO:0031947	BP	negative regulation of glucocorticoid biosynthetic process	1/ 113	6/ 27400	0.166667	0.024493	0.965508	ENSSSCG00000013401	DKK3
1	GO:0031944	BP	negative regulation of glucocorticoid metabolic process	1/ 113	6/ 27400	0.166667	0.024493	0.965508	ENSSSCG00000013401	DKK3
1	GO:0070100	BP	negative regulation of chemokine-mediated signaling pathway	1/ 113	6/ 27400	0.166667	0.024493	0.965508	ENSSSCG00000017705	CCL5
1	GO:0000270	BP	peptidoglycan metabolic process	1/ 113	6/ 27400	0.166667	0.024493	0.965508	ENSSSCG00000025560	PGLYRP2
1	GO:0070086	BP	ubiquitin-dependent endocytosis	1/ 113	6/ 27400	0.166667	0.024493	0.965508	ENSSSCG00000008124	NEURL3
1	GO:1904180	BP	negative regulation of membrane depolarization	1/ 113	6/ 27400	0.166667	0.024493	0.965508	ENSSSCG00000034570	IFI6
1	GO:0009253	BP	peptidoglycan catabolic process	1/ 113	6/ 27400	0.166667	0.024493	0.965508	ENSSSCG00000025560	PGLYRP2
1	GO:0050786	MF	RAGE receptor binding	1/ 113	6/ 27400	0.166667	0.024493	0.965508	ENSSSCG00000032857	S100A12
1	GO:0097621	MF	monoamine oxidase activity	1/ 113	6/ 27400	0.166667	0.024493	0.965508	ENSSSCG00000003192	IL4I1
1	GO:0097493	MF	structural molecule activity conferring elasticity	1/ 113	6/ 27400	0.166667	0.024493	0.965508	ENSSSCG00000008557	EMILIN1
1	GO:0015220	MF	choline transmembrane transporter activity	1/ 113	6/ 27400	0.166667	0.024493	0.965508	ENSSSCG00000001419	SLC44A4
1	GO:0046920	MF	alpha-(1->3)-fucosyltransferase activity	1/ 113	6/ 27400	0.166667	0.024493	0.965508	ENSSSCG00000035523	FUT11
1	GO:0098640	MF	integrin binding involved in cell-matrix adhesion	1/ 113	6/ 27400	0.166667	0.024493	0.965508	ENSSSCG00000008557	EMILIN1
1	GO:0016406	MF	carnitine O-acyltransferase activity	1/ 113	6/ 27400	0.166667	0.024493	0.965508	ENSSSCG00000024872	CPT1C
1	GO:0016647	MF	oxidoreductase activity, acting on the CH-NH group of donors, oxygen as acceptor	1/ 113	6/ 27400	0.166667	0.024493	0.965508	ENSSSCG00000003192	IL4I1
4	GO:0050727	BP	regulation of inflammatory response	4/ 113	266/ 27400	0.0150376	0.0245565	0.966142	ENSSSCG00000006590;ENSSSCG00000025560;ENSSSCG00000025698;ENSSSCG00000017466	S100A8;PGLYRP2;SERPINE1;CCR7
3	GO:0071241	BP	cellular response to inorganic substance	3/ 113	151/ 27400	0.0198675	0.0247312	0.970292	ENSSSCG00000002011;ENSSSCG00000002383;ENSSSCG00000031616	CPNE6;FOS;FOSB
2	GO:0051881	BP	regulation of mitochondrial membrane potential	2/ 113	59/ 27400	0.0338983	0.0247572	0.970292	ENSSSCG00000034570;ENSSSCG00000061624	IFI6;MTLN
7	GO:0043436	BP	oxoacid metabolic process	7/ 113	693/ 27400	0.010101	0.0248499	0.972057	ENSSSCG00000024872;ENSSSCG00000009919;ENSSSCG00000003192;ENSSSCG00000012536;ENSSSCG00000040735;ENSSSCG00000061624;ENSSSCG00000001906	CPT1C;HNF1A;IL4I1;PLP1;DDAH1;MTLN;CYP1A1
4	GO:0044403	BP	biological process involved in symbiotic interaction	4/ 113	268/ 27400	0.0149254	0.0251518	0.981981	ENSSSCG00000031132;ENSSSCG00000017705;ENSSSCG00000007308;ENSSSCG00000025560	SIVA1;CCL5;ROMO1;PGLYRP2
2	GO:0002790	BP	peptide secretion	2/ 113	60/ 27400	0.0333333	0.025543	0.995346	ENSSSCG00000009919;ENSSSCG00000006590	HNF1A;S100A8
13	GO:0030154	BP	cell differentiation	13/ 113	1649/ 27400	0.00788357	0.0256948	0.999352	ENSSSCG00000010461;ENSSSCG00000043781;ENSSSCG00000009474;ENSSSCG00000005457;ENSSSCG00000027855;ENSSSCG00000039658;ENSSSCG00000063044;ENSSSCG00000024754;ENSSSCG00000024671;ENSSSCG00000002383;ENSSSCG00000002011;ENSSSCG00000017604;ENSSSCG00000017466	ANKRD1;RHOB;SCEL;;SOCS1;;;BBS9;WNT9A;FOS;CPNE6;HLF;CCR7
3	GO:0002822	BP	regulation of adaptive immune response based on somatic recombination of immune receptors built from immunoglobulin superfamily domains	3/ 113	154/ 27400	0.0194805	0.0260151	1	ENSSSCG00000039300;ENSSSCG00000003192;ENSSSCG00000002719	IL27;IL4I1;EXOSC6
7	GO:0006082	BP	organic acid metabolic process	7/ 113	701/ 27400	0.00998573	0.0262356	1	ENSSSCG00000024872;ENSSSCG00000009919;ENSSSCG00000003192;ENSSSCG00000012536;ENSSSCG00000040735;ENSSSCG00000061624;ENSSSCG00000001906	CPT1C;HNF1A;IL4I1;PLP1;DDAH1;MTLN;CYP1A1
2	GO:0060415	BP	muscle tissue morphogenesis	2/ 113	61/ 27400	0.0327869	0.0263388	1	ENSSSCG00000010461;ENSSSCG00000040746	ANKRD1;LRP2
2	GO:0060761	BP	negative regulation of response to cytokine stimulus	2/ 113	61/ 27400	0.0327869	0.0263388	1	ENSSSCG00000040575;ENSSSCG00000017705	ISG15;CCL5
5	GO:0043065	BP	positive regulation of apoptotic process	5/ 113	405/ 27400	0.0123457	0.0264203	1	ENSSSCG00000017723;ENSSSCG00000043781;ENSSSCG00000010461;ENSSSCG00000017705;ENSSSCG00000006590	CCL2;RHOB;ANKRD1;CCL5;S100A8
2	GO:0006612	BP	protein targeting to membrane	2/ 113	62/ 27400	0.0322581	0.0271447	1	ENSSSCG00000040359;ENSSSCG00000040575	GOLGA7B;ISG15
10	GO:0042981	BP	regulation of apoptotic process	10/ 113	1139/ 27400	0.00877963	0.0275759	1	ENSSSCG00000010461;ENSSSCG00000043781;ENSSSCG00000040746;ENSSSCG00000017705;ENSSSCG00000025698;ENSSSCG00000006590;ENSSSCG00000034570;ENSSSCG00000017723;ENSSSCG00000038055;ENSSSCG00000032474	ANKRD1;RHOB;LRP2;CCL5;SERPINE1;S100A8;IFI6;CCL2;CORO1A;CXCL10
11	GO:0044281	BP	small molecule metabolic process	11/ 113	1360/ 27400	0.00808824	0.0279766	1	ENSSSCG00000040746;ENSSSCG00000024872;ENSSSCG00000059772;ENSSSCG00000009919;ENSSSCG00000003192;ENSSSCG00000001906;ENSSSCG00000012536;ENSSSCG00000040735;ENSSSCG00000061624;ENSSSCG00000037547;ENSSSCG00000008647	LRP2;CPT1C;;HNF1A;IL4I1;CYP1A1;PLP1;DDAH1;MTLN;SLC17A3;CMPK2
4	GO:0001558	BP	regulation of cell growth	4/ 113	278/ 27400	0.0143885	0.028259	1	ENSSSCG00000002011;ENSSSCG00000031478;ENSSSCG00000017472;ENSSSCG00000001419	CPNE6;OSTN;IGFBP4;SLC44A4
4	GO:0071396	BP	cellular response to lipid	4/ 113	278/ 27400	0.0143885	0.028259	1	ENSSSCG00000010461;ENSSSCG00000032474;ENSSSCG00000025698;ENSSSCG00000008647	ANKRD1;CXCL10;SERPINE1;CMPK2
1	GO:0003223	BP	ventricular compact myocardium morphogenesis	1/ 113	7/ 27400	0.142857	0.028517	1	ENSSSCG00000040746	LRP2
1	GO:0002579	BP	positive regulation of antigen processing and presentation	1/ 113	7/ 27400	0.142857	0.028517	1	ENSSSCG00000017466	CCR7
1	GO:0032459	BP	regulation of protein oligomerization	1/ 113	7/ 27400	0.142857	0.028517	1	ENSSSCG00000040575	ISG15
1	GO:0090032	BP	negative regulation of steroid hormone biosynthetic process	1/ 113	7/ 27400	0.142857	0.028517	1	ENSSSCG00000013401	DKK3
1	GO:0002883	BP	regulation of hypersensitivity	1/ 113	7/ 27400	0.142857	0.028517	1	ENSSSCG00000017466	CCR7
1	GO:1905522	BP	negative regulation of macrophage migration	1/ 113	7/ 27400	0.142857	0.028517	1	ENSSSCG00000008557	EMILIN1
1	GO:0043568	BP	positive regulation of insulin-like growth factor receptor signaling pathway	1/ 113	7/ 27400	0.142857	0.028517	1	ENSSSCG00000017472	IGFBP4
1	GO:1990961	BP	xenobiotic detoxification by transmembrane export across the plasma membrane	1/ 113	7/ 27400	0.142857	0.028517	1	ENSSSCG00000037547	SLC17A3
1	GO:1904026	BP	regulation of collagen fibril organization	1/ 113	7/ 27400	0.142857	0.028517	1	ENSSSCG00000008557	EMILIN1
1	GO:0070106	BP	interleukin-27-mediated signaling pathway	1/ 113	7/ 27400	0.142857	0.028517	1	ENSSSCG00000009921	OASL
1	GO:1901329	BP	regulation of odontoblast differentiation	1/ 113	7/ 27400	0.142857	0.028517	1	ENSSSCG00000025698	SERPINE1
1	GO:0071934	BP	thiamine transmembrane transport	1/ 113	7/ 27400	0.142857	0.028517	1	ENSSSCG00000001419	SLC44A4
1	GO:0061043	BP	regulation of vascular wound healing	1/ 113	7/ 27400	0.142857	0.028517	1	ENSSSCG00000025698	SERPINE1
1	GO:0032020	BP	ISG15-protein conjugation	1/ 113	7/ 27400	0.142857	0.028517	1	ENSSSCG00000040575	ISG15
1	GO:0060982	BP	coronary artery morphogenesis	1/ 113	7/ 27400	0.142857	0.028517	1	ENSSSCG00000040746	LRP2
3	GO:0070374	BP	positive regulation of ERK1 and ERK2 cascade	3/ 113	161/ 27400	0.0186335	0.0291478	1	ENSSSCG00000017723;ENSSSCG00000037358;ENSSSCG00000017705	CCL2;;CCL5
2	GO:0001676	BP	long-chain fatty acid metabolic process	2/ 113	65/ 27400	0.0307692	0.0296211	1	ENSSSCG00000001906;ENSSSCG00000012536	CYP1A1;PLP1
2	GO:0071346	BP	cellular response to type II interferon	2/ 113	65/ 27400	0.0307692	0.0296211	1	ENSSSCG00000017723;ENSSSCG00000017705	CCL2;CCL5
5	GO:0043068	BP	positive regulation of programmed cell death	5/ 113	420/ 27400	0.0119048	0.0302381	1	ENSSSCG00000017723;ENSSSCG00000043781;ENSSSCG00000010461;ENSSSCG00000017705;ENSSSCG00000006590	CCL2;RHOB;ANKRD1;CCL5;S100A8
3	GO:0044242	BP	cellular lipid catabolic process	3/ 113	164/ 27400	0.0182927	0.0305489	1	ENSSSCG00000037358;ENSSSCG00000061624;ENSSSCG00000024872	;MTLN;CPT1C
10	GO:0043067	BP	regulation of programmed cell death	10/ 113	1176/ 27400	0.0085034	0.03056	1	ENSSSCG00000010461;ENSSSCG00000043781;ENSSSCG00000040746;ENSSSCG00000017705;ENSSSCG00000025698;ENSSSCG00000006590;ENSSSCG00000034570;ENSSSCG00000017723;ENSSSCG00000038055;ENSSSCG00000032474	ANKRD1;RHOB;LRP2;CCL5;SERPINE1;S100A8;IFI6;CCL2;CORO1A;CXCL10
4	GO:0044282	BP	small molecule catabolic process	4/ 113	286/ 27400	0.013986	0.0309026	1	ENSSSCG00000003192;ENSSSCG00000040735;ENSSSCG00000061624;ENSSSCG00000024872	IL4I1;DDAH1;MTLN;CPT1C
4	GO:0032940	BP	secretion by cell	4/ 113	286/ 27400	0.013986	0.0309026	1	ENSSSCG00000038055;ENSSSCG00000017705;ENSSSCG00000009919;ENSSSCG00000001419	CORO1A;CCL5;HNF1A;SLC44A4
3	GO:0002819	BP	regulation of adaptive immune response	3/ 113	166/ 27400	0.0180723	0.0315025	1	ENSSSCG00000039300;ENSSSCG00000003192;ENSSSCG00000002719	IL27;IL4I1;EXOSC6
10	GO:0045595	BP	regulation of cell differentiation	10/ 113	1192/ 27400	0.00838926	0.0320969	1	ENSSSCG00000040746;ENSSSCG00000025560;ENSSSCG00000025698;ENSSSCG00000027855;ENSSSCG00000040575;ENSSSCG00000003192;ENSSSCG00000002383;ENSSSCG00000031478;ENSSSCG00000039300;ENSSSCG00000032474	LRP2;PGLYRP2;SERPINE1;SOCS1;ISG15;IL4I1;FOS;OSTN;IL27;CXCL10
2	GO:0008643	BP	carbohydrate transport	2/ 113	68/ 27400	0.0294118	0.032184	1	ENSSSCG00000024166;ENSSSCG00000009919	SLC2A6;HNF1A
2	GO:0019395	BP	fatty acid oxidation	2/ 113	68/ 27400	0.0294118	0.032184	1	ENSSSCG00000061624;ENSSSCG00000024872	MTLN;CPT1C
1	GO:0043154	BP	negative regulation of cysteine-type endopeptidase activity involved in apoptotic process	1/ 113	8/ 27400	0.125	0.0325245	1	ENSSSCG00000034570	IFI6
1	GO:1905244	BP	regulation of modification of synaptic structure	1/ 113	8/ 27400	0.125	0.0325245	1	ENSSSCG00000043781	RHOB
1	GO:2000508	BP	regulation of dendritic cell chemotaxis	1/ 113	8/ 27400	0.125	0.0325245	1	ENSSSCG00000017466	CCR7
1	GO:0006586	BP	indolalkylamine metabolic process	1/ 113	8/ 27400	0.125	0.0325245	1	ENSSSCG00000003192	IL4I1
1	GO:0006558	BP	L-phenylalanine metabolic process	1/ 113	8/ 27400	0.125	0.0325245	1	ENSSSCG00000003192	IL4I1
1	GO:0006559	BP	L-phenylalanine catabolic process	1/ 113	8/ 27400	0.125	0.0325245	1	ENSSSCG00000003192	IL4I1
1	GO:0015871	BP	choline transport	1/ 113	8/ 27400	0.125	0.0325245	1	ENSSSCG00000001419	SLC44A4
1	GO:0032344	BP	regulation of aldosterone metabolic process	1/ 113	8/ 27400	0.125	0.0325245	1	ENSSSCG00000013401	DKK3
1	GO:0032347	BP	regulation of aldosterone biosynthetic process	1/ 113	8/ 27400	0.125	0.0325245	1	ENSSSCG00000013401	DKK3
1	GO:0051126	BP	negative regulation of actin nucleation	1/ 113	8/ 27400	0.125	0.0325245	1	ENSSSCG00000038055	CORO1A
1	GO:0009221	BP	pyrimidine deoxyribonucleotide biosynthetic process	1/ 113	8/ 27400	0.125	0.0325245	1	ENSSSCG00000008647	CMPK2
1	GO:0042118	BP	endothelial cell activation	1/ 113	8/ 27400	0.125	0.0325245	1	ENSSSCG00000032474	CXCL10
1	GO:0045838	BP	positive regulation of membrane potential	1/ 113	8/ 27400	0.125	0.0325245	1	ENSSSCG00000061624	MTLN
1	GO:1902222	BP	erythrose 4-phosphate/phosphoenolpyruvate family amino acid catabolic process	1/ 113	8/ 27400	0.125	0.0325245	1	ENSSSCG00000003192	IL4I1
1	GO:1902221	BP	erythrose 4-phosphate/phosphoenolpyruvate family amino acid metabolic process	1/ 113	8/ 27400	0.125	0.0325245	1	ENSSSCG00000003192	IL4I1
1	GO:0003416	BP	endochondral bone growth	1/ 113	8/ 27400	0.125	0.0325245	1	ENSSSCG00000031478	OSTN
1	GO:0042436	BP	indole-containing compound catabolic process	1/ 113	8/ 27400	0.125	0.0325245	1	ENSSSCG00000003192	IL4I1
1	GO:0009138	BP	pyrimidine nucleoside diphosphate metabolic process	1/ 113	8/ 27400	0.125	0.0325245	1	ENSSSCG00000008647	CMPK2
1	GO:2000117	BP	negative regulation of cysteine-type endopeptidase activity	1/ 113	8/ 27400	0.125	0.0325245	1	ENSSSCG00000034570	IFI6
1	GO:0010918	BP	positive regulation of mitochondrial membrane potential	1/ 113	8/ 27400	0.125	0.0325245	1	ENSSSCG00000061624	MTLN
1	GO:2000510	BP	positive regulation of dendritic cell chemotaxis	1/ 113	8/ 27400	0.125	0.0325245	1	ENSSSCG00000017466	CCR7
1	GO:0015888	BP	thiamine transport	1/ 113	8/ 27400	0.125	0.0325245	1	ENSSSCG00000001419	SLC44A4
1	GO:0032815	BP	negative regulation of natural killer cell activation	1/ 113	8/ 27400	0.125	0.0325245	1	ENSSSCG00000025560	PGLYRP2
1	GO:1900038	BP	negative regulation of cellular response to hypoxia	1/ 113	8/ 27400	0.125	0.0325245	1	ENSSSCG00000040735	DDAH1
1	GO:0015747	BP	urate transport	1/ 113	8/ 27400	0.125	0.0325245	1	ENSSSCG00000037547	SLC17A3
1	GO:0034351	BP	negative regulation of glial cell apoptotic process	1/ 113	8/ 27400	0.125	0.0325245	1	ENSSSCG00000017723	CCL2
1	GO:0034350	BP	regulation of glial cell apoptotic process	1/ 113	8/ 27400	0.125	0.0325245	1	ENSSSCG00000017723	CCL2
1	GO:0006569	BP	tryptophan catabolic process	1/ 113	8/ 27400	0.125	0.0325245	1	ENSSSCG00000003192	IL4I1
1	GO:0006568	BP	tryptophan metabolic process	1/ 113	8/ 27400	0.125	0.0325245	1	ENSSSCG00000003192	IL4I1
1	GO:1903409	BP	reactive oxygen species biosynthetic process	1/ 113	8/ 27400	0.125	0.0325245	1	ENSSSCG00000001906	CYP1A1
1	GO:0042359	BP	vitamin D metabolic process	1/ 113	8/ 27400	0.125	0.0325245	1	ENSSSCG00000040746	LRP2
1	GO:2000064	BP	regulation of cortisol biosynthetic process	1/ 113	8/ 27400	0.125	0.0325245	1	ENSSSCG00000013401	DKK3
1	GO:0042428	BP	serotonin metabolic process	1/ 113	8/ 27400	0.125	0.0325245	1	ENSSSCG00000016941	RNF180
1	GO:0051917	BP	regulation of fibrinolysis	1/ 113	8/ 27400	0.125	0.0325245	1	ENSSSCG00000025698	SERPINE1
2	GO:0001906	BP	cell killing	2/ 113	71/ 27400	0.028169	0.0348308	1	ENSSSCG00000007308;ENSSSCG00000032857	ROMO1;S100A12
2	GO:0032677	BP	regulation of interleukin-8 production	2/ 113	71/ 27400	0.028169	0.0348308	1	ENSSSCG00000022447;ENSSSCG00000025698	F3;SERPINE1
2	GO:0006576	BP	biogenic amine metabolic process	2/ 113	71/ 27400	0.028169	0.0348308	1	ENSSSCG00000016941;ENSSSCG00000003192	RNF180;IL4I1
2	GO:0050829	BP	defense response to Gram-negative bacterium	2/ 113	71/ 27400	0.028169	0.0348308	1	ENSSSCG00000007308;ENSSSCG00000025698	ROMO1;SERPINE1
3	GO:0071363	BP	cellular response to growth factor stimulus	3/ 113	173/ 27400	0.017341	0.0349618	1	ENSSSCG00000017723;ENSSSCG00000010461;ENSSSCG00000017705	CCL2;ANKRD1;CCL5
2	GO:0015833	BP	peptide transport	2/ 113	72/ 27400	0.0277778	0.0357313	1	ENSSSCG00000009919;ENSSSCG00000006590	HNF1A;S100A8
2	GO:0009062	BP	fatty acid catabolic process	2/ 113	72/ 27400	0.0277778	0.0357313	1	ENSSSCG00000061624;ENSSSCG00000024872	MTLN;CPT1C
1	GO:0090280	BP	positive regulation of calcium ion import	1/ 113	9/ 27400	0.111111	0.0365156	1	ENSSSCG00000017723	CCL2
1	GO:0061154	BP	endothelial tube morphogenesis	1/ 113	9/ 27400	0.111111	0.0365156	1	ENSSSCG00000043781	RHOB
1	GO:0003159	BP	morphogenesis of an endothelium	1/ 113	9/ 27400	0.111111	0.0365156	1	ENSSSCG00000043781	RHOB
1	GO:0070099	BP	regulation of chemokine-mediated signaling pathway	1/ 113	9/ 27400	0.111111	0.0365156	1	ENSSSCG00000017705	CCL5
1	GO:0048251	BP	elastic fiber assembly	1/ 113	9/ 27400	0.111111	0.0365156	1	ENSSSCG00000008557	EMILIN1
1	GO:0045161	BP	neuronal ion channel clustering	1/ 113	9/ 27400	0.111111	0.0365156	1	ENSSSCG00000015445	NRCAM
1	GO:0030948	BP	negative regulation of vascular endothelial growth factor receptor signaling pathway	1/ 113	9/ 27400	0.111111	0.0365156	1	ENSSSCG00000008557	EMILIN1
1	GO:0070486	BP	leukocyte aggregation	1/ 113	9/ 27400	0.111111	0.0365156	1	ENSSSCG00000006590	S100A8
1	GO:0038180	BP	nerve growth factor signaling pathway	1/ 113	9/ 27400	0.111111	0.0365156	1	ENSSSCG00000038055	CORO1A
1	GO:1901160	BP	primary amino compound metabolic process	1/ 113	9/ 27400	0.111111	0.0365156	1	ENSSSCG00000016941	RNF180
1	GO:0060068	BP	vagina development	1/ 113	9/ 27400	0.111111	0.0365156	1	ENSSSCG00000040746	LRP2
1	GO:0032353	BP	negative regulation of hormone biosynthetic process	1/ 113	9/ 27400	0.111111	0.0365156	1	ENSSSCG00000013401	DKK3
1	GO:1900246	BP	positive regulation of RIG-I signaling pathway	1/ 113	9/ 27400	0.111111	0.0365156	1	ENSSSCG00000009921	OASL
1	GO:0009211	BP	pyrimidine deoxyribonucleoside triphosphate metabolic process	1/ 113	9/ 27400	0.111111	0.0365156	1	ENSSSCG00000008647	CMPK2
1	GO:0009404	BP	toxin metabolic process	1/ 113	9/ 27400	0.111111	0.0365156	1	ENSSSCG00000001906	CYP1A1
1	GO:1902931	BP	negative regulation of alcohol biosynthetic process	1/ 113	9/ 27400	0.111111	0.0365156	1	ENSSSCG00000013401	DKK3
2	GO:0032729	BP	positive regulation of type II interferon production	2/ 113	73/ 27400	0.0273973	0.0366409	1	ENSSSCG00000039300;ENSSSCG00000040575	IL27;ISG15
4	GO:0002697	BP	regulation of immune effector process	4/ 113	303/ 27400	0.0132013	0.0369909	1	ENSSSCG00000039300;ENSSSCG00000003192;ENSSSCG00000025560;ENSSSCG00000002719	IL27;IL4I1;PGLYRP2;EXOSC6
3	GO:0008202	BP	steroid metabolic process	3/ 113	178/ 27400	0.0168539	0.0375483	1	ENSSSCG00000040746;ENSSSCG00000001906;ENSSSCG00000009919	LRP2;CYP1A1;HNF1A
2	GO:0018958	BP	phenol-containing compound metabolic process	2/ 113	74/ 27400	0.027027	0.0375592	1	ENSSSCG00000004678;ENSSSCG00000016941	DUOX2;RNF180
2	GO:0034440	BP	lipid oxidation	2/ 113	74/ 27400	0.027027	0.0375592	1	ENSSSCG00000061624;ENSSSCG00000024872	MTLN;CPT1C
2	GO:0051650	BP	establishment of vesicle localization	2/ 113	75/ 27400	0.0266667	0.0384864	1	ENSSSCG00000054177;ENSSSCG00000054901	;
2	GO:2001237	BP	negative regulation of extrinsic apoptotic signaling pathway	2/ 113	75/ 27400	0.0266667	0.0384864	1	ENSSSCG00000034570;ENSSSCG00000025698	IFI6;SERPINE1
2	GO:0045582	BP	positive regulation of T cell differentiation	2/ 113	75/ 27400	0.0266667	0.0384864	1	ENSSSCG00000027855;ENSSSCG00000003192	SOCS1;IL4I1
1	GO:0003139	BP	secondary heart field specification	1/ 113	10/ 27400	0.1	0.0404904	1	ENSSSCG00000040746	LRP2
1	GO:0046618	BP	xenobiotic export from cell	1/ 113	10/ 27400	0.1	0.0404904	1	ENSSSCG00000037547	SLC17A3
1	GO:0002864	BP	regulation of acute inflammatory response to antigenic stimulus	1/ 113	10/ 27400	0.1	0.0404904	1	ENSSSCG00000017466	CCR7
1	GO:0034112	BP	positive regulation of homotypic cell-cell adhesion	1/ 113	10/ 27400	0.1	0.0404904	1	ENSSSCG00000017705	CCL5
1	GO:0033629	BP	negative regulation of cell adhesion mediated by integrin	1/ 113	10/ 27400	0.1	0.0404904	1	ENSSSCG00000025698	SERPINE1
1	GO:0042136	BP	neurotransmitter biosynthetic process	1/ 113	10/ 27400	0.1	0.0404904	1	ENSSSCG00000001419	SLC44A4
1	GO:2000402	BP	negative regulation of lymphocyte migration	1/ 113	10/ 27400	0.1	0.0404904	1	ENSSSCG00000017723	CCL2
1	GO:0042532	BP	negative regulation of tyrosine phosphorylation of STAT protein	1/ 113	10/ 27400	0.1	0.0404904	1	ENSSSCG00000027855	SOCS1
1	GO:0045060	BP	negative thymic T cell selection	1/ 113	10/ 27400	0.1	0.0404904	1	ENSSSCG00000017466	CCR7
1	GO:0060977	BP	coronary vasculature morphogenesis	1/ 113	10/ 27400	0.1	0.0404904	1	ENSSSCG00000040746	LRP2
1	GO:0031946	BP	regulation of glucocorticoid biosynthetic process	1/ 113	10/ 27400	0.1	0.0404904	1	ENSSSCG00000013401	DKK3
1	GO:0006527	BP	arginine catabolic process	1/ 113	10/ 27400	0.1	0.0404904	1	ENSSSCG00000040735	DDAH1
1	GO:0032351	BP	negative regulation of hormone metabolic process	1/ 113	10/ 27400	0.1	0.0404904	1	ENSSSCG00000013401	DKK3
1	GO:0033632	BP	regulation of cell-cell adhesion mediated by integrin	1/ 113	10/ 27400	0.1	0.0404904	1	ENSSSCG00000017705	CCL5
2	GO:0007417	BP	central nervous system development	2/ 113	78/ 27400	0.025641	0.0413199	1	ENSSSCG00000031380;ENSSSCG00000015445	MARCKSL1;NRCAM
3	GO:0062197	BP	cellular response to chemical stress	3/ 113	185/ 27400	0.0162162	0.0413297	1	ENSSSCG00000002383;ENSSSCG00000043781;ENSSSCG00000007308	FOS;RHOB;ROMO1
4	GO:0010720	BP	positive regulation of cell development	4/ 113	315/ 27400	0.0126984	0.0416766	1	ENSSSCG00000003192;ENSSSCG00000027855;ENSSSCG00000040746;ENSSSCG00000002383	IL4I1;SOCS1;LRP2;FOS
12	GO:0032879	BP	regulation of localization	12/ 113	1614/ 27400	0.00743494	0.0426583	1	ENSSSCG00000010461;ENSSSCG00000038055;ENSSSCG00000017705;ENSSSCG00000006590;ENSSSCG00000025698;ENSSSCG00000017723;ENSSSCG00000009919;ENSSSCG00000031478;ENSSSCG00000008978;ENSSSCG00000012536;ENSSSCG00000061624;ENSSSCG00000032474	ANKRD1;CORO1A;CCL5;S100A8;SERPINE1;CCL2;HNF1A;OSTN;CXCL11;PLP1;MTLN;CXCL10
24	GO:0032502	BP	developmental process	24/ 113	3924/ 27400	0.00611621	0.0427287	1	ENSSSCG00000043781;ENSSSCG00000040746;ENSSSCG00000006590;ENSSSCG00000009474;ENSSSCG00000024754;ENSSSCG00000024671;ENSSSCG00000001419;ENSSSCG00000010461;ENSSSCG00000004678;ENSSSCG00000025698;ENSSSCG00000005457;ENSSSCG00000027855;ENSSSCG00000009919;ENSSSCG00000063044;ENSSSCG00000015445;ENSSSCG00000017604;ENSSSCG00000017466;ENSSSCG00000031380;ENSSSCG00000002383;ENSSSCG00000012536;ENSSSCG00000002011;…	RHOB;LRP2;S100A8;SCEL;BBS9;WNT9A;SLC44A4;ANKRD1;DUOX2;SERPINE1;;SOCS1;HNF1A;;NRCAM;HLF;CCR7;MARCKSL1;FOS;PLP1;CPNE6;DKK3;;EMILIN1
2	GO:0046634	BP	regulation of alpha-beta T cell activation	2/ 113	80/ 27400	0.025	0.0432514	1	ENSSSCG00000039300;ENSSSCG00000027855	IL27;SOCS1
6	GO:0048646	BP	anatomical structure formation involved in morphogenesis	6/ 113	620/ 27400	0.00967742	0.0436142	1	ENSSSCG00000043781;ENSSSCG00000040746;ENSSSCG00000025698;ENSSSCG00000009919;ENSSSCG00000015445;ENSSSCG00000001419	RHOB;LRP2;SERPINE1;HNF1A;NRCAM;SLC44A4
2	GO:1901606	BP	alpha-amino acid catabolic process	2/ 113	81/ 27400	0.0246914	0.0442295	1	ENSSSCG00000040735;ENSSSCG00000003192	DDAH1;IL4I1
2	GO:0019882	BP	antigen processing and presentation	2/ 113	81/ 27400	0.0246914	0.0442295	1	ENSSSCG00000041364;ENSSSCG00000052432	;
1	GO:0043383	BP	negative T cell selection	1/ 113	11/ 27400	0.0909091	0.0444489	1	ENSSSCG00000017466	CCR7
1	GO:0032823	BP	regulation of natural killer cell differentiation	1/ 113	11/ 27400	0.0909091	0.0444489	1	ENSSSCG00000025560	PGLYRP2
1	GO:0010820	BP	positive regulation of T cell chemotaxis	1/ 113	11/ 27400	0.0909091	0.0444489	1	ENSSSCG00000017705	CCL5
1	GO:1901203	BP	positive regulation of extracellular matrix assembly	1/ 113	11/ 27400	0.0909091	0.0444489	1	ENSSSCG00000008557	EMILIN1
1	GO:0002863	BP	positive regulation of inflammatory response to antigenic stimulus	1/ 113	11/ 27400	0.0909091	0.0444489	1	ENSSSCG00000017466	CCR7
1	GO:0043691	BP	reverse cholesterol transport	1/ 113	11/ 27400	0.0909091	0.0444489	1	ENSSSCG00000009919	HNF1A
1	GO:0046325	BP	negative regulation of glucose import	1/ 113	11/ 27400	0.0909091	0.0444489	1	ENSSSCG00000031478	OSTN
1	GO:0046940	BP	nucleoside monophosphate phosphorylation	1/ 113	11/ 27400	0.0909091	0.0444489	1	ENSSSCG00000008647	CMPK2
1	GO:0070914	BP	UV-damage excision repair	1/ 113	11/ 27400	0.0909091	0.0444489	1	ENSSSCG00000053280	H2AC6
1	GO:1900426	BP	positive regulation of defense response to bacterium	1/ 113	11/ 27400	0.0909091	0.0444489	1	ENSSSCG00000008557	EMILIN1
1	GO:0031943	BP	regulation of glucocorticoid metabolic process	1/ 113	11/ 27400	0.0909091	0.0444489	1	ENSSSCG00000013401	DKK3
1	GO:0003128	BP	heart field specification	1/ 113	11/ 27400	0.0909091	0.0444489	1	ENSSSCG00000040746	LRP2
1	GO:0032060	BP	bleb assembly	1/ 113	11/ 27400	0.0909091	0.0444489	1	ENSSSCG00000005457
1	GO:0048246	BP	macrophage chemotaxis	1/ 113	11/ 27400	0.0909091	0.0444489	1	ENSSSCG00000017723	CCL2
4	GO:0010035	BP	response to inorganic substance	4/ 113	323/ 27400	0.0123839	0.0449792	1	ENSSSCG00000043781;ENSSSCG00000002011;ENSSSCG00000002383;ENSSSCG00000031616	RHOB;CPNE6;FOS;FOSB
5	GO:0050778	BP	positive regulation of immune response	5/ 113	469/ 27400	0.010661	0.045054	1	ENSSSCG00000057240;ENSSSCG00000060530;ENSSSCG00000002719;ENSSSCG00000017466;ENSSSCG00000009921	IL28B;C1R;EXOSC6;CCR7;OASL
3	GO:0048732	BP	gland development	3/ 113	192/ 27400	0.015625	0.045296	1	ENSSSCG00000004678;ENSSSCG00000009919;ENSSSCG00000013401	DUOX2;HNF1A;DKK3
3	GO:0001525	BP	angiogenesis	3/ 113	193/ 27400	0.015544	0.0458775	1	ENSSSCG00000043781;ENSSSCG00000015445;ENSSSCG00000025698	RHOB;NRCAM;SERPINE1
3	GO:0070848	BP	response to growth factor	3/ 113	193/ 27400	0.015544	0.0458775	1	ENSSSCG00000017723;ENSSSCG00000010461;ENSSSCG00000017705	CCL2;ANKRD1;CCL5
4	GO:0030162	BP	regulation of proteolysis	4/ 113	326/ 27400	0.0122699	0.0462545	1	ENSSSCG00000016941;ENSSSCG00000034570;ENSSSCG00000025698;ENSSSCG00000022447	RNF180;IFI6;SERPINE1;F3
6	GO:0008285	BP	negative regulation of cell population proliferation	6/ 113	630/ 27400	0.00952381	0.0464987	1	ENSSSCG00000017723;ENSSSCG00000005457;ENSSSCG00000053280;ENSSSCG00000003192;ENSSSCG00000024671;ENSSSCG00000040735	CCL2;;H2AC6;IL4I1;WNT9A;DDAH1
3	GO:0030099	BP	myeloid cell differentiation	3/ 113	195/ 27400	0.0153846	0.0470518	1	ENSSSCG00000027855;ENSSSCG00000002383;ENSSSCG00000017466	SOCS1;FOS;CCR7
2	GO:1904035	BP	regulation of epithelial cell apoptotic process	2/ 113	84/ 27400	0.0238095	0.047213	1	ENSSSCG00000017723;ENSSSCG00000025698	CCL2;SERPINE1
2	GO:1902106	BP	negative regulation of leukocyte differentiation	2/ 113	84/ 27400	0.0238095	0.047213	1	ENSSSCG00000027855;ENSSSCG00000025560	SOCS1;PGLYRP2
2	GO:0010631	BP	epithelial cell migration	2/ 113	85/ 27400	0.0235294	0.0482235	1	ENSSSCG00000038055;ENSSSCG00000032857	CORO1A;S100A12
1	GO:0051873	BP	killing by host of symbiont cells	1/ 113	12/ 27400	0.0833333	0.0483913	1	ENSSSCG00000007308	ROMO1
1	GO:0006620	BP	post-translational protein targeting to endoplasmic reticulum membrane	1/ 113	12/ 27400	0.0833333	0.0483913	1	ENSSSCG00000040575	ISG15
1	GO:0006919	BP	activation of cysteine-type endopeptidase activity involved in apoptotic process	1/ 113	12/ 27400	0.0833333	0.0483913	1	ENSSSCG00000022447	F3
1	GO:0009133	BP	nucleoside diphosphate biosynthetic process	1/ 113	12/ 27400	0.0833333	0.0483913	1	ENSSSCG00000008647	CMPK2
1	GO:0044321	BP	response to leptin	1/ 113	12/ 27400	0.0833333	0.0483913	1	ENSSSCG00000040746	LRP2
1	GO:1900747	BP	negative regulation of vascular endothelial growth factor signaling pathway	1/ 113	12/ 27400	0.0833333	0.0483913	1	ENSSSCG00000008557	EMILIN1
1	GO:0098868	BP	bone growth	1/ 113	12/ 27400	0.0833333	0.0483913	1	ENSSSCG00000031478	OSTN
1	GO:0036336	BP	dendritic cell migration	1/ 113	12/ 27400	0.0833333	0.0483913	1	ENSSSCG00000017466	CCR7
1	GO:0009437	BP	carnitine metabolic process	1/ 113	12/ 27400	0.0833333	0.0483913	1	ENSSSCG00000024872	CPT1C
1	GO:2001185	BP	regulation of CD8-positive, alpha-beta T cell activation	1/ 113	12/ 27400	0.0833333	0.0483913	1	ENSSSCG00000027855	SOCS1
1	GO:1903054	BP	negative regulation of extracellular matrix organization	1/ 113	12/ 27400	0.0833333	0.0483913	1	ENSSSCG00000008557	EMILIN1
1	GO:0006488	BP	dolichol-linked oligosaccharide biosynthetic process	1/ 113	12/ 27400	0.0833333	0.0483913	1	ENSSSCG00000059772
1	GO:0098974	BP	postsynaptic actin cytoskeleton organization	1/ 113	12/ 27400	0.0833333	0.0483913	1	ENSSSCG00000002011	CPNE6
1	GO:0036065	BP	fucosylation	1/ 113	12/ 27400	0.0833333	0.0483913	1	ENSSSCG00000035523	FUT11
1	GO:0032291	BP	axon ensheathment in central nervous system	1/ 113	12/ 27400	0.0833333	0.0483913	1	ENSSSCG00000012536	PLP1
1	GO:0002675	BP	positive regulation of acute inflammatory response	1/ 113	12/ 27400	0.0833333	0.0483913	1	ENSSSCG00000017466	CCR7
1	GO:0070234	BP	positive regulation of T cell apoptotic process	1/ 113	12/ 27400	0.0833333	0.0483913	1	ENSSSCG00000017705	CCL5
1	GO:0022010	BP	central nervous system myelination	1/ 113	12/ 27400	0.0833333	0.0483913	1	ENSSSCG00000012536	PLP1
1	GO:0006388	BP	tRNA splicing, via endonucleolytic cleavage and ligation	1/ 113	12/ 27400	0.0833333	0.0483913	1	ENSSSCG00000011580	TSEN2
3	GO:1902074	BP	response to salt	3/ 113	198/ 27400	0.0151515	0.0488409	1	ENSSSCG00000002011;ENSSSCG00000002383;ENSSSCG00000031616	CPNE6;FOS;FOSB
2	GO:0034341	BP	response to type II interferon	2/ 113	86/ 27400	0.0232558	0.0492418	1	ENSSSCG00000017723;ENSSSCG00000017705	CCL2;CCL5
2	GO:0051648	BP	vesicle localization	2/ 113	86/ 27400	0.0232558	0.0492418	1	ENSSSCG00000054177;ENSSSCG00000054901	;
2	GO:0045639	BP	positive regulation of myeloid cell differentiation	2/ 113	86/ 27400	0.0232558	0.0492418	1	ENSSSCG00000040575;ENSSSCG00000002383	ISG15;FOS
25	GO:0048523	BP	negative regulation of cellular process	25/ 113	4207/ 27400	0.00594248	0.0499366	1	ENSSSCG00000043781;ENSSSCG00000040746;ENSSSCG00000053280;ENSSSCG00000002908;ENSSSCG00000003192;ENSSSCG00000024671;ENSSSCG00000010461;ENSSSCG00000022128;ENSSSCG00000025698;ENSSSCG00000005457;ENSSSCG00000027855;ENSSSCG00000014041;ENSSSCG00000031478;ENSSSCG00000017466;ENSSSCG00000037358;ENSSSCG00000025560;ENSSSCG00000034570;ENSSSCG00000038055;ENSSSCG00000017705;ENSSSCG00000013401;ENSSSCG00000017723;…	RHOB;LRP2;H2AC6;ZBTB32;IL4I1;WNT9A;ANKRD1;MXI1;SERPINE1;;SOCS1;MXD3;OSTN;CCR7;;PGLYRP2;IFI6;CORO1A;CCL5;DKK3;CCL2;ISG15;EMILIN1;DDAH1;CXCL10
3	GO:0098802	CC	plasma membrane signaling receptor complex	3/ 113	157/ 27400	0.0191083	0.0273342	1	ENSSSCG00000008557;ENSSSCG00000012536;ENSSSCG00000024872	EMILIN1;PLP1;CPT1C
1	GO:1904090	CC	peptidase inhibitor complex	1/ 113	7/ 27400	0.142857	0.028517	1	ENSSSCG00000025698	SERPINE1
1	GO:0098637	CC	protein complex involved in cell-matrix adhesion	1/ 113	8/ 27400	0.125	0.0325245	1	ENSSSCG00000008557	EMILIN1
4	GO:0016324	CC	apical plasma membrane	4/ 113	292/ 27400	0.0136986	0.0329781	1	ENSSSCG00000004678;ENSSSCG00000040746;ENSSSCG00000037547;ENSSSCG00000001419	DUOX2;LRP2;SLC17A3;SLC44A4
10	GO:0098588	CC	bounding membrane of organelle	10/ 113	1229/ 27400	0.0081367	0.0362313	1	ENSSSCG00000043781;ENSSSCG00000035523;ENSSSCG00000038055;ENSSSCG00000024872;ENSSSCG00000003192;ENSSSCG00000024754;ENSSSCG00000041364;ENSSSCG00000040359;ENSSSCG00000024166;ENSSSCG00000052432	RHOB;FUT11;CORO1A;CPT1C;IL4I1;BBS9;;GOLGA7B;SLC2A6;
1	GO:0034464	CC	BBSome	1/ 113	9/ 27400	0.111111	0.0365156	1	ENSSSCG00000024754	BBS9
1	GO:1905286	CC	serine-type peptidase complex	1/ 113	9/ 27400	0.111111	0.0365156	1	ENSSSCG00000022447	F3
49	GO:0043227	CC	membrane-bounded organelle	49/ 113	9300/ 27400	0.00526882	0.0366928	1	ENSSSCG00000011580;ENSSSCG00000040746;ENSSSCG00000043781;ENSSSCG00000005457;ENSSSCG00000053280;ENSSSCG00000002719;ENSSSCG00000003192;ENSSSCG00000024754;ENSSSCG00000031616;ENSSSCG00000061624;ENSSSCG00000006372;ENSSSCG00000062160;ENSSSCG00000008647;ENSSSCG00000010461;ENSSSCG00000004678;ENSSSCG00000016451;ENSSSCG00000012993;ENSSSCG00000025698;ENSSSCG00000060759;ENSSSCG00000007308;ENSSSCG00000009919;…	TSEN2;LRP2;RHOB;;H2AC6;EXOSC6;IL4I1;BBS9;FOSB;MTLN;ARHGAP30;H2BC18;CMPK2;ANKRD1;DUOX2;;SLC25A45;SERPINE1;;ROMO1;HNF1A;;S100A12;HLF;CCR7;;;CPT1C;;;H2BC26;HSPA6;ZBTB32;H2BC5;PET100;CPNE6;IFI6;FUT11;CORO1A;;;;CYP1A1;;CDKL4;SIVA1;FOS;;NEURL3
5	GO:0098552	CC	side of membrane	5/ 113	464/ 27400	0.0107759	0.0433744	1	ENSSSCG00000041364;ENSSSCG00000032474;ENSSSCG00000040746;ENSSSCG00000052432;ENSSSCG00000017466	;CXCL10;LRP2;;CCR7
1	GO:0002178	CC	palmitoyltransferase complex	1/ 113	11/ 27400	0.0909091	0.0444489	1	ENSSSCG00000040359	GOLGA7B
2	GO:0045177	CC	apical part of cell	2/ 113	83/ 27400	0.0240964	0.0462104	1	ENSSSCG00000004678;ENSSSCG00000040746	DUOX2;LRP2
1	GO:0043020	CC	NADPH oxidase complex	1/ 113	12/ 27400	0.0833333	0.0483913	1	ENSSSCG00000004678	DUOX2
1	GO:0045334	CC	clathrin-coated endocytic vesicle	1/ 113	12/ 27400	0.0833333	0.0483913	1	ENSSSCG00000002011	CPNE6
1	GO:0031995	MF	insulin-like growth factor II binding	1/ 113	7/ 27400	0.142857	0.028517	1	ENSSSCG00000017472	IGFBP4
1	GO:0032036	MF	myosin heavy chain binding	1/ 113	7/ 27400	0.142857	0.028517	1	ENSSSCG00000038055	CORO1A
1	GO:0015234	MF	thiamine transmembrane transporter activity	1/ 113	7/ 27400	0.142857	0.028517	1	ENSSSCG00000001419	SLC44A4
2	GO:0048306	MF	calcium-dependent protein binding	2/ 113	66/ 27400	0.030303	0.0304659	1	ENSSSCG00000006590;ENSSSCG00000032857	S100A8;S100A12
1	GO:0019911	MF	structural constituent of myelin sheath	1/ 113	8/ 27400	0.125	0.0325245	1	ENSSSCG00000012536	PLP1
1	GO:0015143	MF	urate transmembrane transporter activity	1/ 113	8/ 27400	0.125	0.0325245	1	ENSSSCG00000037547	SLC17A3
1	GO:0031432	MF	titin binding	1/ 113	8/ 27400	0.125	0.0325245	1	ENSSSCG00000010461	ANKRD1
1	GO:0008391	MF	arachidonic acid monooxygenase activity	1/ 113	8/ 27400	0.125	0.0325245	1	ENSSSCG00000001906	CYP1A1
1	GO:0016174	MF	NAD(P)H oxidase H2O2-forming activity	1/ 113	8/ 27400	0.125	0.0325245	1	ENSSSCG00000004678	DUOX2
1	GO:0019534	MF	toxin transmembrane transporter activity	1/ 113	8/ 27400	0.125	0.0325245	1	ENSSSCG00000037547	SLC17A3
2	GO:0046332	MF	SMAD binding	2/ 113	70/ 27400	0.0285714	0.0339393	1	ENSSSCG00000010461;ENSSSCG00000002383	ANKRD1;FOS
1	GO:0120250	MF	fatty acid omega-hydroxylase activity	1/ 113	9/ 27400	0.111111	0.0365156	1	ENSSSCG00000001906	CYP1A1
1	GO:0102033	MF	long-chain fatty acid omega-hydroxylase activity	1/ 113	9/ 27400	0.111111	0.0365156	1	ENSSSCG00000001906	CYP1A1
1	GO:0035727	MF	lysophosphatidic acid binding	1/ 113	9/ 27400	0.111111	0.0365156	1	ENSSSCG00000005457
3	GO:0005539	MF	glycosaminoglycan binding	3/ 113	177/ 27400	0.0169492	0.0370234	1	ENSSSCG00000025560;ENSSSCG00000032474;ENSSSCG00000008978	PGLYRP2;CXCL10;CXCL11
1	GO:0098634	MF	cell-matrix adhesion mediator activity	1/ 113	10/ 27400	0.1	0.0404904	1	ENSSSCG00000008557	EMILIN1
1	GO:0016175	MF	superoxide-generating NAD(P)H oxidase activity	1/ 113	10/ 27400	0.1	0.0404904	1	ENSSSCG00000004678	DUOX2
1	GO:0048019	MF	receptor antagonist activity	1/ 113	10/ 27400	0.1	0.0404904	1	ENSSSCG00000017705	CCL5
1	GO:0031994	MF	insulin-like growth factor I binding	1/ 113	11/ 27400	0.0909091	0.0444489	1	ENSSSCG00000017472	IGFBP4
1	GO:0016813	MF	hydrolase activity, acting on carbon-nitrogen (but not peptide) bonds, in linear amidines	1/ 113	11/ 27400	0.0909091	0.0444489	1	ENSSSCG00000040735	DDAH1
3	GO:0016758	MF	hexosyltransferase activity	3/ 113	196/ 27400	0.0153061	0.0476445	1	ENSSSCG00000059772;ENSSSCG00000035523;ENSSSCG00000009796	;FUT11;LRRC43
2	GO:0004896	MF	cytokine receptor activity	2/ 113	85/ 27400	0.0235294	0.0482235	1	ENSSSCG00000017466;ENSSSCG00000007816	CCR7;IL21R
1	GO:0015562	MF	efflux transmembrane transporter activity	1/ 113	12/ 27400	0.0833333	0.0483913	1	ENSSSCG00000037547	SLC17A3
1	GO:0016894	MF	endonuclease activity, active with either ribo- or deoxyribonucleic acids and producing 3'-phosphomonoesters	1/ 113	12/ 27400	0.0833333	0.0483913	1	ENSSSCG00000011580	TSEN2
1	GO:0008417	MF	fucosyltransferase activity	1/ 113	12/ 27400	0.0833333	0.0483913	1	ENSSSCG00000035523	FUT11
1	GO:0008131	MF	primary amine oxidase activity	1/ 113	12/ 27400	0.0833333	0.0483913	1	ENSSSCG00000003192	IL4I1
1	GO:0046935	MF	1-phosphatidylinositol-3-kinase regulator activity	1/ 113	12/ 27400	0.0833333	0.0483913	1	ENSSSCG00000027855	SOCS1
1	GO:1901474	MF	azole transmembrane transporter activity	1/ 113	12/ 27400	0.0833333	0.0483913	1	ENSSSCG00000001419	SLC44A4

## Sheet: SP600125 vs NC 24h KEGG
Number	Pathway ID	Description	Database	Ratio_in_study	Ratio_in_pop	Rich factor	Pvalue	Padjust	First Category	Second Category	Gene_ids	Gene_names
11	map05034	Alcoholism	KEGG PATHWAY	11/ 99	209/ 21591	0.0526316	3.21722e-09	5.63013e-07	Human Diseases	Substance dependence	ENSSSCG00000047083|ENSSSCG00000054633|ENSSSCG00000021411|ENSSSCG00000060759|ENSSSCG00000053280|ENSSSCG00000061158|ENSSSCG00000031616|ENSSSCG00000044013|ENSSSCG00000056711|ENSSSCG00000062160|ENSSSCG00000041356	;;H2BC5;;H2AC6;H2BC26;FOSB;;;H2BC18;
10	map05203	Viral carcinogenesis	KEGG PATHWAY	10/ 99	222/ 21591	0.045045	7.56412e-08	6.6186e-06	Human Diseases	Cancer: overview	ENSSSCG00000047083|ENSSSCG00000054633|ENSSSCG00000060759|ENSSSCG00000061158|ENSSSCG00000021411|ENSSSCG00000041364|ENSSSCG00000044013|ENSSSCG00000056711|ENSSSCG00000062160|ENSSSCG00000052432	;;;H2BC26;H2BC5;;;;H2BC18;
9	map04060	Cytokine-cytokine receptor interaction	KEGG PATHWAY	9/ 99	343/ 21591	0.0262391	2.8625e-05	0.00166979	Environmental Information Processing	Signaling molecules and interaction	ENSSSCG00000017705|ENSSSCG00000007816|ENSSSCG00000017723|ENSSSCG00000059646|ENSSSCG00000032474|ENSSSCG00000008978|ENSSSCG00000039300|ENSSSCG00000057240|ENSSSCG00000017466	CCL5;IL21R;CCL2;TNFSF15;CXCL10;CXCL11;IL27;IL28B;CCR7
5	map04061	Viral protein interaction with cytokine and cytokine receptor	KEGG PATHWAY	5/ 99	89/ 21591	0.0561798	5.60192e-05	0.00245084	Environmental Information Processing	Signaling molecules and interaction	ENSSSCG00000017723|ENSSSCG00000017705|ENSSSCG00000032474|ENSSSCG00000008978|ENSSSCG00000017466	CCL2;CCL5;CXCL10;CXCL11;CCR7
5	map04657	IL-17 signaling pathway	KEGG PATHWAY	5/ 99	100/ 21591	0.05	9.76497e-05	0.00341774	Organismal Systems	Immune system	ENSSSCG00000017723|ENSSSCG00000032474|ENSSSCG00000002383|ENSSSCG00000031616|ENSSSCG00000006590	CCL2;CXCL10;FOS;FOSB;S100A8
6	map05417	Lipid and atherosclerosis	KEGG PATHWAY	6/ 99	252/ 21591	0.0238095	0.00107951	0.0314857	Human Diseases	Cardiovascular disease	ENSSSCG00000017705|ENSSSCG00000017723|ENSSSCG00000047932|ENSSSCG00000002383|ENSSSCG00000057024|ENSSSCG00000001906	CCL5;CCL2;HSPA6;FOS;PPP3CC;CYP1A1
11	map05322	Systemic lupus erythematosus	KEGG PATHWAY	11/ 99	874/ 21591	0.0125858	0.00220544	0.0428836	Human Diseases	Immune disease	ENSSSCG00000047083|ENSSSCG00000054633|ENSSSCG00000060759|ENSSSCG00000053280|ENSSSCG00000060530|ENSSSCG00000061158|ENSSSCG00000021411|ENSSSCG00000044013|ENSSSCG00000056711|ENSSSCG00000062160|ENSSSCG00000041356	;;;H2AC6;C1R;H2BC26;H2BC5;;;H2BC18;
4	map04668	TNF signaling pathway	KEGG PATHWAY	4/ 99	123/ 21591	0.0325203	0.00248835	0.0435462	Environmental Information Processing	Signal transduction	ENSSSCG00000017723|ENSSSCG00000002383|ENSSSCG00000017705|ENSSSCG00000032474	CCL2;FOS;CCL5;CXCL10
4	map04620	Toll-like receptor signaling pathway	KEGG PATHWAY	4/ 99	117/ 21591	0.034188	0.00207488	0.045388	Organismal Systems	Immune system	ENSSSCG00000002383|ENSSSCG00000017705|ENSSSCG00000032474|ENSSSCG00000008978	FOS;CCL5;CXCL10;CXCL11
5	map04062	Chemokine signaling pathway	KEGG PATHWAY	5/ 99	193/ 21591	0.0259067	0.00196572	0.049143	Organismal Systems	Immune system	ENSSSCG00000017723|ENSSSCG00000032474|ENSSSCG00000017705|ENSSSCG00000008978|ENSSSCG00000017466	CCL2;CXCL10;CCL5;CXCL11;CCR7
3	map05031	Amphetamine addiction	KEGG PATHWAY	3/ 99	73/ 21591	0.0410959	0.00461048	0.0733485	Human Diseases	Substance dependence	ENSSSCG00000057024|ENSSSCG00000002383|ENSSSCG00000031616	PPP3CC;FOS;FOSB
4	map04380	Osteoclast differentiation	KEGG PATHWAY	4/ 99	150/ 21591	0.0266667	0.00505623	0.0737366	Organismal Systems	Development and regeneration	ENSSSCG00000057024|ENSSSCG00000027855|ENSSSCG00000002383|ENSSSCG00000031616	PPP3CC;SOCS1;FOS;FOSB
3	map04610	Complement and coagulation cascades	KEGG PATHWAY	3/ 99	86/ 21591	0.0348837	0.00726851	0.0794994	Organismal Systems	Immune system	ENSSSCG00000022447|ENSSSCG00000060530|ENSSSCG00000025698	F3;C1R;SERPINE1
4	map04659	Th17 cell differentiation	KEGG PATHWAY	4/ 99	166/ 21591	0.0240964	0.00720339	0.0840395	Organismal Systems	Immune system	ENSSSCG00000057024|ENSSSCG00000039300|ENSSSCG00000002383|ENSSSCG00000007816	PPP3CC;IL27;FOS;IL21R
4	map04218	Cellular senescence	KEGG PATHWAY	4/ 99	173/ 21591	0.0231214	0.00830662	0.0855093	Cellular Processes	Cell growth and death	ENSSSCG00000057024|ENSSSCG00000041364|ENSSSCG00000025698|ENSSSCG00000052432	PPP3CC;;SERPINE1;
5	map05163	Human cytomegalovirus infection	KEGG PATHWAY	5/ 99	262/ 21591	0.019084	0.0071802	0.0897524	Human Diseases	Infectious disease: viral	ENSSSCG00000057024|ENSSSCG00000017723|ENSSSCG00000017705|ENSSSCG00000052432|ENSSSCG00000041364	PPP3CC;CCL2;CCL5;;
4	map05142	Chagas disease	KEGG PATHWAY	4/ 99	163/ 21591	0.0245399	0.00676189	0.0910255	Human Diseases	Infectious disease: parasitic	ENSSSCG00000017723|ENSSSCG00000002383|ENSSSCG00000017705|ENSSSCG00000025698	CCL2;FOS;CCL5;SERPINE1
4	map04630	JAK-STAT signaling pathway	KEGG PATHWAY	4/ 99	185/ 21591	0.0216216	0.0104454	0.101553	Environmental Information Processing	Signal transduction	ENSSSCG00000039300|ENSSSCG00000027855|ENSSSCG00000057240|ENSSSCG00000007816	IL27;SOCS1;IL28B;IL21R
3	map04933	AGE-RAGE signaling pathway in diabetic complications	KEGG PATHWAY	3/ 99	117/ 21591	0.025641	0.0166909	0.153732	Human Diseases	Endocrine and metabolic disease	ENSSSCG00000017723|ENSSSCG00000022447|ENSSSCG00000025698	CCL2;F3;SERPINE1
3	map04612	Antigen processing and presentation	KEGG PATHWAY	3/ 99	123/ 21591	0.0243902	0.0190408	0.166607	Organismal Systems	Immune system	ENSSSCG00000041364|ENSSSCG00000047932|ENSSSCG00000052432	;HSPA6;
4	map05167	Kaposi sarcoma-associated herpesvirus infection	KEGG PATHWAY	4/ 99	225/ 21591	0.0177778	0.0200331	0.166942	Human Diseases	Infectious disease: viral	ENSSSCG00000057024|ENSSSCG00000041364|ENSSSCG00000002383|ENSSSCG00000052432	PPP3CC;;FOS;
2	map00380	Tryptophan metabolism	KEGG PATHWAY	2/ 99	49/ 21591	0.0408163	0.0212813	0.169283	Metabolism	Amino acid metabolism	ENSSSCG00000003192|ENSSSCG00000001906	IL4I1;CYP1A1
5	map05165	Human papillomavirus infection	KEGG PATHWAY	5/ 99	356/ 21591	0.0140449	0.024071	0.175518	Human Diseases	Infectious disease: viral	ENSSSCG00000041364|ENSSSCG00000040575|ENSSSCG00000052432|ENSSSCG00000024671|ENSSSCG00000009921	;ISG15;;WNT9A;OASL
2	map04624	Toll and Imd signaling pathway	KEGG PATHWAY	2/ 99	52/ 21591	0.0384615	0.0237843	0.180968	Organismal Systems	Immune system	ENSSSCG00000004678|ENSSSCG00000025560	DUOX2;PGLYRP2
1	map04711	Circadian rhythm - fly	KEGG PATHWAY	1/ 99	11/ 21591	0.0909091	0.0493083	0.239693	Organismal Systems	Environmental adaptation	ENSSSCG00000017604	HLF
2	map04918	Thyroid hormone synthesis	KEGG PATHWAY	2/ 99	77/ 21591	0.025974	0.0487706	0.243853	Organismal Systems	Endocrine system	ENSSSCG00000004678|ENSSSCG00000040746	DUOX2;LRP2
2	map04917	Prolactin signaling pathway	KEGG PATHWAY	2/ 99	76/ 21591	0.0263158	0.0476428	0.24522	Organismal Systems	Endocrine system	ENSSSCG00000027855|ENSSSCG00000002383	SOCS1;FOS
3	map04310	Wnt signaling pathway	KEGG PATHWAY	3/ 99	176/ 21591	0.0170455	0.047326	0.250971	Environmental Information Processing	Signal transduction	ENSSSCG00000057024|ENSSSCG00000011495|ENSSSCG00000024671	PPP3CC;PRICKLE2;WNT9A
4	map05170	Human immunodeficiency virus 1 infection	KEGG PATHWAY	4/ 99	294/ 21591	0.0136054	0.0464405	0.253971	Human Diseases	Infectious disease: viral	ENSSSCG00000057024|ENSSSCG00000041364|ENSSSCG00000002383|ENSSSCG00000052432	PPP3CC;;FOS;
4	map05169	Epstein-Barr virus infection	KEGG PATHWAY	4/ 99	288/ 21591	0.0138889	0.0436254	0.254482	Human Diseases	Infectious disease: viral	ENSSSCG00000041364|ENSSSCG00000040575|ENSSSCG00000032474|ENSSSCG00000052432	;ISG15;CXCL10;
4	map05208	Chemical carcinogenesis - reactive oxygen species	KEGG PATHWAY	4/ 99	288/ 21591	0.0138889	0.0436254	0.254482	Human Diseases	Cancer: overview	ENSSSCG00000002383|ENSSSCG00000001906|ENSSSCG00000003261|ENSSSCG00000052947	FOS;CYP1A1;;GSTA1
10	map04613	Neutrophil extracellular trap formation	KEGG PATHWAY	10/ 99	1224/ 21591	0.00816993	0.0539456	0.255148	Organismal Systems	Immune system	ENSSSCG00000047083|ENSSSCG00000054633|ENSSSCG00000060759|ENSSSCG00000053280|ENSSSCG00000061158|ENSSSCG00000021411|ENSSSCG00000044013|ENSSSCG00000056711|ENSSSCG00000062160|ENSSSCG00000041356	;;;H2AC6;H2BC26;H2BC5;;;H2BC18;
2	map04622	RIG-I-like receptor signaling pathway	KEGG PATHWAY	2/ 99	83/ 21591	0.0240964	0.0557368	0.256682	Organismal Systems	Immune system	ENSSSCG00000040575|ENSSSCG00000032474	ISG15;CXCL10
4	map05166	Human T-cell leukemia virus 1 infection	KEGG PATHWAY	4/ 99	286/ 21591	0.013986	0.0427092	0.257728	Human Diseases	Infectious disease: viral	ENSSSCG00000057024|ENSSSCG00000041364|ENSSSCG00000002383|ENSSSCG00000052432	PPP3CC;;FOS;
3	map05323	Rheumatoid arthritis	KEGG PATHWAY	3/ 99	167/ 21591	0.0179641	0.0415834	0.259896	Human Diseases	Immune disease	ENSSSCG00000017723|ENSSSCG00000002383|ENSSSCG00000017705	CCL2;FOS;CCL5
2	map05133	Pertussis	KEGG PATHWAY	2/ 99	87/ 21591	0.0229885	0.0605631	0.271757	Human Diseases	Infectious disease: bacterial	ENSSSCG00000060530|ENSSSCG00000002383	C1R;FOS
2	map04623	Cytosolic DNA-sensing pathway	KEGG PATHWAY	2/ 99	87/ 21591	0.0229885	0.0605631	0.271757	Organismal Systems	Immune system	ENSSSCG00000017705|ENSSSCG00000032474	CCL5;CXCL10
2	map04115	p53 signaling pathway	KEGG PATHWAY	2/ 99	87/ 21591	0.0229885	0.0605631	0.271757	Cellular Processes	Cell growth and death	ENSSSCG00000031132|ENSSSCG00000025698	SIVA1;SERPINE1
2	map00980	Metabolism of xenobiotics by cytochrome P450	KEGG PATHWAY	2/ 99	70/ 21591	0.0285714	0.0410859	0.27654	Metabolism	Xenobiotics biodegradation and metabolism	ENSSSCG00000001906|ENSSSCG00000052947	CYP1A1;GSTA1
2	map05204	Chemical carcinogenesis - DNA adducts	KEGG PATHWAY	2/ 99	70/ 21591	0.0285714	0.0410859	0.27654	Human Diseases	Cancer: overview	ENSSSCG00000001906|ENSSSCG00000052947	CYP1A1;GSTA1
1	map00400	Phenylalanine, tyrosine and tryptophan biosynthesis	KEGG PATHWAY	1/ 99	9/ 21591	0.111111	0.0405257	0.28368	Metabolism	Amino acid metabolism	ENSSSCG00000003192	IL4I1
2	map05332	Graft-versus-host disease	KEGG PATHWAY	2/ 99	97/ 21591	0.0206186	0.0732179	0.291208	Human Diseases	Immune disease	ENSSSCG00000041364|ENSSSCG00000052432	;
2	map05140	Leishmaniasis	KEGG PATHWAY	2/ 99	95/ 21591	0.0210526	0.0706229	0.294262	Human Diseases	Infectious disease: parasitic	ENSSSCG00000031380|ENSSSCG00000002383	MARCKSL1;FOS
5	map05171	Coronavirus disease - COVID-19	KEGG PATHWAY	5/ 99	486/ 21591	0.0102881	0.0729184	0.296761	Human Diseases	Infectious disease: viral	ENSSSCG00000017723|ENSSSCG00000002383|ENSSSCG00000040575|ENSSSCG00000060530|ENSSSCG00000032474	CCL2;FOS;ISG15;C1R;CXCL10
3	map05207	Chemical carcinogenesis - receptor activation	KEGG PATHWAY	3/ 99	227/ 21591	0.0132159	0.0865674	0.302986	Human Diseases	Cancer: overview	ENSSSCG00000002383|ENSSSCG00000001906|ENSSSCG00000052947	FOS;CYP1A1;GSTA1
2	map04922	Glucagon signaling pathway	KEGG PATHWAY	2/ 99	111/ 21591	0.018018	0.0921952	0.304418	Organismal Systems	Endocrine system	ENSSSCG00000057024|ENSSSCG00000024872	PPP3CC;CPT1C
4	map05020	Prion disease	KEGG PATHWAY	4/ 99	353/ 21591	0.0113314	0.079349	0.308579	Human Diseases	Neurodegenerative disease	ENSSSCG00000057024|ENSSSCG00000047932|ENSSSCG00000017705|ENSSSCG00000003261	PPP3CC;HSPA6;CCL5;
1	map00360	Phenylalanine metabolism	KEGG PATHWAY	1/ 99	21/ 21591	0.047619	0.0920413	0.309754	Metabolism	Amino acid metabolism	ENSSSCG00000003192	IL4I1
2	map05231	Choline metabolism in cancer	KEGG PATHWAY	2/ 99	106/ 21591	0.0188679	0.0852622	0.310852	Human Diseases	Cancer: overview	ENSSSCG00000002383|ENSSSCG00000001419	FOS;SLC44A4
2	map04940	Type I diabetes mellitus	KEGG PATHWAY	2/ 99	106/ 21591	0.0188679	0.0852622	0.310852	Human Diseases	Endocrine and metabolic disease	ENSSSCG00000041364|ENSSSCG00000052432	;
3	map04514	Cell adhesion molecules	KEGG PATHWAY	3/ 99	232/ 21591	0.012931	0.0909819	0.312193	Environmental Information Processing	Signaling molecules and interaction	ENSSSCG00000041364|ENSSSCG00000015445|ENSSSCG00000052432	;NRCAM;
2	map05330	Allograft rejection	KEGG PATHWAY	2/ 99	105/ 21591	0.0190476	0.0838955	0.319168	Human Diseases	Immune disease	ENSSSCG00000041364|ENSSSCG00000052432	;
2	map04662	B cell receptor signaling pathway	KEGG PATHWAY	2/ 99	105/ 21591	0.0190476	0.0838955	0.319168	Organismal Systems	Immune system	ENSSSCG00000057024|ENSSSCG00000002383	PPP3CC;FOS
2	map05145	Toxoplasmosis	KEGG PATHWAY	2/ 99	122/ 21591	0.0163934	0.107992	0.34361	Human Diseases	Infectious disease: parasitic	ENSSSCG00000047932|ENSSSCG00000027855	HSPA6;SOCS1
2	map05320	Autoimmune thyroid disease	KEGG PATHWAY	2/ 99	121/ 21591	0.0165289	0.106527	0.345226	Human Diseases	Immune disease	ENSSSCG00000041364|ENSSSCG00000052432	;
2	map04935	Growth hormone synthesis, secretion and action	KEGG PATHWAY	2/ 99	124/ 21591	0.016129	0.110938	0.34668	Organismal Systems	Endocrine system	ENSSSCG00000027855|ENSSSCG00000002383	SOCS1;FOS
1	map04950	Maturity onset diabetes of the young	KEGG PATHWAY	1/ 99	27/ 21591	0.037037	0.116763	0.358482	Human Diseases	Endocrine and metabolic disease	ENSSSCG00000009919	HNF1A
3	map04144	Endocytosis	KEGG PATHWAY	3/ 99	271/ 21591	0.0110701	0.128412	0.387449	Cellular Processes	Transport and catabolism	ENSSSCG00000041364|ENSSSCG00000047932|ENSSSCG00000052432	;HSPA6;
2	map05235	PD-L1 expression and PD-1 checkpoint pathway in cancer	KEGG PATHWAY	2/ 99	143/ 21591	0.013986	0.13989	0.401325	Human Diseases	Cancer: overview	ENSSSCG00000057024|ENSSSCG00000002383	PPP3CC;FOS
2	map04658	Th1 and Th2 cell differentiation	KEGG PATHWAY	2/ 99	142/ 21591	0.0140845	0.138327	0.410293	Organismal Systems	Immune system	ENSSSCG00000057024|ENSSSCG00000002383	PPP3CC;FOS
2	map04728	Dopaminergic synapse	KEGG PATHWAY	2/ 99	142/ 21591	0.0140845	0.138327	0.410293	Organismal Systems	Nervous system	ENSSSCG00000057024|ENSSSCG00000002383	PPP3CC;FOS
2	map04915	Estrogen signaling pathway	KEGG PATHWAY	2/ 99	148/ 21591	0.0135135	0.147762	0.417072	Organismal Systems	Endocrine system	ENSSSCG00000047932|ENSSSCG00000002383	HSPA6;FOS
1	map00601	Glycosphingolipid biosynthesis - lacto and neolacto series	KEGG PATHWAY	1/ 99	36/ 21591	0.0277778	0.1526	0.42389	Metabolism	Glycan biosynthesis and metabolism	ENSSSCG00000009796	LRRC43
2	map05224	Breast cancer	KEGG PATHWAY	2/ 99	156/ 21591	0.0128205	0.16054	0.438976	Human Diseases	Cancer: specific types	ENSSSCG00000002383|ENSSSCG00000024671	FOS;WNT9A
1	map00860	Porphyrin metabolism	KEGG PATHWAY	1/ 99	43/ 21591	0.0232558	0.179476	0.461886	Metabolism	Metabolism of cofactors and vitamins	ENSSSCG00000011700	CP
1	map00250	Alanine, aspartate and glutamate metabolism	KEGG PATHWAY	1/ 99	41/ 21591	0.0243902	0.171884	0.462766	Metabolism	Amino acid metabolism	ENSSSCG00000003192	IL4I1
3	map04010	MAPK signaling pathway	KEGG PATHWAY	3/ 99	317/ 21591	0.00946372	0.178252	0.465584	Environmental Information Processing	Signal transduction	ENSSSCG00000057024|ENSSSCG00000047932|ENSSSCG00000002383	PPP3CC;HSPA6;FOS
1	map00350	Tyrosine metabolism	KEGG PATHWAY	1/ 99	42/ 21591	0.0238095	0.175689	0.465841	Metabolism	Amino acid metabolism	ENSSSCG00000003192	IL4I1
2	map04660	T cell receptor signaling pathway	KEGG PATHWAY	2/ 99	171/ 21591	0.0116959	0.185	0.469202	Organismal Systems	Immune system	ENSSSCG00000057024|ENSSSCG00000002383	PPP3CC;FOS
1	map04930	Type II diabetes mellitus	KEGG PATHWAY	1/ 99	48/ 21591	0.0208333	0.198154	0.495385	Human Diseases	Endocrine and metabolic disease	ENSSSCG00000027855	SOCS1
2	map05162	Measles	KEGG PATHWAY	2/ 99	213/ 21591	0.00938967	0.25558	0.496961	Human Diseases	Infectious disease: viral	ENSSSCG00000047932|ENSSSCG00000002383	HSPA6;FOS
1	map04216	Ferroptosis	KEGG PATHWAY	1/ 99	65/ 21591	0.0153846	0.258567	0.497245	Cellular Processes	Cell growth and death	ENSSSCG00000011700	CP
1	map00513	Various types of N-glycan biosynthesis	KEGG PATHWAY	1/ 99	51/ 21591	0.0196078	0.209158	0.501407	Metabolism	Glycan biosynthesis and metabolism	ENSSSCG00000059772
2	map04217	Necroptosis	KEGG PATHWAY	2/ 99	211/ 21591	0.00947867	0.252184	0.501502	Cellular Processes	Cell growth and death	ENSSSCG00000053280|ENSSSCG00000041356	H2AC6;
1	map05217	Basal cell carcinoma	KEGG PATHWAY	1/ 99	64/ 21591	0.015625	0.255142	0.501683	Human Diseases	Cancer: specific types	ENSSSCG00000024671	WNT9A
4	map04145	Phagosome	KEGG PATHWAY	4/ 99	516/ 21591	0.00775194	0.212272	0.501995	Cellular Processes	Transport and catabolism	ENSSSCG00000041364|ENSSSCG00000038055|ENSSSCG00000060530|ENSSSCG00000052432	;CORO1A;C1R;
1	map00140	Steroid hormone biosynthesis	KEGG PATHWAY	1/ 99	67/ 21591	0.0149254	0.265372	0.504783	Metabolism	Lipid metabolism	ENSSSCG00000001906	CYP1A1
1	map04929	GnRH secretion	KEGG PATHWAY	1/ 99	67/ 21591	0.0149254	0.265372	0.504783	Organismal Systems	Endocrine system	ENSSSCG00000006518	HCN3
2	map04932	Non-alcoholic fatty liver disease	KEGG PATHWAY	2/ 99	209/ 21591	0.00956938	0.248789	0.506257	Human Diseases	Endocrine and metabolic disease	ENSSSCG00000002383|ENSSSCG00000003261	FOS;
1	map04213	Longevity regulating pathway - multiple species	KEGG PATHWAY	1/ 99	63/ 21591	0.015873	0.251701	0.506294	Organismal Systems	Aging	ENSSSCG00000047932	HSPA6
1	map00071	Fatty acid degradation	KEGG PATHWAY	1/ 99	50/ 21591	0.02	0.205507	0.506531	Metabolism	Lipid metabolism	ENSSSCG00000024872	CPT1C
1	map05030	Cocaine addiction	KEGG PATHWAY	1/ 99	50/ 21591	0.02	0.205507	0.506531	Human Diseases	Substance dependence	ENSSSCG00000031616	FOSB
4	map05200	Pathways in cancer	KEGG PATHWAY	4/ 99	581/ 21591	0.00688468	0.276779	0.509857	Human Diseases	Cancer: overview	ENSSSCG00000005457|ENSSSCG00000002383|ENSSSCG00000024671|ENSSSCG00000052947	;FOS;WNT9A;GSTA1
1	map00982	Drug metabolism - cytochrome P450	KEGG PATHWAY	1/ 99	62/ 21591	0.016129	0.248244	0.51109	Metabolism	Xenobiotics biodegradation and metabolism	ENSSSCG00000052947	GSTA1
1	map04720	Long-term potentiation	KEGG PATHWAY	1/ 99	70/ 21591	0.0142857	0.275462	0.512829	Organismal Systems	Nervous system	ENSSSCG00000057024	PPP3CC
1	map00280	Valine, leucine and isoleucine degradation	KEGG PATHWAY	1/ 99	54/ 21591	0.0185185	0.220013	0.513364	Metabolism	Amino acid metabolism	ENSSSCG00000003192	IL4I1
1	map04340	Hedgehog signaling pathway	KEGG PATHWAY	1/ 99	55/ 21591	0.0181818	0.223599	0.514865	Environmental Information Processing	Signal transduction	ENSSSCG00000040746	LRP2
2	map05152	Tuberculosis	KEGG PATHWAY	2/ 99	230/ 21591	0.00869565	0.284461	0.518549	Human Diseases	Infectious disease: bacterial	ENSSSCG00000057024|ENSSSCG00000038055	PPP3CC;CORO1A
1	map00510	N-Glycan biosynthesis	KEGG PATHWAY	1/ 99	61/ 21591	0.0163934	0.244771	0.522377	Metabolism	Glycan biosynthesis and metabolism	ENSSSCG00000059772
1	map04370	VEGF signaling pathway	KEGG PATHWAY	1/ 99	61/ 21591	0.0163934	0.244771	0.522377	Environmental Information Processing	Signal transduction	ENSSSCG00000057024	PPP3CC
1	map00480	Glutathione metabolism	KEGG PATHWAY	1/ 99	61/ 21591	0.0163934	0.244771	0.522377	Metabolism	Metabolism of other amino acids	ENSSSCG00000052947	GSTA1
2	map04621	NOD-like receptor signaling pathway	KEGG PATHWAY	2/ 99	206/ 21591	0.00970874	0.2437	0.526512	Organismal Systems	Immune system	ENSSSCG00000017723|ENSSSCG00000017705	CCL2;CCL5
1	map04979	Cholesterol metabolism	KEGG PATHWAY	1/ 99	58/ 21591	0.0172414	0.234257	0.532403	Organismal Systems	Digestive system	ENSSSCG00000040746	LRP2
1	map05134	Legionellosis	KEGG PATHWAY	1/ 99	78/ 21591	0.0128205	0.301705	0.533317	Human Diseases	Infectious disease: bacterial	ENSSSCG00000047932	HSPA6
1	map00983	Drug metabolism - other enzymes	KEGG PATHWAY	1/ 99	78/ 21591	0.0128205	0.301705	0.533317	Metabolism	Xenobiotics biodegradation and metabolism	ENSSSCG00000052947	GSTA1
1	map00240	Pyrimidine metabolism	KEGG PATHWAY	1/ 99	59/ 21591	0.0169492	0.237778	0.533476	Metabolism	Nucleotide metabolism	ENSSSCG00000008647	CMPK2
1	map00270	Cysteine and methionine metabolism	KEGG PATHWAY	1/ 99	60/ 21591	0.0166667	0.241282	0.534486	Metabolism	Amino acid metabolism	ENSSSCG00000003192	IL4I1
1	map04913	Ovarian steroidogenesis	KEGG PATHWAY	1/ 99	60/ 21591	0.0166667	0.241282	0.534486	Organismal Systems	Endocrine system	ENSSSCG00000001906	CYP1A1
1	map04924	Renin secretion	KEGG PATHWAY	1/ 99	77/ 21591	0.012987	0.298477	0.538489	Organismal Systems	Endocrine system	ENSSSCG00000057024	PPP3CC
1	map05120	Epithelial cell signaling in Helicobacter pylori infection	KEGG PATHWAY	1/ 99	77/ 21591	0.012987	0.298477	0.538489	Human Diseases	Infectious disease: bacterial	ENSSSCG00000017705	CCL5
1	map00830	Retinol metabolism	KEGG PATHWAY	1/ 99	81/ 21591	0.0123457	0.311302	0.539384	Metabolism	Metabolism of cofactors and vitamins	ENSSSCG00000001906	CYP1A1
1	map04920	Adipocytokine signaling pathway	KEGG PATHWAY	1/ 99	82/ 21591	0.0121951	0.314471	0.539534	Organismal Systems	Endocrine system	ENSSSCG00000024872	CPT1C
1	map03018	RNA degradation	KEGG PATHWAY	1/ 99	84/ 21591	0.0119048	0.320768	0.544993	Genetic Information Processing	Folding, sorting and degradation	ENSSSCG00000002719	EXOSC6
1	map01232	Nucleotide metabolism	KEGG PATHWAY	1/ 99	88/ 21591	0.0113636	0.333189	0.555315	Metabolism	Global and overview maps	ENSSSCG00000008647	CMPK2
1	map01524	Platinum drug resistance	KEGG PATHWAY	1/ 99	87/ 21591	0.0114943	0.330105	0.555465	Human Diseases	Drug resistance: antineoplastic	ENSSSCG00000052947	GSTA1
1	map03320	PPAR signaling pathway	KEGG PATHWAY	1/ 99	94/ 21591	0.0106383	0.3514	0.57472	Organismal Systems	Endocrine system	ENSSSCG00000024872	CPT1C
1	map04540	Gap junction	KEGG PATHWAY	1/ 99	93/ 21591	0.0107527	0.348399	0.575188	Cellular Processes	Cellular community - eukaryotes	ENSSSCG00000005457
1	map00564	Glycerophospholipid metabolism	KEGG PATHWAY	1/ 99	104/ 21591	0.00961538	0.380665	0.589525	Metabolism	Lipid metabolism	ENSSSCG00000026701
3	map05010	Alzheimer disease	KEGG PATHWAY	3/ 99	474/ 21591	0.00632911	0.370751	0.595243	Human Diseases	Neurodegenerative disease	ENSSSCG00000057024|ENSSSCG00000003261|ENSSSCG00000024671	PPP3CC;;WNT9A
1	map04013	MAPK signaling pathway - fly	KEGG PATHWAY	1/ 99	102/ 21591	0.00980392	0.374918	0.596461	Environmental Information Processing	Signal transduction	ENSSSCG00000004678	DUOX2
1	map05210	Colorectal cancer	KEGG PATHWAY	1/ 99	102/ 21591	0.00980392	0.374918	0.596461	Human Diseases	Cancer: specific types	ENSSSCG00000002383	FOS
1	map04212	Longevity regulating pathway - worm	KEGG PATHWAY	1/ 99	102/ 21591	0.00980392	0.374918	0.596461	Organismal Systems	Aging	ENSSSCG00000052947	GSTA1
1	map01522	Endocrine resistance	KEGG PATHWAY	1/ 99	100/ 21591	0.01	0.369119	0.59811	Human Diseases	Drug resistance: antineoplastic	ENSSSCG00000002383	FOS
1	map04916	Melanogenesis	KEGG PATHWAY	1/ 99	109/ 21591	0.00917431	0.394803	0.600787	Organismal Systems	Endocrine system	ENSSSCG00000024671	WNT9A
3	map05418	Fluid shear stress and atherosclerosis	KEGG PATHWAY	3/ 99	491/ 21591	0.00610998	0.391929	0.601645	Human Diseases	Cardiovascular disease	ENSSSCG00000017723|ENSSSCG00000002383|ENSSSCG00000052947	CCL2;FOS;GSTA1
1	map04625	C-type lectin receptor signaling pathway	KEGG PATHWAY	1/ 99	116/ 21591	0.00862069	0.414061	0.603839	Organismal Systems	Immune system	ENSSSCG00000057024	PPP3CC
1	map04928	Parathyroid hormone synthesis, secretion and action	KEGG PATHWAY	1/ 99	111/ 21591	0.00900901	0.400368	0.604004	Organismal Systems	Endocrine system	ENSSSCG00000002383	FOS
1	map05144	Malaria	KEGG PATHWAY	1/ 99	111/ 21591	0.00900901	0.400368	0.604004	Human Diseases	Infectious disease: parasitic	ENSSSCG00000017723	CCL2
1	map04713	Circadian entrainment	KEGG PATHWAY	1/ 99	111/ 21591	0.00900901	0.400368	0.604004	Organismal Systems	Environmental adaptation	ENSSSCG00000002383	FOS
1	map04666	Fc gamma R-mediated phagocytosis	KEGG PATHWAY	1/ 99	115/ 21591	0.00869565	0.411347	0.604923	Organismal Systems	Immune system	ENSSSCG00000031380	MARCKSL1
1	map04724	Glutamatergic synapse	KEGG PATHWAY	1/ 99	121/ 21591	0.00826446	0.427444	0.608152	Organismal Systems	Nervous system	ENSSSCG00000057024	PPP3CC
3	map05164	Influenza A	KEGG PATHWAY	3/ 99	523/ 21591	0.00573614	0.431289	0.608674	Human Diseases	Infectious disease: viral	ENSSSCG00000017723|ENSSSCG00000017705|ENSSSCG00000032474	CCL2;CCL5;CXCL10
1	map05321	Inflammatory bowel disease	KEGG PATHWAY	1/ 99	120/ 21591	0.00833333	0.424792	0.609333	Human Diseases	Immune disease	ENSSSCG00000007816	IL21R
1	map04725	Cholinergic synapse	KEGG PATHWAY	1/ 99	119/ 21591	0.00840336	0.422128	0.610515	Organismal Systems	Nervous system	ENSSSCG00000002383	FOS
1	map04066	HIF-1 signaling pathway	KEGG PATHWAY	1/ 99	127/ 21591	0.00787402	0.443105	0.620347	Environmental Information Processing	Signal transduction	ENSSSCG00000025698	SERPINE1
1	map04650	Natural killer cell mediated cytotoxicity	KEGG PATHWAY	1/ 99	131/ 21591	0.00763359	0.453309	0.624639	Organismal Systems	Immune system	ENSSSCG00000057024	PPP3CC
1	map04152	AMPK signaling pathway	KEGG PATHWAY	1/ 99	131/ 21591	0.00763359	0.453309	0.624639	Environmental Information Processing	Signal transduction	ENSSSCG00000024872	CPT1C
1	map04974	Protein digestion and absorption	KEGG PATHWAY	1/ 99	130/ 21591	0.00769231	0.450776	0.626078	Organismal Systems	Digestive system	ENSSSCG00000008599
1	map04926	Relaxin signaling pathway	KEGG PATHWAY	1/ 99	141/ 21591	0.0070922	0.478017	0.648473	Organismal Systems	Endocrine system	ENSSSCG00000002383	FOS
1	map04550	Signaling pathways regulating pluripotency of stem cells	KEGG PATHWAY	1/ 99	147/ 21591	0.00680272	0.492308	0.662723	Cellular Processes	Cellular community - eukaryotes	ENSSSCG00000024671	WNT9A
1	map04936	Alcoholic liver disease	KEGG PATHWAY	1/ 99	150/ 21591	0.00666667	0.499308	0.667014	Human Diseases	Endocrine and metabolic disease	ENSSSCG00000024872	CPT1C
1	map05150	Staphylococcus aureus infection	KEGG PATHWAY	1/ 99	153/ 21591	0.00653595	0.506212	0.671114	Human Diseases	Infectious disease: bacterial	ENSSSCG00000060530	C1R
1	map04371	Apelin signaling pathway	KEGG PATHWAY	1/ 99	162/ 21591	0.00617284	0.526363	0.672361	Environmental Information Processing	Signal transduction	ENSSSCG00000025698	SERPINE1
1	map04934	Cushing syndrome	KEGG PATHWAY	1/ 99	164/ 21591	0.00609756	0.530729	0.673026	Human Diseases	Endocrine and metabolic disease	ENSSSCG00000024671	WNT9A
3	map05132	Salmonella infection	KEGG PATHWAY	3/ 99	616/ 21591	0.00487013	0.539634	0.674543	Human Diseases	Infectious disease: bacterial	ENSSSCG00000054177|ENSSSCG00000043781|ENSSSCG00000002383	;RHOB;FOS
1	map01240	Biosynthesis of cofactors	KEGG PATHWAY	1/ 99	158/ 21591	0.00632911	0.517509	0.675852	Metabolism	Global and overview maps	ENSSSCG00000008647	CMPK2
1	map03040	Spliceosome	KEGG PATHWAY	1/ 99	158/ 21591	0.00632911	0.517509	0.675852	Genetic Information Processing	Transcription	ENSSSCG00000047932	HSPA6
1	map05226	Gastric cancer	KEGG PATHWAY	1/ 99	158/ 21591	0.00632911	0.517509	0.675852	Human Diseases	Cancer: specific types	ENSSSCG00000024671	WNT9A
1	map04723	Retrograde endocannabinoid signaling	KEGG PATHWAY	1/ 99	167/ 21591	0.00598802	0.537204	0.676336	Organismal Systems	Nervous system	ENSSSCG00000003261
1	map04910	Insulin signaling pathway	KEGG PATHWAY	1/ 99	157/ 21591	0.00636943	0.51527	0.677987	Organismal Systems	Endocrine system	ENSSSCG00000027855	SOCS1
1	map04072	Phospholipase D signaling pathway	KEGG PATHWAY	1/ 99	173/ 21591	0.00578035	0.54989	0.682487	Environmental Information Processing	Signal transduction	ENSSSCG00000005457
1	map04150	mTOR signaling pathway	KEGG PATHWAY	1/ 99	177/ 21591	0.00564972	0.558155	0.687867	Environmental Information Processing	Signal transduction	ENSSSCG00000024671	WNT9A
1	map04360	Axon guidance	KEGG PATHWAY	1/ 99	186/ 21591	0.00537634	0.576206	0.690658	Organismal Systems	Development and regeneration	ENSSSCG00000057024	PPP3CC
1	map04022	cGMP-PKG signaling pathway	KEGG PATHWAY	1/ 99	181/ 21591	0.00552486	0.56627	0.692988	Environmental Information Processing	Signal transduction	ENSSSCG00000057024	PPP3CC
1	map05161	Hepatitis B	KEGG PATHWAY	1/ 99	183/ 21591	0.00546448	0.570272	0.693039	Human Diseases	Infectious disease: viral	ENSSSCG00000002383	FOS
1	map05160	Hepatitis C	KEGG PATHWAY	1/ 99	185/ 21591	0.00540541	0.574237	0.693045	Human Diseases	Infectious disease: viral	ENSSSCG00000032474	CXCL10
1	map00190	Oxidative phosphorylation	KEGG PATHWAY	1/ 99	203/ 21591	0.00492611	0.608334	0.724208	Metabolism	Energy metabolism	ENSSSCG00000003261
2	map03082	ATP-dependent chromatin remodeling	KEGG PATHWAY	2/ 99	452/ 21591	0.00442478	0.616866	0.729403	Genetic Information Processing	Chromosome	ENSSSCG00000053280|ENSSSCG00000041356	H2AC6;
2	map05416	Viral myocarditis	KEGG PATHWAY	2/ 99	475/ 21591	0.00421053	0.643925	0.756288	Human Diseases	Cardiovascular disease	ENSSSCG00000041364|ENSSSCG00000052432	;
2	map05225	Hepatocellular carcinoma	KEGG PATHWAY	2/ 99	495/ 21591	0.0040404	0.666227	0.767038	Human Diseases	Cancer: specific types	ENSSSCG00000024671|ENSSSCG00000052947	WNT9A;GSTA1
2	map04390	Hippo signaling pathway	KEGG PATHWAY	2/ 99	494/ 21591	0.00404858	0.665139	0.770857	Environmental Information Processing	Signal transduction	ENSSSCG00000025698|ENSSSCG00000024671	SERPINE1;WNT9A
2	map04921	Oxytocin signaling pathway	KEGG PATHWAY	2/ 99	490/ 21591	0.00408163	0.660758	0.770884	Organismal Systems	Endocrine system	ENSSSCG00000057024|ENSSSCG00000002383	PPP3CC;FOS
1	map05202	Transcriptional misregulation in cancer	KEGG PATHWAY	1/ 99	257/ 21591	0.00389105	0.695228	0.784935	Human Diseases	Cancer: overview	ENSSSCG00000062160	H2BC18
1	map04024	cAMP signaling pathway	KEGG PATHWAY	1/ 99	255/ 21591	0.00392157	0.69238	0.786796	Environmental Information Processing	Signal transduction	ENSSSCG00000002383	FOS
1	map05206	MicroRNAs in cancer	KEGG PATHWAY	1/ 99	254/ 21591	0.00393701	0.690946	0.790298	Human Diseases	Cancer: overview	ENSSSCG00000027855	SOCS1
2	map05135	Yersinia infection	KEGG PATHWAY	2/ 99	537/ 21591	0.00372439	0.709431	0.795836	Human Diseases	Infectious disease: bacterial	ENSSSCG00000017723|ENSSSCG00000002383	CCL2;FOS
1	map05415	Diabetic cardiomyopathy	KEGG PATHWAY	1/ 99	275/ 21591	0.00363636	0.719715	0.80223	Human Diseases	Cardiovascular disease	ENSSSCG00000003261
3	map05022	Pathways of neurodegeneration - multiple diseases	KEGG PATHWAY	3/ 99	838/ 21591	0.00357995	0.744311	0.824395	Human Diseases	Neurodegenerative disease	ENSSSCG00000057024|ENSSSCG00000003261|ENSSSCG00000024671	PPP3CC;;WNT9A
2	map05130	Pathogenic Escherichia coli infection	KEGG PATHWAY	2/ 99	585/ 21591	0.0034188	0.753053	0.828832	Human Diseases	Infectious disease: bacterial	ENSSSCG00000005457|ENSSSCG00000002383	;FOS
2	map05131	Shigellosis	KEGG PATHWAY	2/ 99	622/ 21591	0.00321543	0.782765	0.856149	Human Diseases	Infectious disease: bacterial	ENSSSCG00000017705|ENSSSCG00000062160	CCL5;H2BC18
2	map04714	Thermogenesis	KEGG PATHWAY	2/ 99	622/ 21591	0.00321543	0.782765	0.856149	Organismal Systems	Environmental adaptation	ENSSSCG00000003261|ENSSSCG00000024872	;CPT1C
1	map04020	Calcium signaling pathway	KEGG PATHWAY	1/ 99	343/ 21591	0.00291545	0.795871	0.859737	Environmental Information Processing	Signal transduction	ENSSSCG00000057024	PPP3CC
1	map05016	Huntington disease	KEGG PATHWAY	1/ 99	385/ 21591	0.0025974	0.83226	0.893531	Human Diseases	Neurodegenerative disease	ENSSSCG00000003261
1	map04151	PI3K-Akt signaling pathway	KEGG PATHWAY	1/ 99	409/ 21591	0.00244499	0.850088	0.907106	Environmental Information Processing	Signal transduction	ENSSSCG00000005457
1	map04114	Oocyte meiosis	KEGG PATHWAY	1/ 99	421/ 21591	0.0023753	0.858285	0.910302	Cellular Processes	Cell growth and death	ENSSSCG00000057024	PPP3CC
1	map04120	Ubiquitin mediated proteolysis	KEGG PATHWAY	1/ 99	438/ 21591	0.00228311	0.869143	0.916266	Genetic Information Processing	Folding, sorting and degradation	ENSSSCG00000027855	SOCS1
1	map04141	Protein processing in endoplasmic reticulum	KEGG PATHWAY	1/ 99	458/ 21591	0.00218341	0.880868	0.923065	Genetic Information Processing	Folding, sorting and degradation	ENSSSCG00000047932	HSPA6
1	map04210	Apoptosis	KEGG PATHWAY	1/ 99	482/ 21591	0.00207469	0.893571	0.930803	Cellular Processes	Cell growth and death	ENSSSCG00000002383	FOS
1	map05205	Proteoglycans in cancer	KEGG PATHWAY	1/ 99	555/ 21591	0.0018018	0.924531	0.957355	Human Diseases	Cancer: overview	ENSSSCG00000024671	WNT9A
1	map05012	Parkinson disease	KEGG PATHWAY	1/ 99	612/ 21591	0.00163399	0.942345	0.958781	Human Diseases	Neurodegenerative disease	ENSSSCG00000003261
1	map04810	Regulation of actin cytoskeleton	KEGG PATHWAY	1/ 99	582/ 21591	0.00171821	0.933562	0.961019	Cellular Processes	Cell motility	ENSSSCG00000005457
1	map04015	Rap1 signaling pathway	KEGG PATHWAY	1/ 99	607/ 21591	0.00164745	0.940966	0.962976	Environmental Information Processing	Signal transduction	ENSSSCG00000005457
2	map05014	Amyotrophic lateral sclerosis	KEGG PATHWAY	2/ 99	1058/ 21591	0.00189036	0.958131	0.969208	Human Diseases	Neurodegenerative disease	ENSSSCG00000057024|ENSSSCG00000003261	PPP3CC;
4	map05168	Herpes simplex virus 1 infection	KEGG PATHWAY	4/ 99	1757/ 21591	0.00227661	0.965125	0.970671	Human Diseases	Infectious disease: viral	ENSSSCG00000017723|ENSSSCG00000041364|ENSSSCG00000017705|ENSSSCG00000052432	CCL2;;CCL5;
1	map04080	Neuroactive ligand-receptor interaction	KEGG PATHWAY	1/ 99	1054/ 21591	0.000948767	0.993032	0.993032	Environmental Information Processing	Signaling molecules and interaction	ENSSSCG00000005457

## Sheet: SP600125 vs NC 24h  TPM
Gene ID	Gene Name	Gene Description	FC(J_S_24/J_24)	Log2FC(J_S_24/J_24)	Pvalue	Padjust	Significant	Regulate	J_S_24_1	J_S_24_2	J_S_24_3	J_24_1	J_24_2	J_24_3	J_S_24	J_24
ENSSSCG00000000248		-	2.144	1.10022	2.97326e-08	3.24035e-05	yes	up	65.08	47.42	74.43	31.88	30.1	33.05	62.31	31.6767
ENSSSCG00000001419	SLC44A4	solute carrier family 44 member 4 [Source:VGNC Symbol;Acc:VGNC:93120]	0.422	-1.24378	0.00010848	0.00920521	yes	down	1.79	2.72	1.7	5.93	6.36	3.81	2.07	5.36667
ENSSSCG00000001906	CYP1A1	cytochrome P450 family 1 subfamily A member 1 [Source:VGNC Symbol;Acc:VGNC:103347]	2.009	1.00622	0.000267444	0.0164982	yes	up	3.73	2.77	4.58	2.45	2.15	1.82	3.69333	2.14
ENSSSCG00000002011	CPNE6	copine 6 [Source:VGNC Symbol;Acc:VGNC:86954]	0.36	-1.47561	0.0019882	0.0496225	yes	down	0.72	1.45	1.22	2.03	4.74	3.19	1.13	3.32
ENSSSCG00000002383	FOS	Fos proto-oncogene, AP-1 transcription factor subunit [Source:NCBI gene (formerly Entrezgene);Acc:100144486]	0.418	-1.25854	3.26058e-12	1.4214e-08	yes	down	104.22	102.11	80.4	164.24	241.86	256.07	95.5767	220.723
ENSSSCG00000002719	EXOSC6	exosome component 6 [Source:VGNC Symbol;Acc:VGNC:87842]	2.223	1.15222	0.000340037	0.0189234	yes	up	9.94	9.07	10.37	3	4.62	6.27	9.79333	4.63
ENSSSCG00000002908	ZBTB32	zinc finger and BTB domain containing 32 [Source:VGNC Symbol;Acc:VGNC:95068]	3.984	1.99411	1.28447e-06	0.000466618	yes	up	4.82	2.47	4.45	1.01	0.85	1.17	3.91333	1.01
ENSSSCG00000003047		-	0.466	-1.10214	1.03016e-05	0.00216727	yes	down	6.57	7.89	5.67	22.56	12.17	12.92	6.71	15.8833
ENSSSCG00000003192	IL4I1	interleukin 4 induced 1 [Source:VGNC Symbol;Acc:VGNC:89109]	3.348	1.74311	0.000954603	0.034392	yes	up	2.47	1.43	1.58	0.56	0.55	0.7	1.82667	0.603333
ENSSSCG00000003261		-	2.236	1.16084	4.86906e-06	0.00120146	yes	up	50.89	49.48	35.5	18.02	22.21	24.35	45.29	21.5267
ENSSSCG00000004678	DUOX2	dual oxidase 2 [Source:VGNC Symbol;Acc:VGNC:103086]	0.304	-1.71689	0.000111211	0.00920521	yes	down	0.3	0.24	0.18	0.91	1.1	0.56	0.24	0.856667
ENSSSCG00000005457		lysophosphatidic acid receptor 1 [Source:VGNC Symbol;Acc:VGNC:103117]	0.417	-1.26153	0.000932549	0.0338774	yes	down	0.53	0.54	0.54	1.91	1.22	1.1	0.536667	1.41
ENSSSCG00000006025	PKHD1L1	PKHD1 like 1 [Source:HGNC Symbol;Acc:HGNC:20313]	0.473	-1.08031	8.51242e-08	6.18475e-05	yes	down	3.47	2.97	3.6	10.16	6.35	5.79	3.34667	7.43333
ENSSSCG00000006359	ADAMTS4	ADAM metallopeptidase with thrombospondin type 1 motif 4 [Source:VGNC Symbol;Acc:VGNC:85084]	2.467	1.303	0.00172675	0.0462754	yes	up	1.32	0.95	1.41	0.55	0.38	0.67	1.22667	0.533333
ENSSSCG00000006372	ARHGAP30	Rho GTPase activating protein 30 [Source:VGNC Symbol;Acc:VGNC:85469]	2.933	1.55238	3.68564e-05	0.00505685	yes	up	2.56	3	1.87	0.73	1.05	1.05	2.47667	0.943333
ENSSSCG00000006518	HCN3	hyperpolarization activated cyclic nucleotide gated potassium channel 3 [Source:VGNC Symbol;Acc:VGNC:88804]	2.206	1.14125	0.000198387	0.0133051	yes	up	3.16	2.85	3.09	1.11	1.48	1.84	3.03333	1.47667
ENSSSCG00000006590	S100A8	S100 calcium binding protein A8 [Source:NCBI gene (formerly Entrezgene);Acc:100127488]	3.516	1.81409	0.000154686	0.0114026	yes	up	48.83	42.08	28.49	5.13	13.79	20.84	39.8	13.2533
ENSSSCG00000007308	ROMO1	reactive oxygen species modulator 1 [Source:NCBI gene (formerly Entrezgene);Acc:100154394]	2.014	1.0102	1.08021e-06	0.000417231	yes	up	173.86	155.8	138.15	66.79	77.63	98.03	155.937	80.8167
ENSSSCG00000007816	IL21R	interleukin 21 receptor [Source:VGNC Symbol;Acc:VGNC:89096]	4.335	2.11601	0.000442533	0.0220055	yes	up	0.25	0.24	0.52	0.11	0.06	0.08	0.336667	0.0833333
ENSSSCG00000008124	NEURL3	neuralized E3 ubiquitin protein ligase 3 [Source:VGNC Symbol;Acc:VGNC:90696]	2.003	1.00237	3.55205e-07	0.000172051	yes	up	55.36	45.99	63.52	27.69	28.02	31.86	54.9567	29.19
ENSSSCG00000008557	EMILIN1	elastin microfibril interfacer 1 [Source:VGNC Symbol;Acc:VGNC:87680]	2.197	1.13584	0.00053865	0.0243753	yes	up	4.19	4.69	2.81	1.24	2.28	2.01	3.89667	1.84333
ENSSSCG00000008599		-	2.1	1.07046	0.000785275	0.0307298	yes	up	4.16	3.77	5.87	3.08	3.36	1.67	4.6	2.70333
ENSSSCG00000008647	CMPK2	cytidine/uridine monophosphate kinase 2 [Source:VGNC Symbol;Acc:VGNC:86801]	2.044	1.0314	2.21595e-05	0.00376366	yes	up	28.16	16.27	30.81	14.24	13.14	12.66	25.08	13.3467
ENSSSCG00000008978	CXCL11	C-X-C motif chemokine ligand 11 [Source:VGNC Symbol;Acc:VGNC:87102]	2.488	1.31505	5.94642e-08	4.95818e-05	yes	up	37.78	29.83	35.98	17.45	17.2	10.12	34.53	14.9233
ENSSSCG00000009018	SH3D19	SH3 domain containing 19 [Source:VGNC Symbol;Acc:VGNC:92821]	0.477	-1.06743	1.50593e-09	2.8135e-06	yes	down	20.75	22.01	25.35	69.32	48.01	40.03	22.7033	52.4533
ENSSSCG00000009474	SCEL	sciellin [Source:VGNC Symbol;Acc:VGNC:92618]	0.486	-1.03967	3.91321e-08	3.93669e-05	yes	down	21.2	21.64	22.51	66.57	49.94	38.03	21.7833	51.5133
ENSSSCG00000009796	LRRC43	leucine rich repeat containing 43 [Source:VGNC Symbol;Acc:VGNC:89842]	2.656	1.40926	3.06089e-07	0.000166793	yes	up	64.95	59.77	55.47	15.12	25.82	25.88	60.0633	22.2733
ENSSSCG00000009919	HNF1A	HNF1 homeobox A [Source:NCBI gene (formerly Entrezgene);Acc:574067]	2.702	1.43383	5.21094e-05	0.00625218	yes	up	6.11	5.83	7.9	1.89	1.68	2.96	6.61333	2.17667
ENSSSCG00000009921	OASL	2'-5'-oligoadenylate synthetase like [Source:NCBI gene (formerly Entrezgene);Acc:595119]	2.083	1.05892	1.25875e-06	0.000466618	yes	up	360.87	224.1	389.62	168.41	179.68	150.47	324.863	166.187
ENSSSCG00000010461	ANKRD1	ankyrin repeat domain 1 [Source:VGNC Symbol;Acc:VGNC:85321]	0.3	-1.73902	3.30854e-07	0.000167494	yes	down	1.18	1.7	1.56	6.96	6.28	3.64	1.48	5.62667
ENSSSCG00000011391	CDHR4	cadherin related family member 4 [Source:VGNC Symbol;Acc:VGNC:86491]	3.972	1.98996	0.000477926	0.0228949	yes	up	2.97	3.58	0.94	0.69	1.17	0.37	2.49667	0.743333
ENSSSCG00000011495	PRICKLE2	prickle planar cell polarity protein 2 [Source:VGNC Symbol;Acc:VGNC:91794]	2.179	1.12334	3.13381e-09	4.0984e-06	yes	up	70.51	78.16	78.47	28.69	68.69	95.34	75.7133	64.24
ENSSSCG00000011580	TSEN2	tRNA splicing endonuclease subunit 2 [Source:VGNC Symbol;Acc:VGNC:107177]	2.013	1.00938	1.38783e-11	3.74555e-08	yes	up	284.14	270.63	272.33	140.85	101.72	118.8	275.7	120.457
ENSSSCG00000011700	CP	ceruloplasmin [Source:VGNC Symbol;Acc:VGNC:103930]	0.209	-2.25973	1.54669e-05	0.00284896	yes	down	0.1	0.15	0.1	1.25	0.48	0.57	0.116667	0.766667
ENSSSCG00000012536	PLP1	proteolipid protein 1 [Source:NCBI gene (formerly Entrezgene);Acc:397029]	0.029	-5.12177	1.97937e-06	0.00066375	yes	down	0.03	0	0.06	2.12	0.35	0.92	0.03	1.13
ENSSSCG00000012993	SLC25A45	solute carrier family 25 member 45 [Source:VGNC Symbol;Acc:VGNC:93018]	2.686	1.42548	0.000590622	0.0257472	yes	up	1.95	2.27	2.93	0.81	1.02	0.98	2.38333	0.936667
ENSSSCG00000013401	DKK3	dickkopf WNT signaling pathway inhibitor 3 [Source:VGNC Symbol;Acc:VGNC:87323]	2.774	1.47208	0.000313336	0.0182125	yes	up	1.98	2.44	3.12	0.66	1.05	0.96	2.51333	0.89
ENSSSCG00000014041	MXD3	MAX dimerization protein 3 [Source:VGNC Symbol;Acc:VGNC:100175]	2.043	1.03053	0.0015265	0.0431756	yes	up	6.39	6.53	5.87	2.27	3.04	4.56	6.26333	3.29
ENSSSCG00000015445	NRCAM	neuronal cell adhesion molecule [Source:HGNC Symbol;Acc:HGNC:7994]	0.438	-1.19247	0.000130952	0.010194	yes	down	1.08	1.54	1.94	5.83	2.97	2.66	1.52	3.82
ENSSSCG00000016451		-	2.786	1.47817	4.19234e-05	0.00542846	yes	up	3.11	2.64	2.2	0.76	1.15	1.11	2.65	1.00667
ENSSSCG00000016941	RNF180	ring finger protein 180 [Source:VGNC Symbol;Acc:VGNC:92370]	0.426	-1.23157	0.000757113	0.0303918	yes	down	0.57	0.71	1.92	4.16	3.28	2.06	1.06667	3.16667
ENSSSCG00000017466	CCR7	C-C motif chemokine receptor 7 [Source:NCBI gene (formerly Entrezgene);Acc:396663]	3.344	1.74142	1.43201e-11	3.74555e-08	yes	up	11.44	8.11	12.72	2.7	3.69	3.75	10.7567	3.38
ENSSSCG00000017472	IGFBP4	insulin like growth factor binding protein 4 [Source:NCBI gene (formerly Entrezgene);Acc:100144490]	2.22	1.15068	6.34332e-05	0.00716148	yes	up	11.43	7.83	9.87	3.99	5.32	5.29	9.71	4.86667
ENSSSCG00000017604	HLF	HLF transcription factor, PAR bZIP family member [Source:VGNC Symbol;Acc:VGNC:88896]	0.458	-1.12654	8.66196e-05	0.00819285	yes	down	3.23	3.46	2.68	11.19	7.32	4.17	3.12333	7.56
ENSSSCG00000017705	CCL5	C-C motif chemokine ligand 5 [Source:NCBI gene (formerly Entrezgene);Acc:396613]	2.439	1.28635	6.06598e-08	4.95818e-05	yes	up	1895.78	1199.52	1957.51	599.28	889.01	704.3	1684.27	730.863
ENSSSCG00000017723	CCL2	chemokine (C-C motif) ligand 2 [Source:NCBI gene (formerly Entrezgene);Acc:397422]	2.548	1.34948	0.000170783	0.0122049	yes	up	15.81	14.69	10.43	4.84	6.77	5.46	13.6433	5.69
ENSSSCG00000018303		-	31.627	4.98309	1.66716e-06	0.000573767	yes	up	369.37	276.65	128.92	0	28.65	45.26	258.313	24.6367
ENSSSCG00000021411	H2BC5	H2B clustered histone 5 [Source:NCBI gene (formerly Entrezgene);Acc:100157327]	2.144	1.10062	2.99119e-09	4.0984e-06	yes	up	32.92	29.65	37.79	16.99	18.84	16.58	33.4533	17.47
ENSSSCG00000022128	MXI1	MAX interactor 1, dimerization protein [Source:VGNC Symbol;Acc:VGNC:111123]	0.496	-1.01231	2.60322e-06	0.000810595	yes	down	11.29	11.58	11.78	38.33	24.81	17.08	11.55	26.74
ENSSSCG00000022447	F3	coagulation factor III, tissue factor [Source:VGNC Symbol;Acc:VGNC:87864]	0.434	-1.20377	2.13841e-06	0.000699155	yes	down	9.65	12.65	12.98	29.24	38.42	21.08	11.76	29.58
ENSSSCG00000024166	SLC2A6	solute carrier family 2 member 6 [Source:VGNC Symbol;Acc:VGNC:93051]	2.411	1.26988	8.5775e-05	0.00819285	yes	up	5.24	2.55	4.97	1.49	1.47	2.13	4.25333	1.69667
ENSSSCG00000024671	WNT9A	Wnt family member 9A [Source:VGNC Symbol;Acc:VGNC:94978]	2.637	1.39888	0.00169326	0.0458238	yes	up	1.79	0.92	1.85	0.49	0.46	0.88	1.52	0.61
ENSSSCG00000024754	BBS9	Bardet-Biedl syndrome 9 [Source:HGNC Symbol;Acc:HGNC:30000]	0.492	-1.02263	0.00019024	0.0131966	yes	down	3.6	4.15	3.8	13.64	7	5.76	3.85	8.8
ENSSSCG00000024872	CPT1C	carnitine palmitoyltransferase 1C [Source:VGNC Symbol;Acc:VGNC:86966]	4.087	2.03121	0.000115236	0.00938241	yes	up	2.82	2.42	1.14	0.16	0.66	0.79	2.12667	0.536667
ENSSSCG00000025560	PGLYRP2	peptidoglycan recognition protein 2 [Source:NCBI gene (formerly Entrezgene);Acc:396557]	4.172	2.06083	0.000793225	0.0308283	yes	up	0.92	1.2	1.95	0.27	0.42	0.38	1.35667	0.356667
ENSSSCG00000025698	SERPINE1	serpin family E member 1 [Source:NCBI gene (formerly Entrezgene);Acc:396945]	0.391	-1.35631	5.71929e-08	4.95818e-05	yes	down	107.71	130.76	108.85	259.25	421.48	257.63	115.773	312.787
ENSSSCG00000026701		-	4.719	2.23837	9.92981e-05	0.00889466	yes	up	1.18	0.99	1.58	0.27	0.26	0.34	1.25	0.29
ENSSSCG00000027855	SOCS1	suppressor of cytokine signaling 1 [Source:VGNC Symbol;Acc:VGNC:93330]	2.351	1.23304	4.19206e-06	0.00107498	yes	up	6.68	6.8	6.24	2.37	3.7	2.85	6.57333	2.97333
ENSSSCG00000031132	SIVA1	SIVA1 apoptosis inducing factor [Source:HGNC Symbol;Acc:HGNC:17712]	2.106	1.07426	0.00121427	0.038358	yes	up	12.26	11.34	11.21	3.29	6.36	7.79	11.6033	5.81333
ENSSSCG00000031380	MARCKSL1	MARCKS like 1 [Source:VGNC Symbol;Acc:VGNC:98498]	2.026	1.01865	3.57512e-06	0.000994851	yes	up	1308.42	997.73	1245.36	363.98	604.35	710.78	1183.84	559.703
ENSSSCG00000031478	OSTN	osteocrin [Source:NCBI gene (formerly Entrezgene);Acc:100049691]	4.006	2.00199	3.84512e-05	0.00518417	yes	up	22.85	4.49	25.13	9.16	7.44	2.62	17.49	6.40667
ENSSSCG00000031616	FOSB	FosB proto-onco, AP-1 transcription factor subunit [Source:VGNC Symbol;Acc:VGNC:88190]	0.378	-1.40298	3.43395e-14	4.49092e-10	yes	down	9.46	8.31	9.21	20.09	22.77	21.25	8.99333	21.37
ENSSSCG00000031899	JSRP1	junctional sarcoplasmic reticulum protein 1 [Source:VGNC Symbol;Acc:VGNC:89294]	3.115	1.63934	0.00144965	0.0420296	yes	up	3.24	3.3	4.63	0.46	1.46	1.8	3.72333	1.24
ENSSSCG00000032146		-	0.373	-1.42439	2.09978e-05	0.00361328	yes	down	1.5	1.55	1.9	8.11	3.89	2.87	1.65	4.95667
ENSSSCG00000032474	CXCL10	C-X-C motif chemokine ligand 10 [Source:NCBI gene (formerly Entrezgene);Acc:494019]	2.033	1.02342	8.20315e-06	0.00188212	yes	up	87.35	63.28	93.82	56.17	43.69	30.29	81.4833	43.3833
ENSSSCG00000032857	S100A12	S100 calcium binding protein A12 [Source:NCBI gene (formerly Entrezgene);Acc:100301483]	2.161	1.1117	2.95035e-05	0.00453937	yes	up	146.23	129.28	98.14	39	64.77	83.26	124.55	62.3433
ENSSSCG00000033830	CCDC8	coiled-coil domain containing 8 [Source:VGNC Symbol;Acc:VGNC:86314]	2.085	1.06028	0.0013304	0.0402106	yes	up	5.61	4.49	5.76	2.51	2.7	2.89	5.28667	2.7
ENSSSCG00000033941	C2orf88	chromosome 15 C2orf88 homolog [Source:VGNC Symbol;Acc:VGNC:96170]	0.436	-1.19923	4.5564e-05	0.0057853	yes	down	3.58	2.88	3.6	13.22	6.85	5.4	3.35333	8.49
ENSSSCG00000034570	IFI6	interferon alpha inducible protein 6 [Source:VGNC Symbol;Acc:VGNC:89033]	2.498	1.32092	3.61466e-06	0.000994851	yes	up	1410.6	824.21	1125.64	289.47	574.16	555.24	1120.15	472.957
ENSSSCG00000034876	PET100	PET100 cytochrome c oxidase chaperone [Source:NCBI gene (formerly Entrezgene);Acc:100037981]	2.201	1.13846	4.91318e-05	0.0060051	yes	up	93.37	88.65	97.5	23.33	45.5	63.7	93.1733	44.1767
ENSSSCG00000035297	ISG12(A)	putative ISG12(a) protein [Source:NCBI gene (formerly Entrezgene);Acc:100153902]	2.161	1.11156	2.72554e-05	0.00424341	yes	up	3068.52	1831.99	2617.48	822.27	1435.3	1384.81	2506	1214.13
ENSSSCG00000035523	FUT11	fucosyltransferase 11 [Source:VGNC Symbol;Acc:VGNC:88269]	0	-12.0082	1.12824e-09	2.45919e-06	yes	down	0	0	0	36.99	5.09	2.88	0	14.9867
ENSSSCG00000037358		serum amyloid A-3 protein [Source:NCBI gene (formerly Entrezgene);Acc:733603]	2.262	1.17756	8.75863e-07	0.000360784	yes	up	515.12	360.14	502.52	157.24	288.98	208.37	459.26	218.197
ENSSSCG00000037547	SLC17A3	solute carrier family 17 member 3 [Source:VGNC Symbol;Acc:VGNC:92952]	0.373	-1.4224	3.48497e-05	0.00500386	yes	down	1.86	1.75	2.68	7.82	6.68	3.82	2.09667	6.10667
ENSSSCG00000037565		H1.2 linker histone, cluster member [Source:VGNC Symbol;Acc:VGNC:109768]	3.567	1.83471	5.13869e-06	0.00124452	yes	up	10.16	8.03	8.46	1.97	3.88	2.06	8.88333	2.63667
ENSSSCG00000037822	FBXL13	F-box and leucine rich repeat protein 13 [Source:VGNC Symbol;Acc:VGNC:98000]	4.386	2.13297	2.56313e-05	0.00403863	yes	up	170.04	185.6	240.74	41.66	107.26	73.92	198.793	74.28
ENSSSCG00000038055	CORO1A	coronin 1A [Source:VGNC Symbol;Acc:VGNC:86912]	2.565	1.35884	0.000114328	0.00938241	yes	up	4.46	2.91	4.05	1.66	1.63	1.74	3.80667	1.67667
ENSSSCG00000038182		-	5.592	2.48344	2.97409e-09	4.0984e-06	yes	up	31.47	14.61	24.97	3.08	4.73	5.66	23.6833	4.49
ENSSSCG00000039300	IL27	interleukin 27 [Source:VGNC Symbol;Acc:VGNC:89101]	7.276	2.86322	6.57225e-05	0.00722285	yes	up	3.02	2.58	2.05	0.6	0.11	0.44	2.55	0.383333
ENSSSCG00000039658		-	0.43	-1.2162	1.15255e-07	7.17765e-05	yes	down	8.1	10.08	6.74	23.57	22.58	16.08	8.30667	20.7433
ENSSSCG00000040359	GOLGA7B	golgin A7 family member B [Source:VGNC Symbol;Acc:VGNC:88553]	3.65	1.86781	5.17217e-07	0.000233247	yes	up	4.59	3.82	5.08	0.69	1.35	1.5	4.49667	1.18
ENSSSCG00000040575	ISG15	ISG15 ubiquitin like modifier [Source:NCBI gene (formerly Entrezgene);Acc:100145895]	2.255	1.17325	2.30825e-06	0.000736275	yes	up	15640.4	12179.6	13326.5	3966.18	7464.76	7938.08	13715.5	6456.34
ENSSSCG00000040735	DDAH1	dimethylarginine dimethylaminohydrolase 1 [Source:VGNC Symbol;Acc:VGNC:87200]	0.496	-1.01264	1.08471e-06	0.000417231	yes	down	21	34.56	28.55	74.18	58.04	52.94	28.0367	61.72
ENSSSCG00000040746	LRP2	LDL receptor related protein 2 [Source:HGNC Symbol;Acc:HGNC:6694]	0.396	-1.33612	0.000589178	0.0257472	yes	down	0.19	0.26	0.18	0.9	0.57	0.31	0.21	0.593333
ENSSSCG00000041356		H2B clustered histone 16 [Source:VGNC Symbol;Acc:VGNC:109822]	7.756	2.95529	6.89532e-05	0.00739156	yes	up	13.1	9.98	10.37	0.68	2.27	3.53	11.15	2.16
ENSSSCG00000041364		-	2.156	1.10805	1.66012e-05	0.00301542	yes	up	160.9	97.42	94.7	22.4	27.32	33.1	117.673	27.6067
ENSSSCG00000043175		-	2.097	1.06839	1.22059e-05	0.00241862	yes	up	37.26	28.13	32.05	15.09	16.37	17.22	32.48	16.2267
ENSSSCG00000043781	RHOB	ras homolog family member B [Source:VGNC Symbol;Acc:VGNC:110709]	2.017	1.01215	1.26726e-05	0.00243724	yes	up	283.56	281.39	301.5	113.52	169.57	170.9	288.817	151.33
ENSSSCG00000044013		-	2.89	1.5311	0.000225437	0.014668	yes	up	3.16	4.54	3.39	1.76	1.75	0.68	3.69667	1.39667
ENSSSCG00000047083		H2B clustered histone 21 [Source:VGNC Symbol;Acc:VGNC:109827]	2.225	1.1536	0.000115504	0.00938241	yes	up	50.18	44.06	53.81	13.87	26.38	29.39	49.35	23.2133
ENSSSCG00000047210		-	3.432	1.77887	0.00019475	0.0131966	yes	up	1.29	0.88	1.51	0.45	0.23	0.47	1.22667	0.383333
ENSSSCG00000047720		-	3.413	1.77085	8.09335e-08	6.18475e-05	yes	up	3.15	3.07	2.49	0.62	0.99	1.47	2.90333	1.02667
ENSSSCG00000047932	HSPA6	heat shock protein family A (Hsp70) member 6 [Source:NCBI gene (formerly Entrezgene);Acc:396906]	2.04	1.02839	1.81977e-05	0.0032255	yes	up	33.62	47.35	30.68	17.71	19.19	21.75	37.2167	19.55
ENSSSCG00000048219		-	2.12	1.08439	0.000154992	0.0114026	yes	up	137.08	141.17	73.12	53.13	55.93	75.81	117.123	61.6233
ENSSSCG00000050484		-	4.468	2.1595	7.91642e-05	0.00793648	yes	up	0.57	0.29	0.83	0.12	0.2	0.28	0.563333	0.2
ENSSSCG00000052432		MHC class I antigen 2 [Source:NCBI gene (formerly Entrezgene);Acc:100135031]	2.09	1.06342	8.50712e-05	0.00819285	yes	up	1321.75	784.53	1239.05	516.16	671.88	678.77	1115.11	622.27
ENSSSCG00000052942		-	0.233	-2.10178	0.000757652	0.0303918	yes	down	0.09	0.12	0.1	0.69	0.49	0.28	0.103333	0.486667
ENSSSCG00000052947	GSTA1	glutathione S-transferase alpha 1 [Source:NCBI gene (formerly Entrezgene);Acc:397682]	0.458	-1.12741	0.00139637	0.041226	yes	down	33.55	31.21	29.33	121.53	54.84	42.7	31.3633	73.0233
ENSSSCG00000053278		-	2.312	1.20908	0.000319897	0.01843	yes	up	3.12	2.78	3.91	2.04	1.57	1.08	3.27	1.56333
ENSSSCG00000053280	H2AC6	H2A clustered histone 6 [Source:HGNC Symbol;Acc:HGNC:4733]	2.873	1.52251	4.16816e-06	0.00107498	yes	up	16.51	20.88	27.53	6.27	6.49	14.62	21.64	9.12667
ENSSSCG00000054177		-	0.391	-1.35374	0.000495364	0.0235577	yes	down	3.23	2.42	5.3	18.44	8.11	4.78	3.65	10.4433
ENSSSCG00000054431		-	2.198	1.13614	0.000148747	0.0112446	yes	up	771.39	960.93	455.62	257.2	509.66	577.54	729.313	448.133
ENSSSCG00000054633		-	2.245	1.16653	3.44421e-06	0.000994851	yes	up	39.68	64.58	57.87	11.46	51.72	18.88	54.0433	27.3533
ENSSSCG00000054901		-	2.268	1.18119	0.00210234	0.04995	yes	up	19.74	22.66	9.17	6.73	11.07	6.59	17.19	8.13
ENSSSCG00000056449		-	2.571	1.36249	0.00122858	0.0386234	yes	up	1.33	1.02	1.09	0.36	0.52	0.56	1.14667	0.48
ENSSSCG00000056610		-	4.287	2.10003	2.92704e-12	1.4214e-08	yes	up	4304.55	3945.39	2954.06	332.3	1401.24	1548.27	3734.67	1093.94
ENSSSCG00000056711		-	3.034	1.60112	9.09159e-05	0.00849285	yes	up	4.84	5.03	6.18	1.27	1.85	2.47	5.35	1.86333
ENSSSCG00000057024	PPP3CC	protein phosphatase 3 catalytic subunit gamma [Source:HGNC Symbol;Acc:HGNC:9316]	0.467	-1.09779	0.000136994	0.0105945	yes	down	14.01	17.47	17.17	66.55	29.24	26.51	16.2167	40.7667
ENSSSCG00000057240	IL28B	interleukin 28B (interferon, lambda 3) [Source:NCBI gene (formerly Entrezgene);Acc:100310828]	3.582	1.84081	6.21376e-06	0.00147752	yes	up	68.45	55.15	46.28	5.79	23.12	19.87	56.6267	16.26
ENSSSCG00000057637	C4orf54	chromosome 4 open reading frame 54 [Source:HGNC Symbol;Acc:HGNC:27741]	2.783	1.47646	0.000428361	0.021464	yes	up	0.77	0.68	0.53	0.23	0.3	0.23	0.66	0.253333
ENSSSCG00000059646	TNFSF15	TNF superfamily member 15 [Source:NCBI gene (formerly Entrezgene);Acc:100624969]	0.355	-1.4938	0.00124754	0.0389811	yes	down	0.64	0.93	0.26	2.01	1.89	1.1	0.61	1.66667
ENSSSCG00000059772		-	0.025	-5.33605	0.000253272	0.0157728	yes	down	0.25	0	0	9.4	0.97	0.4	0.0833333	3.59
ENSSSCG00000060530	C1R	complement C1r [Source:HGNC Symbol;Acc:HGNC:1246]	2.378	1.24945	7.9308e-07	0.00034573	yes	up	45.39	26.79	44.52	15.02	20.36	16.75	38.9	17.3767
ENSSSCG00000060594		-	0.007	-7.12742	1.28328e-07	7.62852e-05	yes	down	0	0	0	0.72	0.31	0.26	0	0.43
ENSSSCG00000060610		-	5.474	2.45247	1.00217e-07	6.55317e-05	yes	up	1.42	1.02	1.61	0.1	0.26	0.4	1.35	0.253333
ENSSSCG00000060670		-	3.613	1.85327	0.000671878	0.0280729	yes	up	0.61	0.57	0.41	0.13	0.14	0.2	0.53	0.156667
ENSSSCG00000060759		-	2.116	1.08154	2.37124e-08	2.81919e-05	yes	up	8.67	8.68	9.75	4.45	4.82	4.45	9.03333	4.57333
ENSSSCG00000061158	H2BC26	H2B clustered histone 26 [Source:HGNC Symbol;Acc:HGNC:20514]	2.801	1.48582	0.000121426	0.00978334	yes	up	1.03	0.81	1.7	0.38	0.46	0.49	1.18	0.443333
ENSSSCG00000061215		-	2.184	1.12665	0.00133061	0.0402106	yes	up	1.21	1.01	0.8	0.5	0.56	0.43	1.00667	0.496667
ENSSSCG00000061556	CDKL4	cyclin dependent kinase like 4 [Source:HGNC Symbol;Acc:HGNC:19287]	0.362	-1.46574	0.00210549	0.04995	yes	down	0.47	0.39	0.31	1.39	1.18	0.95	0.39	1.17333
ENSSSCG00000061624	MTLN	mitoregulin [Source:HGNC Symbol;Acc:HGNC:27339]	2.069	1.04869	0.00107291	0.0360233	yes	up	189.05	49.87	249.21	73.91	9.55	14.61	162.71	32.69
ENSSSCG00000062160	H2BC18	H2B clustered histone 18 [Source:HGNC Symbol;Acc:HGNC:24700]	2.402	1.26432	0.000169812	0.0122022	yes	up	2.4	2.75	2.48	1.14	1.48	0.79	2.54333	1.13667
ENSSSCG00000062215		-	2.253	1.17153	0.00183343	0.0476577	yes	up	0.86	0.63	0.8	0.54	0.3	0.27	0.763333	0.37
ENSSSCG00000063044		-	2.073	1.05163	0.00056292	0.0250404	yes	up	25.09	28.31	20.02	10.32	12.7	14.53	24.4733	12.5167

## Sheet: SP600125 vs NC 48 h GO enrichme
Number	GO ID	Term Type	Description	Ratio_in_study	Ratio_in_pop	Rich factor	Pvalue	Padjust	Gene_ids	Gene_names
3	GO:0007159	BP	leukocyte cell-cell adhesion	3/ 22	43/ 27400	0.0697674	5.42977e-06	0.110659	ENSSSCG00000006862;ENSSSCG00000006286;ENSSSCG00000006590	VCAM1;;S100A8
7	GO:0005615	CC	extracellular space	7/ 22	1209/ 27400	0.00578991	3.04386e-05	0.310169	ENSSSCG00000006590;ENSSSCG00000006359;ENSSSCG00000006286;ENSSSCG00000004890;ENSSSCG00000023716;ENSSSCG00000023737;ENSSSCG00000006862	S100A8;ADAMTS4;;SERPINB2;TNFAIP6;CSF2;VCAM1
2	GO:0050901	BP	leukocyte tethering or rolling	2/ 22	18/ 27400	0.111111	9.34257e-05	0.513015	ENSSSCG00000006862;ENSSSCG00000006286	VCAM1;
2	GO:0061756	BP	leukocyte adhesion to vascular endothelial cell	2/ 22	20/ 27400	0.1	0.000115906	0.513015	ENSSSCG00000006862;ENSSSCG00000006286	VCAM1;
5	GO:0007155	BP	cell adhesion	5/ 22	636/ 27400	0.00786164	0.000125862	0.513015	ENSSSCG00000006862;ENSSSCG00000024800;ENSSSCG00000006286;ENSSSCG00000006590;ENSSSCG00000023716	VCAM1;DSC2;;S100A8;TNFAIP6
4	GO:0098609	BP	cell-cell adhesion	4/ 22	370/ 27400	0.0108108	0.000197404	0.575539	ENSSSCG00000006862;ENSSSCG00000024800;ENSSSCG00000006286;ENSSSCG00000006590	VCAM1;DSC2;;S100A8
2	GO:0034113	BP	heterotypic cell-cell adhesion	2/ 22	26/ 27400	0.0769231	0.000197683	0.575539	ENSSSCG00000006862;ENSSSCG00000024800	VCAM1;DSC2
2	GO:0030225	BP	macrophage differentiation	2/ 22	31/ 27400	0.0645161	0.000282151	0.702285	ENSSSCG00000023737;ENSSSCG00000032795	CSF2;IL1RL1
2	GO:0007157	BP	heterophilic cell-cell adhesion via plasma membrane cell adhesion molecules	2/ 22	35/ 27400	0.0571429	0.000360331	0.702285	ENSSSCG00000006862;ENSSSCG00000006286	VCAM1;
3	GO:0002685	BP	regulation of leukocyte migration	3/ 22	176/ 27400	0.0170455	0.000366731	0.702285	ENSSSCG00000015487;ENSSSCG00000006286;ENSSSCG00000023716	TNFSF18;;TNFAIP6
3	GO:0098742	BP	cell-cell adhesion via plasma-membrane adhesion molecules	3/ 22	178/ 27400	0.0168539	0.000379055	0.702285	ENSSSCG00000006862;ENSSSCG00000024800;ENSSSCG00000006286	VCAM1;DSC2;
2	GO:0042531	BP	positive regulation of tyrosine phosphorylation of STAT protein	2/ 22	42/ 27400	0.047619	0.000519648	0.711457	ENSSSCG00000015487;ENSSSCG00000023737	TNFSF18;CSF2
2	GO:0042509	BP	regulation of tyrosine phosphorylation of STAT protein	2/ 22	52/ 27400	0.0384615	0.000796414	0.711457	ENSSSCG00000015487;ENSSSCG00000023737	TNFSF18;CSF2
1	GO:0072651	BP	interferon-tau production	1/ 22	1/ 27400	1	0.00080292	0.711457	ENSSSCG00000023737	CSF2
1	GO:0043585	BP	nose morphogenesis	1/ 22	1/ 27400	1	0.00080292	0.711457	ENSSSCG00000001909	STRA6
1	GO:1904075	BP	positive regulation of trophectodermal cell proliferation	1/ 22	1/ 27400	1	0.00080292	0.711457	ENSSSCG00000023737	CSF2
1	GO:1904073	BP	regulation of trophectodermal cell proliferation	1/ 22	1/ 27400	1	0.00080292	0.711457	ENSSSCG00000023737	CSF2
1	GO:0032606	BP	type I interferon production	1/ 22	1/ 27400	1	0.00080292	0.711457	ENSSSCG00000023737	CSF2
1	GO:0061143	BP	alveolar primary septum development	1/ 22	1/ 27400	1	0.00080292	0.711457	ENSSSCG00000001909	STRA6
1	GO:0000275	CC	mitochondrial proton-transporting ATP synthase complex, catalytic sector F(1)	1/ 22	1/ 27400	1	0.00080292	0.711457	ENSSSCG00000060915
1	GO:0071065	CC	alpha9-beta1 integrin-vascular cell adhesion molecule-1 complex	1/ 22	1/ 27400	1	0.00080292	0.711457	ENSSSCG00000006862	VCAM1
1	GO:0002114	MF	interleukin-33 receptor activity	1/ 22	1/ 27400	1	0.00080292	0.711457	ENSSSCG00000032795	IL1RL1
1	GO:0005129	MF	granulocyte macrophage colony-stimulating factor receptor binding	1/ 22	1/ 27400	1	0.00080292	0.711457	ENSSSCG00000023737	CSF2
3	GO:0050727	BP	regulation of inflammatory response	3/ 22	266/ 27400	0.0112782	0.00121527	0.991347	ENSSSCG00000032795;ENSSSCG00000006590;ENSSSCG00000023716	IL1RL1;S100A8;TNFAIP6
1	GO:0060900	BP	embryonic camera-type eye formation	1/ 22	2/ 27400	0.5	0.00160522	0.991347	ENSSSCG00000001909	STRA6
1	GO:0070488	BP	neutrophil aggregation	1/ 22	2/ 27400	0.5	0.00160522	0.991347	ENSSSCG00000006590	S100A8
1	GO:1905590	BP	fibronectin fibril organization	1/ 22	2/ 27400	0.5	0.00160522	0.991347	ENSSSCG00000023716	TNFAIP6
1	GO:0071938	BP	vitamin A transport	1/ 22	2/ 27400	0.5	0.00160522	0.991347	ENSSSCG00000001909	STRA6
1	GO:0071939	BP	vitamin A import into cell	1/ 22	2/ 27400	0.5	0.00160522	0.991347	ENSSSCG00000001909	STRA6
1	GO:0140039	BP	cell-cell adhesion in response to extracellular stimulus	1/ 22	2/ 27400	0.5	0.00160522	0.991347	ENSSSCG00000006862	VCAM1
3	GO:0009897	CC	external side of plasma membrane	3/ 22	284/ 27400	0.0105634	0.00146634	0.991347	ENSSSCG00000006862;ENSSSCG00000006286;ENSSSCG00000032795	VCAM1;;IL1RL1
1	GO:0004666	MF	prostaglandin-endoperoxide synthase activity	1/ 22	2/ 27400	0.5	0.00160522	0.991347	ENSSSCG00000015579	PTGS2
1	GO:0002113	MF	interleukin-33 binding	1/ 22	2/ 27400	0.5	0.00160522	0.991347	ENSSSCG00000032795	IL1RL1
3	GO:0019221	BP	cytokine-mediated signaling pathway	3/ 22	325/ 27400	0.00923077	0.0021541	1	ENSSSCG00000015487;ENSSSCG00000023737;ENSSSCG00000032795	TNFSF18;CSF2;IL1RL1
5	GO:0002682	BP	regulation of immune system process	5/ 22	1191/ 27400	0.00419815	0.0021824	1	ENSSSCG00000006862;ENSSSCG00000015487;ENSSSCG00000006286;ENSSSCG00000032795;ENSSSCG00000023716	VCAM1;TNFSF18;;IL1RL1;TNFAIP6
2	GO:0050729	BP	positive regulation of inflammatory response	2/ 22	87/ 27400	0.0229885	0.00220903	1	ENSSSCG00000032795;ENSSSCG00000006590	IL1RL1;S100A8
1	GO:0034633	BP	retinol transport	1/ 22	3/ 27400	0.333333	0.00240691	1	ENSSSCG00000001909	STRA6
1	GO:0002826	BP	negative regulation of T-helper 1 type immune response	1/ 22	3/ 27400	0.333333	0.00240691	1	ENSSSCG00000032795	IL1RL1
1	GO:0038157	BP	granulocyte-macrophage colony-stimulating factor signaling pathway	1/ 22	3/ 27400	0.333333	0.00240691	1	ENSSSCG00000023737	CSF2
3	GO:0045785	BP	positive regulation of cell adhesion	3/ 22	364/ 27400	0.00824176	0.00296865	1	ENSSSCG00000006862;ENSSSCG00000015487;ENSSSCG00000006286	VCAM1;TNFSF18;
1	GO:0046864	BP	isoprenoid transport	1/ 22	4/ 27400	0.25	0.00320799	1	ENSSSCG00000001909	STRA6
1	GO:0046865	BP	terpenoid transport	1/ 22	4/ 27400	0.25	0.00320799	1	ENSSSCG00000001909	STRA6
1	GO:1902623	BP	negative regulation of neutrophil migration	1/ 22	4/ 27400	0.25	0.00320799	1	ENSSSCG00000023716	TNFAIP6
1	GO:0061205	BP	paramesonephric duct development	1/ 22	4/ 27400	0.25	0.00320799	1	ENSSSCG00000001909	STRA6
1	GO:0071623	BP	negative regulation of granulocyte chemotaxis	1/ 22	4/ 27400	0.25	0.00320799	1	ENSSSCG00000023716	TNFAIP6
1	GO:0090024	BP	negative regulation of neutrophil chemotaxis	1/ 22	4/ 27400	0.25	0.00320799	1	ENSSSCG00000023716	TNFAIP6
1	GO:0098971	BP	anterograde dendritic transport of neurotransmitter receptor complex	1/ 22	4/ 27400	0.25	0.00320799	1	ENSSSCG00000003508	KIF17
2	GO:0050731	BP	positive regulation of peptidyl-tyrosine phosphorylation	2/ 22	111/ 27400	0.018018	0.00356321	1	ENSSSCG00000015487;ENSSSCG00000023737	TNFSF18;CSF2
1	GO:0001550	BP	ovarian cumulus expansion	1/ 22	5/ 27400	0.2	0.00400845	1	ENSSSCG00000023716	TNFAIP6
1	GO:0098597	BP	observational learning	1/ 22	5/ 27400	0.2	0.00400845	1	ENSSSCG00000001909	STRA6
1	GO:0098596	BP	imitative learning	1/ 22	5/ 27400	0.2	0.00400845	1	ENSSSCG00000001909	STRA6
1	GO:0060539	BP	diaphragm development	1/ 22	5/ 27400	0.2	0.00400845	1	ENSSSCG00000001909	STRA6
1	GO:0022614	BP	membrane to membrane docking	1/ 22	5/ 27400	0.2	0.00400845	1	ENSSSCG00000006862	VCAM1
1	GO:0042297	BP	vocal learning	1/ 22	5/ 27400	0.2	0.00400845	1	ENSSSCG00000001909	STRA6
1	GO:0097070	BP	ductus arteriosus closure	1/ 22	5/ 27400	0.2	0.00400845	1	ENSSSCG00000001909	STRA6
2	GO:0002573	BP	myeloid leukocyte differentiation	2/ 22	118/ 27400	0.0169492	0.00401532	1	ENSSSCG00000023737;ENSSSCG00000032795	CSF2;IL1RL1
1	GO:0086073	BP	bundle of His cell-Purkinje myocyte adhesion involved in cell communication	1/ 22	6/ 27400	0.166667	0.0048083	1	ENSSSCG00000024800	DSC2
1	GO:0061156	BP	pulmonary artery morphogenesis	1/ 22	6/ 27400	0.166667	0.0048083	1	ENSSSCG00000001909	STRA6
1	GO:0035655	BP	interleukin-18-mediated signaling pathway	1/ 22	6/ 27400	0.166667	0.0048083	1	ENSSSCG00000032795	IL1RL1
1	GO:0032754	BP	positive regulation of interleukin-5 production	1/ 22	6/ 27400	0.166667	0.0048083	1	ENSSSCG00000032795	IL1RL1
1	GO:0061038	BP	uterus morphogenesis	1/ 22	6/ 27400	0.166667	0.0048083	1	ENSSSCG00000001909	STRA6
1	GO:0002309	BP	T cell proliferation involved in immune response	1/ 22	6/ 27400	0.166667	0.0048083	1	ENSSSCG00000015487	TNFSF18
1	GO:0086042	BP	cardiac muscle cell-cardiac muscle cell adhesion	1/ 22	6/ 27400	0.166667	0.0048083	1	ENSSSCG00000024800	DSC2
1	GO:0032747	BP	positive regulation of interleukin-23 production	1/ 22	6/ 27400	0.166667	0.0048083	1	ENSSSCG00000023737	CSF2
2	GO:0070665	BP	positive regulation of leukocyte proliferation	2/ 22	131/ 27400	0.0152672	0.00492187	1	ENSSSCG00000006862;ENSSSCG00000023737	VCAM1;CSF2
2	GO:0048568	BP	embryonic organ development	2/ 22	133/ 27400	0.0150376	0.00506897	1	ENSSSCG00000001909;ENSSSCG00000023737	STRA6;CSF2
1	GO:0060323	BP	head morphogenesis	1/ 22	7/ 27400	0.142857	0.00560753	1	ENSSSCG00000001909	STRA6
1	GO:0038172	BP	interleukin-33-mediated signaling pathway	1/ 22	7/ 27400	0.142857	0.00560753	1	ENSSSCG00000032795	IL1RL1
1	GO:0098598	BP	learned vocalization behavior or vocal learning	1/ 22	7/ 27400	0.142857	0.00560753	1	ENSSSCG00000001909	STRA6
1	GO:0030223	BP	neutrophil differentiation	1/ 22	7/ 27400	0.142857	0.00560753	1	ENSSSCG00000023737	CSF2
1	GO:0098937	BP	anterograde dendritic transport	1/ 22	7/ 27400	0.142857	0.00560753	1	ENSSSCG00000003508	KIF17
1	GO:0019371	BP	cyclooxygenase pathway	1/ 22	7/ 27400	0.142857	0.00560753	1	ENSSSCG00000015579	PTGS2
2	GO:0050730	BP	regulation of peptidyl-tyrosine phosphorylation	2/ 22	149/ 27400	0.0134228	0.00631795	1	ENSSSCG00000015487;ENSSSCG00000023737	TNFSF18;CSF2
1	GO:0060426	BP	lung vasculature development	1/ 22	8/ 27400	0.125	0.00640615	1	ENSSSCG00000001909	STRA6
1	GO:1903911	BP	positive regulation of receptor clustering	1/ 22	8/ 27400	0.125	0.00640615	1	ENSSSCG00000023716	TNFAIP6
1	GO:0097011	BP	cellular response to granulocyte macrophage colony-stimulating factor stimulus	1/ 22	8/ 27400	0.125	0.00640615	1	ENSSSCG00000023737	CSF2
1	GO:0097012	BP	response to granulocyte macrophage colony-stimulating factor	1/ 22	8/ 27400	0.125	0.00640615	1	ENSSSCG00000023737	CSF2
1	GO:0070486	BP	leukocyte aggregation	1/ 22	9/ 27400	0.111111	0.00720416	1	ENSSSCG00000006590	S100A8
1	GO:0032667	BP	regulation of interleukin-23 production	1/ 22	9/ 27400	0.111111	0.00720416	1	ENSSSCG00000023737	CSF2
1	GO:1903238	BP	positive regulation of leukocyte tethering or rolling	1/ 22	9/ 27400	0.111111	0.00720416	1	ENSSSCG00000006286
1	GO:0031223	BP	auditory behavior	1/ 22	9/ 27400	0.111111	0.00720416	1	ENSSSCG00000001909	STRA6
1	GO:0071803	BP	positive regulation of podosome assembly	1/ 22	10/ 27400	0.1	0.00800156	1	ENSSSCG00000023737	CSF2
1	GO:0098935	BP	dendritic transport	1/ 22	10/ 27400	0.1	0.00800156	1	ENSSSCG00000003508	KIF17
1	GO:0061029	BP	eyelid development in camera-type eye	1/ 22	10/ 27400	0.1	0.00800156	1	ENSSSCG00000001909	STRA6
6	GO:0051239	BP	regulation of multicellular organismal process	6/ 22	2300/ 27400	0.0026087	0.00800428	1	ENSSSCG00000023716;ENSSSCG00000001909;ENSSSCG00000023737;ENSSSCG00000032795;ENSSSCG00000006862;ENSSSCG00000024800	TNFAIP6;STRA6;CSF2;IL1RL1;VCAM1;DSC2
1	GO:0007638	BP	mechanosensory behavior	1/ 22	11/ 27400	0.0909091	0.00879834	1	ENSSSCG00000001909	STRA6
1	GO:0010744	BP	positive regulation of macrophage derived foam cell differentiation	1/ 22	11/ 27400	0.0909091	0.00879834	1	ENSSSCG00000023737	CSF2
1	GO:0003184	BP	pulmonary valve morphogenesis	1/ 22	11/ 27400	0.0909091	0.00879834	1	ENSSSCG00000001909	STRA6
1	GO:0048520	BP	positive regulation of behavior	1/ 22	11/ 27400	0.0909091	0.00879834	1	ENSSSCG00000001909	STRA6
1	GO:0032674	BP	regulation of interleukin-5 production	1/ 22	12/ 27400	0.0833333	0.00959452	1	ENSSSCG00000032795	IL1RL1
1	GO:0060538	BP	skeletal muscle organ development	1/ 22	12/ 27400	0.0833333	0.00959452	1	ENSSSCG00000001909	STRA6
1	GO:0060428	BP	lung epithelium development	1/ 22	12/ 27400	0.0833333	0.00959452	1	ENSSSCG00000001909	STRA6
1	GO:0098911	BP	regulation of ventricular cardiac muscle cell action potential	1/ 22	12/ 27400	0.0833333	0.00959452	1	ENSSSCG00000024800	DSC2
3	GO:0031347	BP	regulation of defense response	3/ 22	565/ 27400	0.00530973	0.0100326	1	ENSSSCG00000032795;ENSSSCG00000006590;ENSSSCG00000023716	IL1RL1;S100A8;TNFAIP6
1	GO:0071801	BP	regulation of podosome assembly	1/ 22	13/ 27400	0.0769231	0.0103901	1	ENSSSCG00000023737	CSF2
1	GO:1903909	BP	regulation of receptor clustering	1/ 22	13/ 27400	0.0769231	0.0103901	1	ENSSSCG00000023716	TNFAIP6
1	GO:0030224	BP	monocyte differentiation	1/ 22	13/ 27400	0.0769231	0.0103901	1	ENSSSCG00000023737	CSF2
1	GO:0030540	BP	female genitalia development	1/ 22	13/ 27400	0.0769231	0.0103901	1	ENSSSCG00000001909	STRA6
2	GO:0030099	BP	myeloid cell differentiation	2/ 22	195/ 27400	0.0102564	0.0105998	1	ENSSSCG00000023737;ENSSSCG00000032795	CSF2;IL1RL1
1	GO:0043583	BP	ear development	1/ 22	14/ 27400	0.0714286	0.011185	1	ENSSSCG00000001909	STRA6
1	GO:0014002	BP	astrocyte development	1/ 22	14/ 27400	0.0714286	0.011185	1	ENSSSCG00000006590	S100A8
1	GO:1903236	BP	regulation of leukocyte tethering or rolling	1/ 22	14/ 27400	0.0714286	0.011185	1	ENSSSCG00000006286
1	GO:0002523	BP	leukocyte migration involved in inflammatory response	1/ 22	14/ 27400	0.0714286	0.011185	1	ENSSSCG00000006590	S100A8
2	GO:1903039	BP	positive regulation of leukocyte cell-cell adhesion	2/ 22	201/ 27400	0.00995025	0.0112312	1	ENSSSCG00000006862;ENSSSCG00000006286	VCAM1;
2	GO:0070663	BP	regulation of leukocyte proliferation	2/ 22	205/ 27400	0.0097561	0.0116612	1	ENSSSCG00000006862;ENSSSCG00000023737	VCAM1;CSF2
1	GO:0140354	BP	lipid import into cell	1/ 22	15/ 27400	0.0666667	0.0119794	1	ENSSSCG00000001909	STRA6
3	GO:0030155	BP	regulation of cell adhesion	3/ 22	605/ 27400	0.00495868	0.0120696	1	ENSSSCG00000006862;ENSSSCG00000015487;ENSSSCG00000006286	VCAM1;TNFSF18;
1	GO:0030325	BP	adrenal gland development	1/ 22	16/ 27400	0.0625	0.0127731	1	ENSSSCG00000001909	STRA6
1	GO:0048546	BP	digestive tract morphogenesis	1/ 22	16/ 27400	0.0625	0.0127731	1	ENSSSCG00000001909	STRA6
1	GO:0002689	BP	negative regulation of leukocyte chemotaxis	1/ 22	16/ 27400	0.0625	0.0127731	1	ENSSSCG00000023716	TNFAIP6
1	GO:0043032	BP	positive regulation of macrophage activation	1/ 22	18/ 27400	0.0555556	0.0143588	1	ENSSSCG00000032795	IL1RL1
1	GO:0048745	BP	smooth muscle tissue development	1/ 22	18/ 27400	0.0555556	0.0143588	1	ENSSSCG00000001909	STRA6
1	GO:0035584	BP	calcium-mediated signaling using intracellular calcium source	1/ 22	18/ 27400	0.0555556	0.0143588	1	ENSSSCG00000006862	VCAM1
1	GO:0048566	BP	embryonic digestive tract development	1/ 22	18/ 27400	0.0555556	0.0143588	1	ENSSSCG00000001909	STRA6
1	GO:0043011	BP	myeloid dendritic cell differentiation	1/ 22	19/ 27400	0.0526316	0.0151507	1	ENSSSCG00000023737	CSF2
1	GO:0010743	BP	regulation of macrophage derived foam cell differentiation	1/ 22	19/ 27400	0.0526316	0.0151507	1	ENSSSCG00000023737	CSF2
1	GO:0001892	BP	embryonic placenta development	1/ 22	19/ 27400	0.0526316	0.0151507	1	ENSSSCG00000023737	CSF2
2	GO:0022409	BP	positive regulation of cell-cell adhesion	2/ 22	236/ 27400	0.00847458	0.0152348	1	ENSSSCG00000006862;ENSSSCG00000006286	VCAM1;
4	GO:0051240	BP	positive regulation of multicellular organismal process	4/ 22	1238/ 27400	0.00323102	0.015818	1	ENSSSCG00000006862;ENSSSCG00000001909;ENSSSCG00000023737;ENSSSCG00000032795	VCAM1;STRA6;CSF2;IL1RL1
1	GO:1904996	BP	positive regulation of leukocyte adhesion to vascular endothelial cell	1/ 22	20/ 27400	0.05	0.015942	1	ENSSSCG00000006286
1	GO:0042776	BP	proton motive force-driven mitochondrial ATP synthesis	1/ 22	20/ 27400	0.05	0.015942	1	ENSSSCG00000060915
1	GO:0001516	BP	prostaglandin biosynthetic process	1/ 22	20/ 27400	0.05	0.015942	1	ENSSSCG00000015579	PTGS2
1	GO:0046457	BP	prostanoid biosynthetic process	1/ 22	20/ 27400	0.05	0.015942	1	ENSSSCG00000015579	PTGS2
1	GO:0035461	BP	vitamin transmembrane transport	1/ 22	21/ 27400	0.047619	0.0167327	1	ENSSSCG00000001909	STRA6
1	GO:0086004	BP	regulation of cardiac muscle cell contraction	1/ 22	21/ 27400	0.047619	0.0167327	1	ENSSSCG00000024800	DSC2
5	GO:0042221	BP	response to chemical	5/ 22	1944/ 27400	0.00257202	0.017032	1	ENSSSCG00000006862;ENSSSCG00000023737;ENSSSCG00000006286;ENSSSCG00000015579;ENSSSCG00000006590	VCAM1;CSF2;;PTGS2;S100A8
1	GO:0060322	BP	head development	1/ 22	22/ 27400	0.0454545	0.0175228	1	ENSSSCG00000001909	STRA6
1	GO:0001773	BP	myeloid dendritic cell activation	1/ 22	22/ 27400	0.0454545	0.0175228	1	ENSSSCG00000023737	CSF2
1	GO:0098901	BP	regulation of cardiac muscle cell action potential	1/ 22	22/ 27400	0.0454545	0.0175228	1	ENSSSCG00000024800	DSC2
1	GO:0030851	BP	granulocyte differentiation	1/ 22	23/ 27400	0.0434783	0.0183123	1	ENSSSCG00000023737	CSF2
1	GO:2001240	BP	negative regulation of extrinsic apoptotic signaling pathway in absence of ligand	1/ 22	23/ 27400	0.0434783	0.0183123	1	ENSSSCG00000023737	CSF2
1	GO:1901099	BP	negative regulation of signal transduction in absence of ligand	1/ 22	23/ 27400	0.0434783	0.0183123	1	ENSSSCG00000023737	CSF2
1	GO:0032689	BP	negative regulation of type II interferon production	1/ 22	23/ 27400	0.0434783	0.0183123	1	ENSSSCG00000032795	IL1RL1
1	GO:0001816	BP	cytokine production	1/ 22	23/ 27400	0.0434783	0.0183123	1	ENSSSCG00000023737	CSF2
1	GO:1903115	BP	regulation of actin filament-based movement	1/ 22	24/ 27400	0.0416667	0.0191011	1	ENSSSCG00000024800	DSC2
1	GO:1904646	BP	cellular response to amyloid-beta	1/ 22	24/ 27400	0.0416667	0.0191011	1	ENSSSCG00000006862	VCAM1
1	GO:0045671	BP	negative regulation of osteoclast differentiation	1/ 22	25/ 27400	0.04	0.0198894	1	ENSSSCG00000023716	TNFAIP6
2	GO:0002696	BP	positive regulation of leukocyte activation	2/ 22	276/ 27400	0.00724638	0.0204512	1	ENSSSCG00000006862;ENSSSCG00000032795	VCAM1;IL1RL1
1	GO:0090022	BP	regulation of neutrophil chemotaxis	1/ 22	26/ 27400	0.0384615	0.0206771	1	ENSSSCG00000023716	TNFAIP6
1	GO:0030212	BP	hyaluronan metabolic process	1/ 22	26/ 27400	0.0384615	0.0206771	1	ENSSSCG00000023716	TNFAIP6
3	GO:0002684	BP	positive regulation of immune system process	3/ 22	742/ 27400	0.00404313	0.020761	1	ENSSSCG00000006862;ENSSSCG00000015487;ENSSSCG00000032795	VCAM1;TNFSF18;IL1RL1
2	GO:1903037	BP	regulation of leukocyte cell-cell adhesion	2/ 22	279/ 27400	0.00716846	0.0208688	1	ENSSSCG00000006862;ENSSSCG00000006286	VCAM1;
2	GO:0031349	BP	positive regulation of defense response	2/ 22	280/ 27400	0.00714286	0.0210088	1	ENSSSCG00000032795;ENSSSCG00000006590	IL1RL1;S100A8
3	GO:0030334	BP	regulation of cell migration	3/ 22	748/ 27400	0.0040107	0.0212035	1	ENSSSCG00000015487;ENSSSCG00000006286;ENSSSCG00000023716	TNFSF18;;TNFAIP6
2	GO:0006954	BP	inflammatory response	2/ 22	283/ 27400	0.00706714	0.0214312	1	ENSSSCG00000006862;ENSSSCG00000032795	VCAM1;IL1RL1
1	GO:0003281	BP	ventricular septum development	1/ 22	27/ 27400	0.037037	0.0214641	1	ENSSSCG00000001909	STRA6
1	GO:1904994	BP	regulation of leukocyte adhesion to vascular endothelial cell	1/ 22	27/ 27400	0.037037	0.0214641	1	ENSSSCG00000006286
2	GO:0050867	BP	positive regulation of cell activation	2/ 22	286/ 27400	0.00699301	0.0218572	1	ENSSSCG00000006862;ENSSSCG00000032795	VCAM1;IL1RL1
1	GO:0022602	BP	ovulation cycle process	1/ 22	30/ 27400	0.0333333	0.0238217	1	ENSSSCG00000023716	TNFAIP6
1	GO:2001239	BP	regulation of extrinsic apoptotic signaling pathway in absence of ligand	1/ 22	30/ 27400	0.0333333	0.0238217	1	ENSSSCG00000023737	CSF2
1	GO:1904645	BP	response to amyloid-beta	1/ 22	30/ 27400	0.0333333	0.0238217	1	ENSSSCG00000006862	VCAM1
1	GO:0098900	BP	regulation of action potential	1/ 22	31/ 27400	0.0322581	0.0246064	1	ENSSSCG00000024800	DSC2
1	GO:0002825	BP	regulation of T-helper 1 type immune response	1/ 22	31/ 27400	0.0322581	0.0246064	1	ENSSSCG00000032795	IL1RL1
1	GO:0060325	BP	face morphogenesis	1/ 22	31/ 27400	0.0322581	0.0246064	1	ENSSSCG00000001909	STRA6
1	GO:0031929	BP	TOR signaling	1/ 22	31/ 27400	0.0322581	0.0246064	1	ENSSSCG00000023737	CSF2
2	GO:0048589	BP	developmental growth	2/ 22	306/ 27400	0.00653595	0.0247868	1	ENSSSCG00000001909;ENSSSCG00000023716	STRA6;TNFAIP6
2	GO:0040007	BP	growth	2/ 22	306/ 27400	0.00653595	0.0247868	1	ENSSSCG00000001909;ENSSSCG00000023716	STRA6;TNFAIP6
3	GO:2000145	BP	regulation of cell motility	3/ 22	796/ 27400	0.00376884	0.0249329	1	ENSSSCG00000015487;ENSSSCG00000006286;ENSSSCG00000023716	TNFSF18;;TNFAIP6
1	GO:0097028	BP	dendritic cell differentiation	1/ 22	32/ 27400	0.03125	0.0253904	1	ENSSSCG00000023737	CSF2
1	GO:0019369	BP	arachidonic acid metabolic process	1/ 22	32/ 27400	0.03125	0.0253904	1	ENSSSCG00000015579	PTGS2
1	GO:0007259	BP	receptor signaling pathway via JAK-STAT	1/ 22	32/ 27400	0.03125	0.0253904	1	ENSSSCG00000023737	CSF2
1	GO:0006693	BP	prostaglandin metabolic process	1/ 22	32/ 27400	0.03125	0.0253904	1	ENSSSCG00000015579	PTGS2
1	GO:0006692	BP	prostanoid metabolic process	1/ 22	33/ 27400	0.030303	0.0261739	1	ENSSSCG00000015579	PTGS2
1	GO:0048806	BP	genitalia development	1/ 22	33/ 27400	0.030303	0.0261739	1	ENSSSCG00000001909	STRA6
3	GO:0032101	BP	regulation of response to external stimulus	3/ 22	817/ 27400	0.00367197	0.0266704	1	ENSSSCG00000032795;ENSSSCG00000006590;ENSSSCG00000023716	IL1RL1;S100A8;TNFAIP6
1	GO:0097120	BP	receptor localization to synapse	1/ 22	34/ 27400	0.0294118	0.0269567	1	ENSSSCG00000003508	KIF17
1	GO:0002691	BP	regulation of cellular extravasation	1/ 22	34/ 27400	0.0294118	0.0269567	1	ENSSSCG00000006286
1	GO:0086091	BP	regulation of heart rate by cardiac conduction	1/ 22	34/ 27400	0.0294118	0.0269567	1	ENSSSCG00000024800	DSC2
2	GO:2001233	BP	regulation of apoptotic signaling pathway	2/ 22	323/ 27400	0.00619195	0.027397	1	ENSSSCG00000023737;ENSSSCG00000006590	CSF2;S100A8
1	GO:0097696	BP	receptor signaling pathway via STAT	1/ 22	35/ 27400	0.0285714	0.027739	1	ENSSSCG00000023737	CSF2
1	GO:0046456	BP	icosanoid biosynthetic process	1/ 22	35/ 27400	0.0285714	0.027739	1	ENSSSCG00000015579	PTGS2
3	GO:0040012	BP	regulation of locomotion	3/ 22	831/ 27400	0.00361011	0.0278646	1	ENSSSCG00000015487;ENSSSCG00000006286;ENSSSCG00000023716	TNFSF18;;TNFAIP6
2	GO:0002521	BP	leukocyte differentiation	2/ 22	328/ 27400	0.00609756	0.0281852	1	ENSSSCG00000023737;ENSSSCG00000032795	CSF2;IL1RL1
1	GO:1902622	BP	regulation of neutrophil migration	1/ 22	36/ 27400	0.0277778	0.0285206	1	ENSSSCG00000023716	TNFAIP6
1	GO:0002686	BP	negative regulation of leukocyte migration	1/ 22	36/ 27400	0.0277778	0.0285206	1	ENSSSCG00000023716	TNFAIP6
1	GO:0006636	BP	unsaturated fatty acid biosynthetic process	1/ 22	36/ 27400	0.0277778	0.0285206	1	ENSSSCG00000015579	PTGS2
1	GO:0003279	BP	cardiac septum development	1/ 22	38/ 27400	0.0263158	0.0300821	1	ENSSSCG00000001909	STRA6
1	GO:0015986	BP	proton motive force-driven ATP synthesis	1/ 22	38/ 27400	0.0263158	0.0300821	1	ENSSSCG00000060915
1	GO:0048286	BP	lung alveolus development	1/ 22	39/ 27400	0.025641	0.0308619	1	ENSSSCG00000001909	STRA6
1	GO:0043030	BP	regulation of macrophage activation	1/ 22	40/ 27400	0.025	0.0316412	1	ENSSSCG00000032795	IL1RL1
1	GO:0002762	BP	negative regulation of myeloid leukocyte differentiation	1/ 22	40/ 27400	0.025	0.0316412	1	ENSSSCG00000023716	TNFAIP6
1	GO:0061337	BP	cardiac conduction	1/ 22	40/ 27400	0.025	0.0316412	1	ENSSSCG00000024800	DSC2
1	GO:0048565	BP	digestive tract development	1/ 22	41/ 27400	0.0243902	0.0324198	1	ENSSSCG00000001909	STRA6
1	GO:0034109	BP	homotypic cell-cell adhesion	1/ 22	41/ 27400	0.0243902	0.0324198	1	ENSSSCG00000024800	DSC2
1	GO:0003179	BP	heart valve morphogenesis	1/ 22	42/ 27400	0.0238095	0.0331979	1	ENSSSCG00000001909	STRA6
1	GO:0050795	BP	regulation of behavior	1/ 22	43/ 27400	0.0232558	0.0339753	1	ENSSSCG00000001909	STRA6
1	GO:0071622	BP	regulation of granulocyte chemotaxis	1/ 22	43/ 27400	0.0232558	0.0339753	1	ENSSSCG00000023716	TNFAIP6
1	GO:0002823	BP	negative regulation of adaptive immune response based on somatic recombination of immune receptors built from immunoglobulin superfamily domains	1/ 22	44/ 27400	0.0227273	0.0347522	1	ENSSSCG00000032795	IL1RL1
1	GO:0045668	BP	negative regulation of osteoblast differentiation	1/ 22	44/ 27400	0.0227273	0.0347522	1	ENSSSCG00000023716	TNFAIP6
2	GO:0022407	BP	regulation of cell-cell adhesion	2/ 22	369/ 27400	0.00542005	0.0349875	1	ENSSSCG00000006862;ENSSSCG00000006286	VCAM1;
1	GO:0002820	BP	negative regulation of adaptive immune response	1/ 22	47/ 27400	0.0212766	0.0370792	1	ENSSSCG00000032795	IL1RL1
1	GO:0033209	BP	tumor necrosis factor-mediated signaling pathway	1/ 22	47/ 27400	0.0212766	0.0370792	1	ENSSSCG00000015487	TNFSF18
2	GO:0002683	BP	negative regulation of immune system process	2/ 22	381/ 27400	0.00524934	0.037089	1	ENSSSCG00000032795;ENSSSCG00000023716	IL1RL1;TNFAIP6
2	GO:0001934	BP	positive regulation of protein phosphorylation	2/ 22	384/ 27400	0.00520833	0.0376219	1	ENSSSCG00000015487;ENSSSCG00000023737	TNFSF18;CSF2
1	GO:0051180	BP	vitamin transport	1/ 22	48/ 27400	0.0208333	0.0378537	1	ENSSSCG00000001909	STRA6
1	GO:0001944	BP	vasculature development	1/ 22	48/ 27400	0.0208333	0.0378537	1	ENSSSCG00000001909	STRA6
1	GO:0050922	BP	negative regulation of chemotaxis	1/ 22	48/ 27400	0.0208333	0.0378537	1	ENSSSCG00000023716	TNFAIP6
1	GO:0006754	BP	ATP biosynthetic process	1/ 22	48/ 27400	0.0208333	0.0378537	1	ENSSSCG00000060915
4	GO:0010033	BP	response to organic substance	4/ 22	1624/ 27400	0.00246305	0.0382228	1	ENSSSCG00000006862;ENSSSCG00000023737;ENSSSCG00000006286;ENSSSCG00000006590	VCAM1;CSF2;;S100A8
1	GO:0055117	BP	regulation of cardiac muscle contraction	1/ 22	49/ 27400	0.0204082	0.0386276	1	ENSSSCG00000024800	DSC2
2	GO:0032103	BP	positive regulation of response to external stimulus	2/ 22	391/ 27400	0.00511509	0.038877	1	ENSSSCG00000032795;ENSSSCG00000006590	IL1RL1;S100A8
2	GO:0001819	BP	positive regulation of cytokine production	2/ 22	392/ 27400	0.00510204	0.0390576	1	ENSSSCG00000023737;ENSSSCG00000032795	CSF2;IL1RL1
1	GO:0007517	BP	muscle organ development	1/ 22	50/ 27400	0.02	0.0394009	1	ENSSSCG00000001909	STRA6
1	GO:0048844	BP	artery morphogenesis	1/ 22	52/ 27400	0.0192308	0.0409457	1	ENSSSCG00000001909	STRA6
2	GO:0042327	BP	positive regulation of phosphorylation	2/ 22	403/ 27400	0.00496278	0.0410659	1	ENSSSCG00000015487;ENSSSCG00000023737	TNFSF18;CSF2
1	GO:0030593	BP	neutrophil chemotaxis	1/ 22	53/ 27400	0.0188679	0.0417172	1	ENSSSCG00000006590	S100A8
1	GO:0030514	BP	negative regulation of BMP signaling pathway	1/ 22	54/ 27400	0.0185185	0.0424881	1	ENSSSCG00000023716	TNFAIP6
1	GO:0032722	BP	positive regulation of chemokine production	1/ 22	54/ 27400	0.0185185	0.0424881	1	ENSSSCG00000032795	IL1RL1
1	GO:0021782	BP	glial cell development	1/ 22	55/ 27400	0.0181818	0.0432584	1	ENSSSCG00000006590	S100A8
1	GO:0071621	BP	granulocyte chemotaxis	1/ 22	56/ 27400	0.0178571	0.0440281	1	ENSSSCG00000006590	S100A8
1	GO:0090596	BP	sensory organ morphogenesis	1/ 22	57/ 27400	0.0175439	0.0447973	1	ENSSSCG00000001909	STRA6
1	GO:0007631	BP	feeding behavior	1/ 22	58/ 27400	0.0172414	0.0455658	1	ENSSSCG00000001909	STRA6
1	GO:0008088	BP	axo-dendritic transport	1/ 22	58/ 27400	0.0172414	0.0455658	1	ENSSSCG00000003508	KIF17
1	GO:0061061	BP	muscle structure development	1/ 22	58/ 27400	0.0172414	0.0455658	1	ENSSSCG00000001909	STRA6
1	GO:2001244	BP	positive regulation of intrinsic apoptotic signaling pathway	1/ 22	59/ 27400	0.0169492	0.0463338	1	ENSSSCG00000006590	S100A8
1	GO:0009206	BP	purine ribonucleoside triphosphate biosynthetic process	1/ 22	59/ 27400	0.0169492	0.0463338	1	ENSSSCG00000060915
1	GO:0045670	BP	regulation of osteoclast differentiation	1/ 22	59/ 27400	0.0169492	0.0463338	1	ENSSSCG00000023716	TNFAIP6
1	GO:0009145	BP	purine nucleoside triphosphate biosynthetic process	1/ 22	60/ 27400	0.0166667	0.0471011	1	ENSSSCG00000060915
1	GO:0002790	BP	peptide secretion	1/ 22	60/ 27400	0.0166667	0.0471011	1	ENSSSCG00000006590	S100A8
8	GO:0048518	BP	positive regulation of biological process	8/ 22	5074/ 27400	0.00157667	0.0484442	1	ENSSSCG00000006590;ENSSSCG00000006286;ENSSSCG00000023716;ENSSSCG00000001909;ENSSSCG00000023737;ENSSSCG00000032795;ENSSSCG00000006862;ENSSSCG00000015487	S100A8;;TNFAIP6;STRA6;CSF2;IL1RL1;VCAM1;TNFSF18
1	GO:1990266	BP	neutrophil migration	1/ 22	62/ 27400	0.016129	0.0486341	1	ENSSSCG00000006590	S100A8
2	GO:0045937	BP	positive regulation of phosphate metabolic process	2/ 22	446/ 27400	0.0044843	0.0492826	1	ENSSSCG00000015487;ENSSSCG00000023737	TNFSF18;CSF2
2	GO:0045321	BP	leukocyte activation	2/ 22	446/ 27400	0.0044843	0.0492826	1	ENSSSCG00000015487;ENSSSCG00000023737	TNFSF18;CSF2
2	GO:0010562	BP	positive regulation of phosphorus metabolic process	2/ 22	446/ 27400	0.0044843	0.0492826	1	ENSSSCG00000015487;ENSSSCG00000023737	TNFSF18;CSF2
1	GO:0022406	BP	membrane docking	1/ 22	63/ 27400	0.015873	0.0493997	1	ENSSSCG00000006862	VCAM1
2	GO:0002694	BP	regulation of leukocyte activation	2/ 22	447/ 27400	0.00447427	0.0494804	1	ENSSSCG00000006862;ENSSSCG00000032795	VCAM1;IL1RL1
1	GO:0030526	CC	granulocyte macrophage colony-stimulating factor receptor complex	1/ 22	3/ 27400	0.333333	0.00240691	1	ENSSSCG00000023737	CSF2
1	GO:1990075	CC	periciliary membrane compartment	1/ 22	4/ 27400	0.25	0.00320799	1	ENSSSCG00000003508	KIF17
2	GO:0000786	CC	nucleosome	2/ 22	135/ 27400	0.0148148	0.00521809	1	ENSSSCG00000056711;ENSSSCG00000062160	;H2BC18
3	GO:0098552	CC	side of membrane	3/ 22	464/ 27400	0.00646552	0.00584863	1	ENSSSCG00000006862;ENSSSCG00000006286;ENSSSCG00000032795	VCAM1;;IL1RL1
1	GO:0045261	CC	proton-transporting ATP synthase complex, catalytic core F(1)	1/ 22	9/ 27400	0.111111	0.00720416	1	ENSSSCG00000060915
1	GO:0032839	CC	dendrite cytoplasm	1/ 22	16/ 27400	0.0625	0.0127731	1	ENSSSCG00000003508	KIF17
4	GO:0005576	CC	extracellular region	4/ 22	1215/ 27400	0.00329218	0.0148533	1	ENSSSCG00000006359;ENSSSCG00000023737;ENSSSCG00000004890;ENSSSCG00000023716	ADAMTS4;CSF2;SERPINB2;TNFAIP6
1	GO:0005640	CC	nuclear outer membrane	1/ 22	21/ 27400	0.047619	0.0167327	1	ENSSSCG00000015579	PTGS2
1	GO:0002102	CC	podosome	1/ 22	22/ 27400	0.0454545	0.0175228	1	ENSSSCG00000006862	VCAM1
1	GO:0030057	CC	desmosome	1/ 22	22/ 27400	0.0454545	0.0175228	1	ENSSSCG00000024800	DSC2
1	GO:0045259	CC	proton-transporting ATP synthase complex	1/ 22	22/ 27400	0.0454545	0.0175228	1	ENSSSCG00000060915
1	GO:0005753	CC	mitochondrial proton-transporting ATP synthase complex	1/ 22	22/ 27400	0.0454545	0.0175228	1	ENSSSCG00000060915
1	GO:0033178	CC	proton-transporting two-sector ATPase complex, catalytic domain	1/ 22	23/ 27400	0.0434783	0.0183123	1	ENSSSCG00000060915
1	GO:0014704	CC	intercalated disc	1/ 22	31/ 27400	0.0322581	0.0246064	1	ENSSSCG00000024800	DSC2
1	GO:0005871	CC	kinesin complex	1/ 22	32/ 27400	0.03125	0.0253904	1	ENSSSCG00000003508	KIF17
1	GO:0032391	CC	photoreceptor connecting cilium	1/ 22	33/ 27400	0.030303	0.0261739	1	ENSSSCG00000003508	KIF17
1	GO:0001533	CC	cornified envelope	1/ 22	36/ 27400	0.0277778	0.0285206	1	ENSSSCG00000004890	SERPINB2
1	GO:0005637	CC	nuclear inner membrane	1/ 22	38/ 27400	0.0263158	0.0300821	1	ENSSSCG00000015579	PTGS2
2	GO:0005694	CC	chromosome	2/ 22	358/ 27400	0.00558659	0.0331044	1	ENSSSCG00000056711;ENSSSCG00000062160	;H2BC18
1	GO:0001917	CC	photoreceptor inner segment	1/ 22	47/ 27400	0.0212766	0.0370792	1	ENSSSCG00000003508	KIF17
1	GO:0016469	CC	proton-transporting two-sector ATPase complex	1/ 22	49/ 27400	0.0204082	0.0386276	1	ENSSSCG00000060915
2	GO:0019866	CC	organelle inner membrane	2/ 22	393/ 27400	0.00508906	0.0392385	1	ENSSSCG00000060915;ENSSSCG00000015579	;PTGS2
1	GO:0045111	CC	intermediate filament cytoskeleton	1/ 22	50/ 27400	0.02	0.0394009	1	ENSSSCG00000006590	S100A8
1	GO:0005902	CC	microvillus	1/ 22	51/ 27400	0.0196078	0.0401735	1	ENSSSCG00000006862	VCAM1
1	GO:0044291	CC	cell-cell contact zone	1/ 22	51/ 27400	0.0196078	0.0401735	1	ENSSSCG00000024800	DSC2
1	GO:0001750	CC	photoreceptor outer segment	1/ 22	55/ 27400	0.0181818	0.0432584	1	ENSSSCG00000003508	KIF17
1	GO:0030175	CC	filopodium	1/ 22	55/ 27400	0.0181818	0.0432584	1	ENSSSCG00000006862	VCAM1
1	GO:0120111	CC	neuron projection cytoplasm	1/ 22	59/ 27400	0.0169492	0.0463338	1	ENSSSCG00000003508	KIF17
1	GO:0032838	CC	plasma membrane bounded cell projection cytoplasm	1/ 22	60/ 27400	0.0166667	0.0471011	1	ENSSSCG00000003508	KIF17
1	GO:0035869	CC	ciliary transition zone	1/ 22	61/ 27400	0.0163934	0.0478679	1	ENSSSCG00000003508	KIF17
4	GO:0005509	MF	calcium ion binding	4/ 22	675/ 27400	0.00592593	0.00187523	1	ENSSSCG00000024800;ENSSSCG00000006286;ENSSSCG00000006590;ENSSSCG00000023716	DSC2;;S100A8;TNFAIP6
1	GO:0034632	MF	retinol transmembrane transporter activity	1/ 22	3/ 27400	0.333333	0.00240691	1	ENSSSCG00000001909	STRA6
1	GO:0042008	MF	interleukin-18 receptor activity	1/ 22	3/ 27400	0.333333	0.00240691	1	ENSSSCG00000032795	IL1RL1
2	GO:0030527	MF	structural constituent of chromatin	2/ 22	100/ 27400	0.02	0.00290455	1	ENSSSCG00000056711;ENSSSCG00000062160	;H2BC18
1	GO:0042007	MF	interleukin-18 binding	1/ 22	4/ 27400	0.25	0.00320799	1	ENSSSCG00000032795	IL1RL1
1	GO:0015665	MF	alcohol transmembrane transporter activity	1/ 22	5/ 27400	0.2	0.00400845	1	ENSSSCG00000001909	STRA6
1	GO:0106435	MF	carboxylesterase activity	1/ 22	6/ 27400	0.166667	0.0048083	1	ENSSSCG00000023716	TNFAIP6
1	GO:0004908	MF	interleukin-1 receptor activity	1/ 22	8/ 27400	0.125	0.00640615	1	ENSSSCG00000032795	IL1RL1
1	GO:0033691	MF	sialic acid binding	1/ 22	9/ 27400	0.111111	0.00720416	1	ENSSSCG00000006286
1	GO:0008131	MF	primary amine oxidase activity	1/ 22	12/ 27400	0.0833333	0.00959452	1	ENSSSCG00000006862	VCAM1
1	GO:0008574	MF	plus-end-directed microtubule motor activity	1/ 22	12/ 27400	0.0833333	0.00959452	1	ENSSSCG00000003508	KIF17
1	GO:0070492	MF	oligosaccharide binding	1/ 22	13/ 27400	0.0769231	0.0103901	1	ENSSSCG00000006286
1	GO:0046933	MF	proton-transporting ATP synthase activity, rotational mechanism	1/ 22	18/ 27400	0.0555556	0.0143588	1	ENSSSCG00000060915
12	GO:0005515	MF	protein binding	12/ 22	7773/ 27400	0.00154381	0.0150239	1	ENSSSCG00000006590;ENSSSCG00000003508;ENSSSCG00000006359;ENSSSCG00000038182;ENSSSCG00000015579;ENSSSCG00000023716;ENSSSCG00000023737;ENSSSCG00000032795;ENSSSCG00000006862;ENSSSCG00000015487;ENSSSCG00000056711;ENSSSCG00000062160	S100A8;KIF17;ADAMTS4;;PTGS2;TNFAIP6;CSF2;IL1RL1;VCAM1;TNFSF18;;H2BC18
1	GO:0016641	MF	oxidoreductase activity, acting on the CH-NH2 group of donors, oxygen as acceptor	1/ 22	19/ 27400	0.0526316	0.0151507	1	ENSSSCG00000006862	VCAM1
2	GO:0005126	MF	cytokine receptor binding	2/ 22	240/ 27400	0.00833333	0.0157263	1	ENSSSCG00000015487;ENSSSCG00000023737	TNFSF18;CSF2
1	GO:0001968	MF	fibronectin binding	1/ 22	20/ 27400	0.05	0.015942	1	ENSSSCG00000023716	TNFAIP6
1	GO:0005540	MF	hyaluronic acid binding	1/ 22	22/ 27400	0.0454545	0.0175228	1	ENSSSCG00000023716	TNFAIP6
1	GO:0016702	MF	oxidoreductase activity, acting on single donors with incorporation of molecular oxygen, incorporation of two atoms of oxygen	1/ 22	23/ 27400	0.0434783	0.0183123	1	ENSSSCG00000015579	PTGS2
1	GO:0016638	MF	oxidoreductase activity, acting on the CH-NH2 group of donors	1/ 22	23/ 27400	0.0434783	0.0183123	1	ENSSSCG00000006862	VCAM1
1	GO:0016701	MF	oxidoreductase activity, acting on single donors with incorporation of molecular oxygen	1/ 22	24/ 27400	0.0416667	0.0191011	1	ENSSSCG00000015579	PTGS2
1	GO:0015252	MF	proton channel activity	1/ 22	26/ 27400	0.0384615	0.0206771	1	ENSSSCG00000060915
1	GO:0090482	MF	vitamin transmembrane transporter activity	1/ 22	31/ 27400	0.0322581	0.0246064	1	ENSSSCG00000001909	STRA6
2	GO:0046982	MF	protein heterodimerization activity	2/ 22	316/ 27400	0.00632911	0.0263091	1	ENSSSCG00000056711;ENSSSCG00000062160	;H2BC18
1	GO:1901618	MF	organic hydroxy compound transmembrane transporter activity	1/ 22	35/ 27400	0.0285714	0.027739	1	ENSSSCG00000001909	STRA6
1	GO:0032813	MF	tumor necrosis factor receptor superfamily binding	1/ 22	38/ 27400	0.0263158	0.0300821	1	ENSSSCG00000015487	TNFSF18
1	GO:0098631	MF	cell adhesion mediator activity	1/ 22	41/ 27400	0.0243902	0.0324198	1	ENSSSCG00000006862	VCAM1
1	GO:0004601	MF	peroxidase activity	1/ 22	47/ 27400	0.0212766	0.0370792	1	ENSSSCG00000015579	PTGS2
1	GO:0016684	MF	oxidoreductase activity, acting on peroxide as acceptor	1/ 22	48/ 27400	0.0208333	0.0378537	1	ENSSSCG00000015579	PTGS2

## Sheet: SP600125 vs NC 48h KEGG
Number	Pathway ID	Description	Database	Ratio_in_study	Ratio_in_pop	Rich factor	Pvalue	Padjust	First Category	Second Category	Gene_ids	Gene_names
4	map04668	TNF signaling pathway	KEGG PATHWAY	4/ 20	123/ 21591	0.0325203	4.52769e-06	0.000253551	Environmental Information Processing	Signal transduction	ENSSSCG00000006862|ENSSSCG00000006286|ENSSSCG00000023737|ENSSSCG00000015579	VCAM1;;CSF2;PTGS2
3	map04657	IL-17 signaling pathway	KEGG PATHWAY	3/ 20	100/ 21591	0.03	0.000103782	0.00290591	Organismal Systems	Immune system	ENSSSCG00000023737|ENSSSCG00000015579|ENSSSCG00000006590	CSF2;PTGS2;S100A8
2	map05143	African trypanosomiasis	KEGG PATHWAY	2/ 20	56/ 21591	0.0357143	0.00121829	0.0227415	Human Diseases	Infectious disease: parasitic	ENSSSCG00000006862|ENSSSCG00000006286	VCAM1;
2	map04933	AGE-RAGE signaling pathway in diabetic complications	KEGG PATHWAY	2/ 20	117/ 21591	0.017094	0.00518991	0.0484391	Human Diseases	Endocrine and metabolic disease	ENSSSCG00000006862|ENSSSCG00000006286	VCAM1;
3	map04060	Cytokine-cytokine receptor interaction	KEGG PATHWAY	3/ 20	343/ 21591	0.00874636	0.00370713	0.0518998	Environmental Information Processing	Signaling molecules and interaction	ENSSSCG00000015487|ENSSSCG00000023737|ENSSSCG00000032795	TNFSF18;CSF2;IL1RL1
2	map05144	Malaria	KEGG PATHWAY	2/ 20	111/ 21591	0.018018	0.00468462	0.0524678	Human Diseases	Infectious disease: parasitic	ENSSSCG00000006862|ENSSSCG00000006286	VCAM1;
2	map04514	Cell adhesion molecules	KEGG PATHWAY	2/ 20	232/ 21591	0.00862069	0.0192318	0.0979075	Environmental Information Processing	Signaling molecules and interaction	ENSSSCG00000006862|ENSSSCG00000006286	VCAM1;
2	map05202	Transcriptional misregulation in cancer	KEGG PATHWAY	2/ 20	257/ 21591	0.0077821	0.0232869	0.100313	Human Diseases	Cancer: overview	ENSSSCG00000023737|ENSSSCG00000062160	CSF2;H2BC18
2	map05167	Kaposi sarcoma-associated herpesvirus infection	KEGG PATHWAY	2/ 20	225/ 21591	0.00888889	0.0181563	0.101675	Human Diseases	Infectious disease: viral	ENSSSCG00000023737|ENSSSCG00000015579	CSF2;PTGS2
2	map05417	Lipid and atherosclerosis	KEGG PATHWAY	2/ 20	252/ 21591	0.00793651	0.0224496	0.104765	Human Diseases	Cardiovascular disease	ENSSSCG00000006862|ENSSSCG00000006286	VCAM1;
2	map05203	Viral carcinogenesis	KEGG PATHWAY	2/ 20	222/ 21591	0.00900901	0.0177036	0.110156	Human Diseases	Cancer: overview	ENSSSCG00000056711|ENSSSCG00000062160	;H2BC18
2	map04064	NF-kappa B signaling pathway	KEGG PATHWAY	2/ 20	220/ 21591	0.00909091	0.0174045	0.121831	Environmental Information Processing	Signal transduction	ENSSSCG00000006862|ENSSSCG00000015579	VCAM1;PTGS2
2	map05034	Alcoholism	KEGG PATHWAY	2/ 20	209/ 21591	0.00956938	0.0157994	0.126395	Human Diseases	Substance dependence	ENSSSCG00000056711|ENSSSCG00000062160	;H2BC18
3	map05022	Pathways of neurodegeneration - multiple diseases	KEGG PATHWAY	3/ 20	838/ 21591	0.00357995	0.0406019	0.162408	Human Diseases	Neurodegenerative disease	ENSSSCG00000060915|ENSSSCG00000015579|ENSSSCG00000057317	;PTGS2;
1	map04610	Complement and coagulation cascades	KEGG PATHWAY	1/ 20	86/ 21591	0.0116279	0.0767517	0.179087	Organismal Systems	Immune system	ENSSSCG00000004890	SERPINB2
1	map04370	VEGF signaling pathway	KEGG PATHWAY	1/ 20	61/ 21591	0.0163934	0.0550374	0.1813	Environmental Information Processing	Signal transduction	ENSSSCG00000015579	PTGS2
1	map00590	Arachidonic acid metabolism	KEGG PATHWAY	1/ 20	85/ 21591	0.0117647	0.0758923	0.184781	Metabolism	Lipid metabolism	ENSSSCG00000015579	PTGS2
1	map05140	Leishmaniasis	KEGG PATHWAY	1/ 20	95/ 21591	0.0105263	0.0844522	0.189173	Human Diseases	Infectious disease: parasitic	ENSSSCG00000015579	PTGS2
1	map04913	Ovarian steroidogenesis	KEGG PATHWAY	1/ 20	60/ 21591	0.0166667	0.0541588	0.189556	Organismal Systems	Endocrine system	ENSSSCG00000015579	PTGS2
2	map05418	Fluid shear stress and atherosclerosis	KEGG PATHWAY	2/ 20	491/ 21591	0.00407332	0.0749051	0.190667	Human Diseases	Cardiovascular disease	ENSSSCG00000006862|ENSSSCG00000006286	VCAM1;
1	map05204	Chemical carcinogenesis - DNA adducts	KEGG PATHWAY	1/ 20	70/ 21591	0.0142857	0.0629099	0.19572	Human Diseases	Cancer: overview	ENSSSCG00000015579	PTGS2
1	map05221	Acute myeloid leukemia	KEGG PATHWAY	1/ 20	70/ 21591	0.0142857	0.0629099	0.19572	Human Diseases	Cancer: specific types	ENSSSCG00000023737	CSF2
2	map05010	Alzheimer disease	KEGG PATHWAY	2/ 20	474/ 21591	0.00421941	0.0704533	0.197269	Human Diseases	Neurodegenerative disease	ENSSSCG00000060915|ENSSSCG00000015579	;PTGS2
1	map04664	Fc epsilon RI signaling pathway	KEGG PATHWAY	1/ 20	83/ 21591	0.0120482	0.0741713	0.19779	Organismal Systems	Immune system	ENSSSCG00000023737	CSF2
1	map04923	Regulation of lipolysis in adipocytes	KEGG PATHWAY	1/ 20	59/ 21591	0.0169492	0.0532795	0.19891	Organismal Systems	Endocrine system	ENSSSCG00000015579	PTGS2
1	map04650	Natural killer cell mediated cytotoxicity	KEGG PATHWAY	1/ 20	131/ 21591	0.00763359	0.114648	0.200634	Organismal Systems	Immune system	ENSSSCG00000023737	CSF2
2	map05131	Shigellosis	KEGG PATHWAY	2/ 20	622/ 21591	0.00321543	0.111989	0.202303	Human Diseases	Infectious disease: bacterial	ENSSSCG00000023737|ENSSSCG00000062160	CSF2;H2BC18
1	map05222	Small cell lung cancer	KEGG PATHWAY	1/ 20	108/ 21591	0.00925926	0.0954675	0.205622	Human Diseases	Cancer: specific types	ENSSSCG00000015579	PTGS2
1	map04726	Serotonergic synapse	KEGG PATHWAY	1/ 20	127/ 21591	0.00787402	0.11134	0.207835	Organismal Systems	Nervous system	ENSSSCG00000015579	PTGS2
2	map05012	Parkinson disease	KEGG PATHWAY	2/ 20	612/ 21591	0.00326797	0.109004	0.21049	Human Diseases	Neurodegenerative disease	ENSSSCG00000060915|ENSSSCG00000057317	;
1	map04625	C-type lectin receptor signaling pathway	KEGG PATHWAY	1/ 20	116/ 21591	0.00862069	0.102183	0.211936	Organismal Systems	Immune system	ENSSSCG00000015579	PTGS2
1	map04640	Hematopoietic cell lineage	KEGG PATHWAY	1/ 20	122/ 21591	0.00819672	0.107189	0.214378	Organismal Systems	Immune system	ENSSSCG00000023737	CSF2
1	map04660	T cell receptor signaling pathway	KEGG PATHWAY	1/ 20	171/ 21591	0.00584795	0.147089	0.235343	Organismal Systems	Immune system	ENSSSCG00000023737	CSF2
1	map05323	Rheumatoid arthritis	KEGG PATHWAY	1/ 20	167/ 21591	0.00598802	0.143897	0.244188	Human Diseases	Immune disease	ENSSSCG00000023737	CSF2
1	map04723	Retrograde endocannabinoid signaling	KEGG PATHWAY	1/ 20	167/ 21591	0.00598802	0.143897	0.244188	Organismal Systems	Nervous system	ENSSSCG00000015579	PTGS2
1	map04630	JAK-STAT signaling pathway	KEGG PATHWAY	1/ 20	185/ 21591	0.00540541	0.158174	0.246049	Environmental Information Processing	Signal transduction	ENSSSCG00000023737	CSF2
1	map00190	Oxidative phosphorylation	KEGG PATHWAY	1/ 20	203/ 21591	0.00492611	0.172225	0.260666	Metabolism	Energy metabolism	ENSSSCG00000060915
2	map05322	Systemic lupus erythematosus	KEGG PATHWAY	2/ 20	874/ 21591	0.00228833	0.193126	0.284607	Human Diseases	Immune disease	ENSSSCG00000056711|ENSSSCG00000062160	;H2BC18
1	map05206	MicroRNAs in cancer	KEGG PATHWAY	1/ 20	254/ 21591	0.00393701	0.210837	0.302741	Human Diseases	Cancer: overview	ENSSSCG00000015579	PTGS2
1	map05163	Human cytomegalovirus infection	KEGG PATHWAY	1/ 20	262/ 21591	0.00381679	0.216737	0.303431	Human Diseases	Infectious disease: viral	ENSSSCG00000015579	PTGS2
1	map05208	Chemical carcinogenesis - reactive oxygen species	KEGG PATHWAY	1/ 20	288/ 21591	0.00347222	0.235621	0.306856	Human Diseases	Cancer: overview	ENSSSCG00000060915
1	map05415	Diabetic cardiomyopathy	KEGG PATHWAY	1/ 20	275/ 21591	0.00363636	0.226234	0.309002	Human Diseases	Cardiovascular disease	ENSSSCG00000060915
1	map05166	Human T-cell leukemia virus 1 infection	KEGG PATHWAY	1/ 20	286/ 21591	0.0034965	0.234184	0.312246	Human Diseases	Infectious disease: viral	ENSSSCG00000023737	CSF2
1	map05165	Human papillomavirus infection	KEGG PATHWAY	1/ 20	356/ 21591	0.00280899	0.282989	0.352164	Human Diseases	Infectious disease: viral	ENSSSCG00000015579	PTGS2
1	map05020	Prion disease	KEGG PATHWAY	1/ 20	353/ 21591	0.00283286	0.280959	0.357584	Human Diseases	Neurodegenerative disease	ENSSSCG00000060915
1	map05016	Huntington disease	KEGG PATHWAY	1/ 20	385/ 21591	0.0025974	0.302329	0.368053	Human Diseases	Neurodegenerative disease	ENSSSCG00000060915
2	map04613	Neutrophil extracellular trap formation	KEGG PATHWAY	2/ 20	1224/ 21591	0.00163399	0.314695	0.374956	Organismal Systems	Immune system	ENSSSCG00000056711|ENSSSCG00000062160	;H2BC18
1	map05412	Arrhythmogenic right ventricular cardiomyopathy	KEGG PATHWAY	1/ 20	421/ 21591	0.0023753	0.325649	0.379924	Human Diseases	Cardiovascular disease	ENSSSCG00000024800	DSC2
1	map04670	Leukocyte transendothelial migration	KEGG PATHWAY	1/ 20	461/ 21591	0.0021692	0.350691	0.40079	Organismal Systems	Immune system	ENSSSCG00000006862	VCAM1
1	map04921	Oxytocin signaling pathway	KEGG PATHWAY	1/ 20	490/ 21591	0.00204082	0.368291	0.404398	Organismal Systems	Endocrine system	ENSSSCG00000015579	PTGS2
1	map05171	Coronavirus disease - COVID-19	KEGG PATHWAY	1/ 20	486/ 21591	0.00205761	0.365891	0.409798	Human Diseases	Infectious disease: viral	ENSSSCG00000023737	CSF2
1	map04814	Motor proteins	KEGG PATHWAY	1/ 20	544/ 21591	0.00183824	0.399864	0.430622	Cellular Processes	Cell motility	ENSSSCG00000003508	KIF17
1	map05200	Pathways in cancer	KEGG PATHWAY	1/ 20	581/ 21591	0.00172117	0.420624	0.444433	Human Diseases	Cancer: overview	ENSSSCG00000015579	PTGS2
1	map04714	Thermogenesis	KEGG PATHWAY	1/ 20	622/ 21591	0.00160772	0.442832	0.459234	Organismal Systems	Environmental adaptation	ENSSSCG00000060915
1	map05146	Amoebiasis	KEGG PATHWAY	1/ 20	801/ 21591	0.00124844	0.53066	0.540309	Human Diseases	Infectious disease: parasitic	ENSSSCG00000023737	CSF2
1	map05014	Amyotrophic lateral sclerosis	KEGG PATHWAY	1/ 20	1058/ 21591	0.00094518	0.634072	0.634072	Human Diseases	Neurodegenerative disease	ENSSSCG00000060915

## Sheet: SP600125 vs NC 48h TPM
Gene ID	Gene Name	Gene Description	FC(J_S_48/J_48)	Log2FC(J_S_48/J_48)	Pvalue	Padjust	Significant	Regulate	J_S_48_1	J_S_48_2	J_S_48_3	J_48_1	J_48_2	J_48_3	J_S_48	J_48
ENSSSCG00000000248		-	2.203	1.13944	6.32483e-09	6.68444e-06	yes	up	15.54	20.95	19.68	7.34	7.81	10.33	18.7233	8.49333
ENSSSCG00000001909	STRA6	signaling receptor and transporter of retinol STRA6 [Source:VGNC Symbol;Acc:VGNC:93573]	0.467	-1.09737	5.30908e-08	4.13437e-05	yes	down	6.21	9.82	7.46	21.64	13.58	12.57	7.83	15.93
ENSSSCG00000003508	KIF17	kinesin family member 17 [Source:VGNC Symbol;Acc:VGNC:98486]	0.44	-1.18365	1.49844e-05	0.00452764	yes	down	1.57	1.43	2.58	5.18	3.44	3.59	1.86	4.07
ENSSSCG00000004890	SERPINB2	serpin family B member 2 [Source:VGNC Symbol;Acc:VGNC:92737]	10.982	3.45704	0.00021836	0.0313292	yes	up	1.43	0.62	0.9	0.15	0.05	0.06	0.983333	0.0866667
ENSSSCG00000006286		selectin E [Source:NCBI gene (formerly Entrezgene);Acc:397508]	6.241	2.64188	3.06493e-05	0.00758273	yes	up	0.46	0.72	0.68	0.04	0.12	0.12	0.62	0.0933333
ENSSSCG00000006359	ADAMTS4	ADAM metallopeptidase with thrombospondin type 1 motif 4 [Source:VGNC Symbol;Acc:VGNC:85084]	2.231	1.15783	0.000182426	0.0272645	yes	up	1.94	1.83	1.88	1.04	0.81	0.58	1.88333	0.81
ENSSSCG00000006372	ARHGAP30	Rho GTPase activating protein 30 [Source:VGNC Symbol;Acc:VGNC:85469]	4.835	2.27362	2.70928e-08	2.50541e-05	yes	up	2.41	2.51	1.99	0.32	1.11	0.43	2.30333	0.62
ENSSSCG00000006590	S100A8	S100 calcium binding protein A8 [Source:NCBI gene (formerly Entrezgene);Acc:100127488]	2.658	1.4102	1.1372e-05	0.00391304	yes	up	68.72	55.92	58.88	22.39	22.32	18.1	61.1733	20.9367
ENSSSCG00000006862	VCAM1	vascular cell adhesion molecule 1 [Source:NCBI gene (formerly Entrezgene);Acc:396925]	2.01	1.00741	7.91679e-11	1.95228e-07	yes	up	23.02	29.61	19.91	10.46	12.36	11.11	24.18	11.31
ENSSSCG00000015487	TNFSF18	TNF superfamily member 18 [Source:VGNC Symbol;Acc:VGNC:94272]	2.019	1.01392	0.000159081	0.0248532	yes	up	3.65	4.08	2.78	1.71	1.91	1.31	3.50333	1.64333
ENSSSCG00000015579	PTGS2	prostaglandin-endoperoxide synthase 2 [Source:NCBI gene (formerly Entrezgene);Acc:397590]	3.029	1.59888	4.79489e-26	7.09453e-22	yes	up	22.74	25.36	21.99	6.05	8.34	7.54	23.3633	7.31
ENSSSCG00000023716	TNFAIP6	TNF alpha induced protein 6 [Source:NCBI gene (formerly Entrezgene);Acc:100286870]	2.396	1.26058	0.00014776	0.0240248	yes	up	5.1	4.25	5.12	1.67	2.44	1.62	4.82333	1.91
ENSSSCG00000023737	CSF2	colony stimulating factor 2 [Source:NCBI gene (formerly Entrezgene);Acc:397208]	2.403	1.26471	2.46104e-05	0.00662065	yes	up	27.1	15.41	18.01	7.12	8.78	7.83	20.1733	7.91
ENSSSCG00000024697	TMEM125	transmembrane protein 125 [Source:VGNC Symbol;Acc:VGNC:94073]	0.476	-1.07189	2.92946e-11	9.97418e-08	yes	down	16.46	17.65	15.08	37.1	25.26	36.24	16.3967	32.8667
ENSSSCG00000024800	DSC2	desmocollin 2 [Source:HGNC Symbol;Acc:HGNC:3036]	2.627	1.39366	2.34334e-10	4.334e-07	yes	up	2.71	2.89	2.51	1.29	0.71	0.86	2.70333	0.953333
ENSSSCG00000032795	IL1RL1	interleukin 1 receptor like 1 [Source:VGNC Symbol;Acc:VGNC:110283]	2.669	1.41655	2.22134e-10	4.334e-07	yes	up	4.28	6.55	4.24	1.63	1.83	1.82	5.02333	1.76
ENSSSCG00000038182		-	2.504	1.32409	5.31956e-10	7.1553e-07	yes	up	59.82	46.19	69.46	23.37	23.83	21.8	58.49	23
ENSSSCG00000042179		-	198.049	7.62972	4.50023e-05	0.0102439	yes	up	2.56	0.35	0.51	0	0	0	1.14	0
ENSSSCG00000046580		-	2.958	1.56454	1.06117e-05	0.00373837	yes	up	0.65	0.87	0.71	0.23	0.21	0.27	0.743333	0.236667
ENSSSCG00000053278		-	3.237	1.69467	6.4918e-06	0.00261688	yes	up	1.9	2.42	2.08	0.61	0.7	0.41	2.13333	0.573333
ENSSSCG00000056711		-	2.773	1.47138	0.000152452	0.0245183	yes	up	4.18	5.02	3.97	1.21	1.33	1.89	4.39	1.47667
ENSSSCG00000057317		-	35.914	5.16649	0.00027762	0.0364287	yes	up	4.98	1.61	0.14	0	0.01	0	2.24333	0.00333333
ENSSSCG00000060915		-	0.059	-4.07121	3.94053e-10	5.83041e-07	yes	down	0	0.52	1.86	9.52	12.32	17.63	0.793333	13.1567
ENSSSCG00000062160	H2BC18	H2B clustered histone 18 [Source:HGNC Symbol;Acc:HGNC:24700]	3.222	1.68782	0.00012522	0.0231631	yes	up	1.55	1.2	0.96	0.27	0.41	0.42	1.23667	0.366667
ENSSSCG00000062479		-	25.637	4.68016	0.000135693	0.0237214	yes	up	0.44	0.44	0.44	0	0.06	0	0.44	0.02

## Sheet: Erastin vs NC 24 h GO enrichme
Number	GO ID	Term Type	Description	Ratio_in_study	Ratio_in_pop	Rich factor	Pvalue	Padjust	Gene_ids	Gene_names
9	GO:0071347	BP	cellular response to interleukin-1	9/ 469	52/ 27400	0.173077	2.23833e-07	0.00101929	ENSSSCG00000010461;ENSSSCG00000017700;ENSSSCG00000008953;ENSSSCG00000017705;ENSSSCG00000032343;ENSSSCG00000033171;ENSSSCG00000004576;ENSSSCG00000013593;ENSSSCG00000031924	ANKRD1;CCL3L1;CXCL8;CCL5;CCL4;MAPK11;RORA;CCL25;NKX3-1
22	GO:0043410	BP	positive regulation of MAPK cascade	22/ 469	346/ 27400	0.0635838	6.76894e-07	0.00101929	ENSSSCG00000036824;ENSSSCG00000025856;ENSSSCG00000037066;ENSSSCG00000031715;ENSSSCG00000032343;ENSSSCG00000009817;ENSSSCG00000006530;ENSSSCG00000016322;ENSSSCG00000009855;ENSSSCG00000003731;ENSSSCG00000034260;ENSSSCG00000020970;ENSSSCG00000000261;ENSSSCG00000014091;ENSSSCG00000037358;ENSSSCG00000013593;ENSSSCG00000060860;ENSSSCG00000008844;ENSSSCG00000017700;ENSSSCG00000017705;ENSSSCG00000014633;…	AVPI1;TMEM106A;GADD45A;CARD9;CCL4;P2RX7;EFNA1;ACKR3;KSR2;GAREM1;GDF15;IL6;IGFBP6;F2RL1;;CCL25;TNF;KDR;CCL3L1;CCL5;CAVIN3;F2R
16	GO:0002237	BP	response to molecule of bacterial origin	16/ 469	210/ 27400	0.0761905	7.69269e-07	0.00101929	ENSSSCG00000020970;ENSSSCG00000010461;ENSSSCG00000008953;ENSSSCG00000006590;ENSSSCG00000025698;ENSSSCG00000005423;ENSSSCG00000009817;ENSSSCG00000004826;ENSSSCG00000006588;ENSSSCG00000063044;ENSSSCG00000031715;ENSSSCG00000026583;ENSSSCG00000060860;ENSSSCG00000035355;ENSSSCG00000009469;ENSSSCG00000033115	IL6;ANKRD1;CXCL8;S100A8;SERPINE1;ABCA1;P2RX7;SELENOS;;;CARD9;TLR1;TNF;F2R;ACOD1;IFNAR1
33	GO:0098542	BP	defense response to other organism	33/ 469	674/ 27400	0.0489614	7.70379e-07	0.00101929	ENSSSCG00000031715;ENSSSCG00000015326;ENSSSCG00000026454;ENSSSCG00000032857;ENSSSCG00000027057;ENSSSCG00000021307;ENSSSCG00000038848;ENSSSCG00000025698;ENSSSCG00000051834;ENSSSCG00000014310;ENSSSCG00000007308;ENSSSCG00000009817;ENSSSCG00000032652;ENSSSCG00000063044;ENSSSCG00000057240;ENSSSCG00000003042;ENSSSCG00000020970;ENSSSCG00000006588;ENSSSCG00000033003;ENSSSCG00000026583;ENSSSCG00000060860;…	CARD9;COL1A2;PMAIP1;S100A12;FAU;USP44;IL22RA1;SERPINE1;SDHAF4;CXCL14;ROMO1;P2RX7;;;IL28B;;IL6;;WFDC2;TLR1;TNF;EXOSC4;;C3;F2RL1;CXCL8;TMED1;IFIT1;PRKD1;MX2;;IL23A;C5
43	GO:0006952	BP	defense response	43/ 469	933/ 27400	0.0460879	9.57998e-07	0.00101929	ENSSSCG00000005925;ENSSSCG00000031715;ENSSSCG00000015326;ENSSSCG00000026454;ENSSSCG00000032857;ENSSSCG00000004678;ENSSSCG00000021307;ENSSSCG00000038848;ENSSSCG00000025698;ENSSSCG00000032343;ENSSSCG00000051834;ENSSSCG00000014310;ENSSSCG00000007308;ENSSSCG00000009817;ENSSSCG00000032652;ENSSSCG00000063044;ENSSSCG00000040162;ENSSSCG00000057240;ENSSSCG00000003042;ENSSSCG00000020970;ENSSSCG00000058709;…	EXOSC4;CARD9;COL1A2;PMAIP1;S100A12;DUOX2;USP44;IL22RA1;SERPINE1;CCL4;SDHAF4;CXCL14;ROMO1;P2RX7;;;NUPR1;IL28B;;IL6;;FAU;;WFDC2;;CCL25;TLR1;TNF;PLP1;ACOD1;;C3;F2RL1;CCL3L1;CXCL8;CCL5;TMED1;IFIT1;PRKD1;MX2;F2R;IL23A;C5
45	GO:0009607	BP	response to biotic stimulus	45/ 469	1000/ 27400	0.045	1.14676e-06	0.00101929	ENSSSCG00000006590;ENSSSCG00000033171;ENSSSCG00000025698;ENSSSCG00000031715;ENSSSCG00000015326;ENSSSCG00000026454;ENSSSCG00000032857;ENSSSCG00000010461;ENSSSCG00000027057;ENSSSCG00000021307;ENSSSCG00000038848;ENSSSCG00000038623;ENSSSCG00000051834;ENSSSCG00000014310;ENSSSCG00000007308;ENSSSCG00000009817;ENSSSCG00000004826;ENSSSCG00000032652;ENSSSCG00000063044;ENSSSCG00000005601;ENSSSCG00000057240;…	S100A8;MAPK11;SERPINE1;CARD9;COL1A2;PMAIP1;S100A12;ANKRD1;FAU;USP44;IL22RA1;TMED1;SDHAF4;CXCL14;ROMO1;P2RX7;SELENOS;;;HSPA5;IL28B;;IL6;;F2R;;WFDC2;TLR1;TNF;EXOSC4;ACOD1;;C3;F2RL1;CXCL8;CCL5;DDIT3;IFIT1;ABCA1;PRKD1;MX2;IFNAR1;ADAMTS9;IL23A;C5
22	GO:0032103	BP	positive regulation of response to external stimulus	22/ 469	391/ 27400	0.056266	1.30435e-06	0.00101929	ENSSSCG00000006590;ENSSSCG00000028725;ENSSSCG00000004241;ENSSSCG00000031715;ENSSSCG00000008844;ENSSSCG00000025698;ENSSSCG00000014310;ENSSSCG00000020906;ENSSSCG00000040162;ENSSSCG00000057266;ENSSSCG00000003042;ENSSSCG00000020970;ENSSSCG00000014091;ENSSSCG00000026583;ENSSSCG00000060860;ENSSSCG00000009469;ENSSSCG00000013551;ENSSSCG00000017700;ENSSSCG00000008953;ENSSSCG00000017705;ENSSSCG00000001975;…	S100A8;TMEM102;GJA1;CARD9;KDR;SERPINE1;CXCL14;GHSR;NUPR1;DDT;;IL6;F2RL1;TLR1;TNF;ACOD1;C3;CCL3L1;CXCL8;CCL5;PRKD1;IL23A
53	GO:0002376	BP	immune system process	53/ 469	1413/ 27400	0.0375088	1.34986e-06	0.00101929	ENSSSCG00000052889;ENSSSCG00000060860;ENSSSCG00000006590;ENSSSCG00000015326;ENSSSCG00000002719;ENSSSCG00000031715;ENSSSCG00000027358;ENSSSCG00000060858;ENSSSCG00000009542;ENSSSCG00000032857;ENSSSCG00000036618;ENSSSCG00000027057;ENSSSCG00000006648;ENSSSCG00000021307;ENSSSCG00000038623;ENSSSCG00000024568;ENSSSCG00000051834;ENSSSCG00000014310;ENSSSCG00000007308;ENSSSCG00000009817;ENSSSCG00000032320;…	CTSK;TNF;S100A8;COL1A2;EXOSC6;CARD9;RPS17;SELENOK;TNFSF13B;S100A12;;FAU;CTSS;USP44;TMED1;;SDHAF4;CXCL14;ROMO1;P2RX7;TCIM;RORA;;ACKR3;IL28B;;IL6;;F2RL1;BACH2;;WFDC2;CCL25;TLR1;TMEM106A;ACOD1;;C3;;CCL3L1;CORO1A;CCL5;IFIT1;DOCK8;MX2;CCL4;HSH2D;F2R;HMOX1;EFNB1;IL23A;C5;CXCL8
43	GO:0042592	BP	homeostatic process	43/ 469	1060/ 27400	0.040566	1.3589e-06	0.00101929	ENSSSCG00000052889;ENSSSCG00000033982;ENSSSCG00000001841;ENSSSCG00000033744;ENSSSCG00000005037;ENSSSCG00000006238;ENSSSCG00000016577;ENSSSCG00000060858;ENSSSCG00000061624;ENSSSCG00000009542;ENSSSCG00000027358;ENSSSCG00000040663;ENSSSCG00000009817;ENSSSCG00000004826;ENSSSCG00000002009;ENSSSCG00000004576;ENSSSCG00000007836;ENSSSCG00000003045;ENSSSCG00000020970;ENSSSCG00000029438;ENSSSCG00000003153;…	CTSK;ZNHIT1;RHCG;;ERO1A;CYP7A1;ATP6V1F;SELENOK;MTLN;TNFSF13B;RPS17;HERPUD1;P2RX7;SELENOS;PCK2;RORA;SCNN1G;ATP1A3;IL6;SESN2;FTL;KLF15;SLC39A4;HMOX1;SESN3;KDR;WWTR1;SLC7A11;CCL3L1;CORO1A;CCL5;DDIT3;ABCA1;MT1A;BBC3;HKDC1;FSTL1;NPC1L1;CARD9;ATP6V1B1;F2R;ATP1A4;CSMD1
45	GO:1901566	BP	organonitrogen compound biosynthetic process	45/ 469	1121/ 27400	0.0401427	1.406e-06	0.00101929	ENSSSCG00000060594;ENSSSCG00000023903;ENSSSCG00000003599;ENSSSCG00000002650;ENSSSCG00000038507;ENSSSCG00000000668;ENSSSCG00000001419;ENSSSCG00000002512;ENSSSCG00000036716;ENSSSCG00000007748;ENSSSCG00000033169;ENSSSCG00000027057;ENSSSCG00000034723;ENSSSCG00000013296;ENSSSCG00000027072;ENSSSCG00000014371;ENSSSCG00000009817;ENSSSCG00000017239;ENSSSCG00000017544;ENSSSCG00000030849;ENSSSCG00000003042;…	;ATP5ME;;;RPS29;APOBEC1;SLC44A4;DEGS2;;PSPH;RPS15;FAU;PYCR1;SLC1A2;ATP5IF1;;P2RX7;RPL38;ATP5MC1;;;RPL28;CBS;SMS;RPS17;;PSAT1;RPS14;CHDH;UBA52;HS3ST3B1;;TMEM106A;RPS28;SGPP2;MRPL52;CCL3L1;RPS12;ABCA1;CTH;PLOD2;RPS21;RPL37;MRPL34;PHGDH
53	GO:1902531	BP	regulation of intracellular signal transduction	53/ 469	1357/ 27400	0.0390567	1.45065e-06	0.00101929	ENSSSCG00000036824;ENSSSCG00000060860;ENSSSCG00000006590;ENSSSCG00000033982;ENSSSCG00000037066;ENSSSCG00000015965;ENSSSCG00000039619;ENSSSCG00000031715;ENSSSCG00000032320;ENSSSCG00000060858;ENSSSCG00000037015;ENSSSCG00000032857;ENSSSCG00000010461;ENSSSCG00000040663;ENSSSCG00000021307;ENSSSCG00000032343;ENSSSCG00000009817;ENSSSCG00000004826;ENSSSCG00000026454;ENSSSCG00000004576;ENSSSCG00000016322;…	AVPI1;TNF;S100A8;ZNHIT1;GADD45A;GPR155;PIN1;CARD9;TCIM;SELENOK;SESN3;S100A12;ANKRD1;HERPUD1;USP44;CCL4;P2RX7;SELENOS;PMAIP1;RORA;ACKR3;KSR2;CASTOR1;GAREM1;GDF15;NUPR1;SNAI1;IL6;CBS;SESN2;IGFBP6;F2RL1;PYCR1;F2RL2;;CCL25;HMOX1;TMEM106A;KDR;CCL3L1;EFNA1;CCL5;DDIT3;ABCA1;BBC3;PRKD1;CTH;EPHA4;CAVIN3;F2R;RPL37;RPS15;NKX3-1
62	GO:0010033	BP	response to organic substance	62/ 469	1624/ 27400	0.0381773	1.48678e-06	0.00101929	ENSSSCG00000040746;ENSSSCG00000006590;ENSSSCG00000028725;ENSSSCG00000033171;ENSSSCG00000005297;ENSSSCG00000006238;ENSSSCG00000012076;ENSSSCG00000015326;ENSSSCG00000009469;ENSSSCG00000031924;ENSSSCG00000010461;ENSSSCG00000040663;ENSSSCG00000006648;ENSSSCG00000025698;ENSSSCG00000032343;ENSSSCG00000002009;ENSSSCG00000013296;ENSSSCG00000006286;ENSSSCG00000009817;ENSSSCG00000004826;ENSSSCG00000026454;…	LRP2;S100A8;TMEM102;MAPK11;DNAJB5;CYP7A1;MX2;COL1A2;ACOD1;NKX3-1;ANKRD1;HERPUD1;CTSS;SERPINE1;CCL4;PCK2;SLC1A2;;P2RX7;SELENOS;PMAIP1;RORA;;HSPA5;EGLN3;BRCA1;CASTOR1;SCNN1G;TRIB3;SEC61B;ADORA2A;IL6;CBS;SESN2;DUOX2;GPR155;GHSR;;KLF15;IFNAR1;CCL25;TLR1;TNF;SESN3;CPNE6;SLC7A11;CCL3L1;CORO1A;CCL5;DDIT3;IFIT1;CXCL8;ABCA1;DOCK8;CTH;EPHA4;OSMR;DERL3;F2R;CARD9;FOS;FOSB
43	GO:0043207	BP	response to external biotic stimulus	43/ 469	967/ 27400	0.0444674	1.56735e-06	0.00101929	ENSSSCG00000006590;ENSSSCG00000033171;ENSSSCG00000031715;ENSSSCG00000015326;ENSSSCG00000026454;ENSSSCG00000032857;ENSSSCG00000010461;ENSSSCG00000027057;ENSSSCG00000021307;ENSSSCG00000038848;ENSSSCG00000025698;ENSSSCG00000051834;ENSSSCG00000014310;ENSSSCG00000007308;ENSSSCG00000009817;ENSSSCG00000004826;ENSSSCG00000032652;ENSSSCG00000063044;ENSSSCG00000057240;ENSSSCG00000003042;ENSSSCG00000020970;…	S100A8;MAPK11;CARD9;COL1A2;PMAIP1;S100A12;ANKRD1;FAU;USP44;IL22RA1;SERPINE1;SDHAF4;CXCL14;ROMO1;P2RX7;SELENOS;;;IL28B;;IL6;;F2R;;WFDC2;TLR1;TNF;EXOSC4;ACOD1;;C3;F2RL1;CXCL8;CCL5;TMED1;IFIT1;ABCA1;PRKD1;MX2;IFNAR1;ADAMTS9;IL23A;C5
55	GO:0010647	BP	positive regulation of cell communication	55/ 469	1370/ 27400	0.040146	1.56995e-06	0.00101929	ENSSSCG00000036824;ENSSSCG00000017317;ENSSSCG00000060860;ENSSSCG00000006590;ENSSSCG00000011874;ENSSSCG00000009474;ENSSSCG00000037066;ENSSSCG00000015965;ENSSSCG00000039619;ENSSSCG00000031715;ENSSSCG00000031924;ENSSSCG00000052889;ENSSSCG00000033169;ENSSSCG00000032857;ENSSSCG00000010461;ENSSSCG00000027541;ENSSSCG00000023627;ENSSSCG00000032343;ENSSSCG00000033982;ENSSSCG00000009817;ENSSSCG00000032320;…	AVPI1;WNT3;TNF;S100A8;PARP14;SCEL;GADD45A;GPR155;PIN1;CARD9;NKX3-1;CTSK;RPS15;S100A12;ANKRD1;TMEM198;LYPD6;CCL4;ZNHIT1;P2RX7;TCIM;PMAIP1;EFNA1;ACKR3;KSR2;CASTOR1;GAREM1;GDF15;NUPR1;ADORA2A;CLSTN3;IL6;SESN2;IGFBP6;F2RL1;GHSR;F2RL2;;CCL25;HMOX1;TMEM106A;TEDC1;KDR;C3;DDIT3;CCL3L1;CCL5;RPS12;BBC3;PRKD1;CTH;CAVIN3;F2R;TLR1;RPL37
36	GO:0051707	BP	response to other organism	36/ 469	832/ 27400	0.0432692	1.63084e-06	0.00101929	ENSSSCG00000033171;ENSSSCG00000031715;ENSSSCG00000015326;ENSSSCG00000026454;ENSSSCG00000032857;ENSSSCG00000027057;ENSSSCG00000021307;ENSSSCG00000038848;ENSSSCG00000025698;ENSSSCG00000051834;ENSSSCG00000014310;ENSSSCG00000007308;ENSSSCG00000009817;ENSSSCG00000032652;ENSSSCG00000063044;ENSSSCG00000057240;ENSSSCG00000003042;ENSSSCG00000020970;ENSSSCG00000058709;ENSSSCG00000006588;ENSSSCG00000033003;…	MAPK11;CARD9;COL1A2;PMAIP1;S100A12;FAU;USP44;IL22RA1;SERPINE1;SDHAF4;CXCL14;ROMO1;P2RX7;;;IL28B;;IL6;;;WFDC2;TLR1;TNF;EXOSC4;;C3;F2RL1;CXCL8;CCL5;TMED1;IFIT1;PRKD1;MX2;ADAMTS9;IL23A;C5
80	GO:0009966	BP	regulation of signal transduction	80/ 469	2355/ 27400	0.0339703	1.6359e-06	0.00101929	ENSSSCG00000036824;ENSSSCG00000040746;ENSSSCG00000017317;ENSSSCG00000060860;ENSSSCG00000006590;ENSSSCG00000011874;ENSSSCG00000009474;ENSSSCG00000037066;ENSSSCG00000015965;ENSSSCG00000011704;ENSSSCG00000009945;ENSSSCG00000039619;ENSSSCG00000031715;ENSSSCG00000004826;ENSSSCG00000060858;ENSSSCG00000052889;ENSSSCG00000014091;ENSSSCG00000009469;ENSSSCG00000032857;ENSSSCG00000010461;ENSSSCG00000040663;…	AVPI1;LRP2;WNT3;TNF;S100A8;PARP14;SCEL;GADD45A;GPR155;WWTR1;FICD;PIN1;CARD9;SELENOS;SELENOK;CTSK;F2RL1;ACOD1;S100A12;ANKRD1;HERPUD1;USP44;DRAXIN;FSTL1;SERPINE1;CCL4;EFNA1;ZNHIT1;P2RX7;TCIM;PMAIP1;RORA;HSPA5;KSR2;BRCA1;CASTOR1;GAREM1;GDF15;NUPR1;ADORA2A;SNAI1;IL6;CBS;SESN2;IGFBP6;TMEM198;TEDC1;SPRY1;GHSR;PYCR1;KLF15;F2RL2;;NKD2;CCL25;HMOX1;TMEM106A;ACKR3;SESN3;PTCH2;KDR;C3;DDIT3;CCL3L1;CXCL8;CCL5;…
43	GO:0042981	BP	regulation of apoptotic process	43/ 469	1139/ 27400	0.0377524	1.67198e-06	0.00101929	ENSSSCG00000005240;ENSSSCG00000052889;ENSSSCG00000006590;ENSSSCG00000004241;ENSSSCG00000037066;ENSSSCG00000040746;ENSSSCG00000004826;ENSSSCG00000026454;ENSSSCG00000010461;ENSSSCG00000040663;ENSSSCG00000062074;ENSSSCG00000039426;ENSSSCG00000025698;ENSSSCG00000034723;ENSSSCG00000001963;ENSSSCG00000009817;ENSSSCG00000032320;ENSSSCG00000006530;ENSSSCG00000005601;ENSSSCG00000022101;ENSSSCG00000040162;…	DOCK8;CTSK;S100A8;GJA1;GADD45A;LRP2;SELENOS;PMAIP1;ANKRD1;HERPUD1;Metazoa_SRP;FSTL1;SERPINE1;PYCR1;EGLN3;P2RX7;TCIM;EFNA1;HSPA5;BRCA1;NUPR1;ADORA2A;SNAI1;IL6;HYPK;HMOX1;TNF;ACKR3;;KDR;SLC7A11;CCL3L1;CORO1A;CCL5;DDIT3;BBC3;CTH;DRAXIN;CARD9;TFPT;HSH2D;F2R;NKX3-1
36	GO:0006955	BP	immune response	36/ 469	834/ 27400	0.0431655	1.67993e-06	0.00101929	ENSSSCG00000052889;ENSSSCG00000031715;ENSSSCG00000015326;ENSSSCG00000032857;ENSSSCG00000027057;ENSSSCG00000006648;ENSSSCG00000021307;ENSSSCG00000038623;ENSSSCG00000032343;ENSSSCG00000051834;ENSSSCG00000014310;ENSSSCG00000007308;ENSSSCG00000009817;ENSSSCG00000063044;ENSSSCG00000016322;ENSSSCG00000057240;ENSSSCG00000003042;ENSSSCG00000020970;ENSSSCG00000004332;ENSSSCG00000006588;ENSSSCG00000033003;…	CTSK;CARD9;COL1A2;S100A12;FAU;CTSS;USP44;TMED1;CCL4;SDHAF4;CXCL14;ROMO1;P2RX7;;ACKR3;IL28B;;IL6;BACH2;;WFDC2;CCL25;TLR1;TNF;TNFSF13B;;C3;;CCL3L1;CXCL8;CCL5;IFIT1;MX2;;IL23A;C5
55	GO:0023056	BP	positive regulation of signaling	55/ 469	1378/ 27400	0.0399129	1.68768e-06	0.00101929	ENSSSCG00000036824;ENSSSCG00000017317;ENSSSCG00000060860;ENSSSCG00000006590;ENSSSCG00000011874;ENSSSCG00000009474;ENSSSCG00000037066;ENSSSCG00000015965;ENSSSCG00000039619;ENSSSCG00000031715;ENSSSCG00000031924;ENSSSCG00000052889;ENSSSCG00000033169;ENSSSCG00000032857;ENSSSCG00000010461;ENSSSCG00000027541;ENSSSCG00000023627;ENSSSCG00000032343;ENSSSCG00000033982;ENSSSCG00000009817;ENSSSCG00000032320;…	AVPI1;WNT3;TNF;S100A8;PARP14;SCEL;GADD45A;GPR155;PIN1;CARD9;NKX3-1;CTSK;RPS15;S100A12;ANKRD1;TMEM198;LYPD6;CCL4;ZNHIT1;P2RX7;TCIM;PMAIP1;EFNA1;ACKR3;KSR2;CASTOR1;GAREM1;GDF15;NUPR1;ADORA2A;CLSTN3;IL6;SESN2;IGFBP6;F2RL1;GHSR;F2RL2;;CCL25;HMOX1;TMEM106A;TEDC1;KDR;C3;DDIT3;CCL3L1;CCL5;RPS12;BBC3;PRKD1;CTH;CAVIN3;F2R;TLR1;RPL37
70	GO:0048584	BP	positive regulation of response to stimulus	70/ 469	1719/ 27400	0.0407213	1.78582e-06	0.00101929	ENSSSCG00000036824;ENSSSCG00000017317;ENSSSCG00000060860;ENSSSCG00000006590;ENSSSCG00000011874;ENSSSCG00000009474;ENSSSCG00000004241;ENSSSCG00000037066;ENSSSCG00000002719;ENSSSCG00000039619;ENSSSCG00000031715;ENSSSCG00000057240;ENSSSCG00000031924;ENSSSCG00000052889;ENSSSCG00000014091;ENSSSCG00000009542;ENSSSCG00000032857;ENSSSCG00000010461;ENSSSCG00000040663;ENSSSCG00000023627;ENSSSCG00000025698;…	AVPI1;WNT3;TNF;S100A8;PARP14;SCEL;GJA1;GADD45A;EXOSC6;PIN1;CARD9;IL28B;NKX3-1;CTSK;F2RL1;TNFSF13B;S100A12;ANKRD1;HERPUD1;LYPD6;SERPINE1;CCL4;ACOD1;CXCL14;P2RX7;TCIM;PMAIP1;EFNA1;TMEM102;ACKR3;KSR2;BRCA1;CASTOR1;GAREM1;GDF15;NUPR1;DDT;;IL6;SESN2;IGFBP6;TMEM198;GPR155;GHSR;ZNHIT1;F2RL2;;CCL25;TLR1;TMEM106A;TEDC1;KDR;C3;DDIT3;CCL3L1;RPL37;CCL5;RPS12;ADORA2A;BBC3;PRKD1;CTH;CAVIN3;TFPT;F2R;HMOX1;IL23A…
52	GO:0070887	BP	cellular response to chemical stimulus	52/ 469	1261/ 27400	0.0412371	1.78827e-06	0.00101929	ENSSSCG00000005240;ENSSSCG00000013896;ENSSSCG00000033171;ENSSSCG00000006238;ENSSSCG00000031616;ENSSSCG00000015326;ENSSSCG00000002009;ENSSSCG00000002011;ENSSSCG00000010461;ENSSSCG00000006648;ENSSSCG00000025698;ENSSSCG00000032343;ENSSSCG00000009469;ENSSSCG00000013296;ENSSSCG00000007308;ENSSSCG00000009817;ENSSSCG00000004826;ENSSSCG00000026454;ENSSSCG00000004576;ENSSSCG00000005601;ENSSSCG00000022101;…	DOCK8;MPV17L2;MAPK11;CYP7A1;FOSB;COL1A2;PCK2;CPNE6;ANKRD1;CTSS;SERPINE1;CCL4;ACOD1;SLC1A2;ROMO1;P2RX7;SELENOS;PMAIP1;RORA;HSPA5;BRCA1;CASTOR1;SCNN1G;TRIB3;IL6;SESN2;GPR155;GHSR;PYCR1;CCL25;FOS;TNF;SESN3;ZFAND2A;KDR;SLC7A11;CCL3L1;CORO1A;CCL5;DDIT3;IFIT1;CXCL8;ABCA1;MT1A;BBC3;PRKD1;CTH;EPHA4;IFNAR1;EGLN3;HMOX1;NKX3-1
77	GO:0051716	BP	cellular response to stimulus	77/ 469	2283/ 27400	0.0337276	1.82333e-06	0.00101929	ENSSSCG00000038914;ENSSSCG00000005240;ENSSSCG00000039196;ENSSSCG00000007308;ENSSSCG00000011456;ENSSSCG00000015326;ENSSSCG00000037066;ENSSSCG00000033171;ENSSSCG00000005037;ENSSSCG00000009945;ENSSSCG00000006238;ENSSSCG00000004826;ENSSSCG00000060858;ENSSSCG00000002009;ENSSSCG00000002011;ENSSSCG00000031924;ENSSSCG00000010461;ENSSSCG00000040663;ENSSSCG00000006648;ENSSSCG00000025698;ENSSSCG00000032343;…	SEC61B;DOCK8;POLR2I;ROMO1;CHDH;COL1A2;GADD45A;MAPK11;ERO1A;FICD;CYP7A1;SELENOS;SELENOK;PCK2;CPNE6;NKX3-1;ANKRD1;HERPUD1;CTSS;SERPINE1;CCL4;ACOD1;SLC1A2;ATP5IF1;COPS9;HMOX1;P2RX7;TCIM;PMAIP1;RORA;HSPA5;ANKS4B;CARD9;BRCA1;CASTOR1;SCNN1G;TRIB3;NUPR1;IFNAR1;TNC;IL6;CBS;SESN2;GPR155;GHSR;PYCR1;MACROD1;SLC39A4;CCL25;TLR1;TNF;SESN3;ZFAND2A;KDR;SLC7A11;POLI;CCL3L1;CORO1A;CCL5;DDIT3;IFIT1;CXCL8;ABCA1;MT1A…
59	GO:0009605	BP	response to external stimulus	59/ 469	1390/ 27400	0.042446	1.93553e-06	0.00101929	ENSSSCG00000006590;ENSSSCG00000009474;ENSSSCG00000037066;ENSSSCG00000033171;ENSSSCG00000025698;ENSSSCG00000031715;ENSSSCG00000015326;ENSSSCG00000037015;ENSSSCG00000032857;ENSSSCG00000010461;ENSSSCG00000027057;ENSSSCG00000021307;ENSSSCG00000038848;ENSSSCG00000038623;ENSSSCG00000002009;ENSSSCG00000051834;ENSSSCG00000014310;ENSSSCG00000007308;ENSSSCG00000009817;ENSSSCG00000004826;ENSSSCG00000026454;…	S100A8;SCEL;GADD45A;MAPK11;SERPINE1;CARD9;COL1A2;SESN3;S100A12;ANKRD1;FAU;USP44;IL22RA1;TMED1;PCK2;SDHAF4;CXCL14;ROMO1;P2RX7;SELENOS;PMAIP1;;;HSPA5;CASTOR1;GPR155;IL28B;;IL6;CBS;SESN2;;GHSR;;WFDC2;ADAMTS9;SLC39A4;MAP3K1;FOS;TNF;EXOSC4;ACOD1;;C3;F2RL1;CSMD1;CCL5;DDIT3;IFIT1;ABCA1;SLC1A2;PRKD1;MX2;IFNAR1;F2R;TLR1;IL23A;C5;CXCL8
41	GO:1902533	BP	positive regulation of intracellular signal transduction	41/ 469	796/ 27400	0.0515075	2.06723e-06	0.00101929	ENSSSCG00000036824;ENSSSCG00000060860;ENSSSCG00000006590;ENSSSCG00000033982;ENSSSCG00000037066;ENSSSCG00000015965;ENSSSCG00000031715;ENSSSCG00000031924;ENSSSCG00000033169;ENSSSCG00000032857;ENSSSCG00000010461;ENSSSCG00000032343;ENSSSCG00000009817;ENSSSCG00000032320;ENSSSCG00000026454;ENSSSCG00000006530;ENSSSCG00000016322;ENSSSCG00000009855;ENSSSCG00000009998;ENSSSCG00000003731;ENSSSCG00000034260;…	AVPI1;TNF;S100A8;ZNHIT1;GADD45A;GPR155;CARD9;NKX3-1;RPS15;S100A12;ANKRD1;CCL4;P2RX7;TCIM;PMAIP1;EFNA1;ACKR3;KSR2;CASTOR1;GAREM1;GDF15;NUPR1;IL6;SESN2;IGFBP6;F2RL1;F2RL2;;CCL25;HMOX1;TMEM106A;KDR;CCL3L1;CCL5;DDIT3;BBC3;PRKD1;CTH;CAVIN3;F2R;RPL37
54	GO:0009967	BP	positive regulation of signal transduction	54/ 469	1216/ 27400	0.0444079	2.14465e-06	0.00101929	ENSSSCG00000036824;ENSSSCG00000017317;ENSSSCG00000060860;ENSSSCG00000006590;ENSSSCG00000011874;ENSSSCG00000009474;ENSSSCG00000037066;ENSSSCG00000015965;ENSSSCG00000039619;ENSSSCG00000031715;ENSSSCG00000031924;ENSSSCG00000052889;ENSSSCG00000033169;ENSSSCG00000032857;ENSSSCG00000010461;ENSSSCG00000027541;ENSSSCG00000023627;ENSSSCG00000032343;ENSSSCG00000033982;ENSSSCG00000009817;ENSSSCG00000032320;…	AVPI1;WNT3;TNF;S100A8;PARP14;SCEL;GADD45A;GPR155;PIN1;CARD9;NKX3-1;CTSK;RPS15;S100A12;ANKRD1;TMEM198;LYPD6;CCL4;ZNHIT1;P2RX7;TCIM;PMAIP1;EFNA1;ACKR3;KSR2;CASTOR1;GAREM1;GDF15;NUPR1;ADORA2A;IL6;SESN2;IGFBP6;F2RL1;GHSR;F2RL2;;CCL25;HMOX1;TMEM106A;TEDC1;KDR;C3;DDIT3;CCL3L1;CCL5;RPS12;BBC3;PRKD1;CTH;CAVIN3;F2R;TLR1;RPL37
18	GO:0006954	BP	inflammatory response	18/ 469	283/ 27400	0.0636042	2.19054e-06	0.00101929	ENSSSCG00000020970;ENSSSCG00000017700;ENSSSCG00000040162;ENSSSCG00000017705;ENSSSCG00000013551;ENSSSCG00000032343;ENSSSCG00000035355;ENSSSCG00000009817;ENSSSCG00000006588;ENSSSCG00000037358;ENSSSCG00000013593;ENSSSCG00000026583;ENSSSCG00000060860;ENSSSCG00000012536;ENSSSCG00000008953;ENSSSCG00000033520;ENSSSCG00000005512;ENSSSCG00000032857	IL6;CCL3L1;NUPR1;CCL5;C3;CCL4;F2R;P2RX7;;;CCL25;TLR1;TNF;PLP1;CXCL8;IL23A;C5;S100A12
75	GO:1901576	BP	organic substance biosynthetic process	75/ 469	2333/ 27400	0.0321474	2.26043e-06	0.00101929	ENSSSCG00000017317;ENSSSCG00000000116;ENSSSCG00000038941;ENSSSCG00000060860;ENSSSCG00000040779;ENSSSCG00000014371;ENSSSCG00000012536;ENSSSCG00000003599;ENSSSCG00000002650;ENSSSCG00000003789;ENSSSCG00000063387;ENSSSCG00000001245;ENSSSCG00000038507;ENSSSCG00000000668;ENSSSCG00000036716;ENSSSCG00000002512;ENSSSCG00000012166;ENSSSCG00000000980;ENSSSCG00000007748;ENSSSCG00000039196;ENSSSCG00000021180;…	WNT3;POLR2F;SNAPC5;TNF;CBS;;PLP1;;;CTH;AKR1C8;POLR1H;RPS29;APOBEC1;;DEGS2;SMS;ALG12;PSPH;POLR2I;POLR2K;HDHD5;RPL38;ATP5ME;PYCR1;;SLC1A2;ATP5IF1;PLOD2;P2RX7;RPLP2;RORA;ATP5MC1;BRCA1;;;;RPL28;IL6;POLI;PCK2;HSD17B1;RPS17;;FAU;PSAT1;ELOB;RPS14;CHDH;;UBA52;HS3ST3B1;POLR3H;FOS;TMEM106A;RPS28;SGPP2;RPS15;SLC44A4;DDIT3;MRPL52;CCL3L1;CDS1;RPS12;ABCA1;ADRM1;CYP7A1;PGD;;RPS21;GNPNAT1;RPL37;DCXR;MRPL34;PHGDH
40	GO:1901700	BP	response to oxygen-containing compound	40/ 469	1004/ 27400	0.0398406	2.40411e-06	0.00101929	ENSSSCG00000006590;ENSSSCG00000013896;ENSSSCG00000015965;ENSSSCG00000006238;ENSSSCG00000031616;ENSSSCG00000015326;ENSSSCG00000009469;ENSSSCG00000010461;ENSSSCG00000004678;ENSSSCG00000025698;ENSSSCG00000013296;ENSSSCG00000007308;ENSSSCG00000009817;ENSSSCG00000004826;ENSSSCG00000002009;ENSSSCG00000004576;ENSSSCG00000063044;ENSSSCG00000022101;ENSSSCG00000009998;ENSSSCG00000007836;ENSSSCG00000039862;…	S100A8;MPV17L2;GPR155;CYP7A1;FOSB;COL1A2;ACOD1;ANKRD1;DUOX2;SERPINE1;SLC1A2;ROMO1;P2RX7;SELENOS;PCK2;RORA;;BRCA1;CASTOR1;SCNN1G;TRIB3;IFNAR1;IL6;CBS;SESN2;GHSR;;KLF15;FOS;TNF;SESN3;CPNE6;CCL3L1;CXCL8;ABCA1;PRKD1;EPHA4;CARD9;F2R;NKX3-1
86	GO:0023051	BP	regulation of signaling	86/ 469	2727/ 27400	0.0315365	2.48164e-06	0.00101929	ENSSSCG00000017317;ENSSSCG00000040746;ENSSSCG00000040663;ENSSSCG00000009817;ENSSSCG00000004826;ENSSSCG00000007032;ENSSSCG00000022101;ENSSSCG00000020906;ENSSSCG00000034260;ENSSSCG00000010054;ENSSSCG00000040779;ENSSSCG00000013593;ENSSSCG00000060860;ENSSSCG00000008844;ENSSSCG00000017700;ENSSSCG00000017705;ENSSSCG00000050998;ENSSSCG00000005423;ENSSSCG00000001975;ENSSSCG00000035355;ENSSSCG00000033326;…	WNT3;LRP2;HERPUD1;P2RX7;SELENOS;PLAT;BRCA1;GHSR;GDF15;ADORA2A;CBS;CCL25;TNF;KDR;CCL3L1;CCL5;DDIT3;ABCA1;PRKD1;F2R;RPL37;ZNHIT1;SCEL;NKX3-1;SERPINE1;TEDC1;ACKR3;NUPR1;GPR155;TMEM198;NKD2;TMEM106A;ACOD1;SLC7A11;EPHA4;CAVIN3;LYPD6;PARP14;CTSK;S100A8;GJA1;CSPG5;GADD45A;WWTR1;CARD9;TCIM;SELENOK;PMAIP1;S100A12;RORA;HSPA5;KSR2;CASTOR1;SNAI1;IL6;SPRY1;TLR1;SESN3;PTCH2;RPS15;C3;RPS12;F2RL1;BBC3;FSTL1;AVPI…
46	GO:0051240	BP	positive regulation of multicellular organismal process	46/ 469	1238/ 27400	0.0371567	2.57557e-06	0.00101929	ENSSSCG00000017317;ENSSSCG00000040746;ENSSSCG00000060860;ENSSSCG00000033171;ENSSSCG00000011704;ENSSSCG00000031715;ENSSSCG00000029460;ENSSSCG00000060858;ENSSSCG00000009542;ENSSSCG00000025698;ENSSSCG00000009817;ENSSSCG00000014091;ENSSSCG00000004576;ENSSSCG00000000975;ENSSSCG00000022101;ENSSSCG00000020906;ENSSSCG00000003042;ENSSSCG00000020970;ENSSSCG00000059591;ENSSSCG00000036618;ENSSSCG00000002719;…	WNT3;LRP2;TNF;MAPK11;WWTR1;CARD9;RND2;SELENOK;TNFSF13B;SERPINE1;P2RX7;F2RL1;RORA;PANX2;BRCA1;GHSR;;IL6;ADM2;;EXOSC6;CXCL8;HMOX1;TMEM106A;KSR2;KDR;SCN3B;C3;CLSTN3;CCL3L1;CORO1A;CCL5;DDIT3;KRT17;TLR1;DOCK8;PRKD1;EPHB3;SNAI1;ABCA1;F2R;FOS;EFNB1;IL23A;C5;NKX3-1
93	GO:0006950	BP	response to stress	93/ 469	2443/ 27400	0.0380679	2.58993e-06	0.00101929	ENSSSCG00000013043;ENSSSCG00000005037;ENSSSCG00000040663;ENSSSCG00000038848;ENSSSCG00000038623;ENSSSCG00000009469;ENSSSCG00000001963;ENSSSCG00000027072;ENSSSCG00000007308;ENSSSCG00000009817;ENSSSCG00000004826;ENSSSCG00000032652;ENSSSCG00000000975;ENSSSCG00000007032;ENSSSCG00000022101;ENSSSCG00000039862;ENSSSCG00000038914;ENSSSCG00000040779;ENSSSCG00000033003;ENSSSCG00000005905;ENSSSCG00000013593;…	MACROD1;ERO1A;HERPUD1;IL22RA1;TMED1;ACOD1;EGLN3;ATP5IF1;ROMO1;P2RX7;SELENOS;;PANX2;PLAT;BRCA1;TRIB3;SEC61B;CBS;WFDC2;SLC39A4;CCL25;FOS;TNF;;POLI;CCL3L1;CCL5;DDIT3;ABCA1;PRKD1;F2R;IL23A;MPV17L2;DNAJB5;NKX3-1;COL1A2;SERPINE1;PYCR1;SDHAF4;ANKS4B;NUPR1;GPR155;DERL3;SESN3;SLC7A11;;C5;DTX3L;GJA1;EXOSC4;GADD45A;MAPK11;CARD9;TCIM;SELENOK;PMAIP1;S100A12;DUOX2;CXCL14;RORA;;HSPA5;CASTOR1;IL28B;IL6;NDUFA6;;T…
72	GO:0042221	BP	response to chemical	72/ 469	1944/ 27400	0.037037	2.71101e-06	0.00101929	ENSSSCG00000038914;ENSSSCG00000005240;ENSSSCG00000006590;ENSSSCG00000028725;ENSSSCG00000007308;ENSSSCG00000013896;ENSSSCG00000033171;ENSSSCG00000005297;ENSSSCG00000006238;ENSSSCG00000012076;ENSSSCG00000015326;ENSSSCG00000002009;ENSSSCG00000002011;ENSSSCG00000031924;ENSSSCG00000010461;ENSSSCG00000040663;ENSSSCG00000006648;ENSSSCG00000025698;ENSSSCG00000032343;ENSSSCG00000009469;ENSSSCG00000013296;…	SEC61B;DOCK8;S100A8;TMEM102;ROMO1;MPV17L2;MAPK11;DNAJB5;CYP7A1;MX2;COL1A2;PCK2;CPNE6;NKX3-1;ANKRD1;HERPUD1;CTSS;SERPINE1;CCL4;ACOD1;SLC1A2;;P2RX7;SELENOS;PMAIP1;RORA;;HSPA5;EGLN3;BRCA1;CASTOR1;SCNN1G;TRIB3;NUPR1;ADORA2A;IL6;CBS;SESN2;DUOX2;GPR155;CARD9;GHSR;HMOX1;PYCR1;KLF15;;IFNAR1;CCL25;TLR1;TNF;SESN3;ZFAND2A;KDR;SLC7A11;CCL3L1;CORO1A;CCL5;DDIT3;IFIT1;CXCL8;ABCA1;MT1A;BBC3;PRKD1;CTH;EPHA4;OSMR;…
35	GO:0032101	BP	regulation of response to external stimulus	35/ 469	817/ 27400	0.0428397	2.71591e-06	0.00101929	ENSSSCG00000011874;ENSSSCG00000011876;ENSSSCG00000006590;ENSSSCG00000017317;ENSSSCG00000028725;ENSSSCG00000004241;ENSSSCG00000031715;ENSSSCG00000060858;ENSSSCG00000008844;ENSSSCG00000038848;ENSSSCG00000025698;ENSSSCG00000014310;ENSSSCG00000004826;ENSSSCG00000004576;ENSSSCG00000020906;ENSSSCG00000040162;ENSSSCG00000057266;ENSSSCG00000003042;ENSSSCG00000005494;ENSSSCG00000020970;ENSSSCG00000014091;…	PARP14;DTX3L;S100A8;WNT3;TMEM102;GJA1;CARD9;SELENOK;KDR;IL22RA1;SERPINE1;CXCL14;SELENOS;RORA;GHSR;NUPR1;DDT;;TNC;IL6;F2RL1;TLR1;TNF;ACOD1;C3;CCL3L1;SERPING1;CXCL8;CCL5;ADORA2A;PRKD1;EPHA4;F2R;IL23A;C5
24	GO:0043408	BP	regulation of MAPK cascade	24/ 469	475/ 27400	0.0505263	2.8484e-06	0.00101929	ENSSSCG00000036824;ENSSSCG00000025856;ENSSSCG00000037066;ENSSSCG00000039619;ENSSSCG00000031715;ENSSSCG00000032343;ENSSSCG00000009817;ENSSSCG00000006530;ENSSSCG00000016322;ENSSSCG00000009855;ENSSSCG00000003731;ENSSSCG00000034260;ENSSSCG00000020970;ENSSSCG00000000261;ENSSSCG00000014091;ENSSSCG00000037358;ENSSSCG00000013593;ENSSSCG00000060860;ENSSSCG00000008844;ENSSSCG00000017700;ENSSSCG00000017705;…	AVPI1;TMEM106A;GADD45A;PIN1;CARD9;CCL4;P2RX7;EFNA1;ACKR3;KSR2;GAREM1;GDF15;IL6;IGFBP6;F2RL1;;CCL25;TNF;KDR;CCL3L1;CCL5;EPHA4;CAVIN3;F2R
76	GO:0009058	BP	biosynthetic process	76/ 469	2381/ 27400	0.0319194	2.8562e-06	0.00101929	ENSSSCG00000017317;ENSSSCG00000000116;ENSSSCG00000038941;ENSSSCG00000060860;ENSSSCG00000040779;ENSSSCG00000014371;ENSSSCG00000012536;ENSSSCG00000003599;ENSSSCG00000002650;ENSSSCG00000003789;ENSSSCG00000063387;ENSSSCG00000001245;ENSSSCG00000038507;ENSSSCG00000000668;ENSSSCG00000036716;ENSSSCG00000002512;ENSSSCG00000012166;ENSSSCG00000017239;ENSSSCG00000007748;ENSSSCG00000039196;ENSSSCG00000021180;…	WNT3;POLR2F;SNAPC5;TNF;CBS;;PLP1;;;CTH;AKR1C8;POLR1H;RPS29;APOBEC1;;DEGS2;SMS;RPL38;PSPH;POLR2I;POLR2K;HDHD5;DUOX2;ALG12;ATP5ME;PYCR1;;SLC1A2;ATP5IF1;PLOD2;P2RX7;RPLP2;RORA;ATP5MC1;BRCA1;;;;RPL28;IL6;POLI;PCK2;HSD17B1;RPS17;;FAU;PSAT1;ELOB;RPS14;CHDH;;UBA52;HS3ST3B1;POLR3H;FOS;TMEM106A;RPS28;SGPP2;RPS15;SLC44A4;DDIT3;MRPL52;CCL3L1;CDS1;RPS12;ABCA1;ADRM1;CYP7A1;PGD;;RPS21;GNPNAT1;RPL37;DCXR;MRPL34…
129	GO:0048522	BP	positive regulation of cellular process	129/ 469	4667/ 27400	0.0276409	2.93425e-06	0.00101929	ENSSSCG00000017317;ENSSSCG00000040746;ENSSSCG00000031518;ENSSSCG00000002719;ENSSSCG00000031616;ENSSSCG00000061624;ENSSSCG00000040663;ENSSSCG00000034387;ENSSSCG00000027072;ENSSSCG00000007308;ENSSSCG00000009817;ENSSSCG00000032320;ENSSSCG00000000975;ENSSSCG00000022101;ENSSSCG00000020906;ENSSSCG00000034260;ENSSSCG00000010054;ENSSSCG00000013593;ENSSSCG00000002383;ENSSSCG00000060860;ENSSSCG00000017705;…	WNT3;LRP2;STARD4;EXOSC6;FOSB;MTLN;HERPUD1;ARL2;ATP5IF1;ROMO1;P2RX7;TCIM;PANX2;BRCA1;GHSR;GDF15;ADORA2A;CCL25;FOS;TNF;CCL5;KDR;IL13RA1;CCL3L1;CORO1A;;DDIT3;ABCA1;PRKD1;F2R;RPL37;DCXR;ZNHIT1;SCEL;MPV17L2;TMEM198;SLC44A4;CDS1;SERPINE1;TEDC1;COX17;SLC1A2;PMAIP1;ACKR3;PPP1R35;NUPR1;GPR155;ADM2;NKD2;TMEM106A;TNFSF13B;IL23A;NAB2;RPS12;KRT17;EPHA4;CAVIN3;;TFPT;LYPD6;PLAGL1;PARP14;DTX3L;CTSK;S100A8;GJA1;E…
115	GO:1901564	BP	organonitrogen compound metabolic process	115/ 469	4224/ 27400	0.0272254	2.93751e-06	0.00101929	ENSSSCG00000002650;ENSSSCG00000005037;ENSSSCG00000011030;ENSSSCG00000052889;ENSSSCG00000039460;ENSSSCG00000040663;ENSSSCG00000004729;ENSSSCG00000054149;ENSSSCG00000027072;ENSSSCG00000009817;ENSSSCG00000004826;ENSSSCG00000007032;ENSSSCG00000022101;ENSSSCG00000039862;ENSSSCG00000038914;ENSSSCG00000040779;ENSSSCG00000040931;ENSSSCG00000038364;ENSSSCG00000013597;ENSSSCG00000007554;ENSSSCG00000008844;…	;ERO1A;CUBN;CTSK;RPL28;HERPUD1;GANC;DPM3;ATP5IF1;P2RX7;SELENOS;PLAT;BRCA1;TRIB3;SEC61B;CBS;SLC17A9;;RPS28;ZFAND2A;KDR;CCL3L1;DDIT3;CAPN6;PRKD1;ABCA1;PGD;RPL37;DCXR;PHGDH;;SLC44A4;;PYCR1;PTPRH;SLC1A2;CPT1C;PRSS8;RPL38;ATP5MC1;SMS;PSAT1;RPS14;CTSS;HS3ST3B1;DERL3;TMEM106A;SGPP2;MASTL;MRPL52;FUT11;RPS12;TYSND1;RNF39;EPHA4;ATP6V1B1;RPS21;MRPL34;PARP14;DTX3L;;;MAPK11;WWTR1;SELENOK;DEGS2;;PSPH;PMAIP1;PD…
9	GO:0032652	BP	regulation of interleukin-1 production	9/ 469	70/ 27400	0.128571	3.01357e-06	0.00101929	ENSSSCG00000020970;ENSSSCG00000014091;ENSSSCG00000025856;ENSSSCG00000017700;ENSSSCG00000035355;ENSSSCG00000009817;ENSSSCG00000000975;ENSSSCG00000060860;ENSSSCG00000020906	IL6;F2RL1;TMEM106A;CCL3L1;F2R;P2RX7;PANX2;TNF;GHSR
31	GO:0048878	BP	chemical homeostasis	31/ 469	720/ 27400	0.0430556	3.02305e-06	0.00101929	ENSSSCG00000033982;ENSSSCG00000001841;ENSSSCG00000033744;ENSSSCG00000006238;ENSSSCG00000060858;ENSSSCG00000061624;ENSSSCG00000037015;ENSSSCG00000040663;ENSSSCG00000016577;ENSSSCG00000002009;ENSSSCG00000004576;ENSSSCG00000007836;ENSSSCG00000003045;ENSSSCG00000020970;ENSSSCG00000029438;ENSSSCG00000003153;ENSSSCG00000036742;ENSSSCG00000005905;ENSSSCG00000039745;ENSSSCG00000008844;ENSSSCG00000017700;…	ZNHIT1;RHCG;;CYP7A1;SELENOK;MTLN;SESN3;HERPUD1;ATP6V1F;PCK2;RORA;SCNN1G;ATP1A3;IL6;SESN2;FTL;KLF15;SLC39A4;HMOX1;KDR;CCL3L1;CCL5;SLC7A11;ABCA1;MT1A;BBC3;HKDC1;NPC1L1;ATP6V1B1;ATP1A4;CSMD1
11	GO:0050921	BP	positive regulation of chemotaxis	11/ 469	110/ 27400	0.1	3.05872e-06	0.00101929	ENSSSCG00000017700;ENSSSCG00000008953;ENSSSCG00000017705;ENSSSCG00000025698;ENSSSCG00000014091;ENSSSCG00000028725;ENSSSCG00000004241;ENSSSCG00000014310;ENSSSCG00000001975;ENSSSCG00000008844;ENSSSCG00000033520	CCL3L1;CXCL8;CCL5;SERPINE1;F2RL1;TMEM102;GJA1;CXCL14;PRKD1;KDR;IL23A
70	GO:0044249	BP	cellular biosynthetic process	70/ 469	2223/ 27400	0.031489	3.14208e-06	0.00101929	ENSSSCG00000017317;ENSSSCG00000000116;ENSSSCG00000038941;ENSSSCG00000060860;ENSSSCG00000040779;ENSSSCG00000014371;ENSSSCG00000012536;ENSSSCG00000003599;ENSSSCG00000002650;ENSSSCG00000003789;ENSSSCG00000063387;ENSSSCG00000001245;ENSSSCG00000038507;ENSSSCG00000000668;ENSSSCG00000036716;ENSSSCG00000002512;ENSSSCG00000012166;ENSSSCG00000007748;ENSSSCG00000039196;ENSSSCG00000021180;ENSSSCG00000000764;…	WNT3;POLR2F;SNAPC5;TNF;CBS;;PLP1;;;CTH;AKR1C8;POLR1H;RPS29;APOBEC1;;DEGS2;SMS;PSPH;POLR2I;POLR2K;HDHD5;RPL38;ATP5ME;PYCR1;SLC1A2;ATP5IF1;PLOD2;P2RX7;RPLP2;RORA;ATP5MC1;BRCA1;;;;RPL28;IL6;POLI;HSD17B1;RPS17;;FAU;PSAT1;ELOB;RPS14;CHDH;;UBA52;HS3ST3B1;POLR3H;FOS;TMEM106A;RPS28;SGPP2;SLC44A4;DDIT3;MRPL52;CCL3L1;CDS1;RPS12;ABCA1;ADRM1;CYP7A1;;RPS21;GNPNAT1;RPL37;RPS15;MRPL34;PHGDH
47	GO:0033554	BP	cellular response to stress	47/ 469	1323/ 27400	0.0355253	3.18983e-06	0.00101929	ENSSSCG00000011876;ENSSSCG00000040779;ENSSSCG00000035561;ENSSSCG00000013896;ENSSSCG00000037066;ENSSSCG00000033171;ENSSSCG00000005037;ENSSSCG00000009945;ENSSSCG00000031715;ENSSSCG00000004826;ENSSSCG00000060858;ENSSSCG00000037015;ENSSSCG00000040663;ENSSSCG00000034723;ENSSSCG00000024254;ENSSSCG00000001963;ENSSSCG00000027072;ENSSSCG00000007308;ENSSSCG00000032320;ENSSSCG00000026454;ENSSSCG00000004576;…	DTX3L;CBS;;MPV17L2;GADD45A;MAPK11;ERO1A;FICD;CARD9;SELENOS;SELENOK;SESN3;HERPUD1;PYCR1;ALKBH7;EGLN3;ATP5IF1;ROMO1;TCIM;PMAIP1;RORA;HSPA5;ANKS4B;BRCA1;CASTOR1;GPR155;TRIB3;SEC61B;TNC;IL6;FOS;SESN2;CHDH;MACROD1;SLC39A4;CXCL8;HMOX1;TNF;POLR2I;SLC7A11;POLI;NUPR1;DDIT3;BBC3;PRKD1;DERL3;NKX3-1
100	GO:0048583	BP	regulation of response to stimulus	100/ 469	3116/ 27400	0.0320924	3.20092e-06	0.00101929	ENSSSCG00000017317;ENSSSCG00000040746;ENSSSCG00000002719;ENSSSCG00000040663;ENSSSCG00000038848;ENSSSCG00000009817;ENSSSCG00000004826;ENSSSCG00000022101;ENSSSCG00000020906;ENSSSCG00000034260;ENSSSCG00000010054;ENSSSCG00000040779;ENSSSCG00000013593;ENSSSCG00000060860;ENSSSCG00000008844;ENSSSCG00000017700;ENSSSCG00000017705;ENSSSCG00000050998;ENSSSCG00000005423;ENSSSCG00000001975;ENSSSCG00000035355;…	WNT3;LRP2;EXOSC6;HERPUD1;IL22RA1;P2RX7;SELENOS;BRCA1;GHSR;GDF15;ADORA2A;CBS;CCL25;TNF;KDR;CCL3L1;CCL5;DDIT3;ABCA1;PRKD1;F2R;RPL37;ZNHIT1;SCEL;NKX3-1;SERPINE1;PYCR1;PMAIP1;ACKR3;NUPR1;DDT;GPR155;TMEM198;NKD2;TMEM106A;TNFSF13B;SERPING1;IL23A;SLC7A11;EPHA4;CAVIN3;TFPT;LYPD6;C5;PARP14;DTX3L;CTSK;S100A8;GJA1;GADD45A;MANF;WWTR1;CARD9;TCIM;SELENOK;ACOD1;S100A12;CXCL14;PIGR;RORA;HSPA5;KSR2;CASTOR1;IL28B;…
22	GO:0044391	CC	ribosomal subunit	22/ 469	361/ 27400	0.0609418	1.33866e-06	0.00101929	ENSSSCG00000038507;ENSSSCG00000013896;ENSSSCG00000036716;ENSSSCG00000039460;ENSSSCG00000027057;ENSSSCG00000039295;ENSSSCG00000012842;ENSSSCG00000017239;ENSSSCG00000030849;ENSSSCG00000003042;ENSSSCG00000027358;ENSSSCG00000061531;ENSSSCG00000054578;ENSSSCG00000053292;ENSSSCG00000038364;ENSSSCG00000013597;ENSSSCG00000033169;ENSSSCG00000002040;ENSSSCG00000017700;ENSSSCG00000004177;ENSSSCG00000021825;…	RPS29;MPV17L2;;RPL28;FAU;MRPL34;RPLP2;RPL38;;;RPS17;;RPS14;UBA52;;RPS28;RPS15;MRPL52;CCL3L1;RPS12;RPS21;RPL37
24	GO:0005840	CC	ribosome	24/ 469	456/ 27400	0.0526316	1.40617e-06	0.00101929	ENSSSCG00000057611;ENSSSCG00000038507;ENSSSCG00000036716;ENSSSCG00000039460;ENSSSCG00000027057;ENSSSCG00000059398;ENSSSCG00000063471;ENSSSCG00000039295;ENSSSCG00000012842;ENSSSCG00000017239;ENSSSCG00000030849;ENSSSCG00000003042;ENSSSCG00000027358;ENSSSCG00000061531;ENSSSCG00000054578;ENSSSCG00000053685;ENSSSCG00000053292;ENSSSCG00000038364;ENSSSCG00000013597;ENSSSCG00000033169;ENSSSCG00000002040;…	;RPS29;;RPL28;FAU;;;MRPL34;RPLP2;RPL38;;;RPS17;;RPS14;;UBA52;;RPS28;RPS15;MRPL52;RPS12;RPS21;RPL37
43	GO:0005783	CC	endoplasmic reticulum	43/ 469	1077/ 27400	0.0399257	3.00045e-06	0.00101929	ENSSSCG00000040746;ENSSSCG00000034220;ENSSSCG00000004241;ENSSSCG00000005037;ENSSSCG00000006238;ENSSSCG00000060858;ENSSSCG00000002512;ENSSSCG00000000981;ENSSSCG00000000980;ENSSSCG00000025993;ENSSSCG00000040663;ENSSSCG00000038623;ENSSSCG00000054149;ENSSSCG00000011496;ENSSSCG00000013573;ENSSSCG00000024872;ENSSSCG00000004826;ENSSSCG00000006348;ENSSSCG00000005601;ENSSSCG00000003733;ENSSSCG00000038914;…	LRP2;;GJA1;ERO1A;CYP7A1;SELENOK;DEGS2;CRELD2;ALG12;SGPP2;HERPUD1;TMED1;DPM3;ADAMTS9;TRAPPC5;CPT1C;SELENOS;FCRLB;HSPA5;KLHL14;SEC61B;SDF2L1;LRRC25;DUOX2;SSR4;FKBP2;P4HA1;HMOX1;GNPNAT1;ZFAND2A;KDR;ATP1A3;DERL3;RNF128;UBA52;BBC3;;FKBP11;PLOD2;;RPS21;FOS;CDS1
25	GO:0003735	MF	structural constituent of ribosome	25/ 469	436/ 27400	0.0573394	6.37864e-07	0.00101929	ENSSSCG00000057611;ENSSSCG00000038507;ENSSSCG00000036716;ENSSSCG00000039460;ENSSSCG00000027057;ENSSSCG00000059398;ENSSSCG00000063471;ENSSSCG00000039295;ENSSSCG00000012842;ENSSSCG00000017239;ENSSSCG00000030849;ENSSSCG00000003042;ENSSSCG00000027358;ENSSSCG00000061531;ENSSSCG00000054578;ENSSSCG00000053685;ENSSSCG00000053292;ENSSSCG00000038364;ENSSSCG00000013597;ENSSSCG00000033169;ENSSSCG00000002040;…	;RPS29;;RPL28;FAU;;;MRPL34;RPLP2;RPL38;;;RPS17;;RPS14;;UBA52;;RPS28;RPS15;MRPL52;CCL3L1;RPS12;RPS21;RPL37
9	GO:0070555	BP	response to interleukin-1	9/ 469	71/ 27400	0.126761	3.39929e-06	0.00103889	ENSSSCG00000010461;ENSSSCG00000017700;ENSSSCG00000008953;ENSSSCG00000017705;ENSSSCG00000032343;ENSSSCG00000033171;ENSSSCG00000004576;ENSSSCG00000013593;ENSSSCG00000031924	ANKRD1;CCL3L1;CXCL8;CCL5;CCL4;MAPK11;RORA;CCL25;NKX3-1
141	GO:0048518	BP	positive regulation of biological process	141/ 469	5074/ 27400	0.0277887	3.46503e-06	0.00103889	ENSSSCG00000017317;ENSSSCG00000040746;ENSSSCG00000031518;ENSSSCG00000002719;ENSSSCG00000031616;ENSSSCG00000007554;ENSSSCG00000061624;ENSSSCG00000040663;ENSSSCG00000001963;ENSSSCG00000027072;ENSSSCG00000007308;ENSSSCG00000009817;ENSSSCG00000032320;ENSSSCG00000000975;ENSSSCG00000022101;ENSSSCG00000020906;ENSSSCG00000034260;ENSSSCG00000039862;ENSSSCG00000010054;ENSSSCG00000013593;ENSSSCG00000002383;…	WNT3;LRP2;STARD4;EXOSC6;FOSB;ZFAND2A;MTLN;HERPUD1;EGLN3;ATP5IF1;ROMO1;P2RX7;TCIM;PANX2;BRCA1;GHSR;GDF15;TRIB3;ADORA2A;CCL25;FOS;TNF;CCL5;KDR;IL13RA1;CCL3L1;CORO1A;;DDIT3;ABCA1;PRKD1;F2R;RPL37;DCXR;CXCL8;ZNHIT1;SCEL;MPV17L2;TMEM198;SLC44A4;CDS1;SERPINE1;TEDC1;COX17;SLC1A2;PRSS8;ACKR3;PPP1R35;NUPR1;DDT;GPR155;ADM2;NKD2;TMEM106A;TNFSF13B;IL23A;NAB2;RPS12;KRT17;EPHA4;CAVIN3;;TFPT;ARL2;LYPD6;PLAGL1;PA…
86	GO:0010646	BP	regulation of cell communication	86/ 469	2720/ 27400	0.0316176	3.46636e-06	0.00103889	ENSSSCG00000017317;ENSSSCG00000040746;ENSSSCG00000040663;ENSSSCG00000009817;ENSSSCG00000004826;ENSSSCG00000007032;ENSSSCG00000022101;ENSSSCG00000020906;ENSSSCG00000034260;ENSSSCG00000010054;ENSSSCG00000040779;ENSSSCG00000013593;ENSSSCG00000060860;ENSSSCG00000008844;ENSSSCG00000017700;ENSSSCG00000017705;ENSSSCG00000050998;ENSSSCG00000005423;ENSSSCG00000001975;ENSSSCG00000035355;ENSSSCG00000033326;…	WNT3;LRP2;HERPUD1;P2RX7;SELENOS;PLAT;BRCA1;GHSR;GDF15;ADORA2A;CBS;CCL25;TNF;KDR;CCL3L1;CCL5;DDIT3;ABCA1;PRKD1;F2R;RPL37;ZNHIT1;SCEL;NKX3-1;SERPINE1;TEDC1;ACKR3;NUPR1;GPR155;TMEM198;NKD2;TMEM106A;ACOD1;SLC7A11;EPHA4;CAVIN3;LYPD6;PARP14;CTSK;S100A8;GJA1;CSPG5;GADD45A;WWTR1;CARD9;TCIM;SELENOK;PMAIP1;S100A12;RORA;HSPA5;KSR2;CASTOR1;SNAI1;IL6;SPRY1;TLR1;SESN3;PTCH2;RPS15;C3;RPS12;F2RL1;BBC3;FSTL1;AVPI…
41	GO:0080134	BP	regulation of response to stress	41/ 469	1097/ 27400	0.0373747	3.69138e-06	0.00107081	ENSSSCG00000011874;ENSSSCG00000011876;ENSSSCG00000006590;ENSSSCG00000033982;ENSSSCG00000037066;ENSSSCG00000032914;ENSSSCG00000009945;ENSSSCG00000031715;ENSSSCG00000060858;ENSSSCG00000037015;ENSSSCG00000010461;ENSSSCG00000040663;ENSSSCG00000038848;ENSSSCG00000025698;ENSSSCG00000004826;ENSSSCG00000026454;ENSSSCG00000004576;ENSSSCG00000016322;ENSSSCG00000022101;ENSSSCG00000020906;ENSSSCG00000040162;…	PARP14;DTX3L;S100A8;ZNHIT1;GADD45A;MANF;FICD;CARD9;SELENOK;SESN3;ANKRD1;HERPUD1;IL22RA1;SERPINE1;SELENOS;PMAIP1;RORA;ACKR3;BRCA1;GHSR;NUPR1;ADORA2A;;TNC;IL6;SESN2;IGFBP6;F2RL1;TLR1;TNF;ACOD1;C3;CCL3L1;SERPING1;SLC7A11;DDT;EPHA4;SNAI1;TFPT;F2R;IL23A
11	GO:0022626	CC	cytosolic ribosome	11/ 469	112/ 27400	0.0982143	3.65141e-06	0.00107081	ENSSSCG00000027358;ENSSSCG00000054578;ENSSSCG00000017239;ENSSSCG00000053292;ENSSSCG00000038364;ENSSSCG00000021825;ENSSSCG00000033169;ENSSSCG00000033326;ENSSSCG00000039460;ENSSSCG00000003042;ENSSSCG00000004177	RPS17;RPS14;RPL38;UBA52;;RPS21;RPS15;RPL37;RPL28;;RPS12
9	GO:0032755	BP	positive regulation of interleukin-6 production	9/ 469	72/ 27400	0.125	3.82668e-06	0.00108316	ENSSSCG00000020970;ENSSSCG00000014091;ENSSSCG00000025856;ENSSSCG00000035355;ENSSSCG00000009817;ENSSSCG00000031715;ENSSSCG00000026583;ENSSSCG00000060860;ENSSSCG00000060858	IL6;F2RL1;TMEM106A;F2R;P2RX7;CARD9;TLR1;TNF;SELENOK
7	GO:2000403	BP	positive regulation of lymphocyte migration	7/ 469	39/ 27400	0.179487	3.94276e-06	0.00108586	ENSSSCG00000017700;ENSSSCG00000038055;ENSSSCG00000017705;ENSSSCG00000028725;ENSSSCG00000014310;ENSSSCG00000060858;ENSSSCG00000005240	CCL3L1;CORO1A;CCL5;TMEM102;CXCL14;SELENOK;DOCK8
185	GO:0005515	MF	protein binding	185/ 469	7773/ 27400	0.0238003	3.93331e-06	0.00108586	ENSSSCG00000017317;ENSSSCG00000040746;ENSSSCG00000017885;ENSSSCG00000005177;ENSSSCG00000011030;ENSSSCG00000038562;ENSSSCG00000016261;ENSSSCG00000040663;ENSSSCG00000006648;ENSSSCG00000038848;ENSSSCG00000038623;ENSSSCG00000027072;ENSSSCG00000009817;ENSSSCG00000004826;ENSSSCG00000014943;ENSSSCG00000007032;ENSSSCG00000022101;ENSSSCG00000007850;ENSSSCG00000039862;ENSSSCG00000038914;ENSSSCG00000010054;…	WNT3;LRP2;SMTNL2;SH3GL2;CUBN;RND1;SP110;HERPUD1;CTSS;IL22RA1;TMED1;ATP5IF1;P2RX7;SELENOS;DEUP1;PLAT;BRCA1;ANKS4B;TRIB3;SEC61B;ADORA2A;LRRC25;CBS;HSD17B1;;MANF;SLC39A4;CCL25;FOS;TNF;CCL5;KDR;;ATP1A3;CFAP44;;CCL3L1;CORO1A;;DDIT3;CAPN6;PRKD1;ABCA1;F2R;SIVA1;RPL37;DCXR;RND2;RRP9;ZNHIT1;;COBLL1;DNAJB5;MX2;COL1A2;S100A5;SERPINE1;NAV2;PTPRH;ARVCF;ACKR3;OSTN;PPP1R35;CRYBG3;DDT;CXCL8;ADM2;PSAT1;ELOB;TSSK4…
194	GO:0008152	BP	metabolic process	194/ 469	8115/ 27400	0.0239063	4.10377e-06	0.00111513	ENSSSCG00000011580;ENSSSCG00000040746;ENSSSCG00000017317;ENSSSCG00000013046;ENSSSCG00000002650;ENSSSCG00000005037;ENSSSCG00000011030;ENSSSCG00000052889;ENSSSCG00000012842;ENSSSCG00000039460;ENSSSCG00000000764;ENSSSCG00000040663;ENSSSCG00000004729;ENSSSCG00000054149;ENSSSCG00000027072;ENSSSCG00000007308;ENSSSCG00000009817;ENSSSCG00000004826;ENSSSCG00000010444;ENSSSCG00000007032;ENSSSCG00000022101;…	TSEN2;LRP2;WNT3;COX8A;;ERO1A;CUBN;CTSK;RPLP2;RPL28;HDHD5;HERPUD1;GANC;DPM3;ATP5IF1;ROMO1;P2RX7;SELENOS;LIPM;PLAT;BRCA1;TRIB3;SEC61B;SLC44A4;CBS;HSD17B1;;USP44;MACROD1;FOS;TNF;RPS28;ZFAND2A;KDR;EXOSC6;SLX9;POLI;CCL3L1;PFKFB3;DDIT3;GDPD2;CAPN6;PRKD1;;ABCA1;PGD;RPL37;RNASEH2C;PHGDH;RRP9;RAB39B;;ADGRF1;COL1A2;;POLR2K;LSM7;MTLN;SERPINE1;PYCR1;;SDHAF4;CPT1C;PRSS8;ARVCF;ELOB;ATP5MC1;SMS;PSAT1;ENGASE;RPS…
23	GO:0034097	BP	response to cytokine	23/ 469	453/ 27400	0.0507726	4.23049e-06	0.00113444	ENSSSCG00000028725;ENSSSCG00000033171;ENSSSCG00000033115;ENSSSCG00000031924;ENSSSCG00000010461;ENSSSCG00000032343;ENSSSCG00000001963;ENSSSCG00000006286;ENSSSCG00000004576;ENSSSCG00000063044;ENSSSCG00000005601;ENSSSCG00000022101;ENSSSCG00000013593;ENSSSCG00000060860;ENSSSCG00000017700;ENSSSCG00000038055;ENSSSCG00000017705;ENSSSCG00000010452;ENSSSCG00000005240;ENSSSCG00000003789;ENSSSCG00000012076;…	TMEM102;MAPK11;IFNAR1;NKX3-1;ANKRD1;CCL4;EGLN3;;RORA;;HSPA5;BRCA1;CCL25;TNF;CCL3L1;CORO1A;CCL5;IFIT1;DOCK8;CTH;MX2;OSMR;CXCL8
41	GO:0044419	BP	biological process involved in interspecies interaction between organisms	41/ 469	1057/ 27400	0.038789	4.44686e-06	0.0011562	ENSSSCG00000001975;ENSSSCG00000033171;ENSSSCG00000031715;ENSSSCG00000015326;ENSSSCG00000026454;ENSSSCG00000032857;ENSSSCG00000027057;ENSSSCG00000021307;ENSSSCG00000038848;ENSSSCG00000025698;ENSSSCG00000051834;ENSSSCG00000014310;ENSSSCG00000007308;ENSSSCG00000009817;ENSSSCG00000032652;ENSSSCG00000063044;ENSSSCG00000057240;ENSSSCG00000003042;ENSSSCG00000020970;ENSSSCG00000058709;ENSSSCG00000014091;…	PRKD1;MAPK11;CARD9;COL1A2;PMAIP1;S100A12;FAU;USP44;IL22RA1;SERPINE1;SDHAF4;CXCL14;ROMO1;P2RX7;;;IL28B;;IL6;;F2RL1;;WFDC2;TLR1;TNF;EXOSC4;;C3;CCL3L1;CXCL8;CCL5;TMED1;IFIT1;SIGLEC1;MX2;EEA1;ADAMTS9;SIVA1;HMOX1;IL23A;C5
44	GO:0043067	BP	regulation of programmed cell death	44/ 469	1176/ 27400	0.037415	4.59529e-06	0.0011562	ENSSSCG00000005240;ENSSSCG00000052889;ENSSSCG00000006590;ENSSSCG00000004241;ENSSSCG00000037066;ENSSSCG00000040746;ENSSSCG00000004826;ENSSSCG00000026454;ENSSSCG00000010461;ENSSSCG00000040663;ENSSSCG00000062074;ENSSSCG00000039426;ENSSSCG00000025698;ENSSSCG00000034723;ENSSSCG00000001963;ENSSSCG00000009817;ENSSSCG00000032320;ENSSSCG00000006530;ENSSSCG00000005601;ENSSSCG00000022101;ENSSSCG00000040162;…	DOCK8;CTSK;S100A8;GJA1;GADD45A;LRP2;SELENOS;PMAIP1;ANKRD1;HERPUD1;Metazoa_SRP;FSTL1;SERPINE1;PYCR1;EGLN3;P2RX7;TCIM;EFNA1;HSPA5;BRCA1;NUPR1;ADORA2A;SNAI1;IL6;F2RL1;HYPK;HMOX1;TNF;ACKR3;;KDR;SLC7A11;CCL3L1;CORO1A;CCL5;DDIT3;BBC3;CTH;DRAXIN;CARD9;TFPT;HSH2D;F2R;NKX3-1
220	GO:0043227	CC	membrane-bounded organelle	220/ 469	9300/ 27400	0.0236559	4.40656e-06	0.0011562	ENSSSCG00000011580;ENSSSCG00000040746;ENSSSCG00000013046;ENSSSCG00000012136;ENSSSCG00000035281;ENSSSCG00000005037;ENSSSCG00000011030;ENSSSCG00000031616;ENSSSCG00000037431;ENSSSCG00000008014;ENSSSCG00000061624;ENSSSCG00000038562;ENSSSCG00000000764;ENSSSCG00000016261;ENSSSCG00000040663;ENSSSCG00000006648;ENSSSCG00000002520;ENSSSCG00000038623;ENSSSCG00000054149;ENSSSCG00000001963;ENSSSCG00000027072;…	TSEN2;LRP2;COX8A;PIR;ZNF292;ERO1A;CUBN;FOSB;TIMM17A;;MTLN;RND1;HDHD5;SP110;HERPUD1;CTSS;;TMED1;DPM3;EGLN3;ATP5IF1;ROMO1;P2RX7;SELENOS;SLX9;STARD4;PLAT;BRCA1;GDF15;TRIB3;SEC61B;TSPAN1;LRRC25;CBS;PCK2;;MACROD1;SLC39A4;MRPL34;FOS;TNF;ZFAND2A;KDR;EXOSC6;ATP1A3;CFAP44;CORO1A;;DDIT3;;SIGLEC1;IGSF8;MED11;;ABCA1;HSH2D;F2R;SIVA1;CDS1;;ZNHIT1;RAB39B;;ADGRF1;POLR2K;LSM7;S100A5;SERPINE1;PYCR1;COX17;SLC1A2;CP…
247	GO:0043229	CC	intracellular organelle	247/ 469	10850/ 27400	0.022765	4.49173e-06	0.0011562	ENSSSCG00000040745;ENSSSCG00000011580;ENSSSCG00000040746;ENSSSCG00000013046;ENSSSCG00000012136;ENSSSCG00000035281;ENSSSCG00000005037;ENSSSCG00000011030;ENSSSCG00000031616;ENSSSCG00000037431;ENSSSCG00000008014;ENSSSCG00000061624;ENSSSCG00000038562;ENSSSCG00000000764;ENSSSCG00000016261;ENSSSCG00000040663;ENSSSCG00000006648;ENSSSCG00000002520;ENSSSCG00000059398;ENSSSCG00000038623;ENSSSCG00000054149;…	ZNF771;TSEN2;LRP2;COX8A;PIR;ZNF292;ERO1A;CUBN;FOSB;TIMM17A;;MTLN;RND1;HDHD5;SP110;HERPUD1;CTSS;;;TMED1;DPM3;ACOD1;EGLN3;ATP5IF1;ROMO1;P2RX7;SELENOS;SLX9;STARD4;PLAT;BRCA1;GDF15;TRIB3;SEC61B;TSPAN1;LRRC25;CBS;;;;MACROD1;SLC39A4;MRPL34;FOS;TNF;RPS28;ZFAND2A;KDR;EXOSC6;ATP1A3;POLI;CORO1A;;DDIT3;;SIGLEC1;IGSF8;MED11;;ABCA1;HSH2D;F2R;SIVA1;RPL37;;RRP9;ZNHIT1;RAB39B;;TEDC1;ADGRF1;POLR2K;LSM7;S100A5;ALK…
208	GO:0043231	CC	intracellular membrane-bounded organelle	208/ 469	8969/ 27400	0.023191	4.56634e-06	0.0011562	ENSSSCG00000011580;ENSSSCG00000040746;ENSSSCG00000013046;ENSSSCG00000012136;ENSSSCG00000035281;ENSSSCG00000005037;ENSSSCG00000011030;ENSSSCG00000031616;ENSSSCG00000037431;ENSSSCG00000008014;ENSSSCG00000061624;ENSSSCG00000038562;ENSSSCG00000000764;ENSSSCG00000016261;ENSSSCG00000040663;ENSSSCG00000006648;ENSSSCG00000002520;ENSSSCG00000038623;ENSSSCG00000054149;ENSSSCG00000001963;ENSSSCG00000027072;…	TSEN2;LRP2;COX8A;PIR;ZNF292;ERO1A;CUBN;FOSB;TIMM17A;;MTLN;RND1;HDHD5;SP110;HERPUD1;CTSS;;TMED1;DPM3;EGLN3;ATP5IF1;ROMO1;P2RX7;SELENOS;SLX9;STARD4;PLAT;BRCA1;GDF15;TRIB3;SEC61B;TSPAN1;LRRC25;CBS;PCK2;;MACROD1;SLC39A4;MRPL34;FOS;TNF;ZFAND2A;KDR;EXOSC6;ATP1A3;CORO1A;;DDIT3;;SIGLEC1;IGSF8;MED11;;ABCA1;HSH2D;F2R;SIVA1;CDS1;;ZNHIT1;RAB39B;;ADGRF1;POLR2K;LSM7;S100A5;PYCR1;COX17;SDHAF4;CPT1C;PMAIP1;ARVCF…
7	GO:0008009	MF	chemokine activity	7/ 469	40/ 27400	0.175	4.70907e-06	0.00117038	ENSSSCG00000016254;ENSSSCG00000017700;ENSSSCG00000008953;ENSSSCG00000017705;ENSSSCG00000032343;ENSSSCG00000014310;ENSSSCG00000013593	;CCL3L1;CXCL8;CCL5;CCL4;CXCL14;CCL25
390	GO:0008150	BP	biological_process	390/ 469	20214/ 27400	0.0192936	4.8081e-06	0.00117945	ENSSSCG00000012136;ENSSSCG00000005037;ENSSSCG00000000764;ENSSSCG00000040663;ENSSSCG00000004729;ENSSSCG00000038623;ENSSSCG00000027072;ENSSSCG00000032320;ENSSSCG00000031518;ENSSSCG00000007032;ENSSSCG00000022101;ENSSSCG00000034260;ENSSSCG00000010054;ENSSSCG00000017885;ENSSSCG00000035147;ENSSSCG00000054901;ENSSSCG00000013043;ENSSSCG00000002383;ENSSSCG00000008844;ENSSSCG00000017700;ENSSSCG00000038055;…	PIR;ERO1A;HDHD5;HERPUD1;GANC;TMED1;ATP5IF1;TCIM;STARD4;PLAT;BRCA1;GDF15;ADORA2A;SMTNL2;HSD17B1;;MACROD1;FOS;KDR;CCL3L1;CORO1A;;SIGLEC1;SIVA1;IL23A;DCXR;PHGDH;RRP9;;SCEL;;POLR2K;CTTNBP2NL;;COX17;SDHAF4;ANKS4B;GADD45A;NUPR1;DDT;ADGRL3;ELOB;TSSK4;DERL3;TSSC4;TMEM106A;SGPP2;MASTL;MRPL52;KRT17;RNF39;EPHA4;;TMEM11;RPS21;;CP;;MANF;WWTR1;POLR1H;S100A2;TNFSF13B;Metazoa_SRP;GREB1L;DPP6;;EEA1;IL6;PSMB3;;TLR…
257	GO:0043226	CC	organelle	257/ 469	11145/ 27400	0.0230597	4.958e-06	0.00118875	ENSSSCG00000040745;ENSSSCG00000011580;ENSSSCG00000040746;ENSSSCG00000013046;ENSSSCG00000012136;ENSSSCG00000035281;ENSSSCG00000005037;ENSSSCG00000011030;ENSSSCG00000031616;ENSSSCG00000037431;ENSSSCG00000008014;ENSSSCG00000061624;ENSSSCG00000038562;ENSSSCG00000000764;ENSSSCG00000016261;ENSSSCG00000040663;ENSSSCG00000006648;ENSSSCG00000002520;ENSSSCG00000059398;ENSSSCG00000038623;ENSSSCG00000054149;…	ZNF771;TSEN2;LRP2;COX8A;PIR;ZNF292;ERO1A;CUBN;FOSB;TIMM17A;;MTLN;RND1;HDHD5;SP110;HERPUD1;CTSS;;;TMED1;DPM3;ACOD1;EGLN3;ATP5IF1;ROMO1;P2RX7;SELENOS;SLX9;STARD4;PLAT;BRCA1;GDF15;TRIB3;SEC61B;TSPAN1;LRRC25;CBS;;;;MACROD1;SLC39A4;MRPL34;FOS;TNF;RPS28;ZFAND2A;KDR;EXOSC6;ATP1A3;CFAP44;POLI;CORO1A;;DDIT3;;SIGLEC1;IGSF8;MED11;;ABCA1;HSH2D;F2R;SIVA1;RPL37;;RRP9;ZNHIT1;RAB39B;;TEDC1;ADGRF1;POLR2K;LSM7;S10…
176	GO:0071704	BP	organic substance metabolic process	176/ 469	7535/ 27400	0.0233577	5.23673e-06	0.00124098	ENSSSCG00000011580;ENSSSCG00000040746;ENSSSCG00000017317;ENSSSCG00000002650;ENSSSCG00000005037;ENSSSCG00000011030;ENSSSCG00000052889;ENSSSCG00000012842;ENSSSCG00000039460;ENSSSCG00000000764;ENSSSCG00000040663;ENSSSCG00000004729;ENSSSCG00000054149;ENSSSCG00000027072;ENSSSCG00000009817;ENSSSCG00000004826;ENSSSCG00000010444;ENSSSCG00000007032;ENSSSCG00000022101;ENSSSCG00000039862;ENSSSCG00000038914;…	TSEN2;LRP2;WNT3;;ERO1A;CUBN;CTSK;RPLP2;RPL28;HDHD5;HERPUD1;GANC;DPM3;ATP5IF1;P2RX7;SELENOS;LIPM;PLAT;BRCA1;TRIB3;SEC61B;CBS;HSD17B1;;MACROD1;FOS;TNF;RPS28;ZFAND2A;KDR;EXOSC6;SLX9;POLI;CCL3L1;PFKFB3;DDIT3;GDPD2;CAPN6;PRKD1;ABCA1;PGD;RPL37;RNASEH2C;PHGDH;RRP9;;SLC44A4;;POLR2K;LSM7;MTLN;PYCR1;;SLC1A2;CPT1C;PRSS8;RPL38;ATP5MC1;SMS;PSAT1;ELOB;RPS14;CTSS;HS3ST3B1;DERL3;TSSC4;TMEM106A;SGPP2;MASTL;MRPL52…
5	GO:0009070	BP	serine family amino acid biosynthetic process	5/ 469	16/ 27400	0.3125	5.37631e-06	0.00125942	ENSSSCG00000005287;ENSSSCG00000040779;ENSSSCG00000007748;ENSSSCG00000003789;ENSSSCG00000006717	PSAT1;CBS;PSPH;CTH;PHGDH
37	GO:0071310	BP	cellular response to organic substance	37/ 469	964/ 27400	0.0383817	5.63359e-06	0.00130469	ENSSSCG00000033171;ENSSSCG00000006238;ENSSSCG00000031924;ENSSSCG00000015326;ENSSSCG00000037015;ENSSSCG00000010461;ENSSSCG00000006648;ENSSSCG00000025698;ENSSSCG00000032343;ENSSSCG00000013296;ENSSSCG00000009817;ENSSSCG00000004826;ENSSSCG00000002009;ENSSSCG00000004576;ENSSSCG00000005601;ENSSSCG00000022101;ENSSSCG00000009998;ENSSSCG00000007836;ENSSSCG00000039862;ENSSSCG00000020970;ENSSSCG00000029438;…	MAPK11;CYP7A1;NKX3-1;COL1A2;SESN3;ANKRD1;CTSS;SERPINE1;CCL4;SLC1A2;P2RX7;SELENOS;PCK2;RORA;HSPA5;BRCA1;CASTOR1;SCNN1G;TRIB3;IL6;SESN2;GPR155;GHSR;CCL25;TNF;ACOD1;CCL3L1;CORO1A;CCL5;IFIT1;ABCA1;DOCK8;CTH;EPHA4;IFNAR1;EGLN3;CXCL8
25	GO:0019725	BP	cellular homeostasis	25/ 469	534/ 27400	0.0468165	6.72924e-06	0.00154092	ENSSSCG00000001841;ENSSSCG00000033744;ENSSSCG00000005037;ENSSSCG00000006238;ENSSSCG00000016577;ENSSSCG00000060858;ENSSSCG00000002009;ENSSSCG00000040663;ENSSSCG00000009817;ENSSSCG00000004826;ENSSSCG00000007836;ENSSSCG00000003045;ENSSSCG00000003153;ENSSSCG00000036742;ENSSSCG00000005905;ENSSSCG00000039745;ENSSSCG00000022649;ENSSSCG00000017700;ENSSSCG00000017705;ENSSSCG00000050998;ENSSSCG00000061081;…	RHCG;;ERO1A;CYP7A1;ATP6V1F;SELENOK;PCK2;HERPUD1;P2RX7;SELENOS;SCNN1G;ATP1A3;FTL;KLF15;SLC39A4;HMOX1;SLC7A11;CCL3L1;CCL5;DDIT3;MT1A;BBC3;HKDC1;ATP6V1B1;ATP1A4
14	GO:0032496	BP	response to lipopolysaccharide	14/ 469	195/ 27400	0.0717949	7.4704e-06	0.00167725	ENSSSCG00000020970;ENSSSCG00000010461;ENSSSCG00000008953;ENSSSCG00000006590;ENSSSCG00000025698;ENSSSCG00000005423;ENSSSCG00000009817;ENSSSCG00000004826;ENSSSCG00000006588;ENSSSCG00000063044;ENSSSCG00000033115;ENSSSCG00000060860;ENSSSCG00000035355;ENSSSCG00000009469	IL6;ANKRD1;CXCL8;S100A8;SERPINE1;ABCA1;P2RX7;SELENOS;;;IFNAR1;TNF;F2R;ACOD1
9	GO:0022627	CC	cytosolic small ribosomal subunit	9/ 469	78/ 27400	0.115385	7.48918e-06	0.00167725	ENSSSCG00000027057;ENSSSCG00000027358;ENSSSCG00000054578;ENSSSCG00000038507;ENSSSCG00000013597;ENSSSCG00000021825;ENSSSCG00000033169;ENSSSCG00000003042;ENSSSCG00000004177	FAU;RPS17;RPS14;RPS29;RPS28;RPS21;RPS15;;RPS12
13	GO:0050900	BP	leukocyte migration	13/ 469	170/ 27400	0.0764706	7.9851e-06	0.00176887	ENSSSCG00000017700;ENSSSCG00000038055;ENSSSCG00000017705;ENSSSCG00000006590;ENSSSCG00000014091;ENSSSCG00000032343;ENSSSCG00000006588;ENSSSCG00000013593;ENSSSCG00000060860;ENSSSCG00000060858;ENSSSCG00000005240;ENSSSCG00000003042;ENSSSCG00000008953	CCL3L1;CORO1A;CCL5;S100A8;F2RL1;CCL4;;CCL25;TNF;SELENOK;DOCK8;;CXCL8
8	GO:0032651	BP	regulation of interleukin-1 beta production	8/ 469	60/ 27400	0.133333	8.14356e-06	0.00178458	ENSSSCG00000020970;ENSSSCG00000014091;ENSSSCG00000025856;ENSSSCG00000017700;ENSSSCG00000035355;ENSSSCG00000009817;ENSSSCG00000060860;ENSSSCG00000020906	IL6;F2RL1;TMEM106A;CCL3L1;F2R;P2RX7;TNF;GHSR
8	GO:0071677	BP	positive regulation of mononuclear cell migration	8/ 469	61/ 27400	0.131148	9.23381e-06	0.00200197	ENSSSCG00000017700;ENSSSCG00000038055;ENSSSCG00000017705;ENSSSCG00000025698;ENSSSCG00000028725;ENSSSCG00000014310;ENSSSCG00000060858;ENSSSCG00000005240	CCL3L1;CORO1A;CCL5;SERPINE1;TMEM102;CXCL14;SELENOK;DOCK8
8	GO:1990266	BP	neutrophil migration	8/ 469	62/ 27400	0.129032	1.04446e-05	0.00224064	ENSSSCG00000017700;ENSSSCG00000008953;ENSSSCG00000017705;ENSSSCG00000006590;ENSSSCG00000032343;ENSSSCG00000006588;ENSSSCG00000013593;ENSSSCG00000060858	CCL3L1;CXCL8;CCL5;S100A8;CCL4;;CCL25;SELENOK
7	GO:0032732	BP	positive regulation of interleukin-1 production	7/ 469	45/ 27400	0.155556	1.06471e-05	0.00226028	ENSSSCG00000020970;ENSSSCG00000014091;ENSSSCG00000025856;ENSSSCG00000017700;ENSSSCG00000009817;ENSSSCG00000000975;ENSSSCG00000060860	IL6;F2RL1;TMEM106A;CCL3L1;P2RX7;PANX2;TNF
13	GO:0050920	BP	regulation of chemotaxis	13/ 469	175/ 27400	0.0742857	1.09249e-05	0.00229536	ENSSSCG00000017317;ENSSSCG00000008953;ENSSSCG00000017705;ENSSSCG00000025698;ENSSSCG00000017700;ENSSSCG00000028725;ENSSSCG00000004241;ENSSSCG00000014310;ENSSSCG00000001975;ENSSSCG00000008844;ENSSSCG00000033520;ENSSSCG00000005512;ENSSSCG00000014091	WNT3;CXCL8;CCL5;SERPINE1;CCL3L1;TMEM102;GJA1;CXCL14;PRKD1;KDR;IL23A;C5;F2RL1
13	GO:0002685	BP	regulation of leukocyte migration	13/ 469	176/ 27400	0.0738636	1.16157e-05	0.00241558	ENSSSCG00000017700;ENSSSCG00000038055;ENSSSCG00000017705;ENSSSCG00000025698;ENSSSCG00000014091;ENSSSCG00000028725;ENSSSCG00000014310;ENSSSCG00000006286;ENSSSCG00000013593;ENSSSCG00000060858;ENSSSCG00000033520;ENSSSCG00000005512;ENSSSCG00000005240	CCL3L1;CORO1A;CCL5;SERPINE1;F2RL1;TMEM102;CXCL14;;CCL25;SELENOK;IL23A;C5;DOCK8
18	GO:2001233	BP	regulation of apoptotic signaling pathway	18/ 469	323/ 27400	0.0557276	1.35761e-05	0.00279476	ENSSSCG00000040663;ENSSSCG00000052889;ENSSSCG00000022101;ENSSSCG00000006590;ENSSSCG00000034723;ENSSSCG00000003112;ENSSSCG00000003789;ENSSSCG00000004826;ENSSSCG00000025698;ENSSSCG00000016322;ENSSSCG00000039745;ENSSSCG00000031924;ENSSSCG00000060860;ENSSSCG00000032613;ENSSSCG00000040162;ENSSSCG00000010054;ENSSSCG00000026454;ENSSSCG00000050998	HERPUD1;CTSK;BRCA1;S100A8;PYCR1;BBC3;CTH;SELENOS;SERPINE1;ACKR3;HMOX1;NKX3-1;TNF;SNAI1;NUPR1;ADORA2A;PMAIP1;DDIT3
6	GO:0003899	MF	DNA-directed 5'-3' RNA polymerase activity	6/ 469	32/ 27400	0.1875	1.51305e-05	0.00308359	ENSSSCG00000059584;ENSSSCG00000000116;ENSSSCG00000001245;ENSSSCG00000000063;ENSSSCG00000039196;ENSSSCG00000021180	;POLR2F;POLR1H;POLR3H;POLR2I;POLR2K
146	GO:0044237	BP	cellular metabolic process	146/ 469	6169/ 27400	0.0236667	1.61781e-05	0.00326446	ENSSSCG00000011580;ENSSSCG00000017317;ENSSSCG00000013046;ENSSSCG00000002719;ENSSSCG00000011030;ENSSSCG00000061624;ENSSSCG00000039460;ENSSSCG00000000764;ENSSSCG00000010133;ENSSSCG00000025470;ENSSSCG00000054149;ENSSSCG00000027072;ENSSSCG00000007308;ENSSSCG00000009817;ENSSSCG00000008949;ENSSSCG00000022101;ENSSSCG00000039862;ENSSSCG00000040779;ENSSSCG00000035147;ENSSSCG00000003599;ENSSSCG00000013043;…	TSEN2;WNT3;COX8A;EXOSC6;CUBN;MTLN;RPL28;HDHD5;ARVCF;TSSK4;DPM3;ATP5IF1;ROMO1;P2RX7;AFP;BRCA1;TRIB3;CBS;HSD17B1;;MACROD1;FOS;TNF;RPS28;KDR;SLX9;POLI;CCL3L1;PFKFB3;DDIT3;ABCA1;PRKD1;;PGD;RPL37;RNASEH2C;PHGDH;RRP9;;ADGRF1;SLC44A4;POLR2K;LSM7;SERPINE1;PYCR1;;SDHAF4;RPLP2;RPL38;ATP5MC1;SMS;PSAT1;ELOB;RPS14;HS3ST3B1;TSSC4;TMEM106A;SGPP2;MASTL;MRPL52;CDS1;RPS12;DCXR;HKDC1;SNAPC5;EPHA4;CAVIN3;KHK;TFPT;AT…
4	GO:0006563	BP	L-serine metabolic process	4/ 469	10/ 27400	0.4	1.64005e-05	0.00327689	ENSSSCG00000005287;ENSSSCG00000040779;ENSSSCG00000007748;ENSSSCG00000006717	PSAT1;CBS;PSPH;PHGDH
9	GO:0050729	BP	positive regulation of inflammatory response	9/ 469	87/ 27400	0.103448	1.83912e-05	0.00360397	ENSSSCG00000020970;ENSSSCG00000017700;ENSSSCG00000006590;ENSSSCG00000025698;ENSSSCG00000003042;ENSSSCG00000060860;ENSSSCG00000040162;ENSSSCG00000057266;ENSSSCG00000013551	IL6;CCL3L1;S100A8;SERPINE1;;TNF;NUPR1;DDT;C3
42	GO:0005615	CC	extracellular space	42/ 469	1209/ 27400	0.0347395	1.88408e-05	0.00365692	ENSSSCG00000017317;ENSSSCG00000052889;ENSSSCG00000006590;ENSSSCG00000011700;ENSSSCG00000005037;ENSSSCG00000011030;ENSSSCG00000008949;ENSSSCG00000015326;ENSSSCG00000000981;ENSSSCG00000000764;ENSSSCG00000027057;ENSSSCG00000006648;ENSSSCG00000025698;ENSSSCG00000032343;ENSSSCG00000011496;ENSSSCG00000014310;ENSSSCG00000006286;ENSSSCG00000014316;ENSSSCG00000015657;ENSSSCG00000063044;ENSSSCG00000031478;…	WNT3;CTSK;S100A8;CP;ERO1A;CUBN;AFP;COL1A2;CRELD2;HDHD5;FAU;CTSS;SERPINE1;CCL4;ADAMTS9;CXCL14;;TGFBI;PIGR;;OSTN;PLAT;GDF15;DDT;IL6;WFDC2;CCL25;;TNF;INHBE;TNFSF13B;SERPINB11;C3;;CCL3L1;SERPING1;CXCL8;CCL5;IL28B;;IL23A;C5
163	GO:0044238	BP	primary metabolic process	163/ 469	7097/ 27400	0.0229675	1.96785e-05	0.00365794	ENSSSCG00000011580;ENSSSCG00000040746;ENSSSCG00000059584;ENSSSCG00000002650;ENSSSCG00000005037;ENSSSCG00000011030;ENSSSCG00000052889;ENSSSCG00000061624;ENSSSCG00000039460;ENSSSCG00000000764;ENSSSCG00000040663;ENSSSCG00000004729;ENSSSCG00000054149;ENSSSCG00000039295;ENSSSCG00000009817;ENSSSCG00000004826;ENSSSCG00000010444;ENSSSCG00000007032;ENSSSCG00000022101;ENSSSCG00000039862;ENSSSCG00000038914;…	TSEN2;LRP2;;;ERO1A;CUBN;CTSK;MTLN;RPL28;HDHD5;HERPUD1;GANC;DPM3;MRPL34;P2RX7;SELENOS;LIPM;PLAT;BRCA1;TRIB3;SEC61B;CBS;HSD17B1;MACROD1;FOS;TNF;RPS28;ZFAND2A;KDR;EXOSC6;SLX9;POLI;CCL3L1;PFKFB3;DDIT3;GDPD2;CAPN6;PRKD1;ABCA1;PGD;RPL37;RNASEH2C;PHGDH;RRP9;;;POLR2K;LSM7;PYCR1;;CPT1C;PRSS8;RPL38;ATP5MC1;PSAT1;ELOB;RPS14;CTSS;HS3ST3B1;DERL3;TSSC4;TMEM106A;SGPP2;MASTL;MRPL52;FUT11;CDS1;RPS12;TYSND1;RNF39;…
3	GO:0006564	BP	L-serine biosynthetic process	3/ 469	4/ 27400	0.75	1.96796e-05	0.00365794	ENSSSCG00000005287;ENSSSCG00000007748;ENSSSCG00000006717	PSAT1;PSPH;PHGDH
29	GO:0016477	BP	cell migration	29/ 469	707/ 27400	0.0410184	1.99132e-05	0.00365794	ENSSSCG00000006590;ENSSSCG00000053832;ENSSSCG00000060858;ENSSSCG00000038562;ENSSSCG00000032857;ENSSSCG00000039426;ENSSSCG00000032343;ENSSSCG00000014310;ENSSSCG00000006530;ENSSSCG00000016322;ENSSSCG00000007032;ENSSSCG00000008953;ENSSSCG00000003042;ENSSSCG00000000261;ENSSSCG00000014091;ENSSSCG00000006588;ENSSSCG00000013593;ENSSSCG00000060860;ENSSSCG00000008844;ENSSSCG00000016254;ENSSSCG00000017700;…	S100A8;S100A2;SELENOK;RND1;S100A12;FSTL1;CCL4;CXCL14;EFNA1;ACKR3;PLAT;CXCL8;;IGFBP6;F2RL1;;CCL25;TNF;KDR;;CCL3L1;CORO1A;CCL5;DDIT3;DOCK8;EPHB3;SNAI1;EFNB1;RND2
9	GO:0071356	BP	cellular response to tumor necrosis factor	9/ 469	88/ 27400	0.102273	2.01801e-05	0.00365794	ENSSSCG00000010461;ENSSSCG00000017700;ENSSSCG00000008953;ENSSSCG00000017705;ENSSSCG00000032343;ENSSSCG00000004576;ENSSSCG00000013593;ENSSSCG00000031924;ENSSSCG00000022101	ANKRD1;CCL3L1;CXCL8;CCL5;CCL4;RORA;CCL25;NKX3-1;BRCA1
9	GO:0019730	BP	antimicrobial humoral response	9/ 469	88/ 27400	0.102273	2.01801e-05	0.00365794	ENSSSCG00000027057;ENSSSCG00000008953;ENSSSCG00000014310;ENSSSCG00000007308;ENSSSCG00000006588;ENSSSCG00000033003;ENSSSCG00000063044;ENSSSCG00000003042;ENSSSCG00000032857	FAU;CXCL8;CXCL14;ROMO1;;WFDC2;;;S100A12
3	GO:0015057	MF	thrombin-activated receptor activity	3/ 469	4/ 27400	0.75	1.96796e-05	0.00365794	ENSSSCG00000014091;ENSSSCG00000037582;ENSSSCG00000035355	F2RL1;F2RL2;F2R
3	GO:0001648	MF	proteinase-activated receptor activity	3/ 469	4/ 27400	0.75	1.96796e-05	0.00365794	ENSSSCG00000014091;ENSSSCG00000037582;ENSSSCG00000035355	F2RL1;F2RL2;F2R
14	GO:0005125	MF	cytokine activity	14/ 469	213/ 27400	0.0657277	2.0282e-05	0.00365794	ENSSSCG00000016254;ENSSSCG00000017317;ENSSSCG00000008953;ENSSSCG00000017705;ENSSSCG00000017700;ENSSSCG00000014310;ENSSSCG00000020970;ENSSSCG00000013593;ENSSSCG00000032343;ENSSSCG00000060860;ENSSSCG00000000442;ENSSSCG00000034260;ENSSSCG00000033520;ENSSSCG00000057240	;WNT3;CXCL8;CCL5;CCL3L1;CXCL14;IL6;CCL25;CCL4;TNF;INHBE;GDF15;IL23A;IL28B
8	GO:0097530	BP	granulocyte migration	8/ 469	68/ 27400	0.117647	2.08787e-05	0.00373253	ENSSSCG00000017700;ENSSSCG00000008953;ENSSSCG00000017705;ENSSSCG00000006590;ENSSSCG00000032343;ENSSSCG00000006588;ENSSSCG00000013593;ENSSSCG00000060858	CCL3L1;CXCL8;CCL5;S100A8;CCL4;;CCL25;SELENOK
15	GO:0062012	BP	regulation of small molecule metabolic process	15/ 469	243/ 27400	0.0617284	2.16953e-05	0.00384479	ENSSSCG00000029438;ENSSSCG00000022101;ENSSSCG00000010259;ENSSSCG00000031518;ENSSSCG00000034387;ENSSSCG00000027072;ENSSSCG00000009817;ENSSSCG00000032613;ENSSSCG00000004576;ENSSSCG00000006238;ENSSSCG00000060860;ENSSSCG00000039862;ENSSSCG00000040162;ENSSSCG00000026454;ENSSSCG00000022649	SESN2;BRCA1;TYSND1;STARD4;ARL2;ATP5IF1;P2RX7;SNAI1;RORA;CYP7A1;TNF;TRIB3;NUPR1;PMAIP1;SLC7A11
28	GO:1901701	BP	cellular response to oxygen-containing compound	28/ 469	663/ 27400	0.0422323	2.22514e-05	0.00390934	ENSSSCG00000013896;ENSSSCG00000015965;ENSSSCG00000006238;ENSSSCG00000031616;ENSSSCG00000015326;ENSSSCG00000002011;ENSSSCG00000010461;ENSSSCG00000025698;ENSSSCG00000009469;ENSSSCG00000013296;ENSSSCG00000007308;ENSSSCG00000004826;ENSSSCG00000002009;ENSSSCG00000004576;ENSSSCG00000022101;ENSSSCG00000009998;ENSSSCG00000007836;ENSSSCG00000039862;ENSSSCG00000020970;ENSSSCG00000029438;ENSSSCG00000020906;…	MPV17L2;GPR155;CYP7A1;FOSB;COL1A2;CPNE6;ANKRD1;SERPINE1;ACOD1;SLC1A2;ROMO1;SELENOS;PCK2;RORA;BRCA1;CASTOR1;SCNN1G;TRIB3;IL6;SESN2;GHSR;FOS;TNF;SESN3;CXCL8;ABCA1;PRKD1;EPHA4
15	GO:0071496	BP	cellular response to external stimulus	15/ 469	244/ 27400	0.0614754	2.27606e-05	0.00396024	ENSSSCG00000010461;ENSSSCG00000040779;ENSSSCG00000029438;ENSSSCG00000001975;ENSSSCG00000009998;ENSSSCG00000037066;ENSSSCG00000009817;ENSSSCG00000005905;ENSSSCG00000005601;ENSSSCG00000016918;ENSSSCG00000002383;ENSSSCG00000013296;ENSSSCG00000015965;ENSSSCG00000037015;ENSSSCG00000026454	ANKRD1;CBS;SESN2;PRKD1;CASTOR1;GADD45A;P2RX7;SLC39A4;HSPA5;MAP3K1;FOS;SLC1A2;GPR155;SESN3;PMAIP1
12	GO:0070374	BP	positive regulation of ERK1 and ERK2 cascade	12/ 469	161/ 27400	0.0745342	2.29297e-05	0.00396024	ENSSSCG00000017700;ENSSSCG00000017705;ENSSSCG00000014091;ENSSSCG00000032343;ENSSSCG00000014633;ENSSSCG00000037358;ENSSSCG00000003731;ENSSSCG00000016322;ENSSSCG00000013593;ENSSSCG00000035355;ENSSSCG00000031715;ENSSSCG00000008844	CCL3L1;CCL5;F2RL1;CCL4;CAVIN3;;GAREM1;ACKR3;CCL25;F2R;CARD9;KDR
8	GO:2000106	BP	regulation of leukocyte apoptotic process	8/ 469	69/ 27400	0.115942	2.32673e-05	0.00397554	ENSSSCG00000005240;ENSSSCG00000017705;ENSSSCG00000022649;ENSSSCG00000003112;ENSSSCG00000009817;ENSSSCG00000004826;ENSSSCG00000006530;ENSSSCG00000013853	DOCK8;CCL5;SLC7A11;BBC3;P2RX7;SELENOS;EFNA1;HSH2D
10	GO:0034612	BP	response to tumor necrosis factor	10/ 469	112/ 27400	0.0892857	2.34085e-05	0.00397554	ENSSSCG00000010461;ENSSSCG00000017700;ENSSSCG00000008953;ENSSSCG00000017705;ENSSSCG00000032343;ENSSSCG00000004576;ENSSSCG00000063044;ENSSSCG00000013593;ENSSSCG00000031924;ENSSSCG00000022101	ANKRD1;CCL3L1;CXCL8;CCL5;CCL4;RORA;;CCL25;NKX3-1;BRCA1
32	GO:0048870	BP	cell motility	32/ 469	816/ 27400	0.0392157	2.36279e-05	0.00397965	ENSSSCG00000006590;ENSSSCG00000053832;ENSSSCG00000060858;ENSSSCG00000038562;ENSSSCG00000032857;ENSSSCG00000025470;ENSSSCG00000039426;ENSSSCG00000032343;ENSSSCG00000014310;ENSSSCG00000006530;ENSSSCG00000016322;ENSSSCG00000007032;ENSSSCG00000008953;ENSSSCG00000003042;ENSSSCG00000000261;ENSSSCG00000014091;ENSSSCG00000006588;ENSSSCG00000013593;ENSSSCG00000060860;ENSSSCG00000008844;ENSSSCG00000050998;…	S100A8;S100A2;SELENOK;RND1;S100A12;TSSK4;FSTL1;CCL4;CXCL14;EFNA1;ACKR3;PLAT;CXCL8;;IGFBP6;F2RL1;;CCL25;TNF;KDR;DDIT3;;CCL3L1;CORO1A;CCL5;CFAP44;DOCK8;EPHB3;SNAI1;ATP1A4;EFNB1;RND2
24	GO:0007154	BP	cell communication	24/ 469	540/ 27400	0.0444444	2.39291e-05	0.00399734	ENSSSCG00000004241;ENSSSCG00000015965;ENSSSCG00000026454;ENSSSCG00000038623;ENSSSCG00000013296;ENSSSCG00000009817;ENSSSCG00000005601;ENSSSCG00000000975;ENSSSCG00000007032;ENSSSCG00000009998;ENSSSCG00000010054;ENSSSCG00000005494;ENSSSCG00000040779;ENSSSCG00000029438;ENSSSCG00000006588;ENSSSCG00000005905;ENSSSCG00000002383;ENSSSCG00000012536;ENSSSCG00000037015;ENSSSCG00000000672;ENSSSCG00000017700;…	GJA1;GPR155;PMAIP1;TMED1;SLC1A2;P2RX7;HSPA5;PANX2;PLAT;CASTOR1;ADORA2A;TNC;CBS;SESN2;;SLC39A4;FOS;PLP1;SESN3;CLSTN3;CCL3L1;CCL5;PRKD1;F2R
13	GO:0034976	BP	response to endoplasmic reticulum stress	13/ 469	189/ 27400	0.0687831	2.47865e-05	0.00408744	ENSSSCG00000040663;ENSSSCG00000008953;ENSSSCG00000050998;ENSSSCG00000003112;ENSSSCG00000004826;ENSSSCG00000005037;ENSSSCG00000009945;ENSSSCG00000005601;ENSSSCG00000007850;ENSSSCG00000060858;ENSSSCG00000039626;ENSSSCG00000039862;ENSSSCG00000038914	HERPUD1;CXCL8;DDIT3;BBC3;SELENOS;ERO1A;FICD;HSPA5;ANKS4B;SELENOK;DERL3;TRIB3;SEC61B
330	GO:0009987	BP	cellular process	330/ 469	16723/ 27400	0.0197333	2.50702e-05	0.00408744	ENSSSCG00000011580;ENSSSCG00000040746;ENSSSCG00000033500;ENSSSCG00000017317;ENSSSCG00000013046;ENSSSCG00000014371;ENSSSCG00000012136;ENSSSCG00000002650;ENSSSCG00000005037;ENSSSCG00000011030;ENSSSCG00000011876;ENSSSCG00000031616;ENSSSCG00000058942;ENSSSCG00000037431;ENSSSCG00000014943;ENSSSCG00000061624;ENSSSCG00000012030;ENSSSCG00000000764;ENSSSCG00000040663;ENSSSCG00000006648;ENSSSCG00000002520;…	TSEN2;LRP2;;WNT3;COX8A;;PIR;;ERO1A;CUBN;DTX3L;FOSB;;TIMM17A;DEUP1;MTLN;CLDN8;HDHD5;HERPUD1;CTSS;;RHEBL1;TMED1;DPM3;ACOD1;EGLN3;ATP5IF1;ROMO1;P2RX7;SELENOS;C3;STARD4;PANX2;PLAT;BRCA1;GHSR;GDF15;TRIB3;SEC61B;ADORA2A;TMEM116;SLC44A4;;SMTNL2;HSD17B1;;NDUFA6;;IFNAR1;;USP44;MACROD1;Metazoa_SRP;SLC39A4;CCL25;FOS;TNF;RPS28;ZFAND2A;KDR;EXOSC6;SLX9;DDIT3;POLI;CCL3L1;CORO1A;CCL5;CFAP44;CAPN6;SIGLEC1;MED11;A…
41	GO:0005102	MF	signaling receptor binding	41/ 469	1177/ 27400	0.0348343	2.50573e-05	0.00408744	ENSSSCG00000017317;ENSSSCG00000002639;ENSSSCG00000029761;ENSSSCG00000032914;ENSSSCG00000011850;ENSSSCG00000038562;ENSSSCG00000009542;ENSSSCG00000032857;ENSSSCG00000025698;ENSSSCG00000032343;ENSSSCG00000014310;ENSSSCG00000032320;ENSSSCG00000006530;ENSSSCG00000031478;ENSSSCG00000007032;ENSSSCG00000034260;ENSSSCG00000057240;ENSSSCG00000005494;ENSSSCG00000020970;ENSSSCG00000059591;ENSSSCG00000037582;…	WNT3;TUBB3;;MANF;;RND1;TNFSF13B;S100A12;SERPINE1;CCL4;CXCL14;TCIM;EFNA1;OSTN;PLAT;GDF15;IL28B;TNC;IL6;ADM2;F2RL2;OSMR;TLR1;TNF;INHBE;PTCH2;KDR;C3;CLSTN3;;CCL3L1;CXCL8;CCL5;TMED1;ABCA1;;CCL25;F2R;SIVA1;EFNB1;IL23A
10	GO:0002687	BP	positive regulation of leukocyte migration	10/ 469	113/ 27400	0.0884956	2.52944e-05	0.00409126	ENSSSCG00000014091;ENSSSCG00000038055;ENSSSCG00000017705;ENSSSCG00000025698;ENSSSCG00000017700;ENSSSCG00000028725;ENSSSCG00000014310;ENSSSCG00000060858;ENSSSCG00000033520;ENSSSCG00000005240	F2RL1;CORO1A;CCL5;SERPINE1;CCL3L1;TMEM102;CXCL14;SELENOK;IL23A;DOCK8
10	GO:0032675	BP	regulation of interleukin-6 production	10/ 469	114/ 27400	0.0877193	2.7309e-05	0.00438234	ENSSSCG00000020970;ENSSSCG00000014091;ENSSSCG00000035355;ENSSSCG00000025856;ENSSSCG00000060858;ENSSSCG00000009817;ENSSSCG00000031715;ENSSSCG00000026583;ENSSSCG00000060860;ENSSSCG00000020906	IL6;F2RL1;F2R;TMEM106A;SELENOK;P2RX7;CARD9;TLR1;TNF;GHSR
12	GO:0060326	BP	cell chemotaxis	12/ 469	164/ 27400	0.0731707	2.75449e-05	0.00438566	ENSSSCG00000016254;ENSSSCG00000017700;ENSSSCG00000038055;ENSSSCG00000017705;ENSSSCG00000006590;ENSSSCG00000032343;ENSSSCG00000014310;ENSSSCG00000006588;ENSSSCG00000016322;ENSSSCG00000013593;ENSSSCG00000003042;ENSSSCG00000008953	;CCL3L1;CORO1A;CCL5;S100A8;CCL4;CXCL14;;ACKR3;CCL25;;CXCL8
14	GO:0070372	BP	regulation of ERK1 and ERK2 cascade	14/ 469	221/ 27400	0.0633484	3.05192e-05	0.00477483	ENSSSCG00000017700;ENSSSCG00000017705;ENSSSCG00000014091;ENSSSCG00000032343;ENSSSCG00000039619;ENSSSCG00000016230;ENSSSCG00000014633;ENSSSCG00000037358;ENSSSCG00000003731;ENSSSCG00000016322;ENSSSCG00000013593;ENSSSCG00000035355;ENSSSCG00000031715;ENSSSCG00000008844	CCL3L1;CCL5;F2RL1;CCL4;PIN1;EPHA4;CAVIN3;;GAREM1;ACKR3;CCL25;F2R;CARD9;KDR
6	GO:0097747	MF	RNA polymerase activity	6/ 469	36/ 27400	0.166667	3.0692e-05	0.00477483	ENSSSCG00000059584;ENSSSCG00000000116;ENSSSCG00000001245;ENSSSCG00000000063;ENSSSCG00000039196;ENSSSCG00000021180	;POLR2F;POLR1H;POLR3H;POLR2I;POLR2K
6	GO:0034062	MF	5'-3' RNA polymerase activity	6/ 469	36/ 27400	0.166667	3.0692e-05	0.00477483	ENSSSCG00000059584;ENSSSCG00000000116;ENSSSCG00000001245;ENSSSCG00000000063;ENSSSCG00000039196;ENSSSCG00000021180	;POLR2F;POLR1H;POLR3H;POLR2I;POLR2K
7	GO:0030593	BP	neutrophil chemotaxis	7/ 469	53/ 27400	0.132075	3.21448e-05	0.00496297	ENSSSCG00000017700;ENSSSCG00000008953;ENSSSCG00000017705;ENSSSCG00000006590;ENSSSCG00000032343;ENSSSCG00000006588;ENSSSCG00000013593	CCL3L1;CXCL8;CCL5;S100A8;CCL4;;CCL25
45	GO:0044281	BP	small molecule metabolic process	45/ 469	1360/ 27400	0.0330882	3.48589e-05	0.00531425	ENSSSCG00000040746;ENSSSCG00000027169;ENSSSCG00000013043;ENSSSCG00000011030;ENSSSCG00000006238;ENSSSCG00000000668;ENSSSCG00000002512;ENSSSCG00000000980;ENSSSCG00000007748;ENSSSCG00000002009;ENSSSCG00000061624;ENSSSCG00000023903;ENSSSCG00000054149;ENSSSCG00000059772;ENSSSCG00000014371;ENSSSCG00000063387;ENSSSCG00000008949;ENSSSCG00000024254;ENSSSCG00000004576;ENSSSCG00000022101;ENSSSCG00000021386;…	LRP2;ENOSF1;MACROD1;CUBN;CYP7A1;APOBEC1;DEGS2;ALG12;PSPH;PCK2;MTLN;ATP5ME;DPM3;;;AKR1C8;AFP;ALKBH7;RORA;BRCA1;PTGR1;ATP5MC1;CBS;SESN2;;HSD17B1;CPT1C;PSAT1;;TNF;PLP1;SGPP2;C3;PFKFB3;ABCA1;PYCR1;HKDC1;CTH;KHK;PLOD2;PGD;ATP6V1B1;GNPNAT1;DCXR;PHGDH
12	GO:0006959	BP	humoral immune response	12/ 469	168/ 27400	0.0714286	3.49416e-05	0.00531425	ENSSSCG00000027057;ENSSSCG00000008953;ENSSSCG00000013551;ENSSSCG00000014310;ENSSSCG00000007308;ENSSSCG00000006588;ENSSSCG00000033003;ENSSSCG00000063044;ENSSSCG00000060860;ENSSSCG00000003042;ENSSSCG00000005512;ENSSSCG00000032857	FAU;CXCL8;C3;CXCL14;ROMO1;;WFDC2;;TNF;;C5;S100A12
7	GO:0032757	BP	positive regulation of interleukin-8 production	7/ 469	54/ 27400	0.12963	3.63929e-05	0.00549397	ENSSSCG00000020970;ENSSSCG00000014091;ENSSSCG00000050998;ENSSSCG00000025698;ENSSSCG00000026583;ENSSSCG00000060860;ENSSSCG00000035355	IL6;F2RL1;DDIT3;SERPINE1;TLR1;TNF;F2R
9	GO:0097529	BP	myeloid leukocyte migration	9/ 469	95/ 27400	0.0947368	3.73495e-05	0.00559693	ENSSSCG00000017700;ENSSSCG00000008953;ENSSSCG00000017705;ENSSSCG00000006590;ENSSSCG00000032343;ENSSSCG00000006588;ENSSSCG00000013593;ENSSSCG00000060858;ENSSSCG00000003042	CCL3L1;CXCL8;CCL5;S100A8;CCL4;;CCL25;SELENOK;
16	GO:0009991	BP	response to extracellular stimulus	16/ 469	287/ 27400	0.0557491	4.03296e-05	0.00596921	ENSSSCG00000040779;ENSSSCG00000029438;ENSSSCG00000050998;ENSSSCG00000002009;ENSSSCG00000013296;ENSSSCG00000009998;ENSSSCG00000001975;ENSSSCG00000009817;ENSSSCG00000026454;ENSSSCG00000005905;ENSSSCG00000005601;ENSSSCG00000002383;ENSSSCG00000020906;ENSSSCG00000015965;ENSSSCG00000037015;ENSSSCG00000003042	CBS;SESN2;DDIT3;PCK2;SLC1A2;CASTOR1;PRKD1;P2RX7;PMAIP1;SLC39A4;HSPA5;FOS;GHSR;GPR155;SESN3;
9	GO:0051282	BP	regulation of sequestering of calcium ion	9/ 469	96/ 27400	0.09375	4.05978e-05	0.00596921	ENSSSCG00000017700;ENSSSCG00000038055;ENSSSCG00000050998;ENSSSCG00000003112;ENSSSCG00000001975;ENSSSCG00000009817;ENSSSCG00000005037;ENSSSCG00000035355;ENSSSCG00000061624	CCL3L1;CORO1A;DDIT3;BBC3;PRKD1;P2RX7;ERO1A;F2R;MTLN
21	GO:0033993	BP	response to lipid	21/ 469	452/ 27400	0.0464602	4.07125e-05	0.00596921	ENSSSCG00000020970;ENSSSCG00000017700;ENSSSCG00000015965;ENSSSCG00000008953;ENSSSCG00000025698;ENSSSCG00000006590;ENSSSCG00000005423;ENSSSCG00000009817;ENSSSCG00000004826;ENSSSCG00000006588;ENSSSCG00000010461;ENSSSCG00000063044;ENSSSCG00000006238;ENSSSCG00000031924;ENSSSCG00000060860;ENSSSCG00000035355;ENSSSCG00000007836;ENSSSCG00000009469;ENSSSCG00000033115;ENSSSCG00000002009;ENSSSCG00000004576	IL6;CCL3L1;GPR155;CXCL8;SERPINE1;S100A8;ABCA1;P2RX7;SELENOS;;ANKRD1;;CYP7A1;NKX3-1;TNF;F2R;SCNN1G;ACOD1;IFNAR1;PCK2;RORA
7	GO:0071621	BP	granulocyte chemotaxis	7/ 469	56/ 27400	0.125	4.62756e-05	0.00673641	ENSSSCG00000017700;ENSSSCG00000008953;ENSSSCG00000017705;ENSSSCG00000006590;ENSSSCG00000032343;ENSSSCG00000006588;ENSSSCG00000013593	CCL3L1;CXCL8;CCL5;S100A8;CCL4;;CCL25
3	GO:2000503	BP	positive regulation of natural killer cell chemotaxis	3/ 469	5/ 27400	0.6	4.85718e-05	0.00702052	ENSSSCG00000017700;ENSSSCG00000014310;ENSSSCG00000017705	CCL3L1;CXCL14;CCL5
24	GO:0031347	BP	regulation of defense response	24/ 469	565/ 27400	0.0424779	4.89973e-05	0.00703214	ENSSSCG00000011874;ENSSSCG00000011876;ENSSSCG00000006590;ENSSSCG00000031715;ENSSSCG00000060858;ENSSSCG00000038848;ENSSSCG00000025698;ENSSSCG00000004826;ENSSSCG00000004576;ENSSSCG00000020906;ENSSSCG00000040162;ENSSSCG00000010054;ENSSSCG00000003042;ENSSSCG00000005494;ENSSSCG00000020970;ENSSSCG00000014091;ENSSSCG00000026583;ENSSSCG00000060860;ENSSSCG00000009469;ENSSSCG00000013551;ENSSSCG00000017700;…	PARP14;DTX3L;S100A8;CARD9;SELENOK;IL22RA1;SERPINE1;SELENOS;RORA;GHSR;NUPR1;ADORA2A;;TNC;IL6;F2RL1;TLR1;TNF;ACOD1;C3;CCL3L1;SERPING1;DDT;IL23A
11	GO:0071216	BP	cellular response to biotic stimulus	11/ 469	148/ 27400	0.0743243	5.1282e-05	0.00725642	ENSSSCG00000020970;ENSSSCG00000010461;ENSSSCG00000008953;ENSSSCG00000050998;ENSSSCG00000025698;ENSSSCG00000005423;ENSSSCG00000004826;ENSSSCG00000005601;ENSSSCG00000026583;ENSSSCG00000060860;ENSSSCG00000009469	IL6;ANKRD1;CXCL8;DDIT3;SERPINE1;ABCA1;SELENOS;HSPA5;TLR1;TNF;ACOD1
9	GO:0030595	BP	leukocyte chemotaxis	9/ 469	99/ 27400	0.0909091	5.18112e-05	0.00725642	ENSSSCG00000017700;ENSSSCG00000038055;ENSSSCG00000017705;ENSSSCG00000006590;ENSSSCG00000032343;ENSSSCG00000006588;ENSSSCG00000013593;ENSSSCG00000003042;ENSSSCG00000008953	CCL3L1;CORO1A;CCL5;S100A8;CCL4;;CCL25;;CXCL8
7	GO:1901607	BP	alpha-amino acid biosynthetic process	7/ 469	57/ 27400	0.122807	5.19842e-05	0.00725642	ENSSSCG00000040779;ENSSSCG00000034723;ENSSSCG00000005287;ENSSSCG00000003789;ENSSSCG00000011689;ENSSSCG00000007748;ENSSSCG00000006717	CBS;PYCR1;PSAT1;CTH;PLOD2;PSPH;PHGDH
7	GO:0042379	MF	chemokine receptor binding	7/ 469	57/ 27400	0.122807	5.19842e-05	0.00725642	ENSSSCG00000016254;ENSSSCG00000017700;ENSSSCG00000008953;ENSSSCG00000017705;ENSSSCG00000032343;ENSSSCG00000014310;ENSSSCG00000013593	;CCL3L1;CXCL8;CCL5;CCL4;CXCL14;CCL25
19	GO:0001819	BP	positive regulation of cytokine production	19/ 469	392/ 27400	0.0484694	5.3665e-05	0.00738982	ENSSSCG00000020970;ENSSSCG00000017700;ENSSSCG00000013551;ENSSSCG00000060860;ENSSSCG00000025698;ENSSSCG00000014091;ENSSSCG00000060858;ENSSSCG00000009817;ENSSSCG00000033171;ENSSSCG00000004576;ENSSSCG00000000975;ENSSSCG00000022101;ENSSSCG00000025856;ENSSSCG00000035355;ENSSSCG00000031715;ENSSSCG00000026583;ENSSSCG00000033520;ENSSSCG00000005512;ENSSSCG00000050998	IL6;CCL3L1;C3;TNF;SERPINE1;F2RL1;SELENOK;P2RX7;MAPK11;RORA;PANX2;BRCA1;TMEM106A;F2R;CARD9;TLR1;IL23A;C5;DDIT3
18	GO:0071345	BP	cellular response to cytokine stimulus	18/ 469	359/ 27400	0.0501393	5.44746e-05	0.00745096	ENSSSCG00000010461;ENSSSCG00000017700;ENSSSCG00000038055;ENSSSCG00000017705;ENSSSCG00000022101;ENSSSCG00000010452;ENSSSCG00000032343;ENSSSCG00000001963;ENSSSCG00000005240;ENSSSCG00000003789;ENSSSCG00000033171;ENSSSCG00000004576;ENSSSCG00000005601;ENSSSCG00000013593;ENSSSCG00000031924;ENSSSCG00000060860;ENSSSCG00000033115;ENSSSCG00000008953	ANKRD1;CCL3L1;CORO1A;CCL5;BRCA1;IFIT1;CCL4;EGLN3;DOCK8;CTH;MAPK11;RORA;HSPA5;CCL25;NKX3-1;TNF;IFNAR1;CXCL8
49	GO:0007166	BP	cell surface receptor signaling pathway	49/ 469	1579/ 27400	0.0310323	5.52876e-05	0.00751174	ENSSSCG00000017317;ENSSSCG00000002639;ENSSSCG00000011876;ENSSSCG00000000139;ENSSSCG00000033115;ENSSSCG00000026516;ENSSSCG00000015326;ENSSSCG00000009542;ENSSSCG00000004678;ENSSSCG00000038848;ENSSSCG00000032343;ENSSSCG00000009817;ENSSSCG00000015657;ENSSSCG00000006348;ENSSSCG00000006530;ENSSSCG00000016322;ENSSSCG00000031478;ENSSSCG00000007032;ENSSSCG00000020906;ENSSSCG00000003731;ENSSSCG00000034260;…	WNT3;TUBB3;DTX3L;IFT27;IFNAR1;EPHB3;COL1A2;TNFSF13B;DUOX2;IL22RA1;CCL4;P2RX7;PIGR;FCRLB;EFNA1;ACKR3;OSTN;PLAT;GHSR;GAREM1;GDF15;ADORA2A;EEA1;IL6;ADGRL3;;OSMR;FOS;TNF;PLP1;DRAXIN;KDR;ADGRF1;C3;IL13RA1;CCL3L1;CORO1A;CCL5;DDIT3;ABCA1;IL28B;PRKD1;EPHA4;SNAI1;CCL25;SIVA1;ATP1A4;EFNB1;CXCL8
8	GO:0071674	BP	mononuclear cell migration	8/ 469	78/ 27400	0.102564	5.70564e-05	0.00760369	ENSSSCG00000017700;ENSSSCG00000038055;ENSSSCG00000017705;ENSSSCG00000032343;ENSSSCG00000005240;ENSSSCG00000013593;ENSSSCG00000060858;ENSSSCG00000003042	CCL3L1;CORO1A;CCL5;CCL4;DOCK8;CCL25;SELENOK;
6	GO:0032731	BP	positive regulation of interleukin-1 beta production	6/ 469	40/ 27400	0.15	5.70837e-05	0.00760369	ENSSSCG00000020970;ENSSSCG00000014091;ENSSSCG00000025856;ENSSSCG00000017700;ENSSSCG00000009817;ENSSSCG00000060860	IL6;F2RL1;TMEM106A;CCL3L1;P2RX7;TNF
33	GO:0005198	MF	structural molecule activity	33/ 469	893/ 27400	0.0369541	5.6366e-05	0.00760369	ENSSSCG00000002639;ENSSSCG00000022895;ENSSSCG00000013597;ENSSSCG00000057611;ENSSSCG00000038507;ENSSSCG00000015326;ENSSSCG00000036716;ENSSSCG00000012030;ENSSSCG00000027057;ENSSSCG00000062074;ENSSSCG00000059398;ENSSSCG00000063471;ENSSSCG00000039460;ENSSSCG00000039295;ENSSSCG00000012842;ENSSSCG00000017239;ENSSSCG00000030849;ENSSSCG00000003042;ENSSSCG00000027358;ENSSSCG00000061531;ENSSSCG00000054578;…	TUBB3;CRYBG3;RPS28;;RPS29;COL1A2;;CLDN8;FAU;Metazoa_SRP;;;RPL28;MRPL34;RPLP2;RPL38;;;RPS17;;RPS14;;UBA52;HMOX1;PLP1;RPS15;MRPL52;CCL3L1;RPS12;KRT17;RPS21;;RPL37
7	GO:0061844	BP	antimicrobial humoral immune response mediated by antimicrobial peptide	7/ 469	58/ 27400	0.12069	5.82565e-05	0.00770953	ENSSSCG00000027057;ENSSSCG00000008953;ENSSSCG00000014310;ENSSSCG00000007308;ENSSSCG00000006588;ENSSSCG00000003042;ENSSSCG00000032857	FAU;CXCL8;CXCL14;ROMO1;;;S100A12
15	GO:0050727	BP	regulation of inflammatory response	15/ 469	266/ 27400	0.056391	6.13119e-05	0.00806152	ENSSSCG00000020970;ENSSSCG00000017700;ENSSSCG00000038848;ENSSSCG00000006590;ENSSSCG00000010054;ENSSSCG00000004826;ENSSSCG00000025698;ENSSSCG00000004576;ENSSSCG00000013551;ENSSSCG00000060860;ENSSSCG00000020906;ENSSSCG00000040162;ENSSSCG00000057266;ENSSSCG00000003042;ENSSSCG00000005494	IL6;CCL3L1;IL22RA1;S100A8;ADORA2A;SELENOS;SERPINE1;RORA;C3;TNF;GHSR;NUPR1;DDT;;TNC
150	GO:0006807	BP	nitrogen compound metabolic process	150/ 469	6558/ 27400	0.0228728	6.44867e-05	0.00837095	ENSSSCG00000011580;ENSSSCG00000059584;ENSSSCG00000002650;ENSSSCG00000005037;ENSSSCG00000011030;ENSSSCG00000052889;ENSSSCG00000039460;ENSSSCG00000040663;ENSSSCG00000004729;ENSSSCG00000054149;ENSSSCG00000027072;ENSSSCG00000009817;ENSSSCG00000004826;ENSSSCG00000007032;ENSSSCG00000022101;ENSSSCG00000039862;ENSSSCG00000038914;ENSSSCG00000040779;ENSSSCG00000003599;ENSSSCG00000013043;ENSSSCG00000002383;…	TSEN2;;;ERO1A;CUBN;CTSK;RPL28;HERPUD1;GANC;DPM3;ATP5IF1;P2RX7;SELENOS;PLAT;BRCA1;TRIB3;SEC61B;CBS;;MACROD1;FOS;RPS28;ZFAND2A;KDR;EXOSC6;SLX9;POLI;CCL3L1;DDIT3;CAPN6;PRKD1;ABCA1;PGD;RPL37;RNASEH2C;PHGDH;RRP9;;SLC44A4;;POLR2K;LSM7;PYCR1;PTPRH;SLC1A2;CPT1C;PRSS8;RPL38;ATP5MC1;SMS;PSAT1;ELOB;RPS14;CTSS;HS3ST3B1;DERL3;TSSC4;TMEM106A;SGPP2;MASTL;MRPL52;FUT11;RPS12;TYSND1;RNF39;;SNAPC5;EPHA4;TFPT;ATP6V1…
7	GO:2000401	BP	regulation of lymphocyte migration	7/ 469	60/ 27400	0.116667	7.26614e-05	0.00931346	ENSSSCG00000017700;ENSSSCG00000038055;ENSSSCG00000017705;ENSSSCG00000028725;ENSSSCG00000014310;ENSSSCG00000060858;ENSSSCG00000005240	CCL3L1;CORO1A;CCL5;TMEM102;CXCL14;SELENOK;DOCK8
6	GO:0030968	BP	endoplasmic reticulum unfolded protein response	6/ 469	42/ 27400	0.142857	7.57926e-05	0.00960698	ENSSSCG00000040663;ENSSSCG00000050998;ENSSSCG00000004826;ENSSSCG00000005037;ENSSSCG00000005601;ENSSSCG00000039626	HERPUD1;DDIT3;SELENOS;ERO1A;HSPA5;DERL3
20	GO:0040008	BP	regulation of growth	20/ 469	437/ 27400	0.0457666	7.58942e-05	0.00960698	ENSSSCG00000017317;ENSSSCG00000029438;ENSSSCG00000005925;ENSSSCG00000020906;ENSSSCG00000056910;ENSSSCG00000004241;ENSSSCG00000061081;ENSSSCG00000003112;ENSSSCG00000001419;ENSSSCG00000033171;ENSSSCG00000003423;ENSSSCG00000012323;ENSSSCG00000031478;ENSSSCG00000029460;ENSSSCG00000022101;ENSSSCG00000031977;ENSSSCG00000034260;ENSSSCG00000002011;ENSSSCG00000005494;ENSSSCG00000000672	WNT3;SESN2;EXOSC4;GHSR;KRT17;GJA1;MT1A;BBC3;SLC44A4;MAPK11;DRAXIN;TSPYL2;OSTN;RND2;BRCA1;PTCH2;GDF15;CPNE6;TNC;CLSTN3
11	GO:2001242	BP	regulation of intrinsic apoptotic signaling pathway	11/ 469	156/ 27400	0.0705128	8.26381e-05	0.0103961	ENSSSCG00000040663;ENSSSCG00000050998;ENSSSCG00000006590;ENSSSCG00000034723;ENSSSCG00000003112;ENSSSCG00000004826;ENSSSCG00000032613;ENSSSCG00000016322;ENSSSCG00000031924;ENSSSCG00000040162;ENSSSCG00000026454	HERPUD1;DDIT3;S100A8;PYCR1;BBC3;SELENOS;SNAI1;ACKR3;NKX3-1;NUPR1;PMAIP1
5	GO:0002548	BP	monocyte chemotaxis	5/ 469	27/ 27400	0.185185	8.50653e-05	0.0105709	ENSSSCG00000017700;ENSSSCG00000013593;ENSSSCG00000017705;ENSSSCG00000003042;ENSSSCG00000032343	CCL3L1;CCL25;CCL5;;CCL4
21	GO:0030545	MF	signaling receptor regulator activity	21/ 469	476/ 27400	0.0441176	8.48834e-05	0.0105709	ENSSSCG00000020970;ENSSSCG00000017700;ENSSSCG00000029761;ENSSSCG00000017705;ENSSSCG00000037582;ENSSSCG00000032343;ENSSSCG00000016254;ENSSSCG00000014310;ENSSSCG00000032914;ENSSSCG00000023627;ENSSSCG00000039658;ENSSSCG00000013593;ENSSSCG00000017317;ENSSSCG00000060860;ENSSSCG00000000442;ENSSSCG00000034260;ENSSSCG00000009542;ENSSSCG00000033520;ENSSSCG00000057240;ENSSSCG00000059591;ENSSSCG00000008953	IL6;CCL3L1;;CCL5;F2RL2;CCL4;;CXCL14;MANF;LYPD6;;CCL25;WNT3;TNF;INHBE;GDF15;TNFSF13B;IL23A;IL28B;ADM2;CXCL8
43	GO:0048585	BP	negative regulation of response to stimulus	43/ 469	1347/ 27400	0.0319228	8.85686e-05	0.0109396	ENSSSCG00000011874;ENSSSCG00000040746;ENSSSCG00000003423;ENSSSCG00000017317;ENSSSCG00000015965;ENSSSCG00000011704;ENSSSCG00000039619;ENSSSCG00000004826;ENSSSCG00000032613;ENSSSCG00000037015;ENSSSCG00000040663;ENSSSCG00000038848;ENSSSCG00000025698;ENSSSCG00000034723;ENSSSCG00000006530;ENSSSCG00000009817;ENSSSCG00000032320;ENSSSCG00000006348;ENSSSCG00000004576;ENSSSCG00000005601;ENSSSCG00000022101;…	PARP14;LRP2;DRAXIN;WNT3;GPR155;WWTR1;PIN1;SELENOS;SNAI1;SESN3;HERPUD1;IL22RA1;SERPINE1;PYCR1;EFNA1;P2RX7;TCIM;FCRLB;RORA;HSPA5;BRCA1;CASTOR1;GDF15;ADORA2A;;SESN2;GHSR;NKD2;HMOX1;TNF;ACKR3;PTCH2;ACOD1;F2RL1;SERPING1;CXCL8;CCL5;DDIT3;CTH;EPHA4;CAVIN3;C5;NKX3-1
6	GO:0044060	BP	regulation of endocrine process	6/ 469	44/ 27400	0.136364	9.90884e-05	0.0121652	ENSSSCG00000020970;ENSSSCG00000014091;ENSSSCG00000004241;ENSSSCG00000031924;ENSSSCG00000060860;ENSSSCG00000035355	IL6;F2RL1;GJA1;NKX3-1;TNF;F2R
15	GO:0001558	BP	regulation of cell growth	15/ 469	278/ 27400	0.0539568	0.000100457	0.0122594	ENSSSCG00000017317;ENSSSCG00000029438;ENSSSCG00000005925;ENSSSCG00000056910;ENSSSCG00000004241;ENSSSCG00000012323;ENSSSCG00000003423;ENSSSCG00000031478;ENSSSCG00000029460;ENSSSCG00000022101;ENSSSCG00000001419;ENSSSCG00000031977;ENSSSCG00000002011;ENSSSCG00000005494;ENSSSCG00000000672	WNT3;SESN2;EXOSC4;KRT17;GJA1;TSPYL2;DRAXIN;OSTN;RND2;BRCA1;SLC44A4;PTCH2;CPNE6;TNC;CLSTN3
5	GO:1901798	BP	positive regulation of signal transduction by p53 class mediator	5/ 469	28/ 27400	0.178571	0.000102109	0.0123135	ENSSSCG00000010461;ENSSSCG00000033169;ENSSSCG00000033326;ENSSSCG00000026454;ENSSSCG00000033982	ANKRD1;RPS15;RPL37;PMAIP1;ZNHIT1
5	GO:0010575	BP	positive regulation of vascular endothelial growth factor production	5/ 469	28/ 27400	0.178571	0.000102109	0.0123135	ENSSSCG00000004576;ENSSSCG00000020970;ENSSSCG00000013551;ENSSSCG00000022101;ENSSSCG00000005512	RORA;IL6;C3;BRCA1;C5
20	GO:0048018	MF	receptor ligand activity	20/ 469	449/ 27400	0.0445434	0.000109455	0.0131217	ENSSSCG00000016254;ENSSSCG00000017317;ENSSSCG00000014310;ENSSSCG00000017705;ENSSSCG00000037582;ENSSSCG00000017700;ENSSSCG00000029761;ENSSSCG00000032914;ENSSSCG00000039658;ENSSSCG00000020970;ENSSSCG00000013593;ENSSSCG00000032343;ENSSSCG00000060860;ENSSSCG00000000442;ENSSSCG00000034260;ENSSSCG00000009542;ENSSSCG00000033520;ENSSSCG00000057240;ENSSSCG00000059591;ENSSSCG00000008953	;WNT3;CXCL14;CCL5;F2RL2;CCL3L1;;MANF;;IL6;CCL25;CCL4;TNF;INHBE;GDF15;TNFSF13B;IL23A;IL28B;ADM2;CXCL8
7	GO:0008652	BP	amino acid biosynthetic process	7/ 469	64/ 27400	0.109375	0.000110209	0.0131348	ENSSSCG00000040779;ENSSSCG00000034723;ENSSSCG00000005287;ENSSSCG00000003789;ENSSSCG00000011689;ENSSSCG00000007748;ENSSSCG00000006717	CBS;PYCR1;PSAT1;CTH;PLOD2;PSPH;PHGDH
19	GO:0045087	BP	innate immune response	19/ 469	416/ 27400	0.0456731	0.000117104	0.0138755	ENSSSCG00000063342;ENSSSCG00000013551;ENSSSCG00000021307;ENSSSCG00000058709;ENSSSCG00000038623;ENSSSCG00000027057;ENSSSCG00000051834;ENSSSCG00000012076;ENSSSCG00000033003;ENSSSCG00000063044;ENSSSCG00000031715;ENSSSCG00000026583;ENSSSCG00000060860;ENSSSCG00000015326;ENSSSCG00000010452;ENSSSCG00000033520;ENSSSCG00000057240;ENSSSCG00000005512;ENSSSCG00000032857	;C3;USP44;;TMED1;FAU;SDHAF4;MX2;WFDC2;;CARD9;TLR1;TNF;COL1A2;IFIT1;IL23A;IL28B;C5;S100A12
20	GO:0030546	MF	signaling receptor activator activity	20/ 469	454/ 27400	0.0440529	0.000126933	0.0149531	ENSSSCG00000016254;ENSSSCG00000017317;ENSSSCG00000014310;ENSSSCG00000017705;ENSSSCG00000037582;ENSSSCG00000017700;ENSSSCG00000029761;ENSSSCG00000032914;ENSSSCG00000039658;ENSSSCG00000020970;ENSSSCG00000013593;ENSSSCG00000032343;ENSSSCG00000060860;ENSSSCG00000000442;ENSSSCG00000034260;ENSSSCG00000009542;ENSSSCG00000033520;ENSSSCG00000057240;ENSSSCG00000059591;ENSSSCG00000008953	;WNT3;CXCL14;CCL5;F2RL2;CCL3L1;;MANF;;IL6;CCL25;CCL4;TNF;INHBE;GDF15;TNFSF13B;IL23A;IL28B;ADM2;CXCL8
4	GO:0140131	BP	positive regulation of lymphocyte chemotaxis	4/ 469	16/ 27400	0.25	0.000130994	0.0153429	ENSSSCG00000028725;ENSSSCG00000017700;ENSSSCG00000014310;ENSSSCG00000017705	TMEM102;CCL3L1;CXCL14;CCL5
7	GO:0042098	BP	T cell proliferation	7/ 469	66/ 27400	0.106061	0.000134168	0.0156248	ENSSSCG00000038055;ENSSSCG00000005240;ENSSSCG00000009817;ENSSSCG00000060858;ENSSSCG00000009542;ENSSSCG00000033520;ENSSSCG00000032728	CORO1A;DOCK8;P2RX7;SELENOK;TNFSF13B;IL23A;EFNB1
14	GO:0006979	BP	response to oxidative stress	14/ 469	257/ 27400	0.0544747	0.000153755	0.0177583	ENSSSCG00000020970;ENSSSCG00000004678;ENSSSCG00000029438;ENSSSCG00000000045;ENSSSCG00000022649;ENSSSCG00000034723;ENSSSCG00000001975;ENSSSCG00000060858;ENSSSCG00000007308;ENSSSCG00000004826;ENSSSCG00000005037;ENSSSCG00000002383;ENSSSCG00000013896;ENSSSCG00000039745	IL6;DUOX2;SESN2;NDUFA6;SLC7A11;PYCR1;PRKD1;SELENOK;ROMO1;SELENOS;ERO1A;FOS;MPV17L2;HMOX1
21	GO:0001775	BP	cell activation	21/ 469	497/ 27400	0.0422535	0.000154231	0.0177583	ENSSSCG00000008953;ENSSSCG00000017700;ENSSSCG00000038055;ENSSSCG00000017705;ENSSSCG00000060860;ENSSSCG00000024568;ENSSSCG00000036618;ENSSSCG00000005240;ENSSSCG00000009817;ENSSSCG00000032320;ENSSSCG00000002719;ENSSSCG00000060858;ENSSSCG00000021307;ENSSSCG00000013853;ENSSSCG00000025856;ENSSSCG00000035355;ENSSSCG00000014091;ENSSSCG00000009542;ENSSSCG00000033520;ENSSSCG00000032728;ENSSSCG00000004576	CXCL8;CCL3L1;CORO1A;CCL5;TNF;;;DOCK8;P2RX7;TCIM;EXOSC6;SELENOK;USP44;HSH2D;TMEM106A;F2R;F2RL1;TNFSF13B;IL23A;EFNB1;RORA
20	GO:0040017	BP	positive regulation of locomotion	20/ 469	461/ 27400	0.0433839	0.000155531	0.0178074	ENSSSCG00000017700;ENSSSCG00000035355;ENSSSCG00000038055;ENSSSCG00000017705;ENSSSCG00000025698;ENSSSCG00000014091;ENSSSCG00000028725;ENSSSCG00000004241;ENSSSCG00000005240;ENSSSCG00000001975;ENSSSCG00000016230;ENSSSCG00000060858;ENSSSCG00000005601;ENSSSCG00000008953;ENSSSCG00000039745;ENSSSCG00000012536;ENSSSCG00000008844;ENSSSCG00000033520;ENSSSCG00000014310;ENSSSCG00000032613	CCL3L1;F2R;CORO1A;CCL5;SERPINE1;F2RL1;TMEM102;GJA1;DOCK8;PRKD1;EPHA4;SELENOK;HSPA5;CXCL8;HMOX1;PLP1;KDR;IL23A;CXCL14;SNAI1
77	GO:0009893	BP	positive regulation of metabolic process	77/ 469	2949/ 27400	0.0261105	0.000160838	0.0182569	ENSSSCG00000011874;ENSSSCG00000004127;ENSSSCG00000060860;ENSSSCG00000017317;ENSSSCG00000031518;ENSSSCG00000004241;ENSSSCG00000013896;ENSSSCG00000037066;ENSSSCG00000033171;ENSSSCG00000011704;ENSSSCG00000035561;ENSSSCG00000017919;ENSSSCG00000039619;ENSSSCG00000011876;ENSSSCG00000031616;ENSSSCG00000000668;ENSSSCG00000060858;ENSSSCG00000037015;ENSSSCG00000024060;ENSSSCG00000010461;ENSSSCG00000040663;…	PARP14;PLAGL1;TNF;WNT3;STARD4;GJA1;MPV17L2;GADD45A;MAPK11;WWTR1;;MED11;PIN1;DTX3L;FOSB;APOBEC1;SELENOK;SESN3;LIPT2;ANKRD1;HERPUD1;SERPINE1;EGLN3;ATP5IF1;ZNHIT1;ROMO1;P2RX7;PMAIP1;RORA;HSPA5;PANX2;ZNF395;NAB2;BRCA1;KSR2;TRIB3;NUPR1;HLF;;TNC;IL6;SESN2;EFNA1;ADM2;TRMT112;IFNAR1;KLF15;EXOSC6;ETV6;NKD2;FOS;TMEM106A;PLP1;;KDR;C3;F2RL1;CCL3L1;CXCL8;CCL5;DDIT3;ZFAND2A;KRT17;TLR1;;PRKD1;EPHA4;SNAI1;;CARD9…
19	GO:0030335	BP	positive regulation of cell migration	19/ 469	427/ 27400	0.0444965	0.000163733	0.0182569	ENSSSCG00000017700;ENSSSCG00000035355;ENSSSCG00000038055;ENSSSCG00000017705;ENSSSCG00000025698;ENSSSCG00000014091;ENSSSCG00000028725;ENSSSCG00000004241;ENSSSCG00000005240;ENSSSCG00000001975;ENSSSCG00000016230;ENSSSCG00000060858;ENSSSCG00000005601;ENSSSCG00000039745;ENSSSCG00000012536;ENSSSCG00000008844;ENSSSCG00000033520;ENSSSCG00000014310;ENSSSCG00000032613	CCL3L1;F2R;CORO1A;CCL5;SERPINE1;F2RL1;TMEM102;GJA1;DOCK8;PRKD1;EPHA4;SELENOK;HSPA5;HMOX1;PLP1;KDR;IL23A;CXCL14;SNAI1
19	GO:0014070	BP	response to organic cyclic compound	19/ 469	427/ 27400	0.0444965	0.000163733	0.0182569	ENSSSCG00000020970;ENSSSCG00000017700;ENSSSCG00000015965;ENSSSCG00000022101;ENSSSCG00000010452;ENSSSCG00000040779;ENSSSCG00000002009;ENSSSCG00000013296;ENSSSCG00000031715;ENSSSCG00000009817;ENSSSCG00000004576;ENSSSCG00000004678;ENSSSCG00000006238;ENSSSCG00000031924;ENSSSCG00000060860;ENSSSCG00000007836;ENSSSCG00000010054;ENSSSCG00000026454;ENSSSCG00000022649	IL6;CCL3L1;GPR155;BRCA1;IFIT1;CBS;PCK2;SLC1A2;CARD9;P2RX7;RORA;DUOX2;CYP7A1;NKX3-1;TNF;SCNN1G;ADORA2A;PMAIP1;SLC7A11
3	GO:2000501	BP	regulation of natural killer cell chemotaxis	3/ 469	7/ 27400	0.428571	0.000165701	0.0182569	ENSSSCG00000017700;ENSSSCG00000014310;ENSSSCG00000017705	CCL3L1;CXCL14;CCL5
38	GO:0055085	BP	transmembrane transport	38/ 469	1157/ 27400	0.0328436	0.000165728	0.0182569	ENSSSCG00000011600;ENSSSCG00000040746;ENSSSCG00000018087;ENSSSCG00000004241;ENSSSCG00000015965;ENSSSCG00000006987;ENSSSCG00000053283;ENSSSCG00000001419;ENSSSCG00000037431;ENSSSCG00000002520;ENSSSCG00000013296;ENSSSCG00000009817;ENSSSCG00000016577;ENSSSCG00000058942;ENSSSCG00000017544;ENSSSCG00000005601;ENSSSCG00000000975;ENSSSCG00000007836;ENSSSCG00000003045;ENSSSCG00000054202;ENSSSCG00000054437;…	SLC6A6;LRP2;ND4;GJA1;GPR155;SLC7A2;SCN3B;SLC44A4;TIMM17A;;SLC1A2;P2RX7;ATP6V1F;;ATP5MC1;HSPA5;PANX2;SCNN1G;ATP1A3;SEC61G;;SESN2;SLC17A9;SLC39A4;ERO1A;SLC7A11;CCL3L1;;SEC61B;DDIT3;ABCA1;DNLZ;BBC3;RHCG;ATP6V1B1;F2R;ATP1A4;GABRP
39	GO:0005576	CC	extracellular region	39/ 469	1215/ 27400	0.0320988	0.000165536	0.0182569	ENSSSCG00000017317;ENSSSCG00000011700;ENSSSCG00000032914;ENSSSCG00000060462;ENSSSCG00000039426;ENSSSCG00000015326;ENSSSCG00000032857;ENSSSCG00000062074;ENSSSCG00000025698;ENSSSCG00000032343;ENSSSCG00000011496;ENSSSCG00000014310;ENSSSCG00000008949;ENSSSCG00000006530;ENSSSCG00000063044;ENSSSCG00000007032;ENSSSCG00000034260;ENSSSCG00000057240;ENSSSCG00000005494;ENSSSCG00000020970;ENSSSCG00000000261;…	WNT3;CP;MANF;;FSTL1;COL1A2;S100A12;Metazoa_SRP;SERPINE1;CCL4;ADAMTS9;CXCL14;AFP;EFNA1;;PLAT;GDF15;IL28B;TNC;IL6;IGFBP6;ADM2;WFDC2;;CCL25;TNF;INHBE;SERPINB11;C3;;CCL3L1;SERPING1;CXCL8;CCL5;DRAXIN;;ADAMTS14;IL23A;C5
9	GO:0002020	MF	protease binding	9/ 469	115/ 27400	0.0782609	0.00016552	0.0182569	ENSSSCG00000014091;ENSSSCG00000025698;ENSSSCG00000010259;ENSSSCG00000038718;ENSSSCG00000004826;ENSSSCG00000039626;ENSSSCG00000060860;ENSSSCG00000015326;ENSSSCG00000057266	F2RL1;SERPINE1;TYSND1;ADRM1;SELENOS;DERL3;TNF;COL1A2;DDT
5	GO:2000406	BP	positive regulation of T cell migration	5/ 469	31/ 27400	0.16129	0.000169229	0.0184432	ENSSSCG00000028725;ENSSSCG00000005240;ENSSSCG00000038055;ENSSSCG00000017705;ENSSSCG00000060858	TMEM102;DOCK8;CORO1A;CCL5;SELENOK
5	GO:0010574	BP	regulation of vascular endothelial growth factor production	5/ 469	31/ 27400	0.16129	0.000169229	0.0184432	ENSSSCG00000004576;ENSSSCG00000020970;ENSSSCG00000013551;ENSSSCG00000022101;ENSSSCG00000005512	RORA;IL6;C3;BRCA1;C5
27	GO:0043069	BP	negative regulation of programmed cell death	27/ 469	717/ 27400	0.0376569	0.000177416	0.0192327	ENSSSCG00000040746;ENSSSCG00000004826;ENSSSCG00000040663;ENSSSCG00000039426;ENSSSCG00000025698;ENSSSCG00000034723;ENSSSCG00000005601;ENSSSCG00000032320;ENSSSCG00000006530;ENSSSCG00000016322;ENSSSCG00000022101;ENSSSCG00000040162;ENSSSCG00000032613;ENSSSCG00000020970;ENSSSCG00000054394;ENSSSCG00000039745;ENSSSCG00000060860;ENSSSCG00000022176;ENSSSCG00000008844;ENSSSCG00000038055;ENSSSCG00000017705;…	LRP2;SELENOS;HERPUD1;FSTL1;SERPINE1;PYCR1;HSPA5;TCIM;EFNA1;ACKR3;BRCA1;NUPR1;SNAI1;IL6;HYPK;HMOX1;TNF;;KDR;CORO1A;CCL5;SLC7A11;DOCK8;CTH;DRAXIN;HSH2D;F2R
33	GO:0006629	BP	lipid metabolic process	33/ 469	961/ 27400	0.0343392	0.000183069	0.0196366	ENSSSCG00000040746;ENSSSCG00000034220;ENSSSCG00000063387;ENSSSCG00000011030;ENSSSCG00000006238;ENSSSCG00000000668;ENSSSCG00000002512;ENSSSCG00000061624;ENSSSCG00000002009;ENSSSCG00000000764;ENSSSCG00000000980;ENSSSCG00000054149;ENSSSCG00000059772;ENSSSCG00000009817;ENSSSCG00000008949;ENSSSCG00000010444;ENSSSCG00000022101;ENSSSCG00000021386;ENSSSCG00000029438;ENSSSCG00000035147;ENSSSCG00000024872;…	LRP2;;AKR1C8;CUBN;CYP7A1;APOBEC1;DEGS2;MTLN;PCK2;HDHD5;ALG12;DPM3;;P2RX7;AFP;LIPM;BRCA1;PTGR1;SESN2;HSD17B1;CPT1C;GBA3;;;PLP1;SGPP2;C3;GDPD2;ABCA1;ALKBH7;CTH;ATP6V1B1;CDS1
6	GO:0000428	CC	DNA-directed RNA polymerase complex	6/ 469	49/ 27400	0.122449	0.000182636	0.0196366	ENSSSCG00000059584;ENSSSCG00000000116;ENSSSCG00000001245;ENSSSCG00000000063;ENSSSCG00000039196;ENSSSCG00000021180	;POLR2F;POLR1H;POLR3H;POLR2I;POLR2K
24	GO:1901698	BP	response to nitrogen compound	24/ 469	612/ 27400	0.0392157	0.000188549	0.0200598	ENSSSCG00000031715;ENSSSCG00000015326;ENSSSCG00000026454;ENSSSCG00000040663;ENSSSCG00000013296;ENSSSCG00000009817;ENSSSCG00000004826;ENSSSCG00000002009;ENSSSCG00000005601;ENSSSCG00000022101;ENSSSCG00000009998;ENSSSCG00000039862;ENSSSCG00000038914;ENSSSCG00000010054;ENSSSCG00000040779;ENSSSCG00000029438;ENSSSCG00000004678;ENSSSCG00000020906;ENSSSCG00000036742;ENSSSCG00000039626;ENSSSCG00000060860;…	CARD9;COL1A2;PMAIP1;HERPUD1;SLC1A2;P2RX7;SELENOS;PCK2;HSPA5;BRCA1;CASTOR1;TRIB3;SEC61B;ADORA2A;CBS;SESN2;DUOX2;GHSR;KLF15;DERL3;TNF;SESN3;IFIT1;EPHA4
84	GO:0019538	BP	protein metabolic process	84/ 469	3305/ 27400	0.025416	0.000189752	0.0200598	ENSSSCG00000011874;ENSSSCG00000011876;ENSSSCG00000053077;ENSSSCG00000060594;ENSSSCG00000033744;ENSSSCG00000033171;ENSSSCG00000005037;ENSSSCG00000017919;ENSSSCG00000038507;ENSSSCG00000026516;ENSSSCG00000000668;ENSSSCG00000060858;ENSSSCG00000027538;ENSSSCG00000038036;ENSSSCG00000000980;ENSSSCG00000039460;ENSSSCG00000033169;ENSSSCG00000006693;ENSSSCG00000040663;ENSSSCG00000004729;ENSSSCG00000011065;…	PARP14;DTX3L;;;;MAPK11;ERO1A;MED11;RPS29;EPHB3;APOBEC1;SELENOK;;TTLL11;ALG12;RPL28;RPS15;PDZK1;HERPUD1;GANC;MASTL;;RNF128;DPM3;DPP6;ADAMTS9;MRPL34;PTPRH;P2RX7;SELENOS;PRSS8;RPL38;HSPA5;KSR2;PLAT;LIPT2;BRCA1;MMP11;TRIB3;SEC61B;;;TMPRSS2;CTSK;RPS17;TESK2;FAU;PSMB3;RPS14;CTSS;SLC17A9;UBA52;HS3ST3B1;MAP3K1;DERL3;TMEM106A;RPS28;ZFAND2A;KDR;WWTR1;;ADAMTS14;DDIT3;MRPL52;CCL3L1;FUT11;TSSK4;PMAIP1;RPS12;F…
391	GO:0003674	MF	molecular_function	391/ 469	20889/ 27400	0.018718	0.000189967	0.0200598	ENSSSCG00000012136;ENSSSCG00000005037;ENSSSCG00000024240;ENSSSCG00000000764;ENSSSCG00000040663;ENSSSCG00000004729;ENSSSCG00000038623;ENSSSCG00000027072;ENSSSCG00000032320;ENSSSCG00000007032;ENSSSCG00000022101;ENSSSCG00000034260;ENSSSCG00000010054;ENSSSCG00000017885;ENSSSCG00000035147;ENSSSCG00000054901;ENSSSCG00000013043;ENSSSCG00000002383;ENSSSCG00000008844;ENSSSCG00000029714;ENSSSCG00000017700;…	PIR;ERO1A;CCDC9;HDHD5;HERPUD1;GANC;TMED1;ATP5IF1;TCIM;PLAT;BRCA1;GDF15;ADORA2A;SMTNL2;HSD17B1;;MACROD1;FOS;KDR;BPIFB2;CCL3L1;CORO1A;;SIGLEC1;SIVA1;IL23A;DCXR;PHGDH;RRP9;SCEL;;POLR2K;CTTNBP2NL;UQCC5;COX17;SDHAF4;ANKS4B;GADD45A;NUPR1;DDT;ADGRL3;ELOB;TSSK4;DERL3;TSSC4;SGPP2;MASTL;MRPL52;KRT17;RNF39;EPHA4;;SCLY;RPS21;;SDC3;CP;;MANF;WWTR1;POLR1H;S100A2;;TNFSF13B;Metazoa_SRP;DPP6;;EEA1;IL6;PSMB3;;TLR1;…
11	GO:0006457	BP	protein folding	11/ 469	172/ 27400	0.0639535	0.000196223	0.0206135	ENSSSCG00000002926;ENSSSCG00000055102;ENSSSCG00000005037;ENSSSCG00000034387;ENSSSCG00000054394;ENSSSCG00000059895;ENSSSCG00000033757;ENSSSCG00000005601;ENSSSCG00000034732;ENSSSCG00000005297;ENSSSCG00000054186	TBCB;PFDN2;ERO1A;ARL2;HYPK;FKBP11;FKBP2;HSPA5;DNLZ;DNAJB5;SDF2L1
5	GO:0070059	BP	intrinsic apoptotic signaling pathway in response to endoplasmic reticulum stress	5/ 469	32/ 27400	0.15625	0.000197765	0.020669	ENSSSCG00000039862;ENSSSCG00000060858;ENSSSCG00000050998;ENSSSCG00000003112;ENSSSCG00000005037	TRIB3;SELENOK;DDIT3;BBC3;ERO1A
63	GO:0051239	BP	regulation of multicellular organismal process	63/ 469	2300/ 27400	0.0273913	0.000200697	0.0208019	ENSSSCG00000017317;ENSSSCG00000040746;ENSSSCG00000052889;ENSSSCG00000060860;ENSSSCG00000004241;ENSSSCG00000037066;ENSSSCG00000002908;ENSSSCG00000011704;ENSSSCG00000031715;ENSSSCG00000026516;ENSSSCG00000060858;ENSSSCG00000009542;ENSSSCG00000031924;ENSSSCG00000001975;ENSSSCG00000025698;ENSSSCG00000006530;ENSSSCG00000009817;ENSSSCG00000032320;ENSSSCG00000014091;ENSSSCG00000004576;ENSSSCG00000040186;…	WNT3;LRP2;CTSK;TNF;GJA1;GADD45A;ZBTB32;WWTR1;CARD9;EPHB3;SELENOK;TNFSF13B;NKX3-1;PRKD1;SERPINE1;EFNA1;P2RX7;TCIM;F2RL1;RORA;C12orf57;PANX2;BRCA1;GHSR;KSR2;GDF15;NUPR1;ADORA2A;;IL6;ADM2;;MAPK11;CXCL8;TLR1;TMEM106A;RNF128;PTCH2;KDR;SCN3B;EXOSC6;C3;CLSTN3;FOS;CCL3L1;CORO1A;CCL5;DDIT3;KRT17;ABCA1;DOCK8;SIGLEC1;EPHA4;SNAI1;CCDC134;TFPT;F2R;HMOX1;EFNB1;IL23A;DRAXIN;C5;RND2
9	GO:0006865	BP	amino acid transport	9/ 469	118/ 27400	0.0762712	0.000201191	0.0208019	ENSSSCG00000054437;ENSSSCG00000011600;ENSSSCG00000002520;ENSSSCG00000022649;ENSSSCG00000013296;ENSSSCG00000009817;ENSSSCG00000006987;ENSSSCG00000058942;ENSSSCG00000032113	;SLC6A6;;SLC7A11;SLC1A2;P2RX7;SLC7A2;;
12	GO:0140546	BP	defense response to symbiont	12/ 469	202/ 27400	0.0594059	0.00020312	0.0208019	ENSSSCG00000020970;ENSSSCG00000014091;ENSSSCG00000021307;ENSSSCG00000010452;ENSSSCG00000012076;ENSSSCG00000032652;ENSSSCG00000031715;ENSSSCG00000060860;ENSSSCG00000005925;ENSSSCG00000033520;ENSSSCG00000057240;ENSSSCG00000026454	IL6;F2RL1;USP44;IFIT1;MX2;;CARD9;TNF;EXOSC4;IL23A;IL28B;PMAIP1
12	GO:0051607	BP	defense response to virus	12/ 469	202/ 27400	0.0594059	0.00020312	0.0208019	ENSSSCG00000020970;ENSSSCG00000014091;ENSSSCG00000021307;ENSSSCG00000010452;ENSSSCG00000012076;ENSSSCG00000032652;ENSSSCG00000031715;ENSSSCG00000060860;ENSSSCG00000005925;ENSSSCG00000033520;ENSSSCG00000057240;ENSSSCG00000026454	IL6;F2RL1;USP44;IFIT1;MX2;;CARD9;TNF;EXOSC4;IL23A;IL28B;PMAIP1
7	GO:0032677	BP	regulation of interleukin-8 production	7/ 469	71/ 27400	0.0985915	0.000212916	0.0215188	ENSSSCG00000020970;ENSSSCG00000014091;ENSSSCG00000050998;ENSSSCG00000025698;ENSSSCG00000026583;ENSSSCG00000060860;ENSSSCG00000035355	IL6;F2RL1;DDIT3;SERPINE1;TLR1;TNF;F2R
7	GO:0032760	BP	positive regulation of tumor necrosis factor production	7/ 469	71/ 27400	0.0985915	0.000212916	0.0215188	ENSSSCG00000020970;ENSSSCG00000017700;ENSSSCG00000031715;ENSSSCG00000026583;ENSSSCG00000025856;ENSSSCG00000060858;ENSSSCG00000033520	IL6;CCL3L1;CARD9;TLR1;TMEM106A;SELENOK;IL23A
4	GO:0048245	BP	eosinophil chemotaxis	4/ 469	18/ 27400	0.222222	0.000214343	0.0215188	ENSSSCG00000017700;ENSSSCG00000013593;ENSSSCG00000017705;ENSSSCG00000032343	CCL3L1;CCL25;CCL5;CCL4
4	GO:0008320	MF	protein transmembrane transporter activity	4/ 469	18/ 27400	0.222222	0.000214343	0.0215188	ENSSSCG00000037431;ENSSSCG00000005423;ENSSSCG00000038914;ENSSSCG00000054202	TIMM17A;ABCA1;SEC61B;SEC61G
12	GO:0031668	BP	cellular response to extracellular stimulus	12/ 469	204/ 27400	0.0588235	0.000222469	0.0222251	ENSSSCG00000040779;ENSSSCG00000015965;ENSSSCG00000013296;ENSSSCG00000001975;ENSSSCG00000009817;ENSSSCG00000029438;ENSSSCG00000005905;ENSSSCG00000005601;ENSSSCG00000002383;ENSSSCG00000009998;ENSSSCG00000037015;ENSSSCG00000026454	CBS;GPR155;SLC1A2;PRKD1;P2RX7;SESN2;SLC39A4;HSPA5;FOS;CASTOR1;SESN3;PMAIP1
44	GO:0009059	BP	macromolecule biosynthetic process	44/ 469	1443/ 27400	0.030492	0.000225101	0.0223783	ENSSSCG00000017317;ENSSSCG00000000116;ENSSSCG00000060860;ENSSSCG00000059584;ENSSSCG00000038941;ENSSSCG00000001245;ENSSSCG00000038507;ENSSSCG00000000668;ENSSSCG00000036716;ENSSSCG00000039460;ENSSSCG00000033169;ENSSSCG00000021180;ENSSSCG00000017239;ENSSSCG00000039295;ENSSSCG00000009817;ENSSSCG00000012842;ENSSSCG00000004576;ENSSSCG00000030849;ENSSSCG00000003042;ENSSSCG00000020970;ENSSSCG00000004529;…	WNT3;POLR2F;TNF;;SNAPC5;POLR1H;RPS29;APOBEC1;;RPL28;RPS15;POLR2K;RPL38;MRPL34;P2RX7;RPLP2;RORA;;;IL6;POLI;HSD17B1;RPS17;;FAU;;ELOB;RPS14;UBA52;HS3ST3B1;POLR3H;FOS;TMEM106A;RPS28;POLR2I;DDIT3;MRPL52;CCL3L1;RPS12;ABCA1;ADRM1;RPS21;;RPL37
38	GO:0002682	BP	regulation of immune system process	38/ 469	1191/ 27400	0.031906	0.000227915	0.0223919	ENSSSCG00000011874;ENSSSCG00000020837;ENSSSCG00000028725;ENSSSCG00000002908;ENSSSCG00000031715;ENSSSCG00000004826;ENSSSCG00000060858;ENSSSCG00000009542;ENSSSCG00000025698;ENSSSCG00000014310;ENSSSCG00000006286;ENSSSCG00000009817;ENSSSCG00000032320;ENSSSCG00000006348;ENSSSCG00000004576;ENSSSCG00000010054;ENSSSCG00000003042;ENSSSCG00000020970;ENSSSCG00000015657;ENSSSCG00000014091;ENSSSCG00000036618;…	PARP14;;TMEM102;ZBTB32;CARD9;SELENOS;SELENOK;TNFSF13B;SERPINE1;CXCL14;;P2RX7;TCIM;FCRLB;RORA;ADORA2A;;IL6;PIGR;F2RL1;;EXOSC6;CCL25;FOS;TNF;ACOD1;C3;CCL3L1;SERPING1;CORO1A;CCL5;SLC7A11;IL28B;DOCK8;TLR1;EFNB1;IL23A;C5
6	GO:0051209	BP	release of sequestered calcium ion into cytosol	6/ 469	51/ 27400	0.117647	0.000228533	0.0223919	ENSSSCG00000017700;ENSSSCG00000050998;ENSSSCG00000003112;ENSSSCG00000009817;ENSSSCG00000005037;ENSSSCG00000035355	CCL3L1;DDIT3;BBC3;P2RX7;ERO1A;F2R
6	GO:0030880	CC	RNA polymerase complex	6/ 469	51/ 27400	0.117647	0.000228533	0.0223919	ENSSSCG00000059584;ENSSSCG00000000116;ENSSSCG00000001245;ENSSSCG00000000063;ENSSSCG00000039196;ENSSSCG00000021180	;POLR2F;POLR1H;POLR3H;POLR2I;POLR2K
5	GO:0036230	BP	granulocyte activation	5/ 469	33/ 27400	0.151515	0.000229826	0.0224108	ENSSSCG00000014091;ENSSSCG00000036618;ENSSSCG00000008953;ENSSSCG00000017705;ENSSSCG00000017700	F2RL1;;CXCL8;CCL5;CCL3L1
17	GO:0098771	BP	inorganic ion homeostasis	17/ 469	368/ 27400	0.0461957	0.000231251	0.0224423	ENSSSCG00000040663;ENSSSCG00000003112;ENSSSCG00000017705;ENSSSCG00000008314;ENSSSCG00000017700;ENSSSCG00000001841;ENSSSCG00000061081;ENSSSCG00000033744;ENSSSCG00000033982;ENSSSCG00000005905;ENSSSCG00000039745;ENSSSCG00000003153;ENSSSCG00000060858;ENSSSCG00000007836;ENSSSCG00000054190;ENSSSCG00000008844;ENSSSCG00000003045	HERPUD1;BBC3;CCL5;ATP6V1B1;CCL3L1;RHCG;MT1A;;ZNHIT1;SLC39A4;HMOX1;FTL;SELENOK;SCNN1G;ATP1A4;KDR;ATP1A3
35	GO:0009968	BP	negative regulation of signal transduction	35/ 469	1060/ 27400	0.0330189	0.000235015	0.0226996	ENSSSCG00000011874;ENSSSCG00000040746;ENSSSCG00000003423;ENSSSCG00000015965;ENSSSCG00000011704;ENSSSCG00000039619;ENSSSCG00000004826;ENSSSCG00000037015;ENSSSCG00000040663;ENSSSCG00000025698;ENSSSCG00000034723;ENSSSCG00000006530;ENSSSCG00000009817;ENSSSCG00000032320;ENSSSCG00000004576;ENSSSCG00000005601;ENSSSCG00000022101;ENSSSCG00000009998;ENSSSCG00000034260;ENSSSCG00000032613;ENSSSCG00000029438;…	PARP14;LRP2;DRAXIN;GPR155;WWTR1;PIN1;SELENOS;SESN3;HERPUD1;SERPINE1;PYCR1;EFNA1;P2RX7;TCIM;RORA;HSPA5;BRCA1;CASTOR1;GDF15;SNAI1;SESN2;NKD2;HMOX1;TNF;ACKR3;PTCH2;ACOD1;F2RL1;CXCL8;CCL5;DDIT3;CTH;EPHA4;CAVIN3;NKX3-1
127	GO:0050896	BP	response to stimulus	127/ 469	5495/ 27400	0.0231119	0.00023615	0.0227016	ENSSSCG00000040746;ENSSSCG00000013043;ENSSSCG00000005037;ENSSSCG00000031616;ENSSSCG00000040663;ENSSSCG00000006648;ENSSSCG00000038848;ENSSSCG00000038623;ENSSSCG00000001963;ENSSSCG00000027072;ENSSSCG00000007308;ENSSSCG00000009817;ENSSSCG00000004826;ENSSSCG00000032652;ENSSSCG00000000975;ENSSSCG00000007032;ENSSSCG00000022101;ENSSSCG00000020906;ENSSSCG00000039862;ENSSSCG00000038914;ENSSSCG00000010054;…	LRP2;MACROD1;ERO1A;FOSB;HERPUD1;CTSS;IL22RA1;TMED1;EGLN3;ATP5IF1;ROMO1;P2RX7;SELENOS;;PANX2;PLAT;BRCA1;GHSR;TRIB3;SEC61B;ADORA2A;POLI;WFDC2;SLC39A4;CCL25;FOS;TNF;ZFAND2A;KDR;;;CCL3L1;CORO1A;CCL5;DDIT3;ABCA1;PRKD1;F2R;IL23A;SCEL;MPV17L2;DNAJB5;NKX3-1;COL1A2;SERPINE1;PYCR1;SDHAF4;PMAIP1;ACKR3;ANKS4B;NUPR1;GPR155;DERL3;TNFSF13B;CPNE6;CSMD1;SLC7A11;EPHA4;;C5;DTX3L;CTSK;S100A8;GJA1;EXOSC4;GADD45A;MAPK…
26	GO:0043066	BP	negative regulation of apoptotic process	26/ 469	693/ 27400	0.037518	0.000253309	0.0240656	ENSSSCG00000040746;ENSSSCG00000004826;ENSSSCG00000040663;ENSSSCG00000039426;ENSSSCG00000025698;ENSSSCG00000034723;ENSSSCG00000005601;ENSSSCG00000032320;ENSSSCG00000006530;ENSSSCG00000016322;ENSSSCG00000022101;ENSSSCG00000040162;ENSSSCG00000032613;ENSSSCG00000020970;ENSSSCG00000054394;ENSSSCG00000039745;ENSSSCG00000060860;ENSSSCG00000022176;ENSSSCG00000008844;ENSSSCG00000038055;ENSSSCG00000017705;…	LRP2;SELENOS;HERPUD1;FSTL1;SERPINE1;PYCR1;HSPA5;TCIM;EFNA1;ACKR3;BRCA1;NUPR1;SNAI1;IL6;HYPK;HMOX1;TNF;;KDR;CORO1A;CCL5;DOCK8;CTH;DRAXIN;HSH2D;F2R
6	GO:0070228	BP	regulation of lymphocyte apoptotic process	6/ 469	52/ 27400	0.115385	0.000254649	0.0240656	ENSSSCG00000003112;ENSSSCG00000017705;ENSSSCG00000005240;ENSSSCG00000009817;ENSSSCG00000006530;ENSSSCG00000013853	BBC3;CCL5;DOCK8;P2RX7;EFNA1;HSH2D
6	GO:0051283	BP	negative regulation of sequestering of calcium ion	6/ 469	52/ 27400	0.115385	0.000254649	0.0240656	ENSSSCG00000017700;ENSSSCG00000050998;ENSSSCG00000003112;ENSSSCG00000009817;ENSSSCG00000005037;ENSSSCG00000035355	CCL3L1;DDIT3;BBC3;P2RX7;ERO1A;F2R
13	GO:0019216	BP	regulation of lipid metabolic process	13/ 469	238/ 27400	0.0546218	0.000255226	0.0240656	ENSSSCG00000037358;ENSSSCG00000022101;ENSSSCG00000038700;ENSSSCG00000010259;ENSSSCG00000031518;ENSSSCG00000000668;ENSSSCG00000001726;ENSSSCG00000013551;ENSSSCG00000004576;ENSSSCG00000006238;ENSSSCG00000060860;ENSSSCG00000039862;ENSSSCG00000032613	;BRCA1;FMC1;TYSND1;STARD4;APOBEC1;ADGRF1;C3;RORA;CYP7A1;TNF;TRIB3;SNAI1
22	GO:0010243	BP	response to organonitrogen compound	22/ 469	538/ 27400	0.0408922	0.000256243	0.0240656	ENSSSCG00000031715;ENSSSCG00000015326;ENSSSCG00000002009;ENSSSCG00000040663;ENSSSCG00000013296;ENSSSCG00000009817;ENSSSCG00000004826;ENSSSCG00000005601;ENSSSCG00000022101;ENSSSCG00000009998;ENSSSCG00000039862;ENSSSCG00000038914;ENSSSCG00000010054;ENSSSCG00000040779;ENSSSCG00000029438;ENSSSCG00000004678;ENSSSCG00000020906;ENSSSCG00000036742;ENSSSCG00000039626;ENSSSCG00000060860;ENSSSCG00000037015;…	CARD9;COL1A2;PCK2;HERPUD1;SLC1A2;P2RX7;SELENOS;HSPA5;BRCA1;CASTOR1;TRIB3;SEC61B;ADORA2A;CBS;SESN2;DUOX2;GHSR;KLF15;DERL3;TNF;SESN3;EPHA4
8	GO:0002688	BP	regulation of leukocyte chemotaxis	8/ 469	97/ 27400	0.0824742	0.000265175	0.0246125	ENSSSCG00000014091;ENSSSCG00000017705;ENSSSCG00000025698;ENSSSCG00000017700;ENSSSCG00000028725;ENSSSCG00000014310;ENSSSCG00000033520;ENSSSCG00000005512	F2RL1;CCL5;SERPINE1;CCL3L1;TMEM102;CXCL14;IL23A;C5
5	GO:0009069	BP	serine family amino acid metabolic process	5/ 469	34/ 27400	0.147059	0.00026569	0.0246125	ENSSSCG00000005287;ENSSSCG00000040779;ENSSSCG00000007748;ENSSSCG00000003789;ENSSSCG00000006717	PSAT1;CBS;PSPH;CTH;PHGDH
4	GO:0072677	BP	eosinophil migration	4/ 469	19/ 27400	0.210526	0.000267843	0.0246998	ENSSSCG00000017700;ENSSSCG00000013593;ENSSSCG00000017705;ENSSSCG00000032343	CCL3L1;CCL25;CCL5;CCL4
34	GO:0051094	BP	positive regulation of developmental process	34/ 469	1016/ 27400	0.0334646	0.000275646	0.0250667	ENSSSCG00000017317;ENSSSCG00000011600;ENSSSCG00000040746;ENSSSCG00000033982;ENSSSCG00000004241;ENSSSCG00000002719;ENSSSCG00000011704;ENSSSCG00000012376;ENSSSCG00000029460;ENSSSCG00000008844;ENSSSCG00000025698;ENSSSCG00000009542;ENSSSCG00000011496;ENSSSCG00000009817;ENSSSCG00000022101;ENSSSCG00000020906;ENSSSCG00000034260;ENSSSCG00000032613;ENSSSCG00000020970;ENSSSCG00000059591;ENSSSCG00000008953;…	WNT3;SLC6A6;LRP2;ZNHIT1;GJA1;EXOSC6;WWTR1;GDPD2;RND2;KDR;SERPINE1;TNFSF13B;ADAMTS9;P2RX7;BRCA1;GHSR;GDF15;SNAI1;IL6;ADM2;CXCL8;HMOX1;TNF;PTCH2;CPNE6;C3;CLSTN3;CDS1;KRT17;PRKD1;CTH;EPHB3;FOS;IL23A
7	GO:1903557	BP	positive regulation of tumor necrosis factor superfamily cytokine production	7/ 469	74/ 27400	0.0945946	0.000275728	0.0250667	ENSSSCG00000020970;ENSSSCG00000017700;ENSSSCG00000031715;ENSSSCG00000026583;ENSSSCG00000025856;ENSSSCG00000060858;ENSSSCG00000033520	IL6;CCL3L1;CARD9;TLR1;TMEM106A;SELENOK;IL23A
9	GO:0015935	CC	small ribosomal subunit	9/ 469	123/ 27400	0.0731707	0.000274748	0.0250667	ENSSSCG00000027057;ENSSSCG00000004177;ENSSSCG00000054578;ENSSSCG00000038507;ENSSSCG00000013597;ENSSSCG00000021825;ENSSSCG00000033169;ENSSSCG00000003042;ENSSSCG00000027358	FAU;RPS12;RPS14;RPS29;RPS28;RPS21;RPS15;;RPS17
13	GO:0005126	MF	cytokine receptor binding	13/ 469	240/ 27400	0.0541667	0.000276742	0.0250667	ENSSSCG00000016254;ENSSSCG00000017700;ENSSSCG00000016851;ENSSSCG00000017705;ENSSSCG00000032343;ENSSSCG00000014310;ENSSSCG00000020970;ENSSSCG00000013593;ENSSSCG00000060860;ENSSSCG00000031132;ENSSSCG00000009542;ENSSSCG00000033520;ENSSSCG00000008953	;CCL3L1;OSMR;CCL5;CCL4;CXCL14;IL6;CCL25;TNF;SIVA1;TNFSF13B;IL23A;CXCL8
45	GO:0009056	BP	catabolic process	45/ 469	1494/ 27400	0.0301205	0.000281574	0.0253915	ENSSSCG00000011876;ENSSSCG00000052889;ENSSSCG00000034220;ENSSSCG00000006590;ENSSSCG00000024233;ENSSSCG00000027169;ENSSSCG00000002719;ENSSSCG00000011704;ENSSSCG00000006238;ENSSSCG00000000668;ENSSSCG00000061624;ENSSSCG00000026454;ENSSSCG00000013463;ENSSSCG00000040663;ENSSSCG00000006648;ENSSSCG00000021307;ENSSSCG00000012551;ENSSSCG00000002009;ENSSSCG00000024872;ENSSSCG00000039745;ENSSSCG00000009817;…	DTX3L;CTSK;;S100A8;RAB39B;ENOSF1;EXOSC6;WWTR1;CYP7A1;APOBEC1;MTLN;PMAIP1;LSM7;HERPUD1;CTSS;USP44;RNF128;PCK2;CPT1C;HMOX1;P2RX7;SELENOS;LIPM;HSPA5;MMP11;SEC61B;CBS;SESN2;DUOX2;PSMB3;ELOB;GBA3;SLC17A9;;;EXOSC4;ZFAND2A;DDIT3;DCXR;HKDC1;BLVRB;ATG9A;PGD;DERL3;RNASEH2C
19	GO:0045321	BP	leukocyte activation	19/ 469	446/ 27400	0.0426009	0.000283365	0.0254404	ENSSSCG00000008953;ENSSSCG00000017700;ENSSSCG00000038055;ENSSSCG00000017705;ENSSSCG00000060860;ENSSSCG00000024568;ENSSSCG00000036618;ENSSSCG00000005240;ENSSSCG00000002719;ENSSSCG00000013853;ENSSSCG00000009817;ENSSSCG00000004576;ENSSSCG00000021307;ENSSSCG00000025856;ENSSSCG00000060858;ENSSSCG00000009542;ENSSSCG00000033520;ENSSSCG00000032728;ENSSSCG00000014091	CXCL8;CCL3L1;CORO1A;CCL5;TNF;;;DOCK8;EXOSC6;HSH2D;P2RX7;RORA;USP44;TMEM106A;SELENOK;TNFSF13B;IL23A;EFNB1;F2RL1
2	GO:0070488	BP	neutrophil aggregation	2/ 469	2/ 27400	1	0.00029237	0.0260197	ENSSSCG00000006588;ENSSSCG00000006590	;S100A8
2	GO:0019343	BP	cysteine biosynthetic process via cystathionine	2/ 469	2/ 27400	1	0.00029237	0.0260197	ENSSSCG00000040779;ENSSSCG00000003789	CBS;CTH
7	GO:0002690	BP	positive regulation of leukocyte chemotaxis	7/ 469	75/ 27400	0.0933333	0.000299693	0.0265554	ENSSSCG00000014091;ENSSSCG00000017705;ENSSSCG00000025698;ENSSSCG00000017700;ENSSSCG00000028725;ENSSSCG00000014310;ENSSSCG00000033520	F2RL1;CCL5;SERPINE1;CCL3L1;TMEM102;CXCL14;IL23A
5	GO:0070232	BP	regulation of T cell apoptotic process	5/ 469	35/ 27400	0.142857	0.000305646	0.0268684	ENSSSCG00000006530;ENSSSCG00000005240;ENSSSCG00000017705;ENSSSCG00000009817;ENSSSCG00000003112	EFNA1;DOCK8;CCL5;P2RX7;BBC3
19	GO:0055082	BP	intracellular chemical homeostasis	19/ 469	449/ 27400	0.0423163	0.000307968	0.0268684	ENSSSCG00000040663;ENSSSCG00000003112;ENSSSCG00000017705;ENSSSCG00000022649;ENSSSCG00000017700;ENSSSCG00000001841;ENSSSCG00000061081;ENSSSCG00000033744;ENSSSCG00000010252;ENSSSCG00000036742;ENSSSCG00000005905;ENSSSCG00000006238;ENSSSCG00000039745;ENSSSCG00000003153;ENSSSCG00000060858;ENSSSCG00000007836;ENSSSCG00000054190;ENSSSCG00000003045;ENSSSCG00000002009	HERPUD1;BBC3;CCL5;SLC7A11;CCL3L1;RHCG;MT1A;;HKDC1;KLF15;SLC39A4;CYP7A1;HMOX1;FTL;SELENOK;SCNN1G;ATP1A4;ATP1A3;PCK2
19	GO:2000147	BP	positive regulation of cell motility	19/ 469	449/ 27400	0.0423163	0.000307968	0.0268684	ENSSSCG00000017700;ENSSSCG00000035355;ENSSSCG00000038055;ENSSSCG00000017705;ENSSSCG00000025698;ENSSSCG00000014091;ENSSSCG00000028725;ENSSSCG00000004241;ENSSSCG00000005240;ENSSSCG00000001975;ENSSSCG00000016230;ENSSSCG00000060858;ENSSSCG00000005601;ENSSSCG00000039745;ENSSSCG00000012536;ENSSSCG00000008844;ENSSSCG00000033520;ENSSSCG00000014310;ENSSSCG00000032613	CCL3L1;F2R;CORO1A;CCL5;SERPINE1;F2RL1;TMEM102;GJA1;DOCK8;PRKD1;EPHA4;SELENOK;HSPA5;HMOX1;PLP1;KDR;IL23A;CXCL14;SNAI1
9	GO:2001235	BP	positive regulation of apoptotic signaling pathway	9/ 469	125/ 27400	0.072	0.000309817	0.0268684	ENSSSCG00000052889;ENSSSCG00000050998;ENSSSCG00000006590;ENSSSCG00000003112;ENSSSCG00000031924;ENSSSCG00000060860;ENSSSCG00000040162;ENSSSCG00000010054;ENSSSCG00000026454	CTSK;DDIT3;S100A8;BBC3;NKX3-1;TNF;NUPR1;ADORA2A;PMAIP1
9	GO:0071219	BP	cellular response to molecule of bacterial origin	9/ 469	125/ 27400	0.072	0.000309817	0.0268684	ENSSSCG00000020970;ENSSSCG00000010461;ENSSSCG00000008953;ENSSSCG00000025698;ENSSSCG00000005423;ENSSSCG00000004826;ENSSSCG00000026583;ENSSSCG00000060860;ENSSSCG00000009469	IL6;ANKRD1;CXCL8;SERPINE1;ABCA1;SELENOS;TLR1;TNF;ACOD1
6	GO:0032722	BP	positive regulation of chemokine production	6/ 469	54/ 27400	0.111111	0.000313887	0.027106	ENSSSCG00000020970;ENSSSCG00000014091;ENSSSCG00000031715;ENSSSCG00000060860;ENSSSCG00000060858;ENSSSCG00000005512	IL6;F2RL1;CARD9;TNF;SELENOK;C5
29	GO:0040012	BP	regulation of locomotion	29/ 469	831/ 27400	0.0348977	0.000322878	0.0277648	ENSSSCG00000017317;ENSSSCG00000028725;ENSSSCG00000004241;ENSSSCG00000037066;ENSSSCG00000009457;ENSSSCG00000039619;ENSSSCG00000060858;ENSSSCG00000025698;ENSSSCG00000014310;ENSSSCG00000006286;ENSSSCG00000006530;ENSSSCG00000005601;ENSSSCG00000032613;ENSSSCG00000014091;ENSSSCG00000013593;ENSSSCG00000039745;ENSSSCG00000060860;ENSSSCG00000012536;ENSSSCG00000008844;ENSSSCG00000017700;ENSSSCG00000038055;…	WNT3;TMEM102;GJA1;GADD45A;DACH1;PIN1;SELENOK;SERPINE1;CXCL14;;EFNA1;HSPA5;SNAI1;F2RL1;CCL25;HMOX1;TNF;PLP1;KDR;CCL3L1;CORO1A;CCL5;DOCK8;PRKD1;EPHA4;F2R;IL23A;C5;CXCL8
4	GO:1901623	BP	regulation of lymphocyte chemotaxis	4/ 469	20/ 27400	0.2	0.000330296	0.0282833	ENSSSCG00000028725;ENSSSCG00000017700;ENSSSCG00000014310;ENSSSCG00000017705	TMEM102;CCL3L1;CXCL14;CCL5
80	GO:0006810	BP	transport	80/ 469	3163/ 27400	0.0252924	0.000336943	0.0286142	ENSSSCG00000011600;ENSSSCG00000040746;ENSSSCG00000018087;ENSSSCG00000020906;ENSSSCG00000006590;ENSSSCG00000031518;ENSSSCG00000004241;ENSSSCG00000011700;ENSSSCG00000040359;ENSSSCG00000015965;ENSSSCG00000006987;ENSSSCG00000005037;ENSSSCG00000011030;ENSSSCG00000016746;ENSSSCG00000015657;ENSSSCG00000000668;ENSSSCG00000060858;ENSSSCG00000037431;ENSSSCG00000006693;ENSSSCG00000036618;ENSSSCG00000040663;…	SLC6A6;LRP2;ND4;GHSR;S100A8;STARD4;GJA1;CP;GOLGA7B;GPR155;SLC7A2;ERO1A;CUBN;NPC1L1;PIGR;APOBEC1;SELENOK;TIMM17A;PDZK1;;HERPUD1;Metazoa_SRP;TMED1;SLC1A2;;SLC44A4;P2RX7;SELENOS;;ATP5MC1;HSPA5;PANX2;ZFAND2A;SYTL2;SCNN1G;ATP1A3;SEC61B;EEA1;MYO7B;;SESN2;IFT27;ATP6V1B1;CCL3L1;BACH2;;SEC61G;SLC17A9;SLC39A4;;TRAPPC5;PRKD1;ACKR3;DTX3L;RAB39B;RPS15;SCN3B;SLC7A11;ATOX1;;CORO1A;CCL5;DDIT3;IFIT1;ABCA1;DNLZ;BB…
32	GO:0010628	BP	positive regulation of gene expression	32/ 469	960/ 27400	0.0333333	0.000336968	0.0286142	ENSSSCG00000017317;ENSSSCG00000060860;ENSSSCG00000004241;ENSSSCG00000013896;ENSSSCG00000002719;ENSSSCG00000031715;ENSSSCG00000031924;ENSSSCG00000000668;ENSSSCG00000060858;ENSSSCG00000025698;ENSSSCG00000009817;ENSSSCG00000004576;ENSSSCG00000000975;ENSSSCG00000022101;ENSSSCG00000005494;ENSSSCG00000020970;ENSSSCG00000059591;ENSSSCG00000013029;ENSSSCG00000033171;ENSSSCG00000055161;ENSSSCG00000026583;…	WNT3;TNF;GJA1;MPV17L2;EXOSC6;CARD9;NKX3-1;APOBEC1;SELENOK;SERPINE1;P2RX7;RORA;PANX2;BRCA1;TNC;IL6;ADM2;TRMT112;MAPK11;NKD2;TLR1;TMEM106A;PLP1;C3;F2RL1;CCL3L1;CXCL8;DDIT3;KRT17;F2R;IL23A;C5
14	GO:0071396	BP	cellular response to lipid	14/ 469	278/ 27400	0.0503597	0.000343514	0.0289785	ENSSSCG00000010461;ENSSSCG00000020970;ENSSSCG00000015965;ENSSSCG00000008953;ENSSSCG00000025698;ENSSSCG00000005423;ENSSSCG00000004826;ENSSSCG00000004576;ENSSSCG00000006238;ENSSSCG00000031924;ENSSSCG00000060860;ENSSSCG00000007836;ENSSSCG00000009469;ENSSSCG00000002009	ANKRD1;IL6;GPR155;CXCL8;SERPINE1;ABCA1;SELENOS;RORA;CYP7A1;NKX3-1;TNF;SCNN1G;ACOD1;PCK2
50	GO:0098772	MF	molecular function regulator activity	50/ 469	1728/ 27400	0.0289352	0.000344102	0.0289785	ENSSSCG00000017317;ENSSSCG00000011876;ENSSSCG00000052889;ENSSSCG00000002474;ENSSSCG00000029761;ENSSSCG00000032914;ENSSSCG00000053283;ENSSSCG00000039619;ENSSSCG00000031924;ENSSSCG00000033169;ENSSSCG00000008988;ENSSSCG00000025698;ENSSSCG00000032343;ENSSSCG00000011893;ENSSSCG00000051834;ENSSSCG00000027072;ENSSSCG00000014310;ENSSSCG00000023627;ENSSSCG00000063044;ENSSSCG00000034260;ENSSSCG00000039862;…	WNT3;DTX3L;CTSK;PPP4R4;;MANF;SCN3B;PIN1;NKX3-1;RPS15;CCNG2;SERPINE1;CCL4;COX17;SDHAF4;ATP5IF1;CXCL14;LYPD6;;GDF15;TRIB3;NUPR1;IL28B;IL6;SESN2;F2RL2;ADM2;WFDC2;CCL25;TNF;INHBE;TNFSF13B;SERPINB11;C3;;CCL3L1;SERPING1;IL23A;CCL5;DDIT3;DENND2C;DOCK8;PRKD1;ADRM1;;DPP6;DPM3;RPL37;C5;CXCL8
6	GO:0072676	BP	lymphocyte migration	6/ 469	55/ 27400	0.109091	0.00034729	0.0290705	ENSSSCG00000017700;ENSSSCG00000038055;ENSSSCG00000017705;ENSSSCG00000032343;ENSSSCG00000013593;ENSSSCG00000060858	CCL3L1;CORO1A;CCL5;CCL4;CCL25;SELENOK
8	GO:0071675	BP	regulation of mononuclear cell migration	8/ 469	101/ 27400	0.0792079	0.000349469	0.0290705	ENSSSCG00000017700;ENSSSCG00000038055;ENSSSCG00000017705;ENSSSCG00000025698;ENSSSCG00000028725;ENSSSCG00000014310;ENSSSCG00000060858;ENSSSCG00000005240	CCL3L1;CORO1A;CCL5;SERPINE1;TMEM102;CXCL14;SELENOK;DOCK8
15	GO:0034762	BP	regulation of transmembrane transport	15/ 469	312/ 27400	0.0480769	0.000349848	0.0290705	ENSSSCG00000038055;ENSSSCG00000006781;ENSSSCG00000016423;ENSSSCG00000013296;ENSSSCG00000035355;ENSSSCG00000001975;ENSSSCG00000009817;ENSSSCG00000036742;ENSSSCG00000053283;ENSSSCG00000031478;ENSSSCG00000060860;ENSSSCG00000012536;ENSSSCG00000039862;ENSSSCG00000013551;ENSSSCG00000006693	CORO1A;CTTNBP2NL;DPP6;SLC1A2;F2R;PRKD1;P2RX7;KLF15;SCN3B;OSTN;TNF;PLP1;TRIB3;C3;PDZK1
11	GO:0045926	BP	negative regulation of growth	11/ 469	184/ 27400	0.0597826	0.000350901	0.0290705	ENSSSCG00000017317;ENSSSCG00000029438;ENSSSCG00000012323;ENSSSCG00000004241;ENSSSCG00000061081;ENSSSCG00000003112;ENSSSCG00000033171;ENSSSCG00000003423;ENSSSCG00000031478;ENSSSCG00000022101;ENSSSCG00000034260	WNT3;SESN2;TSPYL2;GJA1;MT1A;BBC3;MAPK11;DRAXIN;OSTN;BRCA1;GDF15
36	GO:0010648	BP	negative regulation of cell communication	36/ 469	1124/ 27400	0.0320285	0.000354529	0.0292522	ENSSSCG00000011874;ENSSSCG00000040746;ENSSSCG00000003423;ENSSSCG00000004241;ENSSSCG00000015965;ENSSSCG00000011704;ENSSSCG00000039619;ENSSSCG00000004826;ENSSSCG00000037015;ENSSSCG00000040663;ENSSSCG00000025698;ENSSSCG00000034723;ENSSSCG00000006530;ENSSSCG00000009817;ENSSSCG00000032320;ENSSSCG00000004576;ENSSSCG00000005601;ENSSSCG00000022101;ENSSSCG00000009998;ENSSSCG00000034260;ENSSSCG00000032613;…	PARP14;LRP2;DRAXIN;GJA1;GPR155;WWTR1;PIN1;SELENOS;SESN3;HERPUD1;SERPINE1;PYCR1;EFNA1;P2RX7;TCIM;RORA;HSPA5;BRCA1;CASTOR1;GDF15;SNAI1;SESN2;NKD2;HMOX1;TNF;ACKR3;PTCH2;ACOD1;F2RL1;CXCL8;CCL5;DDIT3;CTH;EPHA4;CAVIN3;NKX3-1
54	GO:0050793	BP	regulation of developmental process	54/ 469	1931/ 27400	0.0279648	0.000358688	0.029476	ENSSSCG00000017317;ENSSSCG00000011600;ENSSSCG00000040746;ENSSSCG00000052889;ENSSSCG00000003423;ENSSSCG00000033982;ENSSSCG00000004241;ENSSSCG00000037066;ENSSSCG00000033171;ENSSSCG00000011704;ENSSSCG00000012376;ENSSSCG00000026516;ENSSSCG00000008844;ENSSSCG00000031924;ENSSSCG00000006530;ENSSSCG00000009231;ENSSSCG00000025698;ENSSSCG00000009542;ENSSSCG00000011496;ENSSSCG00000014310;ENSSSCG00000009817;…	WNT3;SLC6A6;LRP2;CTSK;DRAXIN;ZNHIT1;GJA1;GADD45A;MAPK11;WWTR1;GDPD2;EPHB3;KDR;NKX3-1;EFNA1;CDS1;SERPINE1;TNFSF13B;ADAMTS9;CXCL14;P2RX7;TCIM;RORA;OSTN;BRCA1;MMP11;GDF15;TRIB3;NUPR1;;IL6;ADM2;GHSR;EXOSC6;CXCL8;FOS;TNF;PTCH2;CPNE6;C3;CLSTN3;CCL3L1;CORO1A;NAB2;DDIT3;KRT17;PRKD1;CTH;EPHA4;SNAI1;TFPT;HMOX1;IL23A;RND2
36	GO:0023057	BP	negative regulation of signaling	36/ 469	1128/ 27400	0.0319149	0.000367713	0.0299454	ENSSSCG00000011874;ENSSSCG00000040746;ENSSSCG00000003423;ENSSSCG00000004241;ENSSSCG00000015965;ENSSSCG00000011704;ENSSSCG00000039619;ENSSSCG00000004826;ENSSSCG00000037015;ENSSSCG00000040663;ENSSSCG00000025698;ENSSSCG00000034723;ENSSSCG00000006530;ENSSSCG00000009817;ENSSSCG00000032320;ENSSSCG00000004576;ENSSSCG00000005601;ENSSSCG00000022101;ENSSSCG00000009998;ENSSSCG00000034260;ENSSSCG00000032613;…	PARP14;LRP2;DRAXIN;GJA1;GPR155;WWTR1;PIN1;SELENOS;SESN3;HERPUD1;SERPINE1;PYCR1;EFNA1;P2RX7;TCIM;RORA;HSPA5;BRCA1;CASTOR1;GDF15;SNAI1;SESN2;NKD2;HMOX1;TNF;ACKR3;PTCH2;ACOD1;F2RL1;CXCL8;CCL5;DDIT3;CTH;EPHA4;CAVIN3;NKX3-1
18	GO:0055080	BP	monoatomic cation homeostasis	18/ 469	419/ 27400	0.0429594	0.00036805	0.0299454	ENSSSCG00000040663;ENSSSCG00000003112;ENSSSCG00000017705;ENSSSCG00000008314;ENSSSCG00000017700;ENSSSCG00000001841;ENSSSCG00000061081;ENSSSCG00000033744;ENSSSCG00000033982;ENSSSCG00000016577;ENSSSCG00000005905;ENSSSCG00000039745;ENSSSCG00000003153;ENSSSCG00000060858;ENSSSCG00000007836;ENSSSCG00000054190;ENSSSCG00000008844;ENSSSCG00000003045	HERPUD1;BBC3;CCL5;ATP6V1B1;CCL3L1;RHCG;MT1A;;ZNHIT1;ATP6V1F;SLC39A4;HMOX1;FTL;SELENOK;SCNN1G;ATP1A4;KDR;ATP1A3
294	GO:0005488	MF	binding	294/ 469	14934/ 27400	0.0196866	0.000368807	0.0299454	ENSSSCG00000040745;ENSSSCG00000011580;ENSSSCG00000040746;ENSSSCG00000017317;ENSSSCG00000031518;ENSSSCG00000012136;ENSSSCG00000035281;ENSSSCG00000005037;ENSSSCG00000011030;ENSSSCG00000031616;ENSSSCG00000007554;ENSSSCG00000001841;ENSSSCG00000026701;ENSSSCG00000033169;ENSSSCG00000016261;ENSSSCG00000040663;ENSSSCG00000004729;ENSSSCG00000000186;ENSSSCG00000038623;ENSSSCG00000001963;ENSSSCG00000027072;…	ZNF771;TSEN2;LRP2;WNT3;STARD4;PIR;ZNF292;ERO1A;CUBN;FOSB;ZFAND2A;RHCG;;RPS15;SP110;HERPUD1;GANC;RHEBL1;TMED1;EGLN3;ATP5IF1;P2RX7;SELENOS;;DEUP1;PLAT;BRCA1;GDF15;TRIB3;SEC61B;ADORA2A;LRRC25;;SMTNL2;HSD17B1;CCL3L1;;;MAPK11;SLC39A4;CCL25;FOS;TNF;AFP;;KDR;BPIFB2;;ATP1A3;DDIT3;POLI;ATOX1;CORO1A;CCL5;CFAP44;CAPN6;SIGLEC1;;;PGD;FTL;F2R;SIVA1;IL23A;DCXR;;PHGDH;RRP9;ZNHIT1;SCEL;PRKD1;;COBLL1;;DNAJB5;IGFBP…
18	GO:0043068	BP	positive regulation of programmed cell death	18/ 469	420/ 27400	0.0428571	0.000378598	0.0306183	ENSSSCG00000020970;ENSSSCG00000017700;ENSSSCG00000017705;ENSSSCG00000050998;ENSSSCG00000006590;ENSSSCG00000014091;ENSSSCG00000003112;ENSSSCG00000037066;ENSSSCG00000009817;ENSSSCG00000010461;ENSSSCG00000039745;ENSSSCG00000003262;ENSSSCG00000060860;ENSSSCG00000052889;ENSSSCG00000040162;ENSSSCG00000010054;ENSSSCG00000026454;ENSSSCG00000031924	IL6;CCL3L1;CCL5;DDIT3;S100A8;F2RL1;BBC3;GADD45A;P2RX7;ANKRD1;HMOX1;TFPT;TNF;CTSK;NUPR1;ADORA2A;PMAIP1;NKX3-1
3	GO:0070493	BP	thrombin-activated receptor signaling pathway	3/ 469	9/ 27400	0.333333	0.000387638	0.0312255	ENSSSCG00000014091;ENSSSCG00000035355;ENSSSCG00000037582	F2RL1;F2R;F2RL2
114	GO:0005737	CC	cytoplasm	114/ 469	4890/ 27400	0.0233129	0.000401286	0.0321977	ENSSSCG00000031518;ENSSSCG00000012136;ENSSSCG00000002650;ENSSSCG00000016782;ENSSSCG00000039460;ENSSSCG00000010133;ENSSSCG00000000186;ENSSSCG00000038623;ENSSSCG00000034387;ENSSSCG00000032320;ENSSSCG00000014943;ENSSSCG00000000975;ENSSSCG00000007032;ENSSSCG00000022101;ENSSSCG00000007652;ENSSSCG00000040779;ENSSSCG00000035147;ENSSSCG00000054394;ENSSSCG00000002719;ENSSSCG00000002383;ENSSSCG00000007554;…	STARD4;PIR;;OTULINL;RPL28;ARVCF;RHEBL1;TMED1;ARL2;TCIM;DEUP1;PANX2;PLAT;BRCA1;PPP1R35;CBS;HSD17B1;HYPK;EXOSC6;FOS;ZFAND2A;KDR;PTGR1;CCL3L1;CORO1A;CCL5;DDIT3;CAPN6;PRKD1;;;HSH2D;SIVA1;RPL37;;PPP4R4;SCEL;COX17;RPL38;ZNF395;NUPR1;PSAT1;ENGASE;TSSC4;TNFSF13B;RPS12;KRT17;RNF39;HKDC1;EPHA4;CAVIN3;KHK;ATP6V1B1;EGLN3;RPS21;PARP14;SH3GL2;DTX3L;GJA1;TSPAN1;IFT27;GADD45A;WWTR1;CARD9;AFP;MPV17L2;PSPH;SESN3;S…
23	GO:0001817	BP	regulation of cytokine production	23/ 469	609/ 27400	0.0377668	0.000407075	0.032534	ENSSSCG00000060860;ENSSSCG00000033171;ENSSSCG00000031715;ENSSSCG00000060858;ENSSSCG00000025698;ENSSSCG00000009817;ENSSSCG00000004576;ENSSSCG00000000975;ENSSSCG00000022101;ENSSSCG00000020906;ENSSSCG00000020970;ENSSSCG00000014091;ENSSSCG00000002908;ENSSSCG00000026583;ENSSSCG00000025856;ENSSSCG00000013551;ENSSSCG00000050998;ENSSSCG00000017700;ENSSSCG00000012551;ENSSSCG00000007146;ENSSSCG00000035355;…	TNF;MAPK11;CARD9;SELENOK;SERPINE1;P2RX7;RORA;PANX2;BRCA1;GHSR;IL6;F2RL1;ZBTB32;TLR1;TMEM106A;C3;DDIT3;CCL3L1;RNF128;SIGLEC1;F2R;IL23A;C5
14	GO:0009615	BP	response to virus	14/ 469	283/ 27400	0.04947	0.000410691	0.0326948	ENSSSCG00000020970;ENSSSCG00000014091;ENSSSCG00000021307;ENSSSCG00000017705;ENSSSCG00000010452;ENSSSCG00000033171;ENSSSCG00000012076;ENSSSCG00000032652;ENSSSCG00000031715;ENSSSCG00000060860;ENSSSCG00000005925;ENSSSCG00000033520;ENSSSCG00000057240;ENSSSCG00000026454	IL6;F2RL1;USP44;CCL5;IFIT1;MAPK11;MX2;;CARD9;TNF;EXOSC4;IL23A;IL28B;PMAIP1
6	GO:0071806	BP	protein transmembrane transport	6/ 469	57/ 27400	0.105263	0.000422403	0.0334964	ENSSSCG00000054202;ENSSSCG00000005423;ENSSSCG00000034732;ENSSSCG00000005601;ENSSSCG00000037431;ENSSSCG00000038914	SEC61G;ABCA1;DNLZ;HSPA5;TIMM17A;SEC61B
38	GO:0035556	BP	intracellular signal transduction	38/ 469	1228/ 27400	0.0309446	0.000432702	0.0341801	ENSSSCG00000003112;ENSSSCG00000001975;ENSSSCG00000060858;ENSSSCG00000037066;ENSSSCG00000033171;ENSSSCG00000005037;ENSSSCG00000040746;ENSSSCG00000029460;ENSSSCG00000015326;ENSSSCG00000038562;ENSSSCG00000037015;ENSSSCG00000010461;ENSSSCG00000025470;ENSSSCG00000000186;ENSSSCG00000009817;ENSSSCG00000008949;ENSSSCG00000026454;ENSSSCG00000016322;ENSSSCG00000009855;ENSSSCG00000022101;ENSSSCG00000015965;…	BBC3;PRKD1;SELENOK;GADD45A;MAPK11;ERO1A;LRP2;RND2;COL1A2;RND1;SESN3;ANKRD1;TSSK4;RHEBL1;P2RX7;AFP;PMAIP1;ACKR3;KSR2;BRCA1;GPR155;GDF15;TRIB3;NUPR1;SESN2;FOS;TNF;DTX3L;KDR;WWTR1;CCL3L1;CXCL8;DDIT3;DOCK8;RAB39B;CARD9;ASB15;NKX3-1
18	GO:0050801	BP	monoatomic ion homeostasis	18/ 469	427/ 27400	0.0421546	0.000460049	0.0362	ENSSSCG00000040663;ENSSSCG00000003112;ENSSSCG00000017705;ENSSSCG00000008314;ENSSSCG00000017700;ENSSSCG00000001841;ENSSSCG00000061081;ENSSSCG00000033744;ENSSSCG00000033982;ENSSSCG00000016577;ENSSSCG00000005905;ENSSSCG00000039745;ENSSSCG00000003153;ENSSSCG00000060858;ENSSSCG00000007836;ENSSSCG00000054190;ENSSSCG00000008844;ENSSSCG00000003045	HERPUD1;BBC3;CCL5;ATP6V1B1;CCL3L1;RHCG;MT1A;;ZNHIT1;ATP6V1F;SLC39A4;HMOX1;FTL;SELENOK;SCNN1G;ATP1A4;KDR;ATP1A3
22	GO:0043043	BP	peptide biosynthetic process	22/ 469	574/ 27400	0.0383275	0.000463134	0.0363026	ENSSSCG00000038507;ENSSSCG00000036716;ENSSSCG00000039460;ENSSSCG00000027057;ENSSSCG00000013296;ENSSSCG00000039295;ENSSSCG00000017239;ENSSSCG00000030849;ENSSSCG00000003042;ENSSSCG00000027358;ENSSSCG00000061531;ENSSSCG00000054578;ENSSSCG00000053292;ENSSSCG00000038364;ENSSSCG00000060594;ENSSSCG00000013597;ENSSSCG00000033169;ENSSSCG00000002040;ENSSSCG00000017700;ENSSSCG00000004177;ENSSSCG00000021825;…	RPS29;;RPL28;FAU;SLC1A2;MRPL34;RPL38;;;RPS17;;RPS14;UBA52;;;RPS28;RPS15;MRPL52;CCL3L1;RPS12;RPS21;RPL37
8	GO:0002181	BP	cytoplasmic translation	8/ 469	106/ 27400	0.0754717	0.000484278	0.0373265	ENSSSCG00000004177;ENSSSCG00000054578;ENSSSCG00000017239;ENSSSCG00000013597;ENSSSCG00000021825;ENSSSCG00000033169;ENSSSCG00000033326;ENSSSCG00000003042	RPS12;RPS14;RPL38;RPS28;RPS21;RPS15;RPL37;
4	GO:0036314	BP	response to sterol	4/ 469	22/ 27400	0.181818	0.000485354	0.0373265	ENSSSCG00000004576;ENSSSCG00000017700;ENSSSCG00000015965;ENSSSCG00000006238	RORA;CCL3L1;GPR155;CYP7A1
27	GO:0016491	MF	oxidoreductase activity	27/ 469	759/ 27400	0.0355731	0.000497123	0.0380879	ENSSSCG00000018087;ENSSSCG00000011700;ENSSSCG00000005037;ENSSSCG00000011689;ENSSSCG00000002512;ENSSSCG00000024254;ENSSSCG00000004678;ENSSSCG00000034723;ENSSSCG00000001963;ENSSSCG00000014371;ENSSSCG00000063387;ENSSSCG00000021386;ENSSSCG00000040779;ENSSSCG00000029438;ENSSSCG00000012136;ENSSSCG00000035147;ENSSSCG00000002910;ENSSSCG00000011456;ENSSSCG00000039745;ENSSSCG00000037015;ENSSSCG00000039731;…	ND4;CP;ERO1A;PLOD2;DEGS2;ALKBH7;DUOX2;PYCR1;EGLN3;;AKR1C8;PTGR1;CBS;SESN2;PIR;HSD17B1;ALKBH6;CHDH;HMOX1;SESN3;;BLVRB;CYP7A1;PGD;P4HA1;DCXR;PHGDH
6	GO:2001244	BP	positive regulation of intrinsic apoptotic signaling pathway	6/ 469	59/ 27400	0.101695	0.000509622	0.0386101	ENSSSCG00000050998;ENSSSCG00000006590;ENSSSCG00000003112;ENSSSCG00000031924;ENSSSCG00000040162;ENSSSCG00000026454	DDIT3;S100A8;BBC3;NKX3-1;NUPR1;PMAIP1
6	GO:0010827	BP	regulation of glucose transmembrane transport	6/ 469	59/ 27400	0.101695	0.000509622	0.0386101	ENSSSCG00000013296;ENSSSCG00000036742;ENSSSCG00000031478;ENSSSCG00000060860;ENSSSCG00000039862;ENSSSCG00000013551	SLC1A2;KLF15;OSTN;TNF;TRIB3;C3
6	GO:0051881	BP	regulation of mitochondrial membrane potential	6/ 469	59/ 27400	0.101695	0.000509622	0.0386101	ENSSSCG00000034723;ENSSSCG00000027072;ENSSSCG00000009817;ENSSSCG00000013853;ENSSSCG00000008844;ENSSSCG00000061624	PYCR1;ATP5IF1;P2RX7;HSH2D;KDR;MTLN
8	GO:0043270	BP	positive regulation of monoatomic ion transport	8/ 469	107/ 27400	0.0747664	0.000515722	0.0389274	ENSSSCG00000017700;ENSSSCG00000017705;ENSSSCG00000012536;ENSSSCG00000009817;ENSSSCG00000053283;ENSSSCG00000035355;ENSSSCG00000038600;ENSSSCG00000006693	CCL3L1;CCL5;PLP1;P2RX7;SCN3B;F2R;PRSS8;PDZK1
3	GO:0006983	BP	ER overload response	3/ 469	10/ 27400	0.3	0.000546739	0.0411164	ENSSSCG00000005601;ENSSSCG00000050998;ENSSSCG00000004826	HSPA5;DDIT3;SELENOS
13	GO:0097190	BP	apoptotic signaling pathway	13/ 469	258/ 27400	0.0503876	0.000550519	0.0412485	ENSSSCG00000022101;ENSSSCG00000003112;ENSSSCG00000009817;ENSSSCG00000005037;ENSSSCG00000003262;ENSSSCG00000060860;ENSSSCG00000060858;ENSSSCG00000031132;ENSSSCG00000039862;ENSSSCG00000040162;ENSSSCG00000010054;ENSSSCG00000026454;ENSSSCG00000050998	BRCA1;BBC3;P2RX7;ERO1A;TFPT;TNF;SELENOK;SIVA1;TRIB3;NUPR1;ADORA2A;PMAIP1;DDIT3
10	GO:0043523	BP	regulation of neuron apoptotic process	10/ 469	165/ 27400	0.0606061	0.000579257	0.0431131	ENSSSCG00000017700;ENSSSCG00000038055;ENSSSCG00000050998;ENSSSCG00000034723;ENSSSCG00000001963;ENSSSCG00000003112;ENSSSCG00000003423;ENSSSCG00000060860;ENSSSCG00000035355;ENSSSCG00000008844	CCL3L1;CORO1A;DDIT3;PYCR1;EGLN3;BBC3;DRAXIN;TNF;F2R;KDR
4	GO:0022884	MF	macromolecule transmembrane transporter activity	4/ 469	23/ 27400	0.173913	0.000579636	0.0431131	ENSSSCG00000037431;ENSSSCG00000005423;ENSSSCG00000038914;ENSSSCG00000054202	TIMM17A;ABCA1;SEC61B;SEC61G
12	GO:0015934	CC	large ribosomal subunit	12/ 469	228/ 27400	0.0526316	0.00060704	0.0449872	ENSSSCG00000002040;ENSSSCG00000017700;ENSSSCG00000061531;ENSSSCG00000030849;ENSSSCG00000039295;ENSSSCG00000012842;ENSSSCG00000017239;ENSSSCG00000053292;ENSSSCG00000013896;ENSSSCG00000036716;ENSSSCG00000033326;ENSSSCG00000039460	MRPL52;CCL3L1;;;MRPL34;RPLP2;RPL38;UBA52;MPV17L2;;RPL37;RPL28
7	GO:0010631	BP	epithelial cell migration	7/ 469	85/ 27400	0.0823529	0.00064392	0.0473758	ENSSSCG00000038055;ENSSSCG00000006588;ENSSSCG00000039426;ENSSSCG00000053832;ENSSSCG00000008844;ENSSSCG00000032613;ENSSSCG00000032857	CORO1A;;FSTL1;S100A2;KDR;SNAI1;S100A12
94	GO:0032502	BP	developmental process	94/ 469	3924/ 27400	0.0239551	0.000664878	0.0486774	ENSSSCG00000017317;ENSSSCG00000040746;ENSSSCG00000012136;ENSSSCG00000009457;ENSSSCG00000005037;ENSSSCG00000038562;ENSSSCG00000025470;ENSSSCG00000027072;ENSSSCG00000009817;ENSSSCG00000014943;ENSSSCG00000022101;ENSSSCG00000020906;ENSSSCG00000007652;ENSSSCG00000039426;ENSSSCG00000040779;ENSSSCG00000035147;ENSSSCG00000002383;ENSSSCG00000060860;ENSSSCG00000008844;ENSSSCG00000021271;ENSSSCG00000017700;…	WNT3;LRP2;PIR;DACH1;ERO1A;RND1;TSSK4;ATP5IF1;P2RX7;DEUP1;BRCA1;GHSR;PPP1R35;FSTL1;CBS;HSD17B1;FOS;TNF;KDR;CFAP44;CCL3L1;DDIT3;CSMD1;PHGDH;ZNHIT1;SCEL;NKX3-1;SLC44A4;SERPINE1;NAV2;SLC1A2;RPL38;ACKR3;ANKS4B;NUPR1;ADM2;RPS14;HS3ST3B1;TNFSF13B;NAB2;SLC7A11;KRT17;EPHA4;;ATP6V1B1;S100A8;CRYBG3;GJA1;CSPG5;IFT27;MAPK11;WWTR1;ADGRF1;SELENOK;PSPH;DUOX2;GREB1L;ADAMTS9;CXCL14;TGFBI;RORA;;HSPA5;HLF;SNAI1;MYO7…
15	GO:0032102	BP	negative regulation of response to external stimulus	15/ 469	332/ 27400	0.0451807	0.000666389	0.0486774	ENSSSCG00000017317;ENSSSCG00000013181;ENSSSCG00000038848;ENSSSCG00000025698;ENSSSCG00000011874;ENSSSCG00000016230;ENSSSCG00000005512;ENSSSCG00000004576;ENSSSCG00000004826;ENSSSCG00000060860;ENSSSCG00000020906;ENSSSCG00000009469;ENSSSCG00000010054;ENSSSCG00000003042;ENSSSCG00000014091	WNT3;SERPING1;IL22RA1;SERPINE1;PARP14;EPHA4;C5;RORA;SELENOS;TNF;GHSR;ACOD1;ADORA2A;;F2RL1
21	GO:0071495	BP	cellular response to endogenous stimulus	21/ 469	552/ 27400	0.0380435	0.00068372	0.049765	ENSSSCG00000010461;ENSSSCG00000006648;ENSSSCG00000039862;ENSSSCG00000017705;ENSSSCG00000060860;ENSSSCG00000013296;ENSSSCG00000015326;ENSSSCG00000001975;ENSSSCG00000029438;ENSSSCG00000016230;ENSSSCG00000002009;ENSSSCG00000003731;ENSSSCG00000008953;ENSSSCG00000020906;ENSSSCG00000031924;ENSSSCG00000022101;ENSSSCG00000009998;ENSSSCG00000007836;ENSSSCG00000008844;ENSSSCG00000004241;ENSSSCG00000037015	ANKRD1;CTSS;TRIB3;CCL5;TNF;SLC1A2;COL1A2;PRKD1;SESN2;EPHA4;PCK2;GAREM1;CXCL8;GHSR;NKX3-1;BRCA1;CASTOR1;SCNN1G;KDR;GJA1;SESN3
17	GO:0043065	BP	positive regulation of apoptotic process	17/ 469	405/ 27400	0.0419753	0.00068744	0.0498577	ENSSSCG00000020970;ENSSSCG00000017700;ENSSSCG00000017705;ENSSSCG00000050998;ENSSSCG00000006590;ENSSSCG00000003112;ENSSSCG00000037066;ENSSSCG00000009817;ENSSSCG00000010461;ENSSSCG00000039745;ENSSSCG00000003262;ENSSSCG00000060860;ENSSSCG00000052889;ENSSSCG00000040162;ENSSSCG00000010054;ENSSSCG00000026454;ENSSSCG00000031924	IL6;CCL3L1;CCL5;DDIT3;S100A8;BBC3;GADD45A;P2RX7;ANKRD1;HMOX1;TFPT;TNF;CTSK;NUPR1;ADORA2A;PMAIP1;NKX3-1
7	GO:0042274	BP	ribosomal small subunit biogenesis	7/ 469	86/ 27400	0.0813953	0.000690819	0.0499251	ENSSSCG00000023177;ENSSSCG00000027358;ENSSSCG00000054578;ENSSSCG00000013597;ENSSSCG00000033169;ENSSSCG00000003042;ENSSSCG00000004177	RRP9;RPS17;RPS14;RPS28;RPS15;;RPS12
46	GO:0032879	BP	regulation of localization	46/ 469	1614/ 27400	0.0285006	0.000706915	0.0508817	ENSSSCG00000011876;ENSSSCG00000025698;ENSSSCG00000006590;ENSSSCG00000028725;ENSSSCG00000004241;ENSSSCG00000039224;ENSSSCG00000005037;ENSSSCG00000039619;ENSSSCG00000022649;ENSSSCG00000031924;ENSSSCG00000060858;ENSSSCG00000061624;ENSSSCG00000024254;ENSSSCG00000006693;ENSSSCG00000010461;ENSSSCG00000001975;ENSSSCG00000006781;ENSSSCG00000016423;ENSSSCG00000013296;ENSSSCG00000027072;ENSSSCG00000009817;…	DTX3L;SERPINE1;S100A8;TMEM102;GJA1;CSPG5;ERO1A;PIN1;SLC7A11;NKX3-1;SELENOK;MTLN;ALKBH7;PDZK1;ANKRD1;PRKD1;CTTNBP2NL;DPP6;SLC1A2;ATP5IF1;P2RX7;PRSS8;OSTN;TRIB3;IL6;SESN2;SCN3B;F2RL1;KLF15;F2RL2;NKD2;DERL3;TNF;PLP1;WWTR1;C3;CLSTN3;CCL3L1;CORO1A;CCL5;DDIT3;ABCA1;BBC3;SIGLEC1;MX2;F2R
9	GO:0043123	BP	positive regulation of canonical NF-kappaB signal transduction	9/ 469	140/ 27400	0.0642857	0.000709048	0.0508817	ENSSSCG00000014091;ENSSSCG00000060860;ENSSSCG00000001975;ENSSSCG00000003789;ENSSSCG00000031715;ENSSSCG00000039745;ENSSSCG00000025856;ENSSSCG00000035355;ENSSSCG00000032857	F2RL1;TNF;PRKD1;CTH;CARD9;HMOX1;TMEM106A;F2R;S100A12
44	GO:0044271	BP	cellular nitrogen compound biosynthetic process	44/ 469	1523/ 27400	0.0288903	0.000719539	0.0514534	ENSSSCG00000059584;ENSSSCG00000000116;ENSSSCG00000023903;ENSSSCG00000003599;ENSSSCG00000002650;ENSSSCG00000038941;ENSSSCG00000001245;ENSSSCG00000038507;ENSSSCG00000036716;ENSSSCG00000039460;ENSSSCG00000033169;ENSSSCG00000021180;ENSSSCG00000017239;ENSSSCG00000013296;ENSSSCG00000027072;ENSSSCG00000014371;ENSSSCG00000009817;ENSSSCG00000004576;ENSSSCG00000017544;ENSSSCG00000030849;ENSSSCG00000003042;…	;POLR2F;ATP5ME;;;SNAPC5;POLR1H;RPS29;;RPL28;RPS15;POLR2K;RPL38;SLC1A2;ATP5IF1;;P2RX7;RORA;ATP5MC1;;;POLI;SMS;RPS17;;FAU;ELOB;RPS14;CHDH;;UBA52;POLR3H;FOS;;RPS28;POLR2I;MRPL52;CCL3L1;RPS12;ADRM1;RPS21;GNPNAT1;RPL37;MRPL34
5	GO:2000404	BP	regulation of T cell migration	5/ 469	42/ 27400	0.119048	0.000726015	0.0517349	ENSSSCG00000028725;ENSSSCG00000005240;ENSSSCG00000038055;ENSSSCG00000017705;ENSSSCG00000060858	TMEM102;DOCK8;CORO1A;CCL5;SELENOK
3	GO:0031434	MF	mitogen-activated protein kinase kinase binding	3/ 469	11/ 27400	0.272727	0.000742232	0.0527063	ENSSSCG00000039619;ENSSSCG00000009855;ENSSSCG00000039862	PIN1;KSR2;TRIB3
27	GO:2000145	BP	regulation of cell motility	27/ 469	796/ 27400	0.0339196	0.000756733	0.0534359	ENSSSCG00000028725;ENSSSCG00000004241;ENSSSCG00000037066;ENSSSCG00000009457;ENSSSCG00000039619;ENSSSCG00000060858;ENSSSCG00000025698;ENSSSCG00000014310;ENSSSCG00000006286;ENSSSCG00000006530;ENSSSCG00000005601;ENSSSCG00000032613;ENSSSCG00000014091;ENSSSCG00000013593;ENSSSCG00000039745;ENSSSCG00000060860;ENSSSCG00000012536;ENSSSCG00000008844;ENSSSCG00000017700;ENSSSCG00000038055;ENSSSCG00000017705;…	TMEM102;GJA1;GADD45A;DACH1;PIN1;SELENOK;SERPINE1;CXCL14;;EFNA1;HSPA5;SNAI1;F2RL1;CCL25;HMOX1;TNF;PLP1;KDR;CCL3L1;CORO1A;CCL5;DOCK8;PRKD1;EPHA4;F2R;IL23A;C5
12	GO:0042742	BP	defense response to bacterium	12/ 469	234/ 27400	0.0512821	0.000762484	0.0534359	ENSSSCG00000027057;ENSSSCG00000038848;ENSSSCG00000025698;ENSSSCG00000007308;ENSSSCG00000001975;ENSSSCG00000009817;ENSSSCG00000033003;ENSSSCG00000063044;ENSSSCG00000031715;ENSSSCG00000060860;ENSSSCG00000033520;ENSSSCG00000003042	FAU;IL22RA1;SERPINE1;ROMO1;PRKD1;P2RX7;WFDC2;;CARD9;TNF;IL23A;
29	GO:0051247	BP	positive regulation of protein metabolic process	29/ 469	874/ 27400	0.0331808	0.000763169	0.0534359	ENSSSCG00000011874;ENSSSCG00000039619;ENSSSCG00000031715;ENSSSCG00000031924;ENSSSCG00000013896;ENSSSCG00000026454;ENSSSCG00000040663;ENSSSCG00000001963;ENSSSCG00000027072;ENSSSCG00000009817;ENSSSCG00000006530;ENSSSCG00000005601;ENSSSCG00000000411;ENSSSCG00000022101;ENSSSCG00000039862;ENSSSCG00000040162;ENSSSCG00000020970;ENSSSCG00000037358;ENSSSCG00000055161;ENSSSCG00000060860;ENSSSCG00000007554;…	PARP14;PIN1;CARD9;NKX3-1;MPV17L2;PMAIP1;HERPUD1;EGLN3;ATP5IF1;P2RX7;EFNA1;HSPA5;NAB2;BRCA1;TRIB3;NUPR1;IL6;;NKD2;TNF;ZFAND2A;KDR;C3;CCL5;KRT17;PRKD1;EPHA4;F2R;IL23A
10	GO:0042594	BP	response to starvation	10/ 469	171/ 27400	0.0584795	0.000763989	0.0534359	ENSSSCG00000015965;ENSSSCG00000050998;ENSSSCG00000001975;ENSSSCG00000029438;ENSSSCG00000002009;ENSSSCG00000005905;ENSSSCG00000005601;ENSSSCG00000009998;ENSSSCG00000037015;ENSSSCG00000026454	GPR155;DDIT3;PRKD1;SESN2;PCK2;SLC39A4;HSPA5;CASTOR1;SESN3;PMAIP1
11	GO:0051896	BP	regulation of phosphatidylinositol 3-kinase/protein kinase B signal transduction	11/ 469	202/ 27400	0.0544554	0.000766521	0.0534359	ENSSSCG00000014091;ENSSSCG00000017705;ENSSSCG00000050998;ENSSSCG00000001975;ENSSSCG00000014633;ENSSSCG00000031924;ENSSSCG00000060860;ENSSSCG00000035355;ENSSSCG00000034260;ENSSSCG00000008844;ENSSSCG00000037015	F2RL1;CCL5;DDIT3;PRKD1;CAVIN3;NKX3-1;TNF;F2R;GDF15;KDR;SESN3
21	GO:0006412	BP	translation	21/ 469	558/ 27400	0.0376344	0.00076824	0.0534359	ENSSSCG00000002040;ENSSSCG00000017700;ENSSSCG00000004177;ENSSSCG00000061531;ENSSSCG00000027057;ENSSSCG00000039460;ENSSSCG00000039295;ENSSSCG00000054578;ENSSSCG00000017239;ENSSSCG00000053292;ENSSSCG00000038507;ENSSSCG00000038364;ENSSSCG00000060594;ENSSSCG00000013597;ENSSSCG00000021825;ENSSSCG00000036716;ENSSSCG00000033169;ENSSSCG00000033326;ENSSSCG00000030849;ENSSSCG00000003042;ENSSSCG00000027358	MRPL52;CCL3L1;RPS12;;FAU;RPL28;MRPL34;RPS14;RPL38;UBA52;RPS29;;;RPS28;RPS21;;RPS15;RPL37;;;RPS17
26	GO:0030334	BP	regulation of cell migration	26/ 469	748/ 27400	0.0347594	0.000787105	0.0545619	ENSSSCG00000028725;ENSSSCG00000004241;ENSSSCG00000037066;ENSSSCG00000009457;ENSSSCG00000060858;ENSSSCG00000025698;ENSSSCG00000014310;ENSSSCG00000006286;ENSSSCG00000006530;ENSSSCG00000005601;ENSSSCG00000032613;ENSSSCG00000014091;ENSSSCG00000013593;ENSSSCG00000039745;ENSSSCG00000060860;ENSSSCG00000012536;ENSSSCG00000008844;ENSSSCG00000017700;ENSSSCG00000038055;ENSSSCG00000017705;ENSSSCG00000005240;…	TMEM102;GJA1;GADD45A;DACH1;SELENOK;SERPINE1;CXCL14;;EFNA1;HSPA5;SNAI1;F2RL1;CCL25;HMOX1;TNF;PLP1;KDR;CCL3L1;CORO1A;CCL5;DOCK8;PRKD1;EPHA4;F2R;IL23A;C5
4	GO:0002673	BP	regulation of acute inflammatory response	4/ 469	25/ 27400	0.16	0.000805959	0.0554914	ENSSSCG00000020970;ENSSSCG00000004826;ENSSSCG00000013551;ENSSSCG00000060860	IL6;SELENOS;C3;TNF
4	GO:0140318	MF	protein transporter activity	4/ 469	25/ 27400	0.16	0.000805959	0.0554914	ENSSSCG00000037431;ENSSSCG00000005423;ENSSSCG00000038914;ENSSSCG00000054202	TIMM17A;ABCA1;SEC61B;SEC61G
5	GO:0007159	BP	leukocyte cell-cell adhesion	5/ 469	43/ 27400	0.116279	0.000810119	0.05559	ENSSSCG00000017705;ENSSSCG00000060860;ENSSSCG00000006286;ENSSSCG00000006588;ENSSSCG00000006590	CCL5;TNF;;;S100A8
7	GO:0042102	BP	positive regulation of T cell proliferation	7/ 469	89/ 27400	0.0786517	0.000847931	0.0579894	ENSSSCG00000020970;ENSSSCG00000038055;ENSSSCG00000017705;ENSSSCG00000060858;ENSSSCG00000032728;ENSSSCG00000033520;ENSSSCG00000009542	IL6;CORO1A;CCL5;SELENOK;EFNB1;IL23A;TNFSF13B
23	GO:0051050	BP	positive regulation of transport	23/ 469	634/ 27400	0.0362776	0.000854893	0.05827	ENSSSCG00000006590;ENSSSCG00000053283;ENSSSCG00000031924;ENSSSCG00000006693;ENSSSCG00000010461;ENSSSCG00000025698;ENSSSCG00000013296;ENSSSCG00000027072;ENSSSCG00000009817;ENSSSCG00000038600;ENSSSCG00000020970;ENSSSCG00000014091;ENSSSCG00000036742;ENSSSCG00000037582;ENSSSCG00000060860;ENSSSCG00000012536;ENSSSCG00000013551;ENSSSCG00000017700;ENSSSCG00000017705;ENSSSCG00000005423;ENSSSCG00000003112;…	S100A8;SCN3B;NKX3-1;PDZK1;ANKRD1;SERPINE1;SLC1A2;ATP5IF1;P2RX7;PRSS8;IL6;F2RL1;KLF15;F2RL2;TNF;PLP1;C3;CCL3L1;CCL5;ABCA1;BBC3;PRKD1;F2R
2	GO:0070814	BP	hydrogen sulfide biosynthetic process	2/ 469	3/ 27400	0.666667	0.000867144	0.0583248	ENSSSCG00000040779;ENSSSCG00000003789	CBS;CTH
2	GO:1900133	BP	regulation of renin secretion into blood stream	2/ 469	3/ 27400	0.666667	0.000867144	0.0583248	ENSSSCG00000014091;ENSSSCG00000035355	F2RL1;F2R
2	GO:2000110	BP	negative regulation of macrophage apoptotic process	2/ 469	3/ 27400	0.666667	0.000867144	0.0583248	ENSSSCG00000017705;ENSSSCG00000004826	CCL5;SELENOS
2	GO:0019344	BP	cysteine biosynthetic process	2/ 469	3/ 27400	0.666667	0.000867144	0.0583248	ENSSSCG00000040779;ENSSSCG00000003789	CBS;CTH
5	GO:2000107	BP	negative regulation of leukocyte apoptotic process	5/ 469	44/ 27400	0.113636	0.000901277	0.0596364	ENSSSCG00000006530;ENSSSCG00000005240;ENSSSCG00000017705;ENSSSCG00000013853;ENSSSCG00000004826	EFNA1;DOCK8;CCL5;HSH2D;SELENOS
5	GO:0072337	BP	modified amino acid transport	5/ 469	44/ 27400	0.113636	0.000901277	0.0596364	ENSSSCG00000054437;ENSSSCG00000040746;ENSSSCG00000006693;ENSSSCG00000006987;ENSSSCG00000022649	;LRP2;PDZK1;SLC7A2;SLC7A11
5	GO:0048661	BP	positive regulation of smooth muscle cell proliferation	5/ 469	44/ 27400	0.113636	0.000901277	0.0596364	ENSSSCG00000020970;ENSSSCG00000004241;ENSSSCG00000039745;ENSSSCG00000017705;ENSSSCG00000060860	IL6;GJA1;HMOX1;CCL5;TNF
5	GO:0045599	BP	negative regulation of fat cell differentiation	5/ 469	44/ 27400	0.113636	0.000901277	0.0596364	ENSSSCG00000004576;ENSSSCG00000039862;ENSSSCG00000010071;ENSSSCG00000050998;ENSSSCG00000011704	RORA;TRIB3;MMP11;DDIT3;WWTR1
5	GO:0055029	CC	nuclear DNA-directed RNA polymerase complex	5/ 469	44/ 27400	0.113636	0.000901277	0.0596364	ENSSSCG00000039196;ENSSSCG00000000116;ENSSSCG00000000063;ENSSSCG00000001245;ENSSSCG00000021180	POLR2I;POLR2F;POLR3H;POLR1H;POLR2K
9	GO:0097193	BP	intrinsic apoptotic signaling pathway	9/ 469	145/ 27400	0.062069	0.000910837	0.060074	ENSSSCG00000050998;ENSSSCG00000003112;ENSSSCG00000005037;ENSSSCG00000022101;ENSSSCG00000060860;ENSSSCG00000060858;ENSSSCG00000039862;ENSSSCG00000040162;ENSSSCG00000026454	DDIT3;BBC3;ERO1A;BRCA1;TNF;SELENOK;TRIB3;NUPR1;PMAIP1
6	GO:0070098	BP	chemokine-mediated signaling pathway	6/ 469	66/ 27400	0.0909091	0.00092947	0.0609884	ENSSSCG00000017700;ENSSSCG00000008953;ENSSSCG00000017705;ENSSSCG00000032343;ENSSSCG00000016322;ENSSSCG00000013593	CCL3L1;CXCL8;CCL5;CCL4;ACKR3;CCL25
8	GO:0071222	BP	cellular response to lipopolysaccharide	8/ 469	117/ 27400	0.0683761	0.000930686	0.0609884	ENSSSCG00000020970;ENSSSCG00000010461;ENSSSCG00000008953;ENSSSCG00000025698;ENSSSCG00000005423;ENSSSCG00000004826;ENSSSCG00000060860;ENSSSCG00000009469	IL6;ANKRD1;CXCL8;SERPINE1;ABCA1;SELENOS;TNF;ACOD1
4	GO:0021952	BP	central nervous system projection neuron axonogenesis	4/ 469	26/ 27400	0.153846	0.000939716	0.0613436	ENSSSCG00000016230;ENSSSCG00000003423;ENSSSCG00000026516;ENSSSCG00000040186	EPHA4;DRAXIN;EPHB3;C12orf57
57	GO:0048869	BP	cellular developmental process	57/ 469	2149/ 27400	0.026524	0.000942128	0.0613436	ENSSSCG00000017317;ENSSSCG00000006590;ENSSSCG00000033982;ENSSSCG00000009474;ENSSSCG00000063044;ENSSSCG00000012136;ENSSSCG00000033171;ENSSSCG00000005037;ENSSSCG00000003423;ENSSSCG00000060858;ENSSSCG00000038562;ENSSSCG00000008844;ENSSSCG00000031924;ENSSSCG00000010461;ENSSSCG00000006530;ENSSSCG00000025470;ENSSSCG00000021307;ENSSSCG00000032613;ENSSSCG00000013351;ENSSSCG00000009542;ENSSSCG00000011496;…	WNT3;S100A8;ZNHIT1;SCEL;;PIR;MAPK11;ERO1A;DRAXIN;SELENOK;RND1;KDR;NKX3-1;ANKRD1;EFNA1;TSSK4;USP44;SNAI1;NAV2;TNFSF13B;ADAMTS9;ATP5IF1;SLC44A4;PCK2;RORA;DEUP1;ACKR3;ANKS4B;TMOD1;NUPR1;HLF;;TNC;FSTL1;IL6;IFT27;F2RL1;RPS14;;KLF15;ETV6;FOS;TNF;PLP1;PTCH2;CPNE6;WWTR1;C3;CCL3L1;NAB2;KRT17;CCDC134;ADGRF1;;EFNB1;RPS15;PHGDH
12	GO:0006935	BP	chemotaxis	12/ 469	240/ 27400	0.05	0.000949896	0.0616525	ENSSSCG00000016254;ENSSSCG00000017700;ENSSSCG00000038055;ENSSSCG00000017705;ENSSSCG00000006590;ENSSSCG00000032343;ENSSSCG00000014310;ENSSSCG00000006588;ENSSSCG00000016322;ENSSSCG00000013593;ENSSSCG00000003042;ENSSSCG00000008953	;CCL3L1;CORO1A;CCL5;S100A8;CCL4;CXCL14;;ACKR3;CCL25;;CXCL8
3	GO:0006919	BP	activation of cysteine-type endopeptidase activity involved in apoptotic process	3/ 469	12/ 27400	0.25	0.000977104	0.0623372	ENSSSCG00000001963;ENSSSCG00000026454;ENSSSCG00000035355	EGLN3;PMAIP1;F2R
3	GO:0002675	BP	positive regulation of acute inflammatory response	3/ 469	12/ 27400	0.25	0.000977104	0.0623372	ENSSSCG00000020970;ENSSSCG00000013551;ENSSSCG00000060860	IL6;C3;TNF
3	GO:0070234	BP	positive regulation of T cell apoptotic process	3/ 469	12/ 27400	0.25	0.000977104	0.0623372	ENSSSCG00000003112;ENSSSCG00000017705;ENSSSCG00000009817	BBC3;CCL5;P2RX7
8	GO:0032680	BP	regulation of tumor necrosis factor production	8/ 469	118/ 27400	0.0677966	0.000983741	0.0623372	ENSSSCG00000020970;ENSSSCG00000017700;ENSSSCG00000060858;ENSSSCG00000031715;ENSSSCG00000026583;ENSSSCG00000025856;ENSSSCG00000020906;ENSSSCG00000033520	IL6;CCL3L1;SELENOK;CARD9;TLR1;TMEM106A;GHSR;IL23A
12	GO:0042110	BP	T cell activation	12/ 469	241/ 27400	0.0497925	0.000984577	0.0623372	ENSSSCG00000014091;ENSSSCG00000038055;ENSSSCG00000024568;ENSSSCG00000005240;ENSSSCG00000009817;ENSSSCG00000004576;ENSSSCG00000021307;ENSSSCG00000013853;ENSSSCG00000060858;ENSSSCG00000009542;ENSSSCG00000033520;ENSSSCG00000032728	F2RL1;CORO1A;;DOCK8;P2RX7;RORA;USP44;HSH2D;SELENOK;TNFSF13B;IL23A;EFNB1
25	GO:0009719	BP	response to endogenous stimulus	25/ 469	710/ 27400	0.0352113	0.000984916	0.0623372	ENSSSCG00000040746;ENSSSCG00000004241;ENSSSCG00000031924;ENSSSCG00000015326;ENSSSCG00000037015;ENSSSCG00000010461;ENSSSCG00000006648;ENSSSCG00000013296;ENSSSCG00000002009;ENSSSCG00000022101;ENSSSCG00000020906;ENSSSCG00000003731;ENSSSCG00000039862;ENSSSCG00000020970;ENSSSCG00000029438;ENSSSCG00000009998;ENSSSCG00000036742;ENSSSCG00000007836;ENSSSCG00000060860;ENSSSCG00000008844;ENSSSCG00000008953;…	LRP2;GJA1;NKX3-1;COL1A2;SESN3;ANKRD1;CTSS;SLC1A2;PCK2;BRCA1;GHSR;GAREM1;TRIB3;IL6;SESN2;CASTOR1;KLF15;SCNN1G;TNF;KDR;CXCL8;CCL5;DDIT3;PRKD1;EPHA4
14	GO:0098798	CC	mitochondrial protein-containing complex	14/ 469	309/ 27400	0.0453074	0.000969533	0.0623372	ENSSSCG00000002040;ENSSSCG00000000045;ENSSSCG00000018087;ENSSSCG00000041220;ENSSSCG00000061531;ENSSSCG00000013046;ENSSSCG00000039295;ENSSSCG00000013896;ENSSSCG00000014371;ENSSSCG00000003261;ENSSSCG00000023903;ENSSSCG00000037431;ENSSSCG00000024550;ENSSSCG00000017544	MRPL52;NDUFA6;ND4;NDUFA7;;COX8A;MRPL34;MPV17L2;;;ATP5ME;TIMM17A;UQCR10;ATP5MC1
41	GO:0030054	CC	cell junction	41/ 469	1409/ 27400	0.0290987	0.000974855	0.0623372	ENSSSCG00000011600;ENSSSCG00000034387;ENSSSCG00000004241;ENSSSCG00000039224;ENSSSCG00000013597;ENSSSCG00000005177;ENSSSCG00000006987;ENSSSCG00000039619;ENSSSCG00000017239;ENSSSCG00000012030;ENSSSCG00000009542;ENSSSCG00000004678;ENSSSCG00000013296;ENSSSCG00000009817;ENSSSCG00000010133;ENSSSCG00000000975;ENSSSCG00000007032;ENSSSCG00000010054;ENSSSCG00000044340;ENSSSCG00000038562;ENSSSCG00000054578;…	SLC6A6;ARL2;GJA1;CSPG5;RPS28;SH3GL2;SLC7A2;PIN1;RPL38;CLDN8;TNFSF13B;DUOX2;SLC1A2;P2RX7;ARVCF;PANX2;PLAT;ADORA2A;EEA1;RND1;RPS14;RPS17;ALKBH6;CPT1C;ADGRL3;TSPAN1;;UBA52;PLP1;KDR;CLSTN3;CORO1A;GABRP;PRKD1;EPHA4;;F2R;RPS21;RPL28;RPL37;RPS15
11	GO:0046394	BP	carboxylic acid biosynthetic process	11/ 469	209/ 27400	0.0526316	0.00101239	0.063878	ENSSSCG00000040779;ENSSSCG00000034723;ENSSSCG00000005287;ENSSSCG00000006238;ENSSSCG00000063387;ENSSSCG00000003789;ENSSSCG00000011689;ENSSSCG00000022101;ENSSSCG00000012536;ENSSSCG00000007748;ENSSSCG00000006717	CBS;PYCR1;PSAT1;CYP7A1;AKR1C8;CTH;PLOD2;BRCA1;PLP1;PSPH;PHGDH
104	GO:0048519	BP	negative regulation of biological process	104/ 469	4478/ 27400	0.0232247	0.00101557	0.0638803	ENSSSCG00000017317;ENSSSCG00000040746;ENSSSCG00000009457;ENSSSCG00000005037;ENSSSCG00000038562;ENSSSCG00000040663;ENSSSCG00000038848;ENSSSCG00000034387;ENSSSCG00000027072;ENSSSCG00000009817;ENSSSCG00000004826;ENSSSCG00000007032;ENSSSCG00000022101;ENSSSCG00000020906;ENSSSCG00000034260;ENSSSCG00000039862;ENSSSCG00000010054;ENSSSCG00000059980;ENSSSCG00000054394;ENSSSCG00000033171;ENSSSCG00000013593;…	WNT3;LRP2;DACH1;ERO1A;RND1;HERPUD1;IL22RA1;ARL2;ATP5IF1;P2RX7;SELENOS;PLAT;BRCA1;GHSR;GDF15;TRIB3;ADORA2A;;HYPK;MAPK11;CCL25;TNF;CCL5;KDR;CCL3L1;CORO1A;;DDIT3;SIGLEC1;HSH2D;F2R;IL23A;NKX3-1;LSM7;SERPINE1;PYCR1;ACKR3;OSTN;PPP1R35;NUPR1;GPR155;ELOB;RPS14;NKD2;DERL3;ACOD1;SERPING1;NAB2;SLC7A11;EPHA4;CAVIN3;C5;PARP14;SH3GL2;DTX3L;CTSK;GJA1;GADD45A;ZBTB32;WWTR1;TCIM;SESN3;FMC1;CXCL14;RORA;HSPA5;CASTOR…
12	GO:0042330	BP	taxis	12/ 469	242/ 27400	0.0495868	0.0010203	0.063981	ENSSSCG00000016254;ENSSSCG00000017700;ENSSSCG00000038055;ENSSSCG00000017705;ENSSSCG00000006590;ENSSSCG00000032343;ENSSSCG00000014310;ENSSSCG00000006588;ENSSSCG00000016322;ENSSSCG00000013593;ENSSSCG00000003042;ENSSSCG00000008953	;CCL3L1;CORO1A;CCL5;S100A8;CCL4;CXCL14;;ACKR3;CCL25;;CXCL8
10	GO:0045862	BP	positive regulation of proteolysis	10/ 469	178/ 27400	0.0561798	0.00103818	0.0643728	ENSSSCG00000040663;ENSSSCG00000001963;ENSSSCG00000027072;ENSSSCG00000055161;ENSSSCG00000060860;ENSSSCG00000035355;ENSSSCG00000007554;ENSSSCG00000039862;ENSSSCG00000040162;ENSSSCG00000026454	HERPUD1;EGLN3;ATP5IF1;NKD2;TNF;F2R;ZFAND2A;TRIB3;NUPR1;PMAIP1
8	GO:0045766	BP	positive regulation of angiogenesis	8/ 469	119/ 27400	0.0672269	0.00103919	0.0643728	ENSSSCG00000008953;ENSSSCG00000025698;ENSSSCG00000059591;ENSSSCG00000001975;ENSSSCG00000039745;ENSSSCG00000022101;ENSSSCG00000008844;ENSSSCG00000013551	CXCL8;SERPINE1;ADM2;PRKD1;HMOX1;BRCA1;KDR;C3
8	GO:0098739	BP	import across plasma membrane	8/ 469	119/ 27400	0.0672269	0.00103919	0.0643728	ENSSSCG00000011600;ENSSSCG00000040746;ENSSSCG00000022649;ENSSSCG00000013296;ENSSSCG00000006987;ENSSSCG00000007836;ENSSSCG00000054190;ENSSSCG00000003045	SLC6A6;LRP2;SLC7A11;SLC1A2;SLC7A2;SCNN1G;ATP1A4;ATP1A3
10	GO:0098800	CC	inner mitochondrial membrane protein complex	10/ 469	178/ 27400	0.0561798	0.00103818	0.0643728	ENSSSCG00000018087;ENSSSCG00000041220;ENSSSCG00000024550;ENSSSCG00000013046;ENSSSCG00000000045;ENSSSCG00000014371;ENSSSCG00000003261;ENSSSCG00000023903;ENSSSCG00000037431;ENSSSCG00000017544	ND4;NDUFA7;UQCR10;COX8A;NDUFA6;;;ATP5ME;TIMM17A;ATP5MC1
4	GO:1904994	BP	regulation of leukocyte adhesion to vascular endothelial cell	4/ 469	27/ 27400	0.148148	0.00108835	0.066809	ENSSSCG00000020970;ENSSSCG00000013593;ENSSSCG00000006286;ENSSSCG00000060860	IL6;CCL25;;TNF
4	GO:0051085	BP	chaperone cofactor-dependent protein refolding	4/ 469	27/ 27400	0.148148	0.00108835	0.066809	ENSSSCG00000005601;ENSSSCG00000005297;ENSSSCG00000054186;ENSSSCG00000005037	HSPA5;DNAJB5;SDF2L1;ERO1A
4	GO:0055106	MF	ubiquitin-protein transferase regulator activity	4/ 469	27/ 27400	0.148148	0.00108835	0.066809	ENSSSCG00000039619;ENSSSCG00000039862;ENSSSCG00000033326;ENSSSCG00000033169	PIN1;TRIB3;RPL37;RPS15
39	GO:1901575	BP	organic substance catabolic process	39/ 469	1335/ 27400	0.0292135	0.00110601	0.067689	ENSSSCG00000011876;ENSSSCG00000034220;ENSSSCG00000027169;ENSSSCG00000002719;ENSSSCG00000011704;ENSSSCG00000006238;ENSSSCG00000000668;ENSSSCG00000061624;ENSSSCG00000026454;ENSSSCG00000013463;ENSSSCG00000040663;ENSSSCG00000021307;ENSSSCG00000012551;ENSSSCG00000002009;ENSSSCG00000024872;ENSSSCG00000039745;ENSSSCG00000009817;ENSSSCG00000004826;ENSSSCG00000010444;ENSSSCG00000005601;ENSSSCG00000038914;…	DTX3L;;ENOSF1;EXOSC6;WWTR1;CYP7A1;APOBEC1;MTLN;PMAIP1;LSM7;HERPUD1;USP44;RNF128;PCK2;CPT1C;HMOX1;P2RX7;SELENOS;LIPM;HSPA5;SEC61B;CBS;SESN2;DUOX2;PSMB3;ELOB;GBA3;SLC17A9;;;EXOSC4;ZFAND2A;DDIT3;DCXR;HKDC1;BLVRB;PGD;DERL3;RNASEH2C
11	GO:0016053	BP	organic acid biosynthetic process	11/ 469	212/ 27400	0.0518868	0.00113606	0.0690537	ENSSSCG00000040779;ENSSSCG00000034723;ENSSSCG00000005287;ENSSSCG00000006238;ENSSSCG00000063387;ENSSSCG00000003789;ENSSSCG00000011689;ENSSSCG00000022101;ENSSSCG00000012536;ENSSSCG00000007748;ENSSSCG00000006717	CBS;PYCR1;PSAT1;CYP7A1;AKR1C8;CTH;PLOD2;BRCA1;PLP1;PSPH;PHGDH
[truncated: 1,181 more rows]

## Sheet: Erastin vs NC 24h KEGG
Number	Pathway ID	Description	Database	Ratio_in_study	Ratio_in_pop	Rich factor	Pvalue	Padjust	First Category	Second Category	Gene_ids	Gene_names
[truncated: 274 more rows]

[truncated: 16 more sheets: Erastin vs NC 24h TPM, Erastin vs NC 48 h GO enrichme, Erastin vs NC 48h KEGG, Erastin vs NC 48h TPM, Erastin vs SP600125 24h GO , Erastin vs SP600125 24h KEGG, Erastin vs SP600125 24h TPM , Erastin vs SP600125 48h GO, Erastin vs SP600125 48h KEGG, Erastin vs SP600125 48h TPM, Subcluster_1 GO, Subcluster_1 KEGG, Subcluster_1 TPM, Subcluster_2 GO, Subcluster_2 KEGG, Subcluster_2 TPM]
