# Supplementary material for: Transcriptome and Proteome Analyses Revealed Differences in JEV-Infected PK-15 Cells in Response to Ferroptosis Agonists and Antagonists
Source: Animals (Basel). 2024 Dec 5;14(23):3516. doi: 10.3390/ani14233516 (PMC11640317; doi:10.3390/ani14233516)
Supplement: Supplementary file 1 [file animals-14-03516-s001.zip › Table S6 Multi-group difference detection of the proteome.xlsx]

## Sheet: Multi-group difference
Accession	Description	Symbol	Entrez ID	P_value	FDR	NC 24_mean	NC 24_SD	NC 48_mean	NC 48__SD	Erastin_24_mean	Erastin_24_24_SD	Erastin_48_mean	Erastin_48_SD	SP600125_24_mean	SP600125_24_SD	SP600125_48_mean	SP600125_48_SD
A0A287AB58	A0A287AB58_PIG ISG15 ubiquitin like modifier OS=Sus scrofa OX=9823 GN=ISG15 PE=1 SV=1	ISG15	100145895	0.00392271	0.00684174	235171	12002.2	457260	90020.1	267651	2932.75	426261	242302	628407	57240.2	576955	8938.21
A0A287BIL8	A0A287BIL8_PIG 78 kDa glucose-regulated protein OS=Sus scrofa OX=9823 GN=HSPA5 PE=1 SV=2	HSPA5	-	5.24e-11	4.51e-09	149797	3460.83	354337	19403	184133	2359.31	162177	4900.65	277348	15135.2	311037	6813.68
A0A4X1W3B6	A0A4X1W3B6_PIG Annexin OS=Sus scrofa OX=9823 GN=ANXA1 PE=3 SV=1	ANXA1	-	0.00033417	0.000862307	184679	8790.58	235561	16457	200050	3669.66	190574	10501.7	203782	7110.76	191519	3114.83
A0A287BQU9	A0A287BQU9_PIG Uncharacterized protein OS=Sus scrofa OX=9823 PE=3 SV=3	-	-	7.35e-07	6.33e-06	149433	587.849	133915	4378.81	157305	3045.29	189388	12007.2	155020	5507.55	132012	3096.12
A0A287A0H1	A0A287A0H1_PIG Uridine phosphorylase OS=Sus scrofa OX=9823 GN=UPP1 PE=1 SV=1	UPP1	-	1.51e-05	7.07e-05	123205	12675.7	142784	9838.28	114471	7203.2	184682	10931.8	194199	19694.1	147831	8637.6
A0A4X1TDP1	A0A4X1TDP1_PIG Prothymosin alpha OS=Sus scrofa OX=9823 GN=PTMA PE=3 SV=1	PTMA	100294684	0.0154015	0.0218154	105819	9328.38	99838.2	6298.13	96970.9	14205	111423	6747.72	127363	259.475	114731	10867.1
A0A4X1TPX3	A0A4X1TPX3_PIG Serpin B5 OS=Sus scrofa OX=9823 GN=SERPINB5 PE=3 SV=1	SERPINB5	-	0.0070338	0.0111505	90481.7	1192.16	106628	10788.4	96942	2671.73	95635.1	7027.87	96614.7	1823.56	84306.9	1201.25
A0A8D0S6Q7	A0A8D0S6Q7_PIG Endoplasmin OS=Sus scrofa OX=9823 PE=3 SV=1	-	-	2.93e-09	9.05e-08	66551	2087.19	133923	4162.13	77206.4	2203.58	69711.5	6150.6	103695	8654.31	117803	2360.87
A0A8D0N8G4	A0A8D0N8G4_PIG Prosaposin OS=Sus scrofa OX=9823 PE=4 SV=1	-	-	0.000154487	0.000462896	104757	7605.84	89938.4	9215.76	87911.2	3274.19	114474	10153.9	78980	4964.7	78360.7	1502.9
P27485	RET4_PIG Retinol-binding protein 4 OS=Sus scrofa OX=9823 GN=RBP4 PE=1 SV=2	RBP4	397124	5.79e-06	3.36e-05	103117	10038.1	73511.6	15093.2	88871.6	7473.05	128235	9546.59	53912.3	11187.7	55094.7	1305.7
Q5G6V9	COF2_PIG Cofilin-2 OS=Sus scrofa OX=9823 GN=CFL2 PE=2 SV=4	CFL2	497233	6.28e-08	9.06e-07	67770.5	2362.37	87672.5	1499.92	80817.4	2626.26	67929	729.785	70122.9	2133.35	72278	955.281
A0A287B8B6	A0A287B8B6_PIG Capping actin protein, gelsolin like OS=Sus scrofa OX=9823 GN=CAPG PE=1 SV=1	CAPG	-	6.49e-05	0.000228846	63856.5	620.268	83533.3	6429.84	67791.5	570.009	68752	3111.14	77350.8	2059.7	68534.4	2247.9
Q7M2W6	CRYAB_PIG Alpha-crystallin B chain OS=Sus scrofa OX=9823 GN=CRYAB PE=2 SV=1	CRYAB	100519789	0.00394103	0.00686638	75788.6	3374.89	68476.4	839.136	62698.9	1258.36	69249.2	7178.12	67040.4	4299.29	77475.9	1581.02
A0A4X1SUL4	A0A4X1SUL4_PIG Sodium/potassium-transporting ATPase subunit alpha OS=Sus scrofa OX=9823 GN=ATP1A1 PE=3 SV=1	ATP1A1	-	0.000698269	0.00160445	65669.7	4142.58	62965.6	5828.33	71521.9	2838.14	64215.8	2579.4	56729	3922.39	52400.4	2142.4
A0A480NFB8	A0A480NFB8_PIG Protein disulfide-isomerase OS=Sus scrofa OX=9823 PE=3 SV=1	-	-	2.54e-08	4.57e-07	41059.1	1101.48	76091.4	3123.86	51237.3	694.482	41569.3	5088.25	56136.2	3548.57	64852.6	796.005
A0A286ZLB1	A0A286ZLB1_PIG TNF receptor associated protein 1 OS=Sus scrofa OX=9823 GN=TRAP1 PE=1 SV=2	TRAP1	-	1.31e-05	6.4e-05	58314.5	2956.39	57768.9	2266.48	59935.7	1742.6	55327.7	1365.07	47611.7	173.739	49488.5	1595.56
A0A4X1W7L2	A0A4X1W7L2_PIG 6-phosphogluconate dehydrogenase, decarboxylating OS=Sus scrofa OX=9823 GN=PGD PE=3 SV=1	PGD	-	2.21e-12	4.4e-10	46081.6	865.865	68274.9	1453.42	70286.3	1768.61	50258	802.301	49341.2	850.15	43665.8	246.09
A0A286ZZF0	A0A286ZZF0_PIG Hypoxia up-regulated protein 1 OS=Sus scrofa OX=9823 GN=HYOU1 PE=1 SV=1	HYOU1	-	7.25e-09	1.8e-07	42953.5	1763.31	70676.2	1125.06	50048.9	440.53	46379.1	2686.31	55680.9	3064.8	61472.2	1415.28
A0A480IYL3	A0A480IYL3_PIG Asparagine synthetase [glutamine-hydrolyzing] (Fragment) OS=Sus scrofa OX=9823 PE=4 SV=1	-	-	5.18e-11	4.51e-09	38868.4	278.777	72816.4	3194.48	68103.7	896.175	48121.5	1638.19	51832.8	908.901	45615.8	1467.84
A0A480XAV8	A0A480XAV8_PIG Protein disulfide-isomerase A6 OS=Sus scrofa OX=9823 PE=3 SV=1	-	-	2.13e-06	1.53e-05	49936.4	1488.49	63575.1	2570.12	52907.3	530.842	48908.9	695.959	52786.8	2393.97	56899	1409.61
A0A5G2R318	A0A5G2R318_PIG Histone H2A OS=Sus scrofa OX=9823 GN=H2AZ2 PE=1 SV=1	H2AZ2	-	0.00496105	0.00833293	41596.1	4189.61	58231.6	1572.28	54758	7234.11	52410.4	889.52	54828.7	3520.41	49616.2	3763.61
A0A480SG31	A0A480SG31_PIG tRNA (uracil(54)-C(5))-methyltransferase OS=Sus scrofa OX=9823 PE=3 SV=1	-	-	6.47e-06	3.7e-05	23585.7	3421.57	89180.9	14157.3	61847.4	12673.9	19916.1	7757.7	39386.2	6818.79	51155.4	3497.24
A0A287A4F2	A0A287A4F2_PIG Splicing factor proline and glutamine rich OS=Sus scrofa OX=9823 GN=SFPQ PE=4 SV=1	SFPQ	-	2.88e-06	1.92e-05	52204.8	1674.22	38807	966.708	50480.6	1038.75	51344.2	831.292	44408.2	2133.51	47132.4	2542.02
A0A480ZI48	A0A480ZI48_PIG Integrin alpha-3 preproprotein OS=Sus scrofa OX=9823 PE=3 SV=1	-	-	1.96e-05	8.82e-05	45947.5	2856.62	39331.1	2484.73	55815.4	1216.61	49307.7	3878.65	41987.9	1586.25	41780	258.009
A0A287BQR7	A0A287BQR7_PIG Dihydropyrimidinase-related protein 2 OS=Sus scrofa OX=9823 GN=DPYSL2 PE=1 SV=3	DPYSL2	-	1.31e-05	6.4e-05	46778.7	3303.19	40525.2	2415.36	37754.3	1277.72	43403.8	1896.24	49542.1	1091.75	52271.8	1488.02
A0A4X1T3V0	A0A4X1T3V0_PIG Annexin OS=Sus scrofa OX=9823 GN=ANXA7 PE=3 SV=1	ANXA7	100156638	0.00108374	0.00231161	41782.4	805.22	49832.7	3807.42	45905.1	1441.8	41987.8	1326.4	43267.4	1001.96	41441.5	1465.1
A0A4X1W0F8	A0A4X1W0F8_PIG Phosphoserine aminotransferase OS=Sus scrofa OX=9823 GN=PSAT1 PE=3 SV=1	PSAT1	-	6.84e-12	9.33e-10	34282.4	688.437	56157.2	1340.24	62178.5	1585.63	36903.4	298.174	37386.6	1695.77	34690.4	1516.55
Q08GQ0	Q08GQ0_PIG Polyprotein OS=Sus scrofa OX=9823 PE=3 SV=1	-	110256649	7.19e-07	6.22e-06	51582.7	757.214	36767.9	3737.33	42614.2	1162.96	52162.6	3802.35	32625.7	1137.89	37208.7	1019.1
B3VQ65	B3VQ65_PIG Putative gag-pol polyprotein OS=Sus scrofa OX=9823 PE=3 SV=1	-	110259514	3.07e-05	0.000125053	49807.8	1728.23	38030.8	4820.62	40371.3	538.097	50386.8	3975.28	31598.6	2653.22	36674.8	2482.91
A0A480HK41	A0A480HK41_PIG D-3-phosphoglycerate dehydrogenase OS=Sus scrofa OX=9823 PE=3 SV=1	-	-	6.26e-10	3.01e-08	29550.3	920.695	53266.2	2952.22	51387.1	571.899	33546.6	526.09	39136.1	1574.33	35661.9	992.718
Q4PLW0	PLIN2_PIG Perilipin-2 OS=Sus scrofa OX=9823 GN=PLIN2 PE=2 SV=1	PLIN2	397402	0.00740193	0.011655	38952.4	1318	39804	3104.33	40058.4	2822.2	41404.4	560.66	42668.2	267.963	35426.3	631.679
A0A4X1UWK0	A0A4X1UWK0_PIG Purine nucleoside phosphorylase OS=Sus scrofa OX=9823 GN=PNP PE=1 SV=1	PNP	100157138	1.49e-05	7.01e-05	27970.5	2083.89	51572.6	6528.54	40574.2	906.178	38258.4	2401.57	41875.3	843.376	33873.2	406.983
A0A287A133	A0A287A133_PIG Asparagine--tRNA ligase, cytoplasmic OS=Sus scrofa OX=9823 GN=NARS1 PE=1 SV=1	NARS1	-	7.89e-10	3.59e-08	34222.8	746.808	45426.4	854.096	40742.6	212.583	36004.8	453.238	38212.9	241.025	35875.5	961.841
A0A4X1W352	A0A4X1W352_PIG Calumenin OS=Sus scrofa OX=9823 GN=CALU PE=3 SV=1	CALU	397301	0.000829315	0.00186112	36260	2344.15	42708.7	3015.02	39231	1198.61	36693	770.807	34236.4	298.372	36085.5	868.169
A0A480XPI0	A0A480XPI0_PIG Interferon-induced GTP-binding protein Mx2 OS=Sus scrofa OX=9823 PE=3 SV=1	-	-	0.0291367	0.0376224	25904	271.013	29587.3	8530.25	25686.6	457.448	40988	24360.6	51794.5	2895.6	49639.9	2105.33
Q29599	OAS1_PIG 2'-5'-oligoadenylate synthase 1 OS=Sus scrofa OX=9823 GN=OAS1 PE=1 SV=3	OAS1	397570	0.0344158	0.0433805	22930.3	1846.57	28848.8	9885.36	24194.1	338.014	44200.1	27331.2	53099.6	3032.64	47569.8	3614.73
A0A286ZIC1	A0A286ZIC1_PIG Gelsolin OS=Sus scrofa OX=9823 GN=GSN PE=3 SV=1	GSN	-	4.41e-05	0.000168082	34412.4	1734.09	32782.8	1656.29	33180.3	498.751	34594.7	1773.97	40021.5	774.403	40281.4	1533.04
A0A0B8RVW4	A0A0B8RVW4_PIG Glucose-6-phosphate 1-dehydrogenase OS=Sus scrofa domesticus OX=9825 GN=G6PD PE=3 SV=1	G6PD	100622986	1.31e-08	2.85e-07	31465.7	1462.12	43547.2	2045.75	42430.1	686.116	33889.6	240.04	33194.8	905.212	30602.9	278.931
A0A287AMM9	A0A287AMM9_PIG Galectin OS=Sus scrofa OX=9823 GN=LGALS9 PE=1 SV=2	LGALS9	-	0.00560921	0.00924136	29497.8	551.065	31716.5	8375.27	25927.2	895.363	35563.8	11807.4	42539.5	3085.13	48635.2	1421.56
A0A286ZN85	A0A286ZN85_PIG Signal transducer and activator of transcription OS=Sus scrofa OX=9823 GN=STAT1 PE=1 SV=1	STAT1	-	0.00142858	0.00291417	22924.6	1336.93	32021.9	7394.83	22844.6	140.174	32451.2	14825.3	50324.7	1673.82	45043	1570.14
A0A8D0YKI6	A0A8D0YKI6_PIG Fibronectin OS=Sus scrofa OX=9823 GN=FN1 PE=4 SV=1	FN1	-	0.000811852	0.00182946	35005	4751.73	39513.1	9355.8	23521.9	2885.15	41071.2	1118.46	19323.3	6755.2	43459	5111.14
A0A287AES5	A0A287AES5_PIG phosphoenolpyruvate carboxykinase (GTP) OS=Sus scrofa OX=9823 GN=PCK2 PE=1 SV=1	PCK2	-	2.18e-09	6.98e-08	23453.4	1111.09	43312.9	1869.81	39539.4	1448.23	30609	550.848	34541.1	1345	30003.4	354.98
A0A4X1TGG9	A0A4X1TGG9_PIG threonine--tRNA ligase OS=Sus scrofa OX=9823 GN=TARS1 PE=3 SV=1	TARS1	-	1.56e-07	1.8e-06	28969.6	1052.61	39610.2	1649.72	37595.5	276.937	31928.1	1277.53	33369.2	1069.64	29729.2	366.286
A0A4X1T5Y1	A0A4X1T5Y1_PIG Glycine--tRNA ligase OS=Sus scrofa OX=9823 GN=GARS1 PE=3 SV=1	GARS1	100512260	6.43e-12	9.33e-10	27195.5	532.969	40275.5	235.228	36935.4	268.206	29124.9	407.678	32656.3	672.576	31450.8	742.198
A0A287BS33	A0A287BS33_PIG Pyrroline-5-carboxylate reductase OS=Sus scrofa OX=9823 GN=PYCR1 PE=1 SV=1	PYCR1	-	1.43e-05	6.79e-05	26885.7	492.852	38910.6	2942.4	35036	2154.43	31560.9	492.793	32865.2	444.512	29734.1	972.055
A0A287BQT2	A0A287BQT2_PIG Cytoplasmic aconitate hydratase OS=Sus scrofa OX=9823 GN=ACO1 PE=1 SV=1	ACO1	100628006	0.000304115	0.000806372	33443.9	2936.44	29372.6	2320.55	27107.7	1099.98	30540.9	1833.12	35510.5	948.358	37097.2	1844.72
A0A8D1C786	A0A8D1C786_PIG serine--tRNA ligase OS=Sus scrofa OX=9823 GN=SARS1 PE=3 SV=1	-	-	1.93e-10	1.22e-08	25759.5	347.323	40358.5	581.611	32788.8	501.976	26613.4	746.054	34131.5	211.089	32868.1	1436.84
A0A480NJX7	A0A480NJX7_PIG receptor protein-tyrosine kinase OS=Sus scrofa OX=9823 PE=3 SV=1	-	-	0.0030231	0.00548315	34349.7	3524.65	32639.6	4558.83	29046.5	2698.8	42985.5	2868.93	26532.9	7245.45	25541	2658.93
A0A287BHJ8	A0A287BHJ8_PIG Molecule interacting with CasL protein 1 OS=Sus scrofa OX=9823 GN=MICAL1 PE=1 SV=1	MICAL1	-	3.08e-08	5.41e-07	25117.7	769.97	40161.9	2364.37	38607.8	573.678	27624.3	1541.24	30161.3	747.296	28873.7	1092.32
A0A287A5G5	A0A287A5G5_PIG Prostaglandin reductase 1 OS=Sus scrofa OX=9823 GN=PTGR1 PE=3 SV=1	PTGR1	397678	6.85e-07	6e-06	24551.3	718.332	42745.4	4353.44	39763.2	623.534	29035.9	2795.23	29214.4	248.577	24915.3	1078.6
A0A4X1SHQ2	A0A4X1SHQ2_PIG Na(+)/H(+) exchange regulatory cofactor NHE-RF OS=Sus scrofa OX=9823 GN=SLC9A3R1 PE=4 SV=1	SLC9A3R1	100233201	0.00276823	0.00507147	32167.5	1418.6	29342.9	3587.83	30225.5	1496.71	27470.3	1222.85	32972.6	1342	35473.4	631.305
A0A0B8RTV8	A0A0B8RTV8_PIG Caspase-3 OS=Sus scrofa domesticus OX=9825 GN=CASP3 PE=3 SV=1	CASP3	397244	8.17e-06	4.39e-05	24527.9	896.354	39457.3	3984.53	28697.6	637.548	30133.2	712.251	33340.8	374.774	30672.5	1179.75
A0A8D1D0F2	A0A8D1D0F2_PIG MARVEL domain-containing protein OS=Sus scrofa OX=9823 PE=3 SV=1	-	-	0.0031626	0.00564629	39734.3	4088.02	28824.7	5370.28	28817.2	4689.05	36496.9	5992.6	16965.4	6930.76	32225.2	3771.96
A0A4X1UHT2	A0A4X1UHT2_PIG Delta-1-pyrroline-5-carboxylate synthase OS=Sus scrofa OX=9823 GN=ALDH18A1 PE=3 SV=1	ALDH18A1	100151977	3.85e-05	0.000150937	29895.1	1750.67	33239.1	1501.57	31413.2	620.03	29441.4	217.965	26124.2	634.201	27924.2	576.221
C0SW08	C0SW08_PIG Cell division cycle 2 OS=Sus scrofa OX=9823 GN=CDK1 PE=1 SV=1	CDK1	100155762	6.3e-14	5.15e-11	39619.4	760.005	16523	927.211	32858.1	328.051	38218	503.797	23884	834.682	23596	281.234
P79379	MT2_PIG Metallothionein-2A OS=Sus scrofa OX=9823 GN=MT2A PE=3 SV=1	MT2A	396827	0.0023177	0.00432848	31471.5	3037.8	32021.7	1338.81	37249.1	7828.95	21664	1633.56	21173.5	3513.8	26514.3	3452.15
A0A287B6F4	A0A287B6F4_PIG Myoferlin OS=Sus scrofa OX=9823 GN=MYOF PE=1 SV=1	MYOF	-	0.000202437	0.000578999	28267.4	995.887	30461.6	2629.95	30971.9	398.479	27883.4	1143.42	24718.2	474.97	25073.3	487.454
A0A481D2F4	A0A481D2F4_PIG Calponin (Fragment) OS=Sus scrofa OX=9823 PE=3 SV=1	-	-	0.00640014	0.0103261	28239.5	1284.9	24165.2	3216.03	25199.3	1763.31	32883.2	1775.94	24900.5	4419.31	23623.1	1101.77
A0A480LEG2	A0A480LEG2_PIG FERM, ARHGEF and pleckstrin domain-containing protein 1 OS=Sus scrofa OX=9823 PE=4 SV=1	-	-	2.89e-06	1.92e-05	27832.5	635.448	22824.6	591.311	21811.8	1312.65	22845.9	1617.94	27488.5	313.683	31636.8	2052.57
A0A4X1W7Z5	A0A4X1W7Z5_PIG Serine hydroxymethyltransferase OS=Sus scrofa OX=9823 PE=3 SV=1	-	-	6.59e-05	0.000230971	23140.7	853.468	29984.6	2454	27227.1	908.775	23761.2	715.308	23664	526.419	24067.2	279.082
A0A287A3D2	A0A287A3D2_PIG PDZ and LIM domain 5 OS=Sus scrofa OX=9823 GN=PDLIM5 PE=1 SV=1	PDLIM5	-	5.53e-07	5.03e-06	20576.9	792.968	29580.6	1537.84	26905.7	610.023	22423.1	215.206	23889.5	482.052	23508	1130.26
A0A4X1SDD8	A0A4X1SDD8_PIG Small ribosomal subunit protein eS19 OS=Sus scrofa OX=9823 PE=1 SV=1	-	-	0.0153348	0.0217587	22422	1196.01	27492	1738.18	21520.2	1043.14	24968	794.095	22374.1	1579.14	24333.3	3296.5
A0A4X1U3C8	A0A4X1U3C8_PIG Dipeptidyl peptidase 1 OS=Sus scrofa OX=9823 GN=CTSC PE=1 SV=1	CTSC	100522387	0.00305239	0.00552457	23814	1372.3	27315.6	2121.66	22693.5	1084.68	21483.1	567.222	21581	2288.15	25946.8	1353.17
A0A287A6C1	A0A287A6C1_PIG Methyltransferase type 11 domain-containing protein OS=Sus scrofa OX=9823 GN=METTL7A PE=3 SV=2	METTL7A	-	5.62e-05	0.000202134	26355.1	785.619	21679.7	1395.65	21777.8	885.495	21714.8	978.091	22384.9	894.562	25980.4	629.755
A0A4X1SRP3	A0A4X1SRP3_PIG Alanine--tRNA ligase OS=Sus scrofa OX=9823 GN=AARS1 PE=3 SV=1	AARS1	-	8.76e-09	2.08e-07	19055.8	241.881	28498.4	1260.65	25360.1	228.613	20382.3	734.313	23795.7	410.143	22598.1	483.491
A0A286ZXJ3	A0A286ZXJ3_PIG Transmembrane protein 33 OS=Sus scrofa OX=9823 GN=TMEM33 PE=1 SV=1	TMEM33	-	4.7e-05	0.00017671	23030.8	960.662	23859.5	1809.68	26106.7	688.772	24393.3	763.46	20033.2	980.614	19112.6	1211.27
A0A480J4V6	A0A480J4V6_PIG Serpin H1 OS=Sus scrofa OX=9823 PE=3 SV=1	-	-	5.22e-05	0.00019108	20863.3	300.625	24621.9	1459.91	27632.8	1517.49	22737	2294.54	19748.1	374.613	20195.4	451.451
A0A4X1V1B8	A0A4X1V1B8_PIG Malic enzyme OS=Sus scrofa OX=9823 GN=ME1 PE=3 SV=1	ME1	397538	3.32e-08	5.71e-07	20057.3	469.294	27247.9	1345.6	25613.9	371.836	21143	598.719	20478	581.788	19007.1	563.067
P60982	DEST_PIG Destrin OS=Sus scrofa OX=9823 GN=DSTN PE=1 SV=3	DSTN	445516	6.31e-07	5.69e-06	18400.4	402.522	26940.6	886.787	22973.5	677.034	18194.8	594.228	22414.3	1431.4	23028.9	1166.9
A0A287A4W5	A0A287A4W5_PIG isoleucine--tRNA ligase OS=Sus scrofa OX=9823 GN=IARS1 PE=1 SV=2	IARS1	-	4.05e-07	3.9e-06	19499.4	542.567	25521.5	754.106	22807.7	333.299	20410.8	909.542	22398.4	417.777	21142.6	180.601
A0A287BBB4	A0A287BBB4_PIG ornithine aminotransferase OS=Sus scrofa OX=9823 GN=OAT PE=1 SV=2	OAT	-	2.29e-06	1.62e-05	26332.9	1731.29	22039.9	1890.2	24999.5	533.973	24276.7	1648.75	16101.1	838.628	17500.7	596.805
A0A480EHC1	A0A480EHC1_PIG Cytochrome b-c1 complex subunit Rieske, mitochondrial OS=Sus scrofa OX=9823 PE=3 SV=1	-	100522678	0.000257602	0.000707109	21558.3	1570.86	18465.8	838.57	20560.8	915.525	23778.4	452.25	22886.6	915.688	21036.8	428.423
B6CVD7	ERO1A_PIG ERO1-like protein alpha OS=Sus scrofa OX=9823 GN=ERO1A PE=2 SV=1	ERO1A	100192435	0.00039787	0.00100917	21493.4	637.515	19574.7	687.647	16793.2	842.122	23380.1	1015.28	23540.7	2910.22	23293.3	1019.1
A0A8D1CVF3	A0A8D1CVF3_PIG Synaptogyrin 2 OS=Sus scrofa OX=9823 GN=SYNGR2 PE=3 SV=1	SYNGR2	-	0.000321821	0.00083988	21620.3	1577.77	20558.8	1112.57	17598.1	1271.45	19284.1	1240.64	21775	279.279	23997.1	881.881
A0A8D1JT38	A0A8D1JT38_PIG Myosin light chain 1/3, skeletal muscle isoform OS=Sus scrofa OX=9823 PE=4 SV=1	-	-	0.0245338	0.0324735	20782.1	1595.87	22471	1989.95	21617	1343.29	19544	702.3	20484.1	418.687	17718.6	1936.39
A0A3G5MX41	A0A3G5MX41_PIG MHC class I antigen (Fragment) OS=Sus scrofa OX=9823 GN=SLA-2 PE=2 SV=1	SLA-2	-	0.000412094	0.00103403	13157.5	400.52	18817.4	3861.15	11994.4	270.019	18333.7	8175.99	28845	3257.9	29619.1	1643.97
A0A8D0IRJ4	A0A8D0IRJ4_PIG Sodium/potassium-transporting ATPase subunit beta OS=Sus scrofa OX=9823 PE=3 SV=1	-	-	0.00539688	0.00895466	19288.3	242.946	21095.5	2348.85	21841.8	747.579	20085.7	434.098	19356.5	1745.8	16459.6	1091.27
A0A8D0QKU4	A0A8D0QKU4_PIG Y-box binding protein 3 OS=Sus scrofa OX=9823 GN=YBX3 PE=4 SV=1	YBX3	100518125	1.04e-07	1.32e-06	19221	334.462	20509.5	1031.88	23073.5	458.395	21323.4	769.195	17323.7	204.038	15953.4	612.681
A0A5G2QCB4	A0A5G2QCB4_PIG Glutathione reductase OS=Sus scrofa OX=9823 GN=GSR PE=1 SV=1	GSR	-	2.01e-08	3.93e-07	16910.4	294.51	23068.8	209.232	20807.8	745.482	17009.1	670.281	18649.3	509.343	18605	278.624
A0A287AJK1	A0A287AJK1_PIG Renin receptor OS=Sus scrofa OX=9823 GN=ATP6AP2 PE=1 SV=1	ATP6AP2	100514935	7.13e-08	9.89e-07	27525.4	1701.99	12451.5	3103.47	23521.9	1974.56	29588	2773.66	11224.4	957.288	10235.4	110.182
I3LSU8	I3LSU8_PIG Ubiquitin-conjugating enzyme E2 Z OS=Sus scrofa OX=9823 GN=UBE2Z PE=1 SV=2	UBE2Z	-	3.62e-05	0.00014319	18442.1	938.612	17577	779.833	16395.1	418.642	19561	890.607	21823.9	891.523	20251.5	780.533
A0A8D1FWA9	A0A8D1FWA9_PIG Integral membrane protein 2 OS=Sus scrofa OX=9823 GN=ITM2B PE=3 SV=1	ITM2B	-	0.0366846	0.0458488	20433.2	3799.61	17179.4	4368.58	15822.5	2636.14	26799.7	520.016	16546.5	6971.79	16988.4	921.666
A0A286ZUH0	A0A286ZUH0_PIG Caldesmon 1 OS=Sus scrofa OX=9823 GN=CALD1 PE=1 SV=3	CALD1	-	0.000113297	0.000357825	21159.2	1390.09	17908.2	104.349	17402.2	748.808	18109.9	330.901	17943.5	311.742	20502.2	675.549
A0A287AWV7	A0A287AWV7_PIG Branched-chain-amino-acid aminotransferase OS=Sus scrofa OX=9823 GN=BCAT1 PE=1 SV=1	BCAT1	-	1.07e-09	4.36e-08	14608.7	346.64	23966.3	1058.19	20126.6	693.394	14932.8	104.513	19161.6	295.906	18970.1	310.046
A0A480UJV9	A0A480UJV9_PIG Sorbitol dehydrogenase OS=Sus scrofa OX=9823 PE=3 SV=1	-	100158181	0.0128779	0.0186775	20916.4	2583.52	17083.4	510.386	16595.4	431.233	17470.6	1871.48	19239	350.095	19838.2	764.271
A0A481BA72	A0A481BA72_PIG Interferon-induced GTP-binding protein Mx1 OS=Sus scrofa OX=9823 PE=3 SV=1	-	-	0.011675	0.0171457	20264.9	1197.46	9619.44	2887.91	19321.5	937.506	29981.9	12557.9	16421	1334.87	15160.3	637.689
A0A8D0Q996	A0A8D0Q996_PIG Solute carrier family 2, facilitated glucose transporter member 1 OS=Sus scrofa OX=9823 PE=3 SV=1	-	-	0.0414344	0.0511212	20110.6	1852.45	19063.2	2924.32	14095.2	636.659	19179.7	160.808	17692.3	3909.88	20106.2	688.147
A0A2S1PVW4	A0A2S1PVW4_PIG RNA helicase OS=Sus scrofa OX=9823 GN=RIG-I PE=2 SV=1	RIG-I	-	0.000528147	0.00126693	10524	973.827	16714.6	5181.25	10199.6	221.293	16133.1	8344.05	28058	989.952	25656.1	780.365
A0A4X1TNA0	A0A4X1TNA0_PIG Tryptophan--tRNA ligase, cytoplasmic OS=Sus scrofa OX=9823 GN=WARS1 PE=3 SV=1	WARS1	100515390	1.93e-09	6.38e-08	11258.8	414.662	21938.4	657.865	17034.4	687.205	13029	444.409	20147	940.361	18613.1	905.681
A0A4X1TWN8	A0A4X1TWN8_PIG Transferrin receptor protein 1 OS=Sus scrofa OX=9823 GN=TFRC PE=3 SV=1	TFRC	-	2.74e-06	1.85e-05	19144	1172.89	13466.2	1201.34	20242.1	637.548	18985	1140.43	11986.5	1505.8	15731.7	602.899
A0A286ZQ31	A0A286ZQ31_PIG Phosphoglycerate mutase OS=Sus scrofa OX=9823 GN=BPGM PE=3 SV=1	BPGM	-	2.27e-05	9.98e-05	16593.8	515.037	17291.8	879.857	13018.7	641.843	15237.4	1413.28	18208.2	331.291	18685.3	733.731
A0A8D1TZ83	A0A8D1TZ83_PIG Cytochrome b5 heme-binding domain-containing protein OS=Sus scrofa OX=9823 PE=4 SV=1	-	-	0.000139808	0.000426728	18700.7	200.946	12081.9	1336.51	19010.2	503.645	17905.7	2278.63	15631	1027.5	15017.5	1062.6
A0A4X1U0N2	A0A4X1U0N2_PIG GCS light chain OS=Sus scrofa OX=9823 GN=GCLM PE=3 SV=1	GCLM	100153977	5.82e-09	1.46e-07	14901.4	835.725	20111.7	478.454	20173.8	233.464	14539.1	907.919	14452	425.115	13234.4	73.7156
A0A8D0U067	A0A8D0U067_PIG Calpastatin OS=Sus scrofa OX=9823 GN=CAST PE=3 SV=1	CAST	-	1.62e-06	1.24e-05	16428.1	724.486	15153.4	357.9	13183.1	452.654	16960.4	418.438	18063.6	749.654	17470.1	460.219
A0A480JTC6	A0A480JTC6_PIG Cysteine--tRNA ligase, cytoplasmic OS=Sus scrofa OX=9823 PE=3 SV=1	-	-	5.89e-08	8.76e-07	13137.9	317.295	18897.5	809.44	17075.9	352.132	14688.3	583.139	15598.7	414.711	13893.6	209.696
A0A8D1APX0	A0A8D1APX0_PIG Insulin like growth factor 2 receptor OS=Sus scrofa OX=9823 PE=4 SV=1	-	-	5.48e-07	5.01e-06	18954.6	651.159	14396.9	712.12	18452	519.291	14307.9	538.663	12368.3	1262.36	14778.5	227.505
A0A287BKF1	A0A287BKF1_PIG Eukaryotic translation initiation factor 2 alpha kinase 2 OS=Sus scrofa OX=9823 GN=EIF2AK2 PE=1 SV=2	EIF2AK2	-	0.0217613	0.0293742	13153.4	428.839	13718.1	1989.86	12944.2	459.947	15957.7	4541.25	18693.6	975.012	17493.9	409.483
A0A8W4FMM4	A0A8W4FMM4_PIG Cytochrome c oxidase assembly factor 3 OS=Sus scrofa OX=9823 GN=COA3 PE=1 SV=1	-	-	2.59e-05	0.000108931	17305.8	1541.65	16037.8	1603.9	17321.3	101.921	16431.8	111.506	11778.8	945.668	12368.6	140.964
A0A8D0YL44	A0A8D0YL44_PIG formate--tetrahydrofolate ligase OS=Sus scrofa OX=9823 GN=MTHFD1L PE=3 SV=1	MTHFD1L	-	1.66e-06	1.26e-05	15711.9	954.755	17210	1572.51	18813.9	276.143	15118.3	783.567	12246.3	394.534	11804.3	241.684
A0A4X1TGN8	A0A4X1TGN8_PIG Glutathione S-transferase OS=Sus scrofa OX=9823 GN=LOC100510917 PE=1 SV=1	LOC100510917	100510917	1e-07	1.29e-06	19299.2	721.321	9631.44	499.746	10862.1	279.692	17897.3	1661.51	16748.4	932.858	16454.5	945.731
A0A8D0PQ51	A0A8D0PQ51_PIG Protein FAM162A OS=Sus scrofa OX=9823 GN=FAM162A PE=1 SV=1	FAM162A	100627352	0.00673844	0.0107868	15471.3	413.668	13773.1	723.166	13085.9	837.456	15922.8	456.736	16181.8	1695.06	16426.1	1278.94
A0A1S6L967	A0A1S6L967_PIG Carboxylic ester hydrolase OS=Sus scrofa OX=9823 GN=PLE-B9 PE=3 SV=1	PLE-B9	397478	2.89e-10	1.69e-08	11271	553.778	19010.7	387.89	18329.4	455.402	13803.5	571.642	14914.2	304.501	13274.9	241.967
A0A4X1UUQ1	A0A4X1UUQ1_PIG Acetyl-CoA acetyltransferase, mitochondrial OS=Sus scrofa OX=9823 GN=ACAT1 PE=3 SV=1	ACAT1	100626793	4.24e-07	4.03e-06	12729	185.276	18614.2	1259.29	15281.8	302.049	12495.1	265.452	15324.6	439.433	16117	575.278
A0A286ZWI1	A0A286ZWI1_PIG Fructose-bisphosphate aldolase OS=Sus scrofa OX=9823 GN=ALDOC PE=1 SV=2	ALDOC	100512013	0.000314589	0.000827439	15360.2	891.624	13486.8	333.193	11824.8	212.153	15005.9	282.083	16925.2	1828.47	16312.3	1100.67
A0A4X1UYT9	A0A4X1UYT9_PIG Cytochrome b-c1 complex subunit 8 OS=Sus scrofa OX=9823 GN=UQCRQ PE=1 SV=1	LOC100524308	100524308	3.5e-05	0.000139813	14891.2	497.108	12519.6	868.247	13899	460.065	16296	745.723	16494.1	666.652	14810.9	190.402
A0A480EKY5	A0A480EKY5_PIG Elongation factor G, mitochondrial OS=Sus scrofa OX=9823 GN=GFM1 PE=1 SV=1	GFM1	100620441	3.38e-06	2.17e-05	16192.1	963.735	15250.7	1145.86	17128.4	556.495	16002.5	530.057	12074.9	424.063	12177.9	123.145
A0A8D0P1C4	A0A8D0P1C4_PIG isoleucine--tRNA ligase OS=Sus scrofa OX=9823 GN=IARS1 PE=3 SV=1	IARS1	-	0.000125569	0.000391298	12975.7	745.159	16825.7	987.447	15587.8	275.326	14049.1	97.517	14282.1	172.325	13379.1	1034.04
A0A287A7V3	A0A287A7V3_PIG Beta-hexosaminidase OS=Sus scrofa OX=9823 GN=HEXA PE=1 SV=1	HEXA	-	0.000717746	0.00164458	13444.3	324.295	16132.9	639.262	14580.7	1330.75	12361	196.92	13402.3	720.66	14728.9	655.171
A0A480SCL7	A0A480SCL7_PIG Cystathionine gamma-lyase OS=Sus scrofa OX=9823 PE=3 SV=1	-	-	5.14e-08	7.9e-07	10205.2	586.614	19616.6	2238.26	19942.5	590.452	12264.5	795.874	11837	214.455	10118.7	53.7276
A0A2C9F3C0	A0A2C9F3C0_PIG Beta-glucuronidase OS=Sus scrofa OX=9823 GN=GUSB PE=1 SV=1	GUSB	-	3.04e-05	0.000124407	14004.5	456.801	14454.6	766.452	13473.3	610.852	11521.6	206.526	12763.5	681.357	15660.3	567.813
A0A287AI89	A0A287AI89_PIG Metallothionein OS=Sus scrofa OX=9823 PE=3 SV=2	-	-	0.000608134	0.00142333	14741.7	1269.83	17659.2	2916.46	13603.7	1749.46	10486.5	732.848	9681.11	815.558	13822	1008.75
A0A480PMS0	A0A480PMS0_PIG Tripeptidyl-peptidase 1 OS=Sus scrofa OX=9823 PE=4 SV=1	-	-	0.00472669	0.00795561	15310.7	972.2	11074.9	731.369	12218.4	59.0204	13930.1	1739.94	12709.1	813.138	12884.1	1017.24
A0A5G2R2T5	A0A5G2R2T5_PIG Solute carrier family 3 member 2 OS=Sus scrofa OX=9823 GN=SLC3A2 PE=1 SV=2	SLC3A2	-	1.53e-07	1.79e-06	9945.11	559.053	17984.4	1848.78	17553.9	803.368	9606.53	659.85	11050.4	321.458	11654.8	665.418
F1RIU1	F1RIU1_PIG Phosphoserine phosphatase OS=Sus scrofa OX=9823 GN=PSPH PE=1 SV=1	PSPH	100316854	1.83e-10	1.2e-08	9872.94	479.207	15639.5	201.411	16133.7	350.395	11544.1	412.008	12702.4	216.201	11365.8	347.014
A0A8D1E2B9	A0A8D1E2B9_PIG NADP-dependent oxidoreductase domain-containing protein OS=Sus scrofa OX=9823 GN=AKR1C4 PE=3 SV=1	AKR1C4	-	7.72e-13	2.53e-10	5649.23	162.098	22936.7	1079.71	20941.9	1067.77	9901.72	261.686	10316.5	206.474	6653.99	279.272
A0A287A1Y1	A0A287A1Y1_PIG Tapasin OS=Sus scrofa OX=9823 GN=TAPBP PE=1 SV=3	ZBTB22	100155428	0.0190004	0.0260997	10226.7	397.939	11605.8	1887.77	10498.8	300.569	12459.2	4381.07	15993.6	472.366	14826.2	474.565
A0A286ZWG1	A0A286ZWG1_PIG NPL4 homolog, ubiquitin recognition factor OS=Sus scrofa OX=9823 GN=NPLOC4 PE=1 SV=3	NPLOC4	-	1e-05	5.18e-05	13465.3	146.797	11558.4	525.25	11123	80.7286	13801.2	580.704	13227.1	363.584	12324.7	411.924
A0A8D0QXW3	A0A8D0QXW3_PIG Nuclear mitotic apparatus protein 1 N-terminal hook domain-containing protein OS=Sus scrofa OX=9823 PE=4 SV=1	-	-	3.13e-05	0.000126967	13089.9	664.315	10606.9	516.612	11286.6	216.853	12790.2	599.293	12870.2	246.115	13368.3	233.217
A0A5K1TXL1	A0A5K1TXL1_PIG Plastin-3 OS=Sus scrofa OX=9823 GN=PLS3 PE=1 SV=2	PLS3	-	9.9e-08	1.29e-06	11284.2	234.621	14603.4	625.039	13385.9	365.22	11389.1	220.039	11832.8	87.3968	11292.9	156.449
A0A287AG48	A0A287AG48_PIG Keratin, type II cytoskeletal 7 OS=Sus scrofa OX=9823 GN=KRT7 PE=3 SV=1	KRT7	-	0.00022325	0.000623271	12015.1	499.425	13640.8	540.637	12353.6	508.62	11425.2	170.201	11267.8	214.21	12709.2	504.7
A0A8D0TRH5	A0A8D0TRH5_PIG TIR domain-containing protein OS=Sus scrofa OX=9823 GN=TLR10 PE=3 SV=1	TLR10	-	0.00218028	0.00411411	12752.3	1715.56	15012.8	2270.54	11197.8	443.693	12386.5	540.88	9068.02	490.933	12324.3	628.119
A0A5G2R1P5	A0A5G2R1P5_PIG Granulin OS=Sus scrofa OX=9823 GN=GRN PE=1 SV=1	GRN	-	0.00768041	0.0120126	13475.7	735.863	11603.7	1277.27	9232.29	950.31	14883	1418.43	11917	2624.08	11583.2	468.08
A0A286ZXA3	A0A286ZXA3_PIG NADPH--cytochrome P450 reductase OS=Sus scrofa OX=9823 GN=POR PE=1 SV=1	POR	-	2.38e-05	0.000103137	11164.9	809.841	13715.1	869.411	13672.3	487.669	11076.7	252.572	10804.4	474.412	10590.4	198.162
A0A4X1W1E5	A0A4X1W1E5_PIG Calumenin OS=Sus scrofa OX=9823 GN=CALU PE=1 SV=1	CALU	-	7.74e-05	0.000262719	11541.6	989.255	13622.7	167.919	13293.6	595.933	11419.6	907.691	9768.68	118.029	11055.4	517.941
A0A4X1WD80	A0A4X1WD80_PIG Nidogen 2 OS=Sus scrofa OX=9823 GN=NID2 PE=4 SV=1	NID2	-	1.79e-09	6.2e-08	9993.74	610.782	13399.7	1380.1	6451.06	317.507	8672.2	775.482	11424.1	742.115	20464.4	754.454
P80229	ILEU_PIG Leukocyte elastase inhibitor OS=Sus scrofa OX=9823 GN=SERPINB1 PE=1 SV=1	SERPINB1	100155145	4.5e-06	2.77e-05	9506.27	777.726	12221.3	1498.9	9051.86	269.694	10232	1032.96	13836.6	203.607	15051.1	282.862
A0A480MHV6	A0A480MHV6_PIG Pyrroline-5-carboxylate reductase (Fragment) OS=Sus scrofa OX=9823 PE=3 SV=1	-	-	4.82e-06	2.92e-05	9082.22	559.574	14004.4	1007.79	12497.9	480.861	11571.4	41.1045	11768.4	501.898	10969.7	191.859
A0A4X1TFG8	A0A4X1TFG8_PIG NPC intracellular cholesterol transporter 2 OS=Sus scrofa OX=9823 GN=NPC2 PE=3 SV=1	NPC2	-	2.58e-06	1.77e-05	12747.3	1245.52	12132.7	661.769	14191.9	79.7034	11784.6	664.11	8130.45	396.683	9796.83	560.72
F1S7A4	F1S7A4_PIG Tumor-associated calcium signal transducer 2 OS=Sus scrofa OX=9823 GN=TACSTD2 PE=3 SV=1	TACSTD2	100510966	0.00157821	0.00317583	10428.3	411.349	10995.4	1925.73	9463.38	712.118	10146.7	2007.68	11953	601.788	15010.7	299.975
A0A4X1SJ31	A0A4X1SJ31_PIG Histone H2A OS=Sus scrofa OX=9823 GN=H2AC21 PE=1 SV=1	LOC100154181	-	9.46e-05	0.000309426	11503	530.309	12127	882.547	9995.47	1122.78	8768.36	256.225	11076.8	800.751	14142.9	1070.25
A0A288CFW7	A0A288CFW7_PIG Z-DNA binding protein 1 OS=Sus scrofa OX=9823 GN=ZBP1 PE=1 SV=1	ZBP1	-	0.000249254	0.000687655	5992.71	627.912	10965.3	3303.93	6239.29	170.68	9645.74	5151.21	18029.8	906.302	16661.3	701.517
P36968	GPX4_PIG Phospholipid hydroperoxide glutathione peroxidase OS=Sus scrofa OX=9823 GN=GPX4 PE=1 SV=3	GPX4	399537	7.47e-06	4.1e-05	11891.6	385.983	10954.1	547.064	9585.65	290.909	10687.2	439.252	11208	463.271	13001.1	245.657
A0A287B049	A0A287B049_PIG VGF nerve growth factor inducible OS=Sus scrofa OX=9823 GN=VGF PE=4 SV=2	VGF	-	0.0187277	0.0259429	15393.3	3781.54	13340.9	5974.82	8705.79	1384.94	16708.2	5796.03	5389.27	2518.42	7171.12	596.79
A0A8D0HSI4	A0A8D0HSI4_PIG Inosine-5'-monophosphate dehydrogenase OS=Sus scrofa OX=9823 GN=IMPDH PE=3 SV=1	IMPDH	-	0.000166405	0.00049588	10519.6	114.364	12957.9	858.562	11237.3	223.439	10127.7	233.55	10421	662.764	10981.3	377.646
A0A286ZJF6	A0A286ZJF6_PIG Glycoprotein nmb OS=Sus scrofa OX=9823 GN=GPNMB PE=1 SV=2	GPNMB	-	0.0115702	0.0170377	9877.83	989.121	14631.4	2795.91	7856.12	543.553	9766.56	1495.54	11060.3	2925.45	12480.2	921.596
A0A286ZHV7	A0A286ZHV7_PIG Heparan sulfate proteoglycan 2 OS=Sus scrofa OX=9823 GN=HSPG2 PE=1 SV=2	HSPG2	-	3.23e-10	1.81e-08	8393.55	415.66	13904.8	1486.1	4905.13	279.856	6284.55	628.807	9394.79	543.93	22044.3	1396.31
A0A8D0PWU4	A0A8D0PWU4_PIG EH domain containing 1 OS=Sus scrofa OX=9823 PE=4 SV=1	-	-	5.11e-07	4.75e-06	9664.73	429.708	10058.1	502.255	10383.8	317.158	9622.99	414.8	12443.6	242.118	12427.9	193.428
A0A480YW84	A0A480YW84_PIG Proteasome inhibitor PI31 subunit (Fragment) OS=Sus scrofa OX=9823 PE=3 SV=1	-	-	0.0234739	0.0312476	9386.95	412.869	10019.5	1421.49	9364.57	365.037	11034.1	2377.42	12719.2	560.521	11813.3	486.516
A0A287ARY3	A0A287ARY3_PIG NADH-ubiquinone oxidoreductase 75 kDa subunit, mitochondrial OS=Sus scrofa OX=9823 GN=NDUFS1 PE=1 SV=1	NDUFS1	-	0.000390799	0.000992776	10890.3	411.301	8879.05	549.982	10522.6	261.627	11305.1	988.184	11885.8	414.985	10813.4	123.304
A0A287A9L8	A0A287A9L8_PIG 2',3'-cyclic-nucleotide 3'-phosphodiesterase OS=Sus scrofa OX=9823 GN=CNP PE=3 SV=3	CNP	100511587	0.00169751	0.00337851	8515.97	139.125	8874.46	1578.57	7837.72	133.458	10842.2	3666.21	14095.4	563.874	13612.5	538.859
A0A8D1LPY0	A0A8D1LPY0_PIG Osteopontin OS=Sus scrofa OX=9823 PE=3 SV=1	-	-	2.25e-06	1.6e-05	17729.3	1198.15	6721.47	1400.8	11269.9	2465.9	19651.2	4082.82	3965.44	1296.01	4332.17	283.685
A0A4X1SJ27	A0A4X1SJ27_PIG NAD(P)H dehydrogenase [quinone] 1 OS=Sus scrofa OX=9823 GN=NQO1 PE=1 SV=1	NQO1	-	1.01e-09	4.26e-08	7128.66	426.379	14135.9	936.101	14814.8	196.426	10525.3	319.988	9881.05	718.561	6851.26	238.922
A0A480F5A7	A0A480F5A7_PIG threonine--tRNA ligase OS=Sus scrofa OX=9823 PE=3 SV=1	-	-	4.65e-06	2.83e-05	9119.26	546.939	12001.2	94.5473	11970.2	387.298	10038.7	609.654	10106.8	432.974	9522.39	186.454
A0A4X1W229	A0A4X1W229_PIG Amino acid transporter OS=Sus scrofa OX=9823 GN=SLC1A5 PE=3 SV=1	SLC1A5	641348	0.00158764	0.00318697	9431.98	489.497	10809.8	517.324	11437.3	971.376	9094.47	334.21	10345.6	569.874	11082.3	260.444
A0A480SXF6	A0A480SXF6_PIG Amyloid-like protein 2 isoform 1 OS=Sus scrofa OX=9823 PE=3 SV=1	-	-	0.00332775	0.00589837	11803.6	815.444	10193.2	2265.25	8858.29	1186.41	14915.1	761.315	7706.32	3402.75	8339.16	227.847
A0A8D1WJL8	A0A8D1WJL8_PIG Translocator protein OS=Sus scrofa OX=9823 GN=TSPO PE=3 SV=1	TSPO	-	0.00553894	0.009144	9753.07	1295.78	8325.03	541.891	9178.72	1623.95	7780.43	435.145	12274	2882.67	13112.8	1034.21
A0A287B501	A0A287B501_PIG E3 ubiquitin-protein ligase RBX1 OS=Sus scrofa OX=9823 GN=RBX1 PE=3 SV=1	RBX1	-	0.019428	0.0265754	10235.3	954.375	10761.9	875.297	10035.2	321.82	11096.6	758.883	9713.91	257.303	8577.19	967.607
A0A4X1SMI5	A0A4X1SMI5_PIG Sulfiredoxin OS=Sus scrofa OX=9823 GN=SRXN1 PE=3 SV=1	SRXN1	-	1.82e-09	6.2e-08	6730.03	167.68	13084.3	499.333	15236	1248.96	8415.61	95.807	8719.45	304.78	7601.36	202.801
A0A287BB01	A0A287BB01_PIG Reticulon OS=Sus scrofa OX=9823 GN=RTN3 PE=1 SV=2	RTN3	-	0.0159295	0.0224854	11750.6	1810.37	9097.77	1274.48	9455.11	387.334	10699.7	822.228	10335.2	322.512	8431.01	144.359
A0A5G2R1P2	A0A5G2R1P2_PIG Succinate dehydrogenase [ubiquinone] iron-sulfur subunit, mitochondrial OS=Sus scrofa OX=9823 GN=SDHB PE=1 SV=1	SDHB	-	3.86e-05	0.000150937	8260	55.1963	10669.8	846.036	9515.6	611.568	7623.37	804.245	10650.3	586.135	11183.2	262.622
A0A480QRR0	A0A480QRR0_PIG Rho guanine nucleotide exchange factor 10 like OS=Sus scrofa OX=9823 GN=ARHGEF10L PE=4 SV=1	-	-	0.00529997	0.0088207	11104.8	618.717	7937.08	1493.97	8613.97	422.906	9045.25	587.507	9745.75	641.847	10469.8	817.116
A0A4X1V887	A0A4X1V887_PIG RING-type E3 ubiquitin transferase OS=Sus scrofa OX=9823 PE=3 SV=1	-	-	0.0062868	0.0102036	7960.36	284.632	8038.18	1772.56	7370.08	225.709	9501.18	2745.06	11869	550.808	11284.1	51.2164
A0A4X1UXB1	A0A4X1UXB1_PIG PEST proteolytic signal-containing nuclear protein OS=Sus scrofa OX=9823 PE=4 SV=1	-	-	0.000923375	0.00202499	9958.07	486.19	8042.15	43.9863	8517.02	404.466	10456.9	375.901	9599.72	700.34	9374.91	761.85
A0A287BJX5	A0A287BJX5_PIG Epidermal growth factor receptor pathway substrate 8 OS=Sus scrofa OX=9823 GN=EPS8 PE=1 SV=1	EPS8	-	9.05e-06	4.75e-05	8897.41	339.645	8131.36	560.116	7787.62	230.686	9539.68	677.294	10740	402.341	10389.7	88.6449
A0A480YJU4	A0A480YJU4_PIG RNA helicase OS=Sus scrofa OX=9823 PE=3 SV=1	-	-	0.00100891	0.00218215	9474.89	253.045	8928.63	185.219	10902.5	506.416	11097.2	2135.44	7562.26	350.194	7426.6	142.49
A0A4X1W6D1	A0A4X1W6D1_PIG methenyltetrahydrofolate cyclohydrolase OS=Sus scrofa OX=9823 GN=MTHFD2 PE=3 SV=1	MTHFD2	-	4.25e-06	2.62e-05	8748.98	595.29	9864.19	614.25	11200	337.506	9598.37	395.169	8378.82	325.883	7536.97	94.54
A0A4X1TYI6	A0A4X1TYI6_PIG Laminin subunit gamma-1 OS=Sus scrofa OX=9823 GN=LAMC1 PE=4 SV=1	LAMC1	-	3.87e-09	1.09e-07	8128.69	254.922	9326.61	1142.87	5556.27	136.182	6857.76	589.345	10262.8	564.6	15030.9	320.036
A0A287BKX8	A0A287BKX8_PIG Brain-specific angiogenesis inhibitor 1-associated protein 2 OS=Sus scrofa OX=9823 GN=BAIAP2 PE=1 SV=1	BAIAP2	-	0.00544909	0.00903213	9495.21	206.467	8249.47	816.179	8586.56	378.821	8641.63	990.613	9787.2	214.567	10366.3	412.975
A0A480R857	A0A480R857_PIG 10-formyltetrahydrofolate dehydrogenase OS=Sus scrofa OX=9823 PE=3 SV=1	-	-	4.09e-08	6.56e-07	6560.55	203.075	11681	535.231	10524.4	624.829	8190.33	415.215	9498.78	250.916	8664.99	77.4227
A0A286ZUW5	A0A286ZUW5_PIG Prolyl 4-hydroxylase subunit alpha-1 OS=Sus scrofa OX=9823 GN=P4HA1 PE=1 SV=1	P4HA1	100037299	0.00101125	0.00218258	9718.59	399.273	7000.54	250.404	7966.53	207.227	11399	1625.98	9441.76	1281.8	9292.11	343.796
A0A4X1TDW6	A0A4X1TDW6_PIG Adrenal ferredoxin OS=Sus scrofa OX=9823 GN=FDX1 PE=4 SV=1	FDX1	-	2.07e-07	2.23e-06	10713	1188.53	8753.49	445.835	12692.5	619.235	9340.66	326.126	6067.77	473.862	6847.23	152.394
A0A286ZSR3	A0A286ZSR3_PIG Acyl-coenzyme A oxidase OS=Sus scrofa OX=9823 GN=ACOX1 PE=1 SV=2	ACOX1	-	3.79e-09	1.09e-07	10505.4	270.307	8376.94	788.674	12642.1	441.983	9772.12	451.581	6589.94	220.251	6346.39	60.6995
A0A480IUJ2	A0A480IUJ2_PIG Sidoreflexin OS=Sus scrofa OX=9823 PE=3 SV=1	-	-	0.00182104	0.00358079	9619.94	386.146	9500.56	765.353	8644.9	354.468	7656.43	622.299	8535.77	518.689	9751.34	173.504
A0A8D1QIU9	A0A8D1QIU9_PIG Mitochondrial import inner membrane translocase subunit OS=Sus scrofa OX=9823 GN=TIMM8B PE=3 SV=1	-	-	5.23e-07	4.81e-06	11289	1472.59	7377.97	684.065	11353.7	276.186	10988.7	433.642	6140.33	275.234	6216.33	313.47
A0A287BBC4	A0A287BBC4_PIG Cytosolic purine 5'-nucleotidase OS=Sus scrofa OX=9823 GN=NT5C2 PE=1 SV=1	NT5C2	-	1.42e-07	1.7e-06	8191.2	258.173	9969.05	197.179	10081.3	238.215	8553.7	331.684	8393.24	123.229	8148.08	70.1676
A0A4X1SSN8	A0A4X1SSN8_PIG Catalase OS=Sus scrofa OX=9823 PE=3 SV=1	CAT	397568	3.95e-06	2.5e-05	9278.89	450.384	9462.33	510.196	10333.7	243.933	8095.79	245.792	7829.55	230.557	8217.45	35.262
A0A480MW82	A0A480MW82_PIG Laminin subunit alpha-5 OS=Sus scrofa OX=9823 PE=4 SV=1	-	-	1.69e-09	6.01e-08	7511.54	377.251	9057.24	1133.48	4899.27	193.044	6130.95	789.239	9978.13	519.802	15580.4	265.338
A0A4X1VCY8	A0A4X1VCY8_PIG Protein GOLM2 OS=Sus scrofa OX=9823 GN=CASC4 PE=3 SV=1	CASC4	-	0.000115425	0.000361755	7796.41	447.544	9177.07	245.895	9526.59	493.087	7552.17	401.231	8754.64	160.784	8865.88	291.435
A0A287AP21	A0A287AP21_PIG Peptidyl-prolyl cis-trans isomerase OS=Sus scrofa OX=9823 GN=PPIF PE=1 SV=1	PPIF	100152612	0.00019356	0.000556526	9744.46	78.2262	7611.22	1088.57	6865.94	442.535	9017.14	440.363	9213.88	167.559	8916.19	283.956
A0A287AZS0	A0A287AZS0_PIG PML nuclear body scaffold OS=Sus scrofa OX=9823 GN=PML PE=1 SV=2	PML	-	0.000321885	0.00083988	5888.08	151.623	7307.84	1769.67	5281.92	96.8391	7736.52	3067.8	12000.6	628.501	11739.8	493.027
A0A4X1VKF3	A0A4X1VKF3_PIG Succinate dehydrogenase cytochrome b560 subunit, mitochondrial OS=Sus scrofa OX=9823 PE=4 SV=1	SDHC	-	0.000979866	0.00212954	7417.82	969.579	9483.21	192.793	9411.39	779.216	7197.62	366.134	7757.46	390.898	8354.76	334.416
A0A287A2N8	A0A287A2N8_PIG Rho guanine nucleotide exchange factor 2 OS=Sus scrofa OX=9823 GN=ARHGEF2 PE=4 SV=3	ARHGEF2	-	8.36e-10	3.6e-08	6257.86	158.3	10549.9	246.084	8103.07	88.7447	5642.78	109.973	8732.89	589.607	10023.3	364.802
A0A286ZKM8	A0A286ZKM8_PIG ENAH actin regulator OS=Sus scrofa OX=9823 GN=ENAH PE=1 SV=2	ENAH	-	0.00232574	0.00432868	7843.49	355.219	8292.26	740.719	9440.58	11.7298	8667.99	82.1799	7684.7	611.105	7379.75	580.036
A0A287AYK3	A0A287AYK3_PIG Cystathionine beta-synthase OS=Sus scrofa OX=9823 GN=CBS PE=3 SV=1	CBS	-	2.93e-11	3.2e-09	6498.64	383.249	10864	171.946	10836.1	217.18	6897.2	308.184	7106.42	216.31	6681.05	110.87
A0A0A7BZF5	A0A0A7BZF5_PIG MHC class I antigen OS=Sus scrofa OX=9823 GN=SLA-1 PE=2 SV=1	SLA-1	100513601	0.000897644	0.00198184	6009.66	336.636	6775.9	1246.85	5117.52	334.849	7971.58	2807.72	11041	1746.94	11104.2	435.046
A0A4X1W5H2	A0A4X1W5H2_PIG Lysosomal associated membrane protein 2 OS=Sus scrofa OX=9823 GN=LAMP2 PE=3 SV=1	LAMP2	-	0.000300278	0.000797491	6668.8	508.536	9214.83	633.898	8036.2	215.43	6949.18	286.289	8189.37	490.663	8744.81	714.424
A0A4X1W0E6	A0A4X1W0E6_PIG MARCKS-related protein OS=Sus scrofa OX=9823 GN=MARCKSL1 PE=3 SV=1	MARCKSL1	100628001	0.000522562	0.0012607	4121.41	101.461	8114.27	1003.84	4923.65	609.598	7258.54	3878.1	12408.1	860.908	10869.7	1155.12
A0A8D1TCS0	A0A8D1TCS0_PIG Tubulointerstitial nephritis antigen like 1 OS=Sus scrofa OX=9823 GN=TINAGL1 PE=1 SV=1	TINAGL1	-	3.32e-10	1.81e-08	5709.77	270.042	9659.32	1104.94	4147.77	139.7	4889.26	730.388	8219.11	389.461	15009.8	324.519
A0A8D1ET30	A0A8D1ET30_PIG Microtubule-associated proteins 1A/1B light chain 3B OS=Sus scrofa OX=9823 PE=3 SV=1	-	-	1.27e-05	6.29e-05	10506.1	108.144	6336.61	460.495	7832.35	308.791	10321.8	1347.69	6201.47	1059.56	6403.83	329.487
A0A287ATF2	A0A287ATF2_PIG Desmoglein 2 OS=Sus scrofa OX=9823 GN=DSG2 PE=1 SV=3	DSG2	-	2.57e-05	0.000108919	8284.08	485.104	8764.51	443.539	6876.72	231.852	7636.21	551.574	6751.78	297.464	9181.31	260.176
A0A8D0QZ29	A0A8D0QZ29_PIG EH domain containing 2 OS=Sus scrofa OX=9823 PE=4 SV=1	-	100624668	0.0145872	0.020788	7884.4	666.797	6463.73	482.649	8009.31	27.2527	8311.32	685.069	8227.86	1013.61	8549.12	116.859
A0A8D1AXL6	A0A8D1AXL6_PIG CD109 molecule OS=Sus scrofa OX=9823 GN=CD109 PE=3 SV=1	CD109	100155478	0.000456827	0.00112541	8319.56	1162.63	12516.1	3216	6572.48	270.619	7377.44	441.943	4257.5	333.459	8278.07	719.532
A0A480PDR7	A0A480PDR7_PIG 3-ketoacyl-CoA thiolase, peroxisomal isoform a OS=Sus scrofa OX=9823 PE=3 SV=1	-	-	0.000167099	0.000497043	8616.13	467.275	6935.85	343.176	7025.47	67.2933	8416.99	261.941	7964.36	460.692	8151.52	276.659
A0A480QWI4	A0A480QWI4_PIG Histone H1.4 OS=Sus scrofa OX=9823 PE=3 SV=1	-	-	0.00017708	0.000521492	6311.22	719.234	7140.43	823.492	4968.7	1061.53	6616.26	1464.53	9630.75	868.34	11748.4	1854.1
A0A8D1P6K9	A0A8D1P6K9_PIG Cytidine deaminase OS=Sus scrofa OX=9823 GN=PINK1 PE=3 SV=1	PINK1	-	0.0489487	0.0592746	7142.67	735.229	8107.47	684.996	6957.18	546.21	8427.4	469.823	8509.63	1140.47	7048.26	453.361
A0A286ZMB2	A0A286ZMB2_PIG folate gamma-glutamyl hydrolase OS=Sus scrofa OX=9823 GN=GGH PE=1 SV=1	GGH	100154232	0.00142022	0.00290073	7232.45	567.112	8531.51	432.091	7617.69	687.647	6312.29	189.426	7778.78	718.135	8543.91	160.218
A0A4X1V5R4	A0A4X1V5R4_PIG 3'-phosphoadenosine 5'-phosphosulfate synthase 2 OS=Sus scrofa OX=9823 GN=PAPSS2 PE=3 SV=1	PAPSS2	-	3.77e-08	6.17e-07	3633.34	364.099	15293.6	2155.84	10211	377.024	4277.08	96.7285	5851.37	449.874	6510.9	712.167
A0A480ZG93	A0A480ZG93_PIG Transmembrane protein 14C OS=Sus scrofa OX=9823 GN=LOC100517166 PE=1 SV=1	LOC100517166	100517166	0.00724453	0.0114513	6536.66	166.23	8154.18	324.518	7574.46	554.942	8490.8	683.022	7130.57	498.363	7143.24	738.038
A0A287BMG4	A0A287BMG4_PIG Glucosamine (UDP-N-acetyl)-2-epimerase/N-acetylmannosamine kinase OS=Sus scrofa OX=9823 GN=GNE PE=4 SV=1	-	-	0.000249717	0.000687772	6332.97	747.408	8248.81	148.429	8620.93	487.901	7461.71	537.809	7080.98	274.922	6570.49	243.762
A0A287AMT7	A0A287AMT7_PIG HECT and RLD domain containing E3 ubiquitin protein ligase family member 6 OS=Sus scrofa OX=9823 GN=HERC6 PE=4 SV=1	HERC6	-	0.0100665	0.0151646	5064.23	197.328	6787.28	1721.1	4994.41	139.096	7192	3722.22	9763.45	540.934	10058	333.011
A0A286ZQ68	A0A286ZQ68_PIG Nuclear autoantigen Sp-100 OS=Sus scrofa OX=9823 GN=LOC100517129 PE=4 SV=3	LOC100517129	-	0.022747	0.0304286	5594.6	255.213	6855.39	1001.54	5847.88	429.967	7605.24	2836.91	9184.02	628.873	8707.49	216.532
A0A4X1TNC5	A0A4X1TNC5_PIG Mucin 4, cell surface associated OS=Sus scrofa OX=9823 PE=4 SV=1	-	-	6.57e-07	5.81e-06	6627.11	241.884	6287.58	669.148	5464.89	154.655	6174.83	502.935	8781.8	567.606	10027.9	640.244
A0A480JIC6	A0A480JIC6_PIG GRAM domain containing 1B OS=Sus scrofa OX=9823 GN=GRAMD1B PE=1 SV=1	-	-	1.66e-05	7.72e-05	9200.14	579.107	4924.38	539.388	6722.27	717.686	8676.5	502.384	6492.06	36.4662	7189.99	849.478
A0A480PNC7	A0A480PNC7_PIG Claudin OS=Sus scrofa OX=9823 PE=3 SV=1	-	-	3.24e-08	5.63e-07	4532.36	298.858	10144.7	1214.2	3693.56	104.08	5060.35	454.895	8802.58	971.811	10948.5	252.892
A0A286ZR20	A0A286ZR20_PIG Phosphoinositide phospholipase C OS=Sus scrofa OX=9823 GN=PLCH1 PE=1 SV=1	PLCH1	-	0.00339602	0.00599987	7085.77	127.981	7391.95	777.247	5476.62	235.926	6748.7	422.397	7531.9	1399.88	8923.55	762.479
A0A287AA45	A0A287AA45_PIG Histamine N-methyltransferase OS=Sus scrofa OX=9823 GN=HNMT PE=1 SV=1	HNMT	100624677	0.000187957	0.000543282	6761.45	251.316	7634.18	301.279	7596.43	168.117	6261.39	295.131	7041.41	422.366	7811.77	257.521
I3L9E5	I3L9E5_PIG Ig-like domain-containing protein OS=Sus scrofa OX=9823 GN=CEACAM1 PE=1 SV=3	CEACAM1	100512285	3.35e-05	0.000134143	6100.86	729.543	7027.42	895.006	5038.94	524.419	6562.52	553.066	8706.55	597.54	9285.63	560.12
A0A286ZLH2	A0A286ZLH2_PIG Glycolipid transfer protein OS=Sus scrofa OX=9823 GN=GLTP PE=1 SV=1	GLTP	-	0.0449624	0.0550587	7062.82	1190.72	6599.83	978.499	6566.75	360.027	6530.98	298.652	7545.84	398.43	8356.41	440.099
A0A8D1BND0	A0A8D1BND0_PIG Signal transducer and activator of transcription OS=Sus scrofa OX=9823 GN=STAT2 PE=3 SV=1	STAT2	-	0.000946314	0.00206975	7756.83	385.282	4229.87	666.099	6765.49	403.656	10346.2	2491.97	7134.01	895.579	6244.82	500.11
A0A287BJL8	A0A287BJL8_PIG procollagen-lysine 5-dioxygenase OS=Sus scrofa OX=9823 GN=PLOD2 PE=1 SV=1	PLOD2	-	1.31e-10	9.1e-09	10404.2	82.8227	4343.34	258.534	7982.43	110.617	10710	831.922	4526.02	472.136	4484.12	77.4904
A0A5G2QXI1	A0A5G2QXI1_PIG Adenosine deaminase RNA specific OS=Sus scrofa OX=9823 GN=ADAR PE=1 SV=1	ADAR	-	0.00175891	0.00347954	5749.66	33.1992	6598.51	869.218	5447.68	31.7057	7000.72	1999.9	8884.1	77.0834	8740.8	396.715
F1SV23	F1SV23_PIG NADH dehydrogenase [ubiquinone] iron-sulfur protein 5 OS=Sus scrofa OX=9823 GN=NDUFS5 PE=1 SV=1	NDUFS5	100514655	0.00110264	0.00234581	7603.31	553.999	5653.06	203.784	7631.39	315.656	7568.29	613.673	7020.13	310.868	6769.15	544.827
A0A4X1TBQ2	A0A4X1TBQ2_PIG Reactive oxygen species modulator 1 OS=Sus scrofa OX=9823 GN=ROMO1 PE=3 SV=1	ROMO1	100154394	5.87e-06	3.39e-05	7899.72	438.951	6937.99	722.629	8774.11	326.877	7905.34	658.872	5308.22	122.42	5292.33	498.409
P79384	PCCB_PIG Propionyl-CoA carboxylase beta chain, mitochondrial OS=Sus scrofa OX=9823 GN=PCCB PE=1 SV=1	PCCB	100158147	1.72e-06	1.3e-05	6632.91	255.941	8254.5	339.285	7085.71	119.432	6253.5	238.086	6634.1	88.4326	7156.83	140.033
P49068	MT1A_PIG Metallothionein-1A OS=Sus scrofa OX=9823 GN=MT1A PE=3 SV=1	MT1A	397417	0.000613226	0.00143115	9675.78	648.292	6456.86	1156.87	8298.03	1719.75	6776.66	639.31	4630.51	337.287	6098.46	660.363
A0A287BG40	A0A287BG40_PIG NADH dehydrogenase [ubiquinone] flavoprotein 2, mitochondrial OS=Sus scrofa OX=9823 GN=NDUFV2 PE=1 SV=1	NDUFV2	100037991	9.43e-05	0.000309223	7384.4	194.836	5541.83	340.35	7798.13	338.121	7573.92	553.472	7064.73	473.444	6508.75	240.395
A0A0B8RSW0	A0A0B8RSW0_PIG N-acetylglucosamine-6-sulfatase OS=Sus scrofa domesticus OX=9825 GN=GNS PE=3 SV=1	GNS	-	3.62e-07	3.57e-06	6623.86	302.078	8356.01	489.128	8247.9	216.604	5858.16	137.622	5974.58	287.121	6416.56	239.351
A0A4X1UAK6	A0A4X1UAK6_PIG Plasminogen activator OS=Sus scrofa OX=9823 GN=PLAT PE=3 SV=1	PLAT	-	3.99e-06	2.51e-05	10732.5	811.361	3378.41	805.098	5305.75	686.201	11982.2	1922.13	4698.26	1551.13	5136.04	785.871
A0A5G2QW32	A0A5G2QW32_PIG NADH dehydrogenase [ubiquinone] 1 beta subcomplex subunit 2, mitochondrial OS=Sus scrofa OX=9823 GN=NDUFB2 PE=1 SV=1	NDUFB2	-	0.00126412	0.00262782	7835.33	831.357	4854	672.548	7167.15	343.293	8130.33	935.629	6180.31	515.246	6592.48	816.649
A0A287BAZ8	A0A287BAZ8_PIG Aminoadipate-semialdehyde synthase OS=Sus scrofa OX=9823 GN=AASS PE=1 SV=2	AASS	-	1.44e-06	1.12e-05	6621.17	162.288	6671	540.141	5566.78	203.295	5953.88	301.416	7483.53	238.338	8410.15	294.18
A0A4X1U1P2	A0A4X1U1P2_PIG Cytochrome b5 OS=Sus scrofa OX=9823 GN=CYB5A PE=3 SV=1	CYB5A	-	0.000210749	0.000594457	7200.39	630.519	6982.89	202.55	7523.68	234.712	6104.69	59.0117	5790.87	300.027	6868.17	227.575
A0A480VND1	A0A480VND1_PIG NADH dehydrogenase [ubiquinone] 1 alpha subcomplex subunit 10, mitochondrial OS=Sus scrofa OX=9823 PE=3 SV=1	-	-	3.59e-05	0.000142739	7104.93	301.779	5248.58	303.024	6693.48	461.242	7514.53	285.843	7001.84	340.025	6644.14	148.489
A0A0B8RS87	A0A0B8RS87_PIG Signal recognition particle 54 kDa protein OS=Sus scrofa domesticus OX=9825 GN=SRP54 PE=3 SV=1	SRP54	100154361	0.0014807	0.00299805	6132.15	374.444	7418.44	191.145	7115.36	444.919	6521.65	286.56	6830.16	162.55	6092.88	385.174
A0A4X1VJI6	A0A4X1VJI6_PIG Mitochondrial import inner membrane translocase subunit TIM17 OS=Sus scrofa OX=9823 GN=TIMM17B PE=3 SV=1	TIMM17B	-	8.34e-06	4.46e-05	7928.49	784.384	6062.26	363.25	7997.54	488.389	7599.57	281.711	5022.58	386.091	5220.31	478.141
A0A5G2Q7V7	A0A5G2Q7V7_PIG RNA binding protein, mRNA processing factor OS=Sus scrofa OX=9823 GN=RBPMS PE=1 SV=1	RBPMS	-	0.000509335	0.00123448	7244.53	312.27	5281.73	147.427	6537.94	212.685	7104.96	643.488	7172.78	596.609	6087.26	334.699
A0A287AKG8	A0A287AKG8_PIG Interferon regulatory factor 2 binding protein 2 OS=Sus scrofa OX=9823 GN=IRF2BP2 PE=3 SV=1	IRF2BP2	-	0.000205174	0.000580736	6261.12	116.303	5834.55	527.103	6065.18	262.455	6757.17	135.013	7009.93	183.829	7162.6	78.8876
A0A8D0SC83	A0A8D0SC83_PIG Carnitine O-palmitoyltransferase OS=Sus scrofa OX=9823 PE=3 SV=1	-	-	0.0409478	0.0505971	6944.76	478.304	5747.79	150.579	6259.8	483.508	6095.74	980.567	6935.28	259.815	7074.07	337.304
A0A287BB42	A0A287BB42_PIG Estradiol 17-beta-dehydrogenase 2 OS=Sus scrofa OX=9823 GN=HSD17B2 PE=1 SV=1	HSD17B2	-	0.000601633	0.00141216	6151.5	282.664	4764.93	469.178	6307.26	283.642	8291.43	1698.07	7967.72	128.508	5548.04	367.72
A0A286ZYJ8	A0A286ZYJ8_PIG UPF1 RNA helicase and ATPase OS=Sus scrofa OX=9823 GN=UPF1 PE=1 SV=2	UPF1	-	7.02e-07	6.11e-06	7008.54	42.7404	5264	360.191	6369.11	110.29	7193.48	35.9256	6530.97	277.019	6078.97	116.308
A0A4X1TWX7	A0A4X1TWX7_PIG Beta-transducin repeat containing E3 ubiquitin protein ligase OS=Sus scrofa OX=9823 GN=BTRC PE=4 SV=1	BTRC	-	0.00316482	0.00564629	6108.94	251.317	6627.24	1166.71	8039.18	745.823	6567.47	204.644	5462.4	497.865	5588.56	231.007
A0A8D0K6B5	A0A8D0K6B5_PIG NADH dehydrogenase [ubiquinone] 1 alpha subcomplex subunit 8 OS=Sus scrofa OX=9823 PE=3 SV=1	-	-	4.76e-07	4.48e-06	7157.89	116.412	4931.05	244.788	7266.32	66.3032	7175.83	108.035	5976.65	463.836	5565.54	380.927
A0A286ZJQ9	A0A286ZJQ9_PIG Caveolin OS=Sus scrofa OX=9823 GN=CAV1 PE=3 SV=1	CAV1	-	1.43e-09	5.2e-08	6896.51	46.2428	4848.72	161.456	5019.43	28.3752	7796.04	227.856	6967.46	326.47	6414.41	192.485
A0A8D1NI42	A0A8D1NI42_PIG CD99 antigen OS=Sus scrofa OX=9823 PE=3 SV=1	-	-	0.00627998	0.0102036	4711.85	43.7413	7231.58	589.15	5877.79	217.75	6171.3	1409.37	6724.81	345.63	7218.52	626.688
A0A4X1SLR7	A0A4X1SLR7_PIG Cytochrome P450 OS=Sus scrofa OX=9823 GN=LOC106510546 PE=3 SV=1	LOC106510546	-	0.000454574	0.00112169	5685.14	257.461	7345.71	366.473	7391.97	501.336	5811.37	779.127	5486.31	406.789	5972.83	159.912
A0A480SCL9	A0A480SCL9_PIG Propionyl-CoA carboxylase alpha chain, mitochondrial OS=Sus scrofa OX=9823 PE=4 SV=1	-	-	4.92e-05	0.000182973	5901.92	269.674	7207.75	458.383	6421.12	120.822	5587.82	58.6761	5938.74	120.349	6444.24	197.832
A0A287AHD5	A0A287AHD5_PIG Nucleobindin-1 OS=Sus scrofa OX=9823 GN=NUCB1 PE=1 SV=2	NUCB1	-	0.0177483	0.0247961	6372.89	242.997	5851.29	694.397	5754.93	154.783	6947.88	241.77	6273.28	303.948	6173.53	209.603
A0A480YGG5	A0A480YGG5_PIG NADH dehydrogenase [ubiquinone] flavoprotein 1, mitochondrial (Fragment) OS=Sus scrofa OX=9823 PE=3 SV=1	-	-	2.68e-06	1.82e-05	6421.87	35.5991	5010.5	203.281	6521.26	110.686	6832.96	399.186	6569.45	229.849	5856.58	98.2111
A0A8D0MK66	A0A8D0MK66_PIG Cytidine aminohydrolase OS=Sus scrofa OX=9823 PE=3 SV=1	-	-	0.00349677	0.00615793	5534.59	297.857	6597.2	678.578	5116.07	390.678	6929.76	158.512	6955.56	713.15	5712.41	666.251
A0A0B8RT42	A0A0B8RT42_PIG Tetraspanin OS=Sus scrofa domesticus OX=9825 GN=CD9 PE=3 SV=1	CD9	397067	2.19e-06	1.57e-05	5602.37	462.92	6208.32	341.192	4336.48	251.997	5377.27	520.254	7227.13	421.516	7771.6	333.952
A0A480Z666	A0A480Z666_PIG Major vault protein (Fragment) OS=Sus scrofa OX=9823 PE=4 SV=1	-	-	9.7e-06	5.04e-05	6957.9	944.119	5430.05	834.642	8779.76	1242.53	7717.23	538.31	3608.8	466.522	3609.01	228.946
A0A8D0U8V5	A0A8D0U8V5_PIG Olfactory receptor OS=Sus scrofa OX=9823 PE=3 SV=1	-	-	0.00676231	0.0108039	4246.15	1605.28	4640.8	764.622	7577.5	606.863	5675.48	679.061	7007.42	584.77	6691.4	1198.77
A0A4X1T2D7	A0A4X1T2D7_PIG Phospholipid scramblase OS=Sus scrofa OX=9823 GN=PLSCR1 PE=3 SV=1	PLSCR1	-	0.00154027	0.00311097	4758.92	326.938	5587.54	284.248	4339.13	304.287	5288.58	2184.58	7148.06	558.346	8407.08	130.726
A0A8D0TJ76	A0A8D0TJ76_PIG SH3 domain-containing protein OS=Sus scrofa OX=9823 PE=3 SV=1	-	-	4.23e-06	2.62e-05	6869.44	392.766	3866.01	500.962	6160.87	181.488	7877.22	881.642	5767.18	270.161	4977.34	233.908
A0A481A8M6	A0A481A8M6_PIG Large neutral amino acids transporter small subunit 1 OS=Sus scrofa OX=9823 PE=3 SV=1	-	-	4.12e-05	0.000159825	5629.73	93.9356	6972.8	722.623	7350.96	79.0181	4953.46	495.171	5252.15	345.462	5200.98	411.609
A0A287B883	A0A287B883_PIG Parathymosin OS=Sus scrofa OX=9823 GN=PTMS PE=1 SV=2	PTMS	-	4.33e-05	0.000166429	4409.29	943.643	6685	716.799	3786.37	75.3649	5585.87	122.066	7875.48	740.528	6642.44	720.838
A0A287AG10	A0A287AG10_PIG Mixed lineage kinase domain like pseudokinase OS=Sus scrofa OX=9823 GN=MLKL PE=2 SV=2	MLKL	100736836	1.19e-06	9.6e-06	5025.84	165.184	6008.86	105.92	6646.77	222.915	5855	212.077	5890.47	48.2442	5501.93	144.55
I3LP69	I3LP69_PIG Cytoplasmic protein OS=Sus scrofa OX=9823 GN=NCK1 PE=4 SV=3	NCK1	-	2.89e-05	0.000119577	5950.75	121.459	6142.72	97.9296	6619.9	378.852	5514.33	84.0643	5201.39	278.061	5473.9	109.595
A0A5G2Q856	A0A5G2Q856_PIG mRNA decay activator protein ZFP36 OS=Sus scrofa OX=9823 GN=ZFP36L1 PE=4 SV=1	ZFP36L1	-	2.39e-05	0.000103362	6040.88	244.008	4444.31	432.009	6275.66	244.029	6502.06	286.207	5755.92	213.844	5792.04	240.551
A0A287AAD9	A0A287AAD9_PIG Tight junction protein 3 OS=Sus scrofa OX=9823 GN=TJP3 PE=1 SV=2	TJP3	-	1.36e-08	2.94e-07	5710.4	57.9209	5668.19	174.061	4876.34	37.3179	5207.63	112.055	6305.1	247.354	6852.59	131.352
A0A8D0V909	A0A8D0V909_PIG ABC-type antigen peptide transporter OS=Sus scrofa OX=9823 PE=3 SV=1	-	-	0.0106771	0.0159087	4602.5	219.96	4978.06	862.744	4771.89	142.265	6003.87	1948.65	7294.73	323.619	6891.74	279.261
A0A4X1SFP7	A0A4X1SFP7_PIG NADH dehydrogenase [ubiquinone] 1 alpha subcomplex subunit 2 OS=Sus scrofa OX=9823 PE=3 SV=1	-	-	0.00112145	0.00238042	5685.25	224.11	4996.53	282.712	5752.29	222.829	6031.21	331.459	6316.29	252.569	5757.22	223.86
F1SRI1	F1SRI1_PIG RAB9A, member RAS onco family OS=Sus scrofa OX=9823 GN=RAB9A PE=1 SV=1	RAB9A	100513057	1.95e-05	8.8e-05	6616.08	183.237	4579.82	245.953	5893.22	259.452	5989.42	334.47	5454.4	340.547	5736.15	146.847
A0A287AIT2	A0A287AIT2_PIG Reticulon OS=Sus scrofa OX=9823 GN=RTN4 PE=1 SV=2	RTN4	-	0.00439539	0.00748268	4983.37	728.346	7266.66	856.292	5529.26	653.577	5279.01	151.107	5305.82	364.035	5344.46	338.742
A0A480I5Y9	A0A480I5Y9_PIG Anion exchange protein OS=Sus scrofa OX=9823 PE=3 SV=1	-	-	0.00224538	0.00421266	5471.78	286.955	5504.02	427.765	4479.93	107.275	5697.29	373.015	5963.95	352.762	5840.6	384.424
A0A5G2Q7G7	A0A5G2Q7G7_PIG Dipeptidyl peptidase 4 OS=Sus scrofa OX=9823 GN=DPP4 PE=1 SV=2	DPP4	-	4.59e-06	2.81e-05	4013.41	226.081	5538.39	395.257	4251.69	251.738	5364.76	791.71	7562.13	417.067	6074.28	279.48
A0A287A6C9	A0A287A6C9_PIG Sodium/myo-inositol cotransporter OS=Sus scrofa OX=9823 GN=SLC5A3 PE=3 SV=1	SLC5A3	110255177	5.11e-06	3.03e-05	7103.75	173.078	4128.78	668.826	5195.81	347.184	7674.53	83.3606	4022.39	945.187	4625.37	463.228
Q28944	CATL1_PIG Procathepsin L OS=Sus scrofa OX=9823 GN=CTSL PE=2 SV=1	CTSL	396926	3.11e-07	3.11e-06	7499.03	473.063	4935.6	392.659	6976.42	666.045	7462.25	826.111	2963.25	698.191	2865.66	89.7042
A0A480J5N4	A0A480J5N4_PIG Phosphoinositide phospholipase C OS=Sus scrofa OX=9823 PE=4 SV=1	-	-	1.94e-08	3.88e-07	4425.62	152.494	5740.01	368.249	4074.01	260.011	4015.14	194.604	6767.23	360.972	7581.24	440.415
A0A4X1SFT0	A0A4X1SFT0_PIG Extracellular matrix protein 1 OS=Sus scrofa OX=9823 GN=ECM1 PE=4 SV=1	ECM1	-	1.82e-05	8.35e-05	5987.88	941.706	3925.91	937.117	3427.97	597.203	9850.08	214.22	4859.13	1623.26	4442.13	284.953
P81045	COX17_PIG Cytochrome c oxidase copper chaperone OS=Sus scrofa OX=9823 GN=COX17 PE=1 SV=1	COX17	100156799	5.6e-05	0.000201965	5802.76	406.36	4646.28	234.021	7606.88	1234.19	6196.65	408.906	4403.27	352.247	3709.22	448.474
A0A0B8RSP0	A0A0B8RSP0_PIG Legumain OS=Sus scrofa domesticus OX=9825 GN=LGMN PE=3 SV=1	LGMN	100154477	0.0134517	0.0193724	4853.01	103.732	6018.57	364.322	5740.43	449.811	4761.14	172.133	5427.9	740.166	5513.65	129.03
A0A8D1Q4H9	A0A8D1Q4H9_PIG E3 ubiquitin-protein ligase RNF8 OS=Sus scrofa OX=9823 GN=RNF8 PE=3 SV=1	RNF8	-	0.00186988	0.00364181	4901.26	309.508	4723.6	604.989	4787.35	282.305	5241.33	783.21	6292.63	146.196	6217.8	144.893
F1SAE9	F1SAE9_PIG Laminin subunit beta 1 OS=Sus scrofa OX=9823 GN=LAMB1 PE=1 SV=4	LAMB1	-	3.71e-09	1.08e-07	4998.37	158.355	5268.43	306.382	3464.33	114.17	4149.59	473.216	5486.71	371.818	8313.56	216.301
A0A5G2R6P0	A0A5G2R6P0_PIG Syndecan binding protein OS=Sus scrofa OX=9823 GN=SDCBP PE=1 SV=1	SDCBP	-	0.0225531	0.0302434	5272.37	184.11	4981.3	393.657	4178.27	233.92	5825.39	1260.64	5196.46	518.088	6210.95	342.414
A0A4X1T581	A0A4X1T581_PIG DAB adaptor protein 2 OS=Sus scrofa OX=9823 GN=DAB2 PE=1 SV=1	DAB2	-	2.49e-06	1.73e-05	6278.35	437.459	4176.1	133.437	5594.69	65.7088	5452.1	243.871	4838.02	187.705	5215.05	61.6184
A0A480SPY9	A0A480SPY9_PIG Deoxyuridine 5'-triphosphate nucleotidohydrolase OS=Sus scrofa OX=9823 PE=3 SV=1	-	-	2.42e-12	4.4e-10	7105.86	110.757	3118.05	220.373	8227.44	258.771	7701.8	304.469	2742.15	399.236	2511.27	176.079
A0A287AJ98	A0A287AJ98_PIG Ribonucleoside-diphosphate reductase subunit M2 OS=Sus scrofa OX=9823 GN=RRM2 PE=1 SV=2	RRM2	-	4.76e-09	1.26e-07	6961.96	491.659	2742.83	340.876	6129.37	152.104	7919.13	704.188	3543.39	179.717	3613.35	103.007
A0A286ZJI5	A0A286ZJI5_PIG Dedicator of cytokinesis 7 OS=Sus scrofa OX=9823 GN=DOCK7 PE=1 SV=2	DOCK7	-	0.000736571	0.00167831	5042.15	64.9893	5818.66	531.44	5520.17	92.2961	5089.26	311.371	4629.3	121.918	4674.53	82.7833
A0A8D0WPM3	A0A8D0WPM3_PIG Integrin alpha-5 OS=Sus scrofa OX=9823 PE=3 SV=1	-	100155091	0.00521344	0.00871215	5536.95	624.378	4785.91	1220.41	4864.05	454.2	7277.29	578.326	4113.51	1307.37	4165.52	151.955
A0A4X1W0Q8	A0A4X1W0Q8_PIG Glucosylceramidase OS=Sus scrofa OX=9823 GN=GBA1 PE=3 SV=1	GBA	449572	3.29e-06	2.13e-05	4905.08	323.876	5532.17	169.246	6101.4	333.216	5098.76	180.117	4408.42	146.564	4257.82	108.339
A0A287BNF5	A0A287BNF5_PIG G protein-coupled receptor class C group 5 member A OS=Sus scrofa OX=9823 GN=GPRC5A PE=1 SV=1	GPRC5A	-	5.05e-06	3.01e-05	3359.97	207.083	6271.48	421.229	4680.74	139.555	4462.08	159.984	5991.63	625.336	5524.37	418.494
A0A287A6N0	A0A287A6N0_PIG Polypeptide N-acetylgalactosaminyltransferase OS=Sus scrofa OX=9823 GN=GALNT2 PE=1 SV=2	GALNT2	-	0.000280855	0.000759469	5062.09	143.838	4867.45	70.0228	5586.19	242.45	4595.71	96.6143	5036.11	256.382	5124.14	66.6768
A0A480PST7	A0A480PST7_PIG Gamma-aminobutyric acid receptor-associated protein-like 1 OS=Sus scrofa OX=9823 PE=3 SV=1	-	-	0.00435246	0.00741732	5716.35	359.799	4777.85	789.694	4575.96	245.946	6219.11	451.541	4412.49	739.169	4558.83	122.666
A0A287A9D2	A0A287A9D2_PIG Nuclear receptor subfamily 1 group I member 3 OS=Sus scrofa OX=9823 GN=NR1I3 PE=3 SV=1	NR1I3	-	0.00138513	0.00283614	4506.21	483.989	3905.01	645.196	5267.26	62.314	5568.27	325.555	5308.87	271.409	5667.17	445.691
P79274	ACADL_PIG Long-chain specific acyl-CoA dehydrogenase, mitochondrial OS=Sus scrofa OX=9823 GN=ACADL PE=2 SV=1	ACADL	396931	0.00125226	0.00260981	4715.83	290.71	5458.48	197.896	5329.78	386.259	4251.82	224.874	4905.58	18.7639	5297.93	355.486
A0A4X1SEZ6	A0A4X1SEZ6_PIG Bcl-2 Bcl-2 homology region 1-3 domain-containing protein OS=Sus scrofa OX=9823 GN=MCL1 PE=3 SV=1	MCL1	-	0.00205796	0.00392403	3905.95	251.769	5301.53	379.256	5932.4	587.05	4990.27	591.181	4866.84	191.743	4944.52	319.673
A0A8D0V7V5	A0A8D0V7V5_PIG ABC-type antigen peptide transporter OS=Sus scrofa OX=9823 PE=3 SV=1	-	-	0.00669996	0.0107357	3956.34	66.7996	4529.16	714.893	3889.1	120.335	4860.59	1725.76	6413.08	309.558	6047.49	51.9611
A0A4X1TD13	A0A4X1TD13_PIG Poly [ADP-ribose] polymerase OS=Sus scrofa OX=9823 GN=PARP14 PE=3 SV=1	PARP14	-	0.00465325	0.00786437	5337.81	125.358	3851.91	464.961	5213.93	143.523	5890.18	1048.37	4684.18	261.517	4664.01	116.409
K7GL59	K7GL59_PIG Rab proteins geranylgeranyltransferase component A OS=Sus scrofa OX=9823 GN=CHM PE=3 SV=2	CHM	-	5.22e-06	3.07e-05	4967.08	111.71	5235.14	182.307	5252.04	217.061	5329.78	114.477	4477.67	74.7332	4302.5	152.013
A0A480JRW3	A0A480JRW3_PIG NADH dehydrogenase [ubiquinone] 1 subunit C2 OS=Sus scrofa OX=9823 GN=NDUFC2 PE=1 SV=1	NDUFC2	100513030	0.000785109	0.00177889	5254.18	358.215	4208.51	379.502	4795.59	142.271	5475	186.161	5089.08	106.57	4643.77	250.231
A0A4X1UDQ7	A0A4X1UDQ7_PIG receptor protein-tyrosine kinase OS=Sus scrofa OX=9823 GN=EPHB4 PE=4 SV=1	EPHB4	100517028	6.31e-08	9.06e-07	4169.97	396.804	4636.3	326.59	3785.93	299.015	4207.99	142.933	5652.5	99.0709	6888.18	226.902
A0A5G2QNN1	A0A5G2QNN1_PIG Transcriptional regulator ATRX OS=Sus scrofa OX=9823 GN=ATRX PE=1 SV=1	ATRX	-	0.000270825	0.00073845	5719.37	368.472	4333.06	326.659	4742.91	167.105	4939.76	125.536	4688.01	117.491	4881.62	156.214
A0A286ZX63	A0A286ZX63_PIG G protein-coupled receptor class C group 5 member C OS=Sus scrofa OX=9823 GN=GPRC5C PE=1 SV=2	GPRC5C	-	9.41e-05	0.000309067	4689.84	139.928	4659.72	226.995	4705.2	234.355	4227.39	476.542	5077.07	109.427	5890.75	168.618
K7GSY4	K7GSY4_PIG RRM domain-containing protein OS=Sus scrofa OX=9823 GN=LOC110257929 PE=4 SV=4	LOC110257929	-	0.00432324	0.0073829	5266.35	275.188	3923.85	228.25	5052.71	384.928	5267.11	617.585	4842.47	165.382	4866.88	162.871
A0A4X1VS15	A0A4X1VS15_PIG Junctional adhesion molecule A OS=Sus scrofa OX=9823 GN=F11R PE=3 SV=1	F11R	-	2.69e-07	2.73e-06	4314.65	299.651	5127.48	308.932	3731.41	110.646	3959.33	82.9414	5435.02	291.53	6222.21	300.34
A0A4X1VZ23	A0A4X1VZ23_PIG Nucleoside diphosphate kinase OS=Sus scrofa OX=9823 GN=NME3 PE=3 SV=1	NME3	100514398	0.000238406	0.000661072	5306.14	330.827	4367.58	328.309	4048	302.079	4403.24	93.6044	5108.57	312.519	5481.8	312.58
A0A4X1SQ46	A0A4X1SQ46_PIG cAMP-dependent protein kinase type I-alpha regulatory subunit OS=Sus scrofa OX=9823 GN=PRKAR1A PE=3 SV=1	PRKAR1A	397091	5.26e-06	3.08e-05	4439.86	186.532	3883.64	404.238	3761.69	48.5854	4784.02	407.572	5994.98	356.901	5478.19	236.454
A0A4X1T6L4	A0A4X1T6L4_PIG Monocarboxylate transporter 1 OS=Sus scrofa OX=9823 GN=SLC16A1 PE=1 SV=1	SLC16A1	-	1.22e-05	6.11e-05	4420.8	207.003	5533.54	308.054	5090.42	78.0651	4226.32	206.622	4304.22	49.5067	4753.51	163.24
A0A4X1WE54	A0A4X1WE54_PIG Glucosamine 6-phosphate N-acetyltransferase OS=Sus scrofa OX=9823 GN=GNPNAT1 PE=1 SV=1	GNPNAT1	100152942	2.96e-05	0.000121302	3895.06	125.597	6073.03	413.46	4539.08	157.643	4054.08	128.204	4882.07	91.4134	4750.9	594.024
A0A8D0JS89	A0A8D0JS89_PIG Glucosamine-6-phosphate isomerase OS=Sus scrofa OX=9823 GN=YIPF7 PE=3 SV=1	-	-	0.000282533	0.000762621	4527.27	88.4638	5369.72	206.354	4879.34	192.81	4364.79	271.814	4403.02	169.166	4584.52	180.883
F1RFW5	F1RFW5_PIG Ras-related protein Rab-13 OS=Sus scrofa OX=9823 GN=RAB13 PE=3 SV=1	RAB13	100154707	1.12e-05	5.71e-05	5268.34	183.354	3571.22	177.516	4854.42	208.016	5436.85	264.034	4535.03	279.261	4274.2	357.08
A0A480XC30	A0A480XC30_PIG Multidrug resistance protein 1 isoform 1 OS=Sus scrofa OX=9823 PE=3 SV=1	-	-	3.8e-13	1.55e-10	2867.55	92.1254	7617.59	253.022	4216.77	152.869	2604.01	170.561	4755.94	67.8326	5769	123.192
A0A8D0LHE1	A0A8D0LHE1_PIG Hypoxia up-regulated protein 1 OS=Sus scrofa OX=9823 PE=3 SV=1	-	-	9.66e-05	0.000313565	3971.52	276.176	5469.76	412.345	4627.04	263.514	3848.15	215.679	4845.78	248.69	4946.02	210.263
A0A287AQV3	A0A287AQV3_PIG 5'-3' exonuclease PLD3 OS=Sus scrofa OX=9823 GN=PLD3 PE=1 SV=1	PLD3	-	0.00048624	0.00118907	4494.52	82.0376	4650	577.16	5942.65	533.719	4913.62	316.47	3874.58	467.693	3832.91	320.312
P28220	SRBS2_PIG Sorbin and SH3 domain-containing protein 2 OS=Sus scrofa OX=9823 GN=SORBS2 PE=1 SV=2	SORBS2	396719	0.000154399	0.000462896	5488.55	237.303	4462.91	359.612	3937.05	243.905	4638.15	110.04	4381.16	240.643	4760.89	210.022
A0A480YRT7	A0A480YRT7_PIG Prolow-density lipoprotein receptor-related protein 1 preproprotein OS=Sus scrofa OX=9823 PE=3 SV=1	-	-	3.89e-07	3.77e-06	4506.31	93.0534	4951.98	345.398	4595.88	49.1921	3606.95	103.064	4382.14	194.897	5614.12	116.705
A0A286ZRH9	A0A286ZRH9_PIG CXADR Ig-like cell adhesion molecule OS=Sus scrofa OX=9823 GN=CXADR PE=1 SV=2	CXADR	-	0.00121676	0.00254229	4487.3	254.137	3999.64	274.253	4365.59	242.311	4491.87	104.46	4900.14	419.435	5250.83	131.67
A0A480UG54	A0A480UG54_PIG Dual specificity protein phosphatase OS=Sus scrofa OX=9823 GN=DUSP3 PE=1 SV=1	DUSP3	100512983	0.00041276	0.00103411	4792.5	143.36	4607.31	75.0394	3793.09	319.311	4494.57	210.837	4793.22	289.926	4992.07	198.8
A0A480HMV6	A0A480HMV6_PIG Nesprin-1 OS=Sus scrofa OX=9823 PE=3 SV=1	-	-	0.00636863	0.0102931	5034.53	214.978	4115.19	54.7572	4084.28	315.183	4510.67	465.25	4737.42	366.633	4901.36	70.8046
A0A480ND90	A0A480ND90_PIG Lanosterol 14-alpha demethylase OS=Sus scrofa OX=9823 PE=3 SV=1	-	403334	4.53e-11	4.36e-09	4173.67	86.47	5898.02	568.802	8390.4	249.593	3677.23	127.469	2475.19	127.786	2678.69	196.343
A0A4X1T494	A0A4X1T494_PIG procollagen-lysine 5-dioxygenase OS=Sus scrofa OX=9823 GN=PLOD2 PE=1 SV=1	PLOD2	-	0.0296408	0.0381829	5980.57	479.698	3983.65	1012.4	4545.87	689.607	5104.62	1366.12	4501.04	790.475	3132.93	589.965
A0A8D1W9N8	A0A8D1W9N8_PIG NADP-dependent oxidoreductase domain-containing protein OS=Sus scrofa OX=9823 PE=3 SV=1	-	-	0.000603169	0.00141373	3327.41	704.933	6572.77	720.263	3878.86	423.939	3576.14	917.053	4482.13	676.007	5299.97	489.425
A0A4X1VTR6	A0A4X1VTR6_PIG Palmitoyl-protein thioesterase 1 OS=Sus scrofa OX=9823 GN=PPT1 PE=1 SV=1	PPT1	-	0.00128324	0.00266081	4592.56	42.9467	4671.01	155.097	4988.42	159.766	4014.42	56.6235	3946.75	465.658	4488.06	269.597
A0A4X1U7U2	A0A4X1U7U2_PIG Broad substrate specificity ATP-binding cassette transporter ABCG2 OS=Sus scrofa OX=9823 GN=ABCG2 PE=3 SV=1	ABCG2	-	3.19e-05	0.000129291	4839.79	316.418	4828.07	572.973	5499.05	244.739	4203.96	292.84	3383.85	224.141	3615.12	158.78
A0A8D0MY22	A0A8D0MY22_PIG SWI/SNF related, matrix associated, actin dependent regulator of chromatin, subfamily a, member 2 OS=Sus scrofa OX=9823 GN=SMARCA2 PE=3 SV=1	SMARCA2	-	5.36e-06	3.13e-05	4712.02	84.9611	3559.02	203.245	4612.51	139.068	4955.54	271.057	4291.23	173.891	4142.53	54.758
A0A4X1TE77	A0A4X1TE77_PIG N-acetylgalactosamine-6-sulfatase OS=Sus scrofa OX=9823 PE=3 SV=1	-	-	6.7e-05	0.000232827	4120.35	72.3266	4997.19	359.947	4341.3	228.945	3737.35	216.434	4158.74	102.293	4866.87	138.53
A0A480HIW2	A0A480HIW2_PIG Agrin OS=Sus scrofa OX=9823 PE=4 SV=1	-	-	1.9e-06	1.4e-05	3518.41	64.0472	4733.19	515.361	2332.7	123.166	3504.16	1051.88	4275.01	439.192	7677.1	606.462
A0A287AL69	A0A287AL69_PIG Occludin OS=Sus scrofa OX=9823 GN=OCLN PE=3 SV=1	OCLN	-	2.26e-06	1.6e-05	3633.04	279.937	4946.59	632.999	2978.71	160.339	3410.5	287.481	4912.63	375.326	6101.34	343.467
A0A480IT26	A0A480IT26_PIG procollagen-proline 3-dioxygenase (Fragment) OS=Sus scrofa OX=9823 PE=3 SV=1	-	-	1.93e-08	3.88e-07	4920.78	187.726	3961.76	312.486	5450.81	259.505	4900.35	134.234	3192.21	78.4653	3283.71	74.1127
A0A8D0K2L7	A0A8D0K2L7_PIG Disintegrin and metalloproteinase domain-containing protein 10 OS=Sus scrofa OX=9823 PE=4 SV=1	-	-	5.46e-05	0.00019836	4724.46	139.922	3641.44	143.521	3824.1	180.877	4892.97	115.924	3899.31	407.318	4389.79	202.551
A0A8D0QZ77	A0A8D0QZ77_PIG Endoplasmic reticulum aminopeptidase 1 OS=Sus scrofa OX=9823 PE=3 SV=1	-	-	0.000336282	0.00086639	3710	11.7336	3896.38	646.431	3278.59	114.655	3985.94	676.069	5074.57	221.073	5289.7	280.051
A0A4X1W192	A0A4X1W192_PIG LIM and senescent cell antigen-like-containing domain protein OS=Sus scrofa OX=9823 GN=LIMS1 PE=4 SV=1	LIMS1	-	2.52e-05	0.000107681	3973.87	158.255	3838.32	425.769	3603.88	129.678	3884.2	213.638	4896.5	89.4264	5007.36	244.322
A0A4X1VSR2	A0A4X1VSR2_PIG Tetraspanin OS=Sus scrofa OX=9823 GN=CD151 PE=3 SV=1	CD151	100511619	7.46e-06	4.1e-05	4067.76	411.028	3989.06	176.989	3143.93	290.771	3680.76	279.819	4860.95	266.564	5329.61	202.435
A0A287BA27	A0A287BA27_PIG Very low density lipoprotein receptor OS=Sus scrofa OX=9823 GN=VLDLR PE=1 SV=1	VLDLR	-	0.000177231	0.000521492	4984.09	115.64	3786.68	193.295	3674.26	132.658	4142.34	189.493	4020.74	447.663	4381.37	96.0355
A0A287AE88	A0A287AE88_PIG NADH dehydrogenase [ubiquinone] 1 alpha subcomplex subunit 9, mitochondrial OS=Sus scrofa OX=9823 GN=NDUFA9 PE=1 SV=2	NDUFA9	-	0.000277686	0.000754641	4411.66	311.388	3304.8	34.5829	4129.98	116.547	4660.57	105.534	4370.72	296.886	3964.18	366.91
A0A480YPQ1	A0A480YPQ1_PIG mRNA decay activator protein ZFP36 (Fragment) OS=Sus scrofa OX=9823 PE=4 SV=1	-	-	1.82e-07	2.01e-06	5347.67	665.856	2593.17	177.212	5126.9	157.762	5491.98	290.504	3370.01	279.206	2895.37	111.052
A0A287AGZ9	A0A287AGZ9_PIG riboflavin kinase OS=Sus scrofa OX=9823 GN=RFK PE=4 SV=2	RFK	-	0.000929108	0.00203483	4329.97	368.533	3617.52	84.8652	4048.42	275.266	4756.54	150.999	4327.97	145.841	3591.91	383.129
A0A480LAY6	A0A480LAY6_PIG Carboxypeptidase OS=Sus scrofa OX=9823 GN=CTSA PE=1 SV=1	-	-	6.6e-08	9.27e-07	4071.27	99.1215	5154.41	215.277	5836.42	330.191	3785.65	146.589	2941.85	397.909	2868.53	330.467
A0A0B8S096	A0A0B8S096_PIG Dystroglycan 1 OS=Sus scrofa domesticus OX=9825 GN=DAG1 PE=4 SV=1	DAG1	100620392	6.34e-06	3.65e-05	4936.77	158.954	3849.47	592.426	4089.73	311.763	5169	283.379	2485.12	158.332	3868.97	294.796
A0A8D1EE01	A0A8D1EE01_PIG Isovaleryl-CoA dehydrogenase, mitochondrial OS=Sus scrofa OX=9823 PE=3 SV=1	-	-	2.18e-05	9.67e-05	4128.1	210.148	4362.24	199.552	3647.1	258.453	3337.69	47.1352	4123.73	133.714	4728.07	239.647
O02858	SCD_PIG Stearoyl-CoA desaturase OS=Sus scrofa OX=9823 GN=SCD PE=2 SV=2	SCD	396670	3.56e-08	5.94e-07	5912.7	347.404	2061.47	276.478	5272.88	176.479	6670.38	852.286	2182.08	578.739	2191.72	135.541
A0A8D0VQG3	A0A8D0VQG3_PIG Translocon-associated protein subunit beta OS=Sus scrofa OX=9823 GN=SSR2 PE=3 SV=1	-	-	3.08e-13	1.55e-10	0	0	6393.3	362.381	5925.76	151.71	0	0	5384.68	350.386	6528.25	342.418
A0A286ZNE7	A0A286ZNE7_PIG Squalene synthase OS=Sus scrofa OX=9823 GN=FDFT1 PE=1 SV=1	FDFT1	-	4.77e-12	7.81e-10	3388.08	199.36	5103.82	142.392	7462.37	29.7178	3342.51	310.812	2335.68	266.615	2446.32	112.576
A0A5S8KLN1	A0A5S8KLN1_PIG Clusterin OS=Sus scrofa OX=9823 GN=CLU PE=3 SV=1	CLU	-	0.0342128	0.0432217	3932.8	745.944	5186.66	1751.81	2811.07	475.022	5513.79	943.789	3035.89	1296.87	3494.47	109.222
A0A287AGZ2	A0A287AGZ2_PIG Caspase 7 OS=Sus scrofa OX=9823 GN=CASP7 PE=3 SV=3	CASP7	-	0.00782091	0.012209	3205.27	374.88	3758.68	358.351	3621.45	42.122	3869.72	963.209	4687.25	170.289	4767.92	210.502
A0A0B8RTI6	A0A0B8RTI6_PIG Leucyl/cystinyl aminopeptidase OS=Sus scrofa domesticus OX=9825 GN=LNPEP PE=3 SV=1	LNPEP	100125826	0.00017891	0.000523889	4115.97	62.4168	3679.21	377.286	3834.84	199.393	3513.21	87.1503	3925.42	209.542	4750.96	164.438
A0A4X1U0Z5	A0A4X1U0Z5_PIG Carboxypeptidase D OS=Sus scrofa OX=9823 GN=CPD PE=3 SV=1	CPD	-	0.00189596	0.00368384	4688.89	288.755	3592.13	125.379	3826.29	284.541	4092.85	293.642	3557.62	373.209	4025.33	36.255
A0A4X1SG07	A0A4X1SG07_PIG Epithelial cell adhesion molecule OS=Sus scrofa OX=9823 GN=EPCAM PE=3 SV=1	EPCAM	-	7.08e-06	3.94e-05	3833.79	91.4845	4085.6	599.285	3258.96	321.805	2735.33	119.533	4142.16	189.014	5477.84	356.877
A0A287BJB9	A0A287BJB9_PIG Mitochondrial fission factor OS=Sus scrofa OX=9823 GN=MFF PE=1 SV=2	MFF	-	0.0478297	0.058033	3802.83	568.948	4125.37	82.9316	4161.32	415.756	3388.09	148.985	3671.47	190.299	4196.5	208.308
A0A287A1F1	A0A287A1F1_PIG Claudin OS=Sus scrofa OX=9823 GN=CLDN1 PE=2 SV=1	CLDN1	-	0.00469239	0.00791417	4057.08	219.805	3777.28	138.344	3400.77	335.392	4196.89	169.547	3554.18	219.182	4336.95	379.43
A0A286ZT13	A0A286ZT13_PIG Albumin OS=Sus scrofa OX=9823 GN=ALB PE=1 SV=2	ALB	-	0.00103474	0.00223035	3132.33	526.451	5756.58	822.956	3131.62	583.417	2673.86	485.584	3897.59	744.886	4676.59	812.584
A0A8D1R5K9	A0A8D1R5K9_PIG Trimethyllysine dioxygenase, mitochondrial OS=Sus scrofa OX=9823 PE=3 SV=1	-	-	4.81e-05	0.000179796	4253.67	177.347	3845.49	88.0985	3851.24	84.1707	3525.83	163.96	3615.11	103.158	4115.07	20.4689
F1RUF5	F1RUF5_PIG Doublecortin domain containing 2 OS=Sus scrofa OX=9823 GN=DCDC2 PE=4 SV=3	DCDC2	-	6.37e-07	5.69e-06	4991.44	350.088	2693.64	278.088	3802.95	295.627	4947.36	176.439	3508.22	160.705	3152.13	287.085
I3LCH3	I3LCH3_PIG DNA-directed RNA polymerase II subunit RPB3 OS=Sus scrofa OX=9823 GN=POLR2C PE=1 SV=1	POLR2C	100620737	0.000610573	0.001427	4185.02	161.676	3088.41	56.8804	4131.9	193.593	4027.5	118.732	3735.09	435.352	3880.15	161.528
A0A4X1VUM6	A0A4X1VUM6_PIG Cold-inducible RNA-binding protein OS=Sus scrofa OX=9823 GN=DAZAP1 PE=4 SV=1	DAZAP1	-	0.0085488	0.0131693	4187.76	306.284	3528.8	199.582	3900.87	211.598	3835.1	205.621	3392.33	154.688	4146.35	326.503
A0A5G2R2L4	A0A5G2R2L4_PIG Core-binding factor subunit beta OS=Sus scrofa OX=9823 GN=CBFB PE=3 SV=2	CBFB	-	1.42e-05	6.79e-05	3343.1	135.887	4254.4	222.986	4521.11	118.455	3565.35	235.464	3794.53	79.468	3499.62	196.745
A0A8D0PVV7	A0A8D0PVV7_PIG Catalase OS=Sus scrofa OX=9823 GN=CAT PE=3 SV=1	CAT	-	0.00429917	0.00735716	3686.34	326.64	4125.32	357.644	4624.19	461.642	3507.39	118.217	3440.92	379.933	3547.15	83.2168
A0A8D1SKS5	A0A8D1SKS5_PIG Fumarylacetoacetase OS=Sus scrofa OX=9823 PE=3 SV=1	-	-	1.19e-06	9.6e-06	3251.15	301.852	4528.12	103.325	4588.82	98.0321	3145.23	36.9356	3579.58	184.688	3716.45	247.303
A0A8W4FKM9	A0A8W4FKM9_PIG Insulin-like growth factor-binding protein 3 OS=Sus scrofa OX=9823 GN=IGFBP3 PE=4 SV=1	-	-	0.000847192	0.00189345	4078.21	906.989	3705.74	1335.22	2275.07	493.405	6979.27	1098.3	2882.23	1224.9	2843.58	120.113
A0A287BRV0	A0A287BRV0_PIG Proteasome subunit beta OS=Sus scrofa OX=9823 GN=PSMB10 PE=1 SV=1	PSMB10	-	0.033338	0.0422471	2774.27	179.762	4013.33	794.565	3364.19	163.168	3379.77	1260.12	4435.8	390.158	4598.77	313.574
A0A8D1XKV2	A0A8D1XKV2_PIG protein disulfide-isomerase OS=Sus scrofa OX=9823 PE=3 SV=1	-	-	4.02e-06	2.52e-05	2406.85	213.68	5330.05	593.714	3691.63	310.094	2664.92	433.082	3823.66	352.899	4481.73	36.094
A0A8D0Y033	A0A8D0Y033_PIG Ras homolog family member B OS=Sus scrofa OX=9823 GN=RHOB PE=4 SV=1	RHOB	100144503	1.48e-06	1.14e-05	3671.21	67.4696	2956.04	304.154	2687.58	234.491	5050.34	289.211	4200.09	291.121	3747.59	295.904
A0A4X1T8Q2	A0A4X1T8Q2_PIG Thioredoxin reductase 1, cytoplasmic OS=Sus scrofa OX=9823 PE=3 SV=1	TXNRD1	-	3.42e-08	5.82e-07	3145.76	80.5856	4680.6	296.082	4588.87	128.466	3477.98	182.63	3391.58	87.5901	3012.7	33.5932
A0A8D0UGQ1	A0A8D0UGQ1_PIG receptor protein-tyrosine kinase OS=Sus scrofa OX=9823 GN=EPHA2 PE=4 SV=1	EPHA2	100522873	8.13e-10	3.6e-08	2307.21	248.889	5044.52	177.134	3355.06	141.328	2709.71	117.455	4172.18	145.099	4698.33	184.023
A0A287AIG2	A0A287AIG2_PIG GDT1 family protein OS=Sus scrofa OX=9823 GN=TMEM165 PE=3 SV=1	TMEM165	-	2.5e-05	0.000107466	3664.04	249.874	3504.27	301.472	4808.37	30.912	3647.48	279.195	3451.24	179.264	3086.84	243.435
A0A8D1Q735	A0A8D1Q735_PIG HCLS1-associated protein X-1 OS=Sus scrofa OX=9823 PE=3 SV=1	-	-	0.0113535	0.0167789	3808.62	175.475	3372.17	229.277	3442.06	188.972	3597.55	163.033	4081.09	240.662	3766.63	221.168
F1RXU4	F1RXU4_PIG ORM1-like protein OS=Sus scrofa OX=9823 GN=ORMDL1 PE=3 SV=1	ORMDL1	100155491	0.000111895	0.000354219	3056.95	352.515	5098.11	332.908	3968.6	345.895	3153.34	352.576	3067.67	238.418	3716.15	512.024
A0A287B8K2	A0A287B8K2_PIG Acyl-coenzyme A diphosphatase NUDT19 OS=Sus scrofa OX=9823 GN=NUDT19 PE=1 SV=1	NUDT19	-	8.99e-05	0.00029951	3813.13	142.963	3161.66	186.251	3194.32	115.439	3686.49	182.785	4134.82	240.335	4038.67	221.707
A0A287B8U5	A0A287B8U5_PIG FAM111 trypsin like peptidase A OS=Sus scrofa OX=9823 GN=FAM111A PE=1 SV=1	FAM111A	-	1.69e-05	7.81e-05	3082.78	183.578	3616.87	130.949	3198.84	399.212	3369.12	98.3234	4581.29	234.683	4064.01	117.082
A0A4X1TDF5	A0A4X1TDF5_PIG Pyruvate carboxylase OS=Sus scrofa OX=9823 PE=4 SV=1	-	-	0.00600268	0.00982039	3649.21	17.157	3732.58	472.334	3843.97	114.869	3046.68	356.177	3421.55	204.997	4118.84	128.315
Q0Z8R0	Q0Z8R0_PIG Cystatin C OS=Sus scrofa OX=9823 GN=CST3 PE=1 SV=1	CST3	733672	0.000180227	0.000525629	4835.34	519.356	3180.49	1178.04	2879.77	381.121	5927.75	820.555	2582.13	544.052	2385.72	269.785
A0A287B1L3	A0A287B1L3_PIG Protein phosphatase 1 regulatory subunit 13 like OS=Sus scrofa OX=9823 GN=PPP1R13L PE=4 SV=3	PPP1R13L	-	0.000476962	0.00116813	4250.57	63.597	3622.32	267.554	3232.22	159.715	3759.55	100.898	3186.14	350.231	3658.63	163.095
A0A286ZNQ7	A0A286ZNQ7_PIG Protein kinase cAMP-dependent type II regulatory subunit beta OS=Sus scrofa OX=9823 GN=PRKAR2B PE=1 SV=3	PRKAR2B	-	0.00215142	0.00406905	3222.37	339.488	3912.79	316.223	3775.79	204.334	3814.4	101.189	3843.1	67.3143	3110.74	158.103
A0A8D2A4Y0	A0A8D2A4Y0_PIG Jupiter microtubule associated homolog 1 OS=Sus scrofa OX=9823 PE=3 SV=1	-	450242	0.000127265	0.000395827	4826.62	452.847	2777.85	612.389	3637.55	671.51	5095.47	454.241	2820.56	589.748	2450.62	269.575
F1SJ23	F1SJ23_PIG Zinc finger MYND domain-containing protein 10 OS=Sus scrofa OX=9823 GN=ZMYND10 PE=3 SV=2	ZMYND10	-	0.000841298	0.00188285	3833.62	541.675	2931.95	412.908	2743.9	279.12	3566.77	334.006	4274.5	298.675	4240.84	275.081
A0A4X1U1Q9	A0A4X1U1Q9_PIG RNA helicase OS=Sus scrofa OX=9823 GN=DHX58 PE=3 SV=1	DHX58	100524520	0.034418	0.0433805	2580.79	177.307	3356.32	868.482	2721.67	98.5107	3707.96	1793.29	4842.61	213.199	4363.21	207.959
A0A8D1T572	A0A8D1T572_PIG Potassium channel domain-containing protein OS=Sus scrofa OX=9823 PE=3 SV=1	-	100154866	0.00155157	0.00312993	3807.18	176.948	2170.27	431.433	3402.66	275.934	5235.65	1102.64	3711.88	819.53	3081.7	299.822
A0A1Z1VUJ8	A0A1Z1VUJ8_PIG Peptide-methionine (R)-S-oxide reductase OS=Sus scrofa OX=9823 GN=MSRB3 PE=1 SV=1	MSRB3	-	0.00067863	0.00156372	4177.69	138.624	2849.07	311.955	3464.34	70.9207	3532.89	168.407	3633.48	370.023	3733.26	243.858
I3LSP1	I3LSP1_PIG Methionine aminopeptidase 2 OS=Sus scrofa OX=9823 GN=METAP2 PE=1 SV=2	METAP2	100517095	0.00470314	0.00792414	3221.06	173.407	3876.02	177.518	3957.96	241.146	3438.9	94.8232	3445.52	229.149	3403.82	258.952
A0A8D1J6H8	A0A8D1J6H8_PIG RING-type E3 ubiquitin transferase OS=Sus scrofa OX=9823 GN=ZNF598 PE=3 SV=1	ZNF598	-	1.91e-06	1.4e-05	3987.45	131.382	2940.95	51.8369	3455.03	16.999	3850.9	110.675	3597.88	154.156	3307.28	166.886
A0A8D1BTD9	A0A8D1BTD9_PIG Low-density lipoprotein receptor OS=Sus scrofa OX=9823 PE=4 SV=1	-	-	3.19e-06	2.1e-05	3944.85	182.673	3418.21	267.193	4162.7	91.4575	3673.82	247.545	2459.6	102.02	3478.86	201.508
Q3S3F7	Q3S3F7_PIG Sulfotransferase OS=Sus scrofa OX=9823 GN=SULT2A1 PE=1 SV=1	SULT2A1	641359	0.00229443	0.00429483	4066.05	489.758	2751.94	609.489	2500.38	200.814	3240.92	384.535	4421.41	810.87	4108.31	306.355
A0A8D0HVQ0	A0A8D0HVQ0_PIG Transmembrane and ubiquitin like domain containing 1 OS=Sus scrofa OX=9823 GN=TMUB1 PE=4 SV=1	TMUB1	-	0.00690924	0.0109956	3268.05	230.216	3369.16	383.063	3141.75	353.957	3331.34	257.785	4175.39	84.57	3777.74	302.074
A0A287BDU7	A0A287BDU7_PIG Alpha-2-macroglobulin OS=Sus scrofa OX=9823 GN=PZP PE=1 SV=1	PZP	-	0.00424789	0.00728465	3393.2	140.324	3887.96	535.628	4009.08	159.61	2639.13	457.605	3275.72	343.624	3599.23	180.505
A0A8D0VB81	A0A8D0VB81_PIG Xaa-Pro dipeptidase OS=Sus scrofa OX=9823 GN=PEPD PE=3 SV=1	PEPD	-	0.0066454	0.010662	3356.59	81.0158	3897.41	372.535	3658.91	83.3958	2939.14	283.649	3141.3	144.455	3676.75	409.121
A0A287A929	A0A287A929_PIG Epoxide hydrolase 2 OS=Sus scrofa OX=9823 GN=EPHX2 PE=1 SV=1	EPHX2	-	0.000203467	0.000580736	3423.09	265.266	3701.54	86.0137	3602.23	176.424	2927.57	39.4816	3291.83	75.6295	3626.6	52.6646
A0A4X1T7H2	A0A4X1T7H2_PIG Receptor protein-tyrosine kinase OS=Sus scrofa OX=9823 GN=EGFR PE=3 SV=1	EGFR	-	9.48e-08	1.24e-06	3975.28	129.981	2993.45	196.445	4176.06	133.092	3458.51	48.9774	2734.33	63.5443	3219.04	167.089
A0A8D0V259	A0A8D0V259_PIG Large ribosomal subunit protein bL33m OS=Sus scrofa OX=9823 GN=MRPL33 PE=3 SV=1	MRPL33	-	0.000459954	0.00112986	3673.65	336.089	2902.4	52.5613	3248.61	156.501	3961.43	197.11	3252.89	192.441	3229.34	160.722
A0A4X1TI64	A0A4X1TI64_PIG 3-hydroxyisobutyryl-CoA hydrolase OS=Sus scrofa OX=9823 GN=HIBCH PE=3 SV=1	HIBCH	-	5.19e-06	3.06e-05	2876.64	163.029	3993.82	110.992	3582.16	150.586	2986.02	177.947	3389.7	113.814	3413.65	100.709
A0A286ZPN9	A0A286ZPN9_PIG AMP deaminase OS=Sus scrofa OX=9823 GN=AMPD3 PE=3 SV=1	AMPD3	-	0.00276448	0.00507028	3447.77	58.3641	3418.58	76.2674	2828.97	72.8414	3343.88	394.478	3600.11	167.448	3591.26	93.2028
A0A480F1A1	A0A480F1A1_PIG Phosphoinositide phospholipase C OS=Sus scrofa OX=9823 PE=4 SV=1	-	100627099	0.000406315	0.00102266	3332.7	97.2065	3981.15	325.533	3334.3	75.2416	2820.53	310.532	3189.79	130.419	3529.95	101.067
A0A480QR88	A0A480QR88_PIG NADH dehydrogenase [ubiquinone] 1 beta subcomplex subunit 8, mitochondrial OS=Sus scrofa OX=9823 PE=3 SV=1	-	-	7.04e-05	0.000242554	3603.06	299.958	2535.8	118.716	3445.47	271.966	3843.18	48.6643	3528.57	148.705	3202.14	192.2
A0A287A7D1	A0A287A7D1_PIG Transmembrane protein 9 OS=Sus scrofa OX=9823 GN=TMEM9 PE=3 SV=1	TMEM9	-	0.00209329	0.00398212	4032.21	217.77	3220.31	280.271	3504.13	316.334	3067.3	186.727	2770.42	364.689	3462.6	232.751
A0A4X1VBR0	A0A4X1VBR0_PIG 60S ribosomal export protein NMD3 OS=Sus scrofa OX=9823 GN=NMD3 PE=3 SV=1	NMD3	-	2.02e-08	3.93e-07	3475.87	107.731	3170.61	118.551	4212.35	180.66	3445.07	40.4983	2842.73	54.7916	2841.48	74.8125
A0A287AV76	A0A287AV76_PIG BAG cochaperone 2 OS=Sus scrofa OX=9823 GN=BAG2 PE=1 SV=1	BAG2	100522554	0.000400294	0.00101218	3415.32	268.194	3019.42	83.8489	2859.1	250.945	3977.6	150.497	3439.45	295.123	3201.58	66.3986
A0A480HYV8	A0A480HYV8_PIG Fibronectin OS=Sus scrofa OX=9823 PE=4 SV=1	-	-	0.0160654	0.0226382	3083.45	955.402	4131.33	724.957	2549.34	432.363	4233.97	220.344	2448.1	692.045	3439.25	463.433
A0A8D0ZTM5	A0A8D0ZTM5_PIG Cytoplasmic tRNA 2-thiolation protein 1 OS=Sus scrofa OX=9823 GN=CTU1 PE=3 SV=1	CTU1	-	0.000100772	0.000324532	3165.27	204.604	3795.31	204.614	3943.12	193.071	3126.01	68.0358	2921.01	209.242	2902.51	286.12
A0A4X1T1F8	A0A4X1T1F8_PIG Apolipoprotein A-I OS=Sus scrofa OX=9823 PE=3 SV=1	-	397691	0.000291213	0.000778471	2570.1	548.433	4490.21	915.109	2522.44	439.441	1959.87	243.633	3163.64	824.903	5011.46	435.787
A0A0B8S085	A0A0B8S085_PIG Fatty acyl-CoA reductase OS=Sus scrofa domesticus OX=9825 GN=FAR1 PE=3 SV=1	FAR1	100625473	2.02e-10	1.23e-08	4425.65	108.781	1764.77	224.461	4019.91	247.062	4838.83	123.297	2423.32	120.048	2125.45	227.933
A0A4X1VXR8	A0A4X1VXR8_PIG Alpha-L-fucosidase OS=Sus scrofa OX=9823 PE=3 SV=1	-	-	0.000128581	0.000398612	3148.59	127.993	3819.35	162.331	3561.08	224.784	2937.02	76.9938	3051.01	86.6191	3046.93	229.772
P12309	GLRX1_PIG Glutaredoxin-1 OS=Sus scrofa OX=9823 GN=GLRX PE=1 SV=2	GLRX	397463	0.0189477	0.0260997	2975.95	88.3199	3937.92	557.663	3273.14	301.451	3162.35	568.525	3473.65	46.8469	2737.45	66.7054
A0A4X1VAA3	A0A4X1VAA3_PIG Lysyl oxidase homolog OS=Sus scrofa OX=9823 GN=LOXL2 PE=3 SV=1	LOXL2	-	0.000423669	0.00105659	3070.62	448.313	4090.35	503.822	2734.67	281.658	3383.03	117.579	2071.03	636.42	4196.28	395.505
A0A287ANF9	A0A287ANF9_PIG Prostaglandin G/H synthase 1 OS=Sus scrofa OX=9823 GN=PTGS1 PE=1 SV=1	PTGS1	-	0.000107812	0.000343154	2782.15	227.988	3182.85	260.201	2878.47	104.42	3675.96	141.46	3763.07	176.921	3130.06	158.155
A0A287BQX1	A0A287BQX1_PIG Tyrosine-protein kinase OS=Sus scrofa OX=9823 GN=YES1 PE=3 SV=2	YES1	-	0.00100971	0.00218215	3159.29	124.244	3398.46	90.8137	3414.7	174.138	2747.33	121.604	3088.69	281.954	3450.82	22.6531
A0A8D1MYC1	A0A8D1MYC1_PIG Beta/gamma crystallin 'Greek key' domain-containing protein OS=Sus scrofa OX=9823 PE=3 SV=1	-	-	0.00447277	0.00759072	3556.54	75.0197	3141.3	379.711	2820.07	135.606	3182.45	326.281	2923.16	98.0873	3596.78	96.6197
A0A286ZJD8	A0A286ZJD8_PIG Dipeptidyl peptidase 7 OS=Sus scrofa OX=9823 GN=DPP7 PE=1 SV=2	DPP7	-	0.00119563	0.00250777	3266.12	261.615	3351.28	289.519	2874.8	29.4919	2698.84	230.321	3164.17	266.709	3817.29	213.774
A0A286ZK63	A0A286ZK63_PIG Eukaryotic translation initiation factor 5A OS=Sus scrofa OX=9823 GN=EIF5A PE=1 SV=2	EIF5A	-	0.00975079	0.0147433	2275.98	783.908	4181.85	824.671	2960.84	182.3	3731.57	425.07	3410.02	519.076	2609.52	150.125
F1SDG3	F1SDG3_PIG ubiquitinyl hydrolase 1 OS=Sus scrofa OX=9823 GN=OTUD7B PE=3 SV=1	OTUD7B	100152569	4.68e-05	0.000176426	3373.83	57.2091	2959.98	69.0341	2757.42	94.4612	3367.35	216.107	3417.77	115.88	3288.81	37.1862
A0A4X1TEU3	A0A4X1TEU3_PIG Succinate dehydrogenase [ubiquinone] cytochrome b small subunit OS=Sus scrofa OX=9823 PE=3 SV=1	-	-	0.0138709	0.0198886	3086.15	187.286	3395.4	310.683	3439.07	407.778	2748.77	105.338	2943.47	137.97	3483.1	163.958
A0A8D1HFA8	A0A8D1HFA8_PIG Pre-B-cell leukemia transcription factor-interacting protein 1 OS=Sus scrofa OX=9823 PE=4 SV=1	-	-	0.0183385	0.0255117	3370.2	143.557	2702.83	225.607	3076.73	113.58	3055.16	195.267	3471.67	472.157	3395.78	100.704
A0A287ART8	A0A287ART8_PIG DNA-dependent metalloprotease SPRTN OS=Sus scrofa OX=9823 GN=SPRTN PE=3 SV=2	SPRTN	-	0.00018045	0.000525629	2325.22	87.8353	3982.07	289.628	3193.92	365.548	2406.57	203.333	3294.48	395.187	3819.45	498.778
A0A8D0WM04	A0A8D0WM04_PIG Protocadherin Fat 1 OS=Sus scrofa OX=9823 PE=4 SV=1	-	-	0.000222851	0.000623271	3707.88	459.386	3106.66	643.599	2988.47	248.019	4446.09	361.352	1977.6	544.79	2502.36	42.4062
A0A8D0NLB5	A0A8D0NLB5_PIG IRF tryptophan pentad repeat domain-containing protein OS=Sus scrofa OX=9823 PE=4 SV=1	-	-	0.0145602	0.0207676	2872.77	278.894	2484.54	414.36	2857.48	247.067	3325.18	574.743	3541.32	251.568	3548.5	184.663
A0A286ZIE7	A0A286ZIE7_PIG Calcium dependent secretion activator OS=Sus scrofa OX=9823 GN=CADPS PE=1 SV=1	CADPS	-	0.000316529	0.000831206	2902.77	81.3382	3646.57	314.824	3231.3	65.3911	3067.62	33.2954	2935.23	180.028	2831.39	5.51385
A0A287BPQ6	A0A287BPQ6_PIG Cell division cycle 34, ubiqiutin conjugating enzyme OS=Sus scrofa OX=9823 GN=CDC34 PE=1 SV=1	CDC34	-	0.0136286	0.0196098	3096.05	193.842	2633.17	218.173	3172.67	144.112	3393.26	250.685	3257.62	145.614	3048.36	266.013
A0A287AHT1	A0A287AHT1_PIG Protein-serine/threonine kinase OS=Sus scrofa OX=9823 GN=PDK3 PE=1 SV=1	PDK3	100153858	0.00149005	0.00301325	3371.75	167.44	2998.76	115.409	2707.49	31.4515	2927.77	225.953	3093.5	192.728	3385.88	153.038
A0A2C9F385	A0A2C9F385_PIG Epoxide hydrolase OS=Sus scrofa OX=9823 GN=EPHX1 PE=3 SV=1	EPHX1	-	0.000296382	0.000790996	2500.44	171.21	3402.82	254.078	3773.1	328.658	3115.55	304.271	3095.53	187.222	2515.69	236.624
F1SA26	F1SA26_PIG Arginase OS=Sus scrofa OX=9823 GN=ARG2 PE=3 SV=1	ARG2	100155893	1.27e-07	1.54e-06	2703.41	335.982	4083.99	506.39	4758.75	129.909	2612.39	178.245	1946.34	135.524	2206.72	109.01
Q2QLE2	CAV2_PIG Caveolin-2 OS=Sus scrofa OX=9823 GN=CAV2 PE=3 SV=1	CAV2	100125375	0.00318054	0.00565583	3051.52	79.4488	2748.33	220.2	2834.41	146.828	3137.39	82.8109	3336.82	188.706	3195.23	113.552
A0A4X1SR35	A0A4X1SR35_PIG Choline/carnitine acyltransferase domain-containing protein OS=Sus scrofa OX=9823 GN=CROT PE=3 SV=1	CROT	-	6.58e-06	3.75e-05	3440.72	55.0599	3217.09	217.795	3406.37	91.0739	3037.03	191.42	2578.6	74.1199	2593.34	87.4262
K9IWA3	K9IWA3_PIG ATPase H+ transporting accessory protein 1 OS=Sus scrofa OX=9823 GN=ATP6AP1 PE=1 SV=1	ATP6AP1	102159115	1.24e-08	2.74e-07	4118.02	280.766	2356.73	95.7125	3919.64	295.9	4425.98	338.415	1718.38	240.431	1731.78	158.193
A0A287BBX3	A0A287BBX3_PIG NAD kinase 2, mitochondrial OS=Sus scrofa OX=9823 GN=NADK2 PE=1 SV=1	NADK2	100515177	6.82e-06	3.86e-05	3081.74	36.8599	2788.7	17.2637	2670.79	151.424	2875.37	144.23	3418.93	127.386	3434.53	128.201
A0A4X1SV35	A0A4X1SV35_PIG Enoyl-[acyl-carrier-protein] reductase, mitochondrial OS=Sus scrofa OX=9823 GN=MECR PE=3 SV=1	MECR	-	8.76e-05	0.000292939	2671.54	42.8601	3673.73	51.0019	3096.96	299.145	2577.83	127.373	2949.11	224.757	3265.21	190.554
A0A480KPB0	A0A480KPB0_PIG Laminin subunit alpha-5 OS=Sus scrofa OX=9823 PE=4 SV=1	-	-	4.13e-11	4.23e-09	2601.85	104.057	3082.98	239.198	1574.07	89.712	2237.88	150.867	3450.65	172.665	5279.31	138.247
A0A480YZU5	A0A480YZU5_PIG Holocytochrome c-type synthase OS=Sus scrofa OX=9823 PE=3 SV=1	-	-	0.000138059	0.000422177	3152.52	341.906	3237.4	129.509	3610.01	224.858	3034.91	173.95	2339.16	233.863	2566.16	130.006
A0A287BQM1	A0A287BQM1_PIG Kinesin-like protein OS=Sus scrofa OX=9823 GN=KIF5A PE=3 SV=1	KIF5A	-	0.000990166	0.00214842	3544.89	1221.6	2908.27	252.487	2933.49	269.614	3024.73	946.447	1024.19	172.884	4490.31	211.634
A0A8D1JAU4	A0A8D1JAU4_PIG Caspase 10 OS=Sus scrofa OX=9823 GN=CASP10 PE=3 SV=1	CASP10	-	0.000243815	0.000673786	2370.24	314.146	3042.48	224.37	2720.94	145.655	2999.76	184.744	3442.34	145.462	3301.43	38.2874
A0A286ZIA7	A0A286ZIA7_PIG ATP synthase lipid-binding protein OS=Sus scrofa OX=9823 GN=ATP5MC3 PE=2 SV=1	ATP5MC3	100513629	9.36e-05	0.000309067	2484.33	147.097	3737.37	151.559	2327.81	461.511	3262.81	100.123	3217.07	246.199	2784.22	141.236
A0A287A8C3	A0A287A8C3_PIG Integrin-linked protein kinase OS=Sus scrofa OX=9823 GN=ILK PE=1 SV=1	ILK	-	0.000148397	0.000446283	3163.86	216.647	2469.17	72.0052	2943.59	160.636	3101.49	50.9809	2976.19	17.8286	3144.22	99.5028
A0A288CFZ8	A0A288CFZ8_PIG Platelet-activating factor acetylhydrolase OS=Sus scrofa OX=9823 GN=PLA2G7 PE=1 SV=1	PLA2G7	-	6.96e-06	3.92e-05	3673.18	99.9783	1739.38	204.578	3287.19	120.114	4070.06	658.059	2419.38	154.623	2540.9	205.243
A0A287A6H2	A0A287A6H2_PIG Golgi associated PDZ and coiled-coil motif containing OS=Sus scrofa OX=9823 GN=GOPC PE=4 SV=1	GOPC	100520524	0.000557957	0.00132285	2541.31	29.2471	3380.14	215.907	3152.26	37.087	2655.5	210.281	3020.03	259.518	2879.11	116.562
A0A480TQF5	A0A480TQF5_PIG Paired box protein Pax-8 OS=Sus scrofa OX=9823 PE=4 SV=1	-	-	1.09e-07	1.36e-06	3959.99	460.743	1382.58	257.346	3424.7	213.178	4229.14	189.983	2293.51	267.184	2215.11	98.4506
A0A480L8S1	A0A480L8S1_PIG NADH dehydrogenase [ubiquinone] 1 beta subcomplex subunit 9 (Fragment) OS=Sus scrofa OX=9823 PE=3 SV=1	-	-	2.72e-07	2.73e-06	3118.67	177.098	2240.73	77.2603	3066.35	24.5708	3458.52	103.327	2848.63	17.7195	2713.15	147.722
A0A287BGP0	A0A287BGP0_PIG alanine transaminase OS=Sus scrofa OX=9823 GN=GPT2 PE=1 SV=1	GPT2	100521318	0.000169983	0.00050379	2455.86	308.107	3183.52	133.198	3897.07	163.665	2563.54	128.069	2767.34	505.741	2571.85	82.4185
A0A481D198	A0A481D198_PIG NADH dehydrogenase [ubiquinone] 1 alpha subcomplex subunit 12 (Fragment) OS=Sus scrofa OX=9823 PE=3 SV=1	-	-	0.000111938	0.000354219	2833.3	69.2306	2169.64	183.012	2638.9	224.713	3170.82	339.893	3496.38	243.199	3025.94	61.7954
A0A8D0SN52	A0A8D0SN52_PIG DnaJ homolog subfamily C member 10 OS=Sus scrofa OX=9823 GN=DNAJC10 PE=4 SV=1	-	-	0.000282985	0.000762621	2912.08	138.169	3097.46	151.293	3240.18	134.279	2896.48	204.711	2430.38	102.871	2698.85	121.663
A0A0B8RVH5	A0A0B8RVH5_PIG Mothers against decapentaplegic homolog OS=Sus scrofa domesticus OX=9825 GN=SMAD2 PE=3 SV=1	SMAD2	100155304	0.00848524	0.0131256	3001.14	186.934	2579.37	104.271	2715.1	121.575	2897.27	134.54	2944.35	154.496	3114.06	166.027
A0A480K6U3	A0A480K6U3_PIG Polypeptide N-acetylgalactosaminyltransferase OS=Sus scrofa OX=9823 PE=3 SV=1	-	-	0.00587728	0.00963449	2880.68	67.0186	2608.11	355.136	2481.59	102.679	3213.05	89.5694	3137.08	315.925	2844.29	59.7108
A0A8D0N086	A0A8D0N086_PIG Laminin subunit gamma-2 OS=Sus scrofa OX=9823 PE=4 SV=1	-	-	0.000906136	0.00199789	2299.43	253.9	3253.12	558.171	2254.36	213.237	2823.71	85.5406	2911.85	274.465	3565.89	159.79
A0A0B8RZ25	A0A0B8RZ25_PIG TBC1 domain family, member 2 OS=Sus scrofa domesticus OX=9825 GN=TBC1D2 PE=4 SV=1	TBC1D2	100512084	2.07e-08	3.95e-07	2364.95	75.2593	3564.2	74.5953	2664.17	105.26	2598.72	129.642	2963.43	70.6403	2947.83	35.2501
A0A8D1DQL9	A0A8D1DQL9_PIG NADH dehydrogenase [ubiquinone] 1 beta subcomplex subunit 7 OS=Sus scrofa OX=9823 GN=NDUFB7 PE=3 SV=1	-	-	0.000114215	0.000358648	3114.03	101.899	2185.1	167.79	2978.97	288.463	3267.39	118.454	2917.64	204.023	2602.9	137.365
A0A8D1HMG7	A0A8D1HMG7_PIG Heme oxygenase OS=Sus scrofa OX=9823 GN=HMOX1 PE=3 SV=1	HMOX1	-	9.07e-08	1.2e-06	2419.43	56.9404	2254.99	89.5512	5156.67	576.811	2800.74	299.993	2313.88	102.491	2075.87	114.661
F1SGP8	F1SGP8_PIG Reticulocalbin-1 OS=Sus scrofa OX=9823 GN=RCN1 PE=1 SV=3	RCN1	100516484	0.00236573	0.00438813	2377.58	101.776	3097.65	145.977	3088.91	55.9742	2896.68	348.101	2759.53	115.118	2758.28	86.4868
F1SAQ3	F1SAQ3_PIG Cyclin K OS=Sus scrofa OX=9823 GN=CCNK PE=3 SV=3	CCNK	-	0.00179232	0.00352857	3316.48	79.0342	2065.28	367.015	2972.84	266.517	3219.29	160.133	2614	469.384	2763.43	158.486
A0A287BE46	A0A287BE46_PIG QKI, KH domain containing RNA binding OS=Sus scrofa OX=9823 GN=QKI PE=3 SV=2	QKI	-	0.00813471	0.0126385	2720.15	310.615	2405.2	250.998	2743.29	51.2783	2933.94	154.628	2972.5	84.0328	3108.99	117.029
A0A0B8RT27	A0A0B8RT27_PIG Toll-like receptor 3 OS=Sus scrofa domesticus OX=9825 GN=TLR3 PE=3 SV=1	TLR3	100037937	0.0228255	0.0304588	2862.21	108.454	2532.3	286.76	2690.99	55.7586	2821.76	219.87	2871.64	56.2537	3070.85	27.3501
A0A4X1TU40	A0A4X1TU40_PIG Amidophosphoribosyltransferase OS=Sus scrofa OX=9823 PE=3 SV=1	PPAT	100522503	0.00179098	0.00352857	3054.82	167.204	2670.37	203.32	2883.08	144.049	2448.42	175.229	2530.37	241.876	3145.04	84.9805
A0A286ZY68	A0A286ZY68_PIG IF rod domain-containing protein OS=Sus scrofa OX=9823 GN=KRT6A PE=1 SV=1	-	-	0.000891433	0.00197079	2350	96.5131	2766.82	222.728	3100.57	329.052	3703.49	642.78	2758.89	276.571	2023.53	138.565
A0A287BAK2	A0A287BAK2_PIG Carboxypeptidase Q OS=Sus scrofa OX=9823 GN=CPQ PE=1 SV=1	CPQ	-	2.81e-05	0.00011661	2673.41	149.415	3221.38	108.993	2800.83	86.6667	2248.39	60.7454	2636.13	266.296	3110.35	59.7486
A0A287BPT5	A0A287BPT5_PIG Sulfurtransferase OS=Sus scrofa OX=9823 GN=TST PE=1 SV=2	TST	-	2.6e-07	2.69e-06	2692.29	39.8465	2310.63	87.0254	2380.53	56.8887	2897.73	128.73	3388.37	190.15	2991.37	39.1184
A0A4X1SQW1	A0A4X1SQW1_PIG peptidylprolyl isomerase OS=Sus scrofa OX=9823 GN=FKBP9 PE=4 SV=1	FKBP9	-	4.41e-08	7e-07	3460.67	218.881	2487.64	146.615	3495.8	63.1395	3137.9	154.716	1993.58	149.867	2077.85	132.93
F1SHI5	F1SHI5_PIG Bromodomain adjacent to zinc finger domain 1A OS=Sus scrofa OX=9823 GN=BAZ1A PE=4 SV=2	BAZ1A	100151954	5.33e-08	8.07e-07	3084.47	99.1772	2056.46	59.3492	3200.85	75.6828	3245.34	92.8578	2487.7	200.512	2479.73	71.7734
A0A286ZPJ7	A0A286ZPJ7_PIG 2-5A-dependent ribonuclease OS=Sus scrofa OX=9823 GN=RNASEL PE=1 SV=1	RNASEL	-	1.96e-07	2.12e-06	2160.26	169.215	2640.32	279.51	1843.24	65.5322	2324.97	354.664	3902.48	77.2124	3662.58	175.876
A0A5G2R1U0	A0A5G2R1U0_PIG Adenosine 3'-phospho 5'-phosphosulfate transporter 1 OS=Sus scrofa OX=9823 GN=SLC35B2 PE=1 SV=1	SLC35B2	-	0.017113	0.0239905	2823.56	130.145	2594.87	532.472	2514.23	207.663	2322.11	92.3452	3008.67	76.27	3167.56	249.779
A0A2C9F391	A0A2C9F391_PIG Prion protein OS=Sus scrofa OX=9823 GN=PRNP PE=1 SV=2	PRNP	-	0.00704212	0.0111529	3264.48	498.205	2601.59	653.11	1828.8	217.42	3418.74	53.2137	2330.08	647.447	2913.47	99.6497
A0A8D0JUD9	A0A8D0JUD9_PIG Kidney mitochondrial carrier protein 1 OS=Sus scrofa OX=9823 GN=COG3 PE=3 SV=1	COG3	-	0.000283608	0.000762621	3697.75	530.327	2504.61	349.189	2707.95	244.184	3003.4	175.253	2108.76	111.886	2277.41	56.0084
A0A4X1VW17	A0A4X1VW17_PIG C3H1-type domain-containing protein OS=Sus scrofa OX=9823 PE=4 SV=1	-	-	1.14e-05	5.79e-05	2824.69	18.5319	2243.52	79.1648	2583.08	46.21	2788.24	102.97	2909.23	120.351	2917.66	144.656
A0A8D1J0W5	A0A8D1J0W5_PIG Solute carrier family 37 member 4 OS=Sus scrofa OX=9823 GN=SLC37A4 PE=1 SV=1	SLC37A4	100516688	0.000426354	0.00106167	2840.57	207.059	2446.57	239.066	2298.48	123.036	2577.53	94.4132	2972.27	137.946	3128.56	175.199
A0A480TGJ5	A0A480TGJ5_PIG GMP reductase OS=Sus scrofa OX=9823 GN=GMPR PE=3 SV=1	GMPR	-	0.00431234	0.00737198	2052.29	119.853	2180.97	260.538	2333.81	478.596	2340.04	825.223	3735.85	739.893	3620.3	317.967
A0A4X1UHG4	A0A4X1UHG4_PIG Potassium channel subfamily K member OS=Sus scrofa OX=9823 GN=KCNK1 PE=3 SV=1	KCNK1	100156432	0.00340775	0.0060141	2615.48	203.397	2876.94	124.945	3214.5	252.582	2575.52	139.43	2321.54	257.748	2621.67	213.53
A0A8D1C2N3	A0A8D1C2N3_PIG small monomeric GTPase OS=Sus scrofa OX=9823 PE=3 SV=1	-	-	1.34e-05	6.51e-05	3458.39	289.869	2177.07	132.504	2623.45	182.72	2870.12	126.295	2377.82	54.0751	2716.65	109.739
A0A8W4F7N8	A0A8W4F7N8_PIG NADH dehydrogenase [ubiquinone] 1 alpha subcomplex subunit 7 OS=Sus scrofa OX=9823 GN=NDUFA7 PE=1 SV=1	-	-	3.62e-05	0.00014319	2771.23	99.6087	2052.98	283.477	2345.76	206.871	2947.4	143.307	3331.77	211.166	2769.43	90.0911
A0A287A617	A0A287A617_PIG High mobility group nucleosome-binding domain-containing protein 5 OS=Sus scrofa OX=9823 GN=HMGN5 PE=1 SV=1	HMGN5	-	0.0466872	0.0568728	2699.61	760.941	1936.59	143.958	2207.5	753.33	3241.93	369.799	2816.17	584.262	3306.7	231.083
A0A287BPL8	A0A287BPL8_PIG Cadherin-1 OS=Sus scrofa OX=9823 GN=CDH1 PE=1 SV=2	CDH1	-	0.000499185	0.00121528	2678.98	292.748	2868.42	362.839	1934.56	43.7334	2987.51	172.134	2457.61	337.71	3238.84	25.9145
A0A4X1T6M0	A0A4X1T6M0_PIG NADH dehydrogenase [ubiquinone] 1 beta subcomplex subunit 4 OS=Sus scrofa OX=9823 GN=NDUFB4 PE=1 SV=1	NDUFB4	100624335	2.63e-05	0.00011002	2738.75	142.816	1968.7	93.6311	2515.86	198.537	3223.95	252.996	3019.85	138.849	2674.2	171.001
A0A8D0N428	A0A8D0N428_PIG NADH dehydrogenase [ubiquinone] 1 alpha subcomplex subunit 10, mitochondrial OS=Sus scrofa OX=9823 PE=3 SV=1	-	-	3.23e-05	0.00013055	2908.33	106.072	1929.97	155.853	2559.37	213.654	3221.23	298.096	2916.15	61.1766	2563.21	153.392
F1SSN9	F1SSN9_PIG DLG associated protein 5 OS=Sus scrofa OX=9823 GN=DLGAP5 PE=4 SV=3	DLGAP5	100511173	1.22e-09	4.76e-08	3317.36	171.48	2219.59	128.282	3469.85	130.824	3580.18	165.782	1689.82	138.895	1766.1	121.109
A0A0B8RZY7	A0A0B8RZY7_PIG Vesicle-associated membrane protein 7 OS=Sus scrofa domesticus OX=9825 GN=VAMP7 PE=3 SV=1	VAMP7	100627083	0.000568632	0.00134047	2986.58	236.835	2663.3	80.9354	2922.34	200.363	2701.34	112.25	2184.46	155.12	2565.21	87.7648
A0A4X1UMB6	A0A4X1UMB6_PIG V-type proton ATPase subunit a OS=Sus scrofa OX=9823 GN=ATP6V0A2 PE=3 SV=1	ATP6V0A2	100154525	0.0132784	0.0191735	3040.35	144.133	2656.22	246.218	2663.1	236.614	2542.64	271.88	2253.05	183.547	2724.99	80.9561
A0A8D0I219	A0A8D0I219_PIG Phosphomevalonate kinase OS=Sus scrofa OX=9823 PE=4 SV=1	-	-	0.00112183	0.00238042	2848.31	185.285	2689.31	19.6315	2827.7	41.4193	2697.21	239.657	2623.91	150.081	2170.72	101.107
A0A287AK31	A0A287AK31_PIG Thrombospondin-3 isoform 1 OS=Sus scrofa OX=9823 PE=3 SV=1	THBS3	-	1.95e-09	6.38e-08	3484.01	69.3848	2299.19	147.237	3091.21	174.531	3278.55	99.036	1593.72	120.339	2104.35	130.652
A0A8D1S6S3	A0A8D1S6S3_PIG Tubulin polymerization-promoting protein family member 3 OS=Sus scrofa OX=9823 GN=TPPP3 PE=3 SV=1	-	-	2.64e-06	1.8e-05	2674.12	159.935	2423.5	224.941	1867.23	68.956	2538.5	194.599	3311.04	13.8523	2976.77	179.623
A0A173G6H0	A0A173G6H0_PIG Septin OS=Sus scrofa OX=9823 GN=SEPTIN5 PE=1 SV=1	-	100156312	0.0456966	0.0558324	2613.7	156.588	2765.53	209.237	2273.27	93.8326	2800.59	214.708	2643.75	186.526	2657.32	198.956
F1SF45	F1SF45_PIG Laminin subunit beta 3 OS=Sus scrofa OX=9823 GN=LAMB3 PE=4 SV=4	LAMB3	-	0.000136482	0.000418135	2304.59	278.312	2917.97	295.145	1902.22	94.8335	2517.4	286.634	2607	240.828	3406.93	198.447
A0A8D1GQ20	A0A8D1GQ20_PIG MAP7 domain containing 1 OS=Sus scrofa OX=9823 PE=3 SV=1	-	-	0.000214967	0.000604273	2932.27	343.169	2103.92	113.385	2739.21	222.729	3315.81	221.669	2329.41	243.854	2234.41	171.904
A0A0B8RTU9	A0A0B8RTU9_PIG Tetraspanin OS=Sus scrofa domesticus OX=9825 GN=CD81 PE=3 SV=1	CD81	-	0.000499062	0.00121528	2256.61	51.1428	2897.5	241.524	1698.46	372.714	2482.71	570.615	2690.8	228.252	3398.98	65.9411
A0A4X1VLC0	A0A4X1VLC0_PIG Acyl-CoA 6-desaturase OS=Sus scrofa OX=9823 PE=4 SV=1	-	-	3.64e-09	1.08e-07	3771.43	143.424	1380.73	323.676	4043.96	206.52	3351.09	330.69	1296.62	129.818	1580.91	159.259
A0A287B6A3	A0A287B6A3_PIG ATP binding cassette subfamily D member 4 OS=Sus scrofa OX=9823 GN=ABCD4 PE=3 SV=2	ABCD4	-	0.0361366	0.0453546	2533.86	129.025	2431.61	297.084	2514.31	107.915	2188.93	673.503	3213.18	56.4207	2517.59	186.558
A0A8D0QZE5	A0A8D0QZE5_PIG Calpastatin OS=Sus scrofa OX=9823 PE=3 SV=1	-	-	0.0031487	0.00562981	2541.52	247.486	2012.7	393.343	2205.97	142.409	2634.54	343.263	3102.56	214.532	2821.45	139.117
A0A480PG87	A0A480PG87_PIG choline-phosphate cytidylyltransferase OS=Sus scrofa OX=9823 PE=3 SV=1	-	-	0.0115094	0.0169787	2520.55	191.552	2197.73	271.021	2400.85	189.304	2753.24	42.8376	2779.3	50.9218	2538.62	162.19
F1SR90	SELS_PIG Selenoprotein S OS=Sus scrofa OX=9823 GN=SELENOS PE=2 SV=2	SELENOS	100151836	6.82e-05	0.000235824	2104.91	74.4901	2528.37	221.379	2151.36	172.884	2352.33	164.335	2894.98	257.924	3117.25	118.747
F1S069	F1S069_PIG Protein-serine/threonine kinase OS=Sus scrofa OX=9823 GN=PDK1 PE=1 SV=2	PDK1	100286871	0.00270468	0.00497175	2671.95	90.9843	2392.67	137.903	2135.05	89.2142	2364.29	110.883	2618.89	394.769	2953.5	72.8011
A0A287AVF3	A0A287AVF3_PIG phosphopyruvate hydratase OS=Sus scrofa OX=9823 GN=ENO2 PE=1 SV=3	ENO2	-	0.00423463	0.00726952	2102.43	348.882	2376.5	387.277	2155.79	88.0249	2604.56	280.014	3320.85	185.548	2575.41	405.735
F1SSM7	F1SSM7_PIG Negative regulator of ubiquitin like proteins 1 OS=Sus scrofa OX=9823 GN=NUB1 PE=1 SV=4	NUB1	-	0.00314628	0.00562981	1966.61	56.6687	2453.94	398.062	2140.42	105.902	2341.7	673.426	3239.77	122.403	2988.74	76.8637
A0A287AL82	A0A287AL82_PIG Semaphorin 4B OS=Sus scrofa OX=9823 GN=SEMA4B PE=4 SV=1	SEMA4B	-	1.24e-05	6.15e-05	3126.68	65.7486	1895.21	150.974	2337.81	484.247	3979.52	517.032	1740.6	297.321	2017.67	94.3609
A0A287AR56	A0A287AR56_PIG Sulfhydryl oxidase OS=Sus scrofa OX=9823 GN=QSOX2 PE=3 SV=2	QSOX2	-	2.28e-07	2.41e-06	2576.79	171.235	2948.97	51.5272	3094.94	182.583	2271.61	17.0578	2145.8	27.2005	2041.29	96.6446
A0A480PJS1	A0A480PJS1_PIG Cadherin-6 OS=Sus scrofa OX=9823 GN=CDH6 PE=4 SV=1	-	100627510	0.00292036	0.00532632	2875.81	622.542	2821.04	726.992	1822.76	151.674	3825.05	767.22	1685.49	448.574	2040.48	38.5247
A0A481BNP0	A0A481BNP0_PIG NPC intracellular cholesterol transporter 1 OS=Sus scrofa OX=9823 PE=3 SV=1	-	-	0.010416	0.015605	2453.2	311.47	2761.34	103.196	2776.56	177.032	2250.4	112.119	2299.83	111.954	2517.7	122.141
A0A287BEJ0	A0A287BEJ0_PIG Protein LTV1 homolog OS=Sus scrofa OX=9823 GN=LTV1 PE=3 SV=2	LTV1	-	0.000255832	0.000703429	2817.51	53.0261	2058.01	234.885	3192.36	147.761	2640.4	122.68	2168.46	232.09	2180.2	393.613
A0A5G2QTL2	A0A5G2QTL2_PIG GABA type A receptor associated protein like 2 OS=Sus scrofa OX=9823 GN=GABARAPL2 PE=3 SV=1	GABARAPL2	-	9.97e-05	0.000321807	3521.7	242.163	1959.43	269.269	2313.1	286.918	3523.49	386.299	1856.35	667.129	1853.04	25.0046
A0A4X1VD40	A0A4X1VD40_PIG Microtubule-associated protein RP/EB family member 2 OS=Sus scrofa OX=9823 PE=3 SV=1	MAPRE2	-	0.0294832	0.0380098	2253.97	67.8428	2544.64	225.978	2470.24	316.228	2660.68	188.88	2837.84	155.814	2226.14	235.443
F1ST81	F1ST81_PIG Drebrin like OS=Sus scrofa OX=9823 GN=DBNL PE=1 SV=4	DBNL	-	0.0201584	0.0274597	2467.43	215.824	2949.22	180.548	2227.12	190.766	2384.62	207.987	2429.06	241.628	2515.95	198.145
A0A0B8RZ23	A0A0B8RZ23_PIG THUMP domain containing 3 OS=Sus scrofa domesticus OX=9825 GN=THUMPD3 PE=3 SV=1	THUMPD3	100517782	5.02e-05	0.000185314	2616.84	67.0486	2687.97	242.381	2799.17	146.802	2686.9	158.616	2155.81	70.5639	2005.06	37.6444
A0A287AWV5	A0A287AWV5_PIG Laminin subunit beta-2 OS=Sus scrofa OX=9823 GN=LAMB2 PE=1 SV=1	LAMB2	-	2.54e-08	4.57e-07	2209.4	64.3882	2407.98	226.1	1655.74	61.4244	1967.52	173.931	2707.03	221.373	3911.84	176.62
A0A287B4Z3	A0A287B4Z3_PIG Chordin OS=Sus scrofa OX=9823 GN=CHRD PE=3 SV=2	CHRD	-	0.0216264	0.0292403	2473.04	327.539	2916.19	109.85	2069.08	396.812	2844.97	341.125	2091.18	386.445	2425.35	171.468
A0A286ZX07	A0A286ZX07_PIG Phosphodiesterase OS=Sus scrofa OX=9823 GN=PDE5A PE=1 SV=2	PDE5A	-	0.00115026	0.00242502	2777.23	123.801	2373.31	215.995	2400.04	87.1457	2243.14	152.319	2293.14	112.209	2723.49	37.8336
A0A4X1VD51	A0A4X1VD51_PIG G protein-activated inward rectifier potassium channel 4 OS=Sus scrofa OX=9823 PE=3 SV=1	-	-	7.54e-06	4.13e-05	3148.34	113.058	1353.34	252.806	1754.97	192.139	2686.59	430.284	2774.43	186.354	3019.78	259.892
A0A8D0WG12	A0A8D0WG12_PIG LITAF domain-containing protein OS=Sus scrofa OX=9823 PE=3 SV=1	-	-	0.0283952	0.0368103	2806.78	418.138	2484.51	261.314	1980.14	798.452	2090.48	344.965	2128.3	349.868	3229.75	151.992
A0A8D1KQ22	A0A8D1KQ22_PIG Procollagen-lysine,2-oxoglutarate 5-dioxygenase 1 OS=Sus scrofa OX=9823 PE=4 SV=1	-	-	2.57e-06	1.77e-05	3432.34	169.239	1760.11	484.557	2808.97	205.58	3588.15	281.8	1332.23	398.113	1797.11	131.747
A0A4X1U7Y0	A0A4X1U7Y0_PIG Phosphatidylinositol 4-kinase type 2 OS=Sus scrofa OX=9823 GN=PI4K2A PE=3 SV=1	PI4K2A	100156818	0.000558735	0.00132285	2569.92	40.5311	2648.32	215.807	2739.83	116.45	2158.05	68.4256	2176.68	132.274	2366.39	156.313
A0A4X1TYY4	A0A4X1TYY4_PIG Adaptor-related protein complex 3, sigma 2 subunit OS=Sus scrofa OX=9823 GN=AP3S2 PE=1 SV=1	AP3S2	100153862	0.00203404	0.00388748	2113.15	186.678	2705.73	67.9551	2575.14	127.766	2343.34	192.791	2580.33	125.462	2337.29	58.1321
A0A8D1GE70	A0A8D1GE70_PIG Aldehyde dehydrogenase OS=Sus scrofa OX=9823 PE=3 SV=1	-	-	0.000515397	0.00124732	2475.23	364.31	2645.37	396.444	3350.88	340.136	2082.21	99.8797	1917.24	210.801	2181.18	97.0306
A0A287A1Y7	A0A287A1Y7_PIG Syntaxin 8 OS=Sus scrofa OX=9823 GN=STX8 PE=3 SV=2	STX8	-	0.00163564	0.00326329	2978.86	358.173	2349.68	210.25	2716.78	249.542	2472.55	226.757	1943.77	127.998	2119.07	160.186
A0A4X1TZP8	A0A4X1TZP8_PIG Lon protease homolog 2, peroxisomal OS=Sus scrofa OX=9823 GN=LONP2 PE=3 SV=1	LONP2	-	2.5e-09	7.86e-08	2159.08	99.6713	2973.44	188.982	4289.82	361.336	1998.11	58.6041	1529.03	76.1416	1608.07	120.719
A0A4X1W6J3	A0A4X1W6J3_PIG Thymosin beta OS=Sus scrofa OX=9823 GN=TMSB15B PE=3 SV=1	TMSB15B	100525848	0.00939585	0.0142594	2780.62	105.677	2148.03	247.189	2106.93	291.523	2458.95	126.93	2360.69	243.876	2617.97	94.4678
A0A8D1XBV9	A0A8D1XBV9_PIG transketolase OS=Sus scrofa OX=9823 PE=3 SV=1	-	-	0.042011	0.0517155	2189.57	140.875	2954.92	96.4253	2583.21	237.415	2316.13	219.18	2099.9	263.362	2283.67	582.421
A0A481CGU4	A0A481CGU4_PIG N-acylglucosamine 2-epimerase OS=Sus scrofa OX=9823 PE=3 SV=1	-	-	0.000642033	0.00148777	2623.41	120.232	2314.7	95.4275	2077.87	179.944	2143.6	217.676	2481.65	32.8562	2709.25	127.29
A0A286ZYX7	A0A286ZYX7_PIG Bromodomain containing 4 OS=Sus scrofa OX=9823 GN=BRD4 PE=4 SV=1	BRD4	-	0.000692666	0.00159381	2604.57	172.132	1981.09	214.812	2379.92	45.097	2556.05	46.1126	2424.7	57.5055	2403.4	84.7482
A0A2C9F3G4	A0A2C9F3G4_PIG Signal transducer and activator of transcription OS=Sus scrofa OX=9823 GN=STAT3 PE=3 SV=2	STAT3	-	6.62e-06	3.76e-05	3131.55	276.294	1761.05	213.693	2595.19	57.6503	2602.11	187.761	2020.28	77.0186	2146.36	118.898
A0A287B2D4	A0A287B2D4_PIG Integrator complex subunit 11 OS=Sus scrofa OX=9823 GN=INTS11 PE=1 SV=1	INTS11	-	0.0041549	0.00715518	2748.28	147.085	2071.01	85.8064	2500.95	62.7624	2239.19	105.318	2356.62	84.865	2317.77	318.431
A0A8D0QA20	A0A8D0QA20_PIG Pro-cathepsin H OS=Sus scrofa OX=9823 GN=CTSH PE=3 SV=1	CTSH	-	4.29e-07	4.06e-06	2618.8	101.693	2618.76	165.825	3070.07	206.286	2234.42	26.004	1787.19	122.072	1846.48	123.628
A0A480V4Q3	A0A480V4Q3_PIG arginine--tRNA ligase OS=Sus scrofa OX=9823 PE=3 SV=1	-	-	0.0310879	0.0397962	2453.54	155.236	2601.76	164.429	2434.05	104.901	2203.61	160.79	2133.97	146.65	2327.62	195.747
A0A8D2CFE4	A0A8D2CFE4_PIG Transcription factor Jun OS=Sus scrofa OX=9823 PE=3 SV=1	-	-	0.0210376	0.0285385	2232.9	231.217	2205.19	188.857	2298.9	206.512	2724.07	169.55	2185.01	162.903	2442.93	6.04506
A0A5G2R8R1	A0A5G2R8R1_PIG Guanylate binding protein 2, interferon-inducible OS=Sus scrofa OX=9823 GN=GBP2 PE=1 SV=1	GBP2	-	0.000311099	0.000819577	1422.15	60.234	1882.05	521.339	1288.09	194.361	2010.62	1185.38	3856.46	245.711	3628.09	421.314
A0A287BSF6	A0A287BSF6_PIG Guanylate binding protein 1, interferon-inducible OS=Sus scrofa OX=9823 GN=GBP1 PE=1 SV=2	LOC100523668	-	9.63e-05	0.000313277	1141.79	105.911	1776.07	712.432	974.698	75.0812	2039.23	1298.97	4319.17	264.138	3811.92	368.948
A0A8D1N8Z6	A0A8D1N8Z6_PIG Alpha-2-macroglobulin OS=Sus scrofa OX=9823 PE=3 SV=1	-	-	6.02e-05	0.000214886	1664.91	243.369	3270.71	732.438	3275.84	125.494	1285.73	210.965	1889.52	174.507	2621.06	347.561
A0A286ZYM2	A0A286ZYM2_PIG Matrix AAA peptidase interacting protein 1 OS=Sus scrofa OX=9823 GN=MAIP1 PE=1 SV=1	MAIP1	100522576	0.00627381	0.0102036	2563.81	91.4361	2583.12	285.117	2205.58	148.406	2202.09	91.7745	2100.42	84.6755	2344.83	23.7725
A0A287A2J3	A0A287A2J3_PIG cysteine--tRNA ligase OS=Sus scrofa OX=9823 GN=CARS2 PE=1 SV=1	CARS2	-	1.39e-05	6.67e-05	2438.43	46.9095	2062.75	84.3611	2170.38	44.6928	2291.79	100.266	2398.27	100.585	2623.84	50.5454
A0A286ZL62	A0A286ZL62_PIG Ceramide synthase 4 OS=Sus scrofa OX=9823 GN=CERS4 PE=1 SV=1	CERS4	-	0.00349089	0.0061542	2374.75	68.0693	2190.41	52.4773	2560.63	72.2064	1998.43	92.5439	2304.02	134.117	2555.85	298.31
A0A480IM90	A0A480IM90_PIG Protein Hook homolog 3 OS=Sus scrofa OX=9823 PE=3 SV=1	-	-	0.000399755	0.00101218	2319.07	218.302	2214.81	172.756	1927.97	32.2543	2375.3	17.3966	2597.41	111.112	2509.91	42.8714
F1SFV6	F1SFV6_PIG Protein S100 OS=Sus scrofa OX=9823 GN=S100A3 PE=3 SV=1	S100A3	100157925	0.00213292	0.00403873	2103.59	201.809	2713.56	224.216	1994.2	284.188	2241.96	113.357	2647.71	127.32	2240.33	72.081
A0A4X1TEQ8	A0A4X1TEQ8_PIG Adducin 3 OS=Sus scrofa OX=9823 GN=ADD3 PE=1 SV=1	ADD3	100155574	1.82e-06	1.35e-05	2497.91	65.9965	2369.25	32.6558	2230.07	62.8794	2061.96	66.4797	2262.91	34.4135	2512.16	47.7967
A0A287BS11	A0A287BS11_PIG Peroxisomal 2,4-dienoyl-CoA reductase [(3E)-enoyl-CoA-producing] OS=Sus scrofa OX=9823 GN=DECR2 PE=3 SV=2	DECR2	100524368	0.000330719	0.000856273	2274.57	71.6226	2382.49	67.22	2667.76	36.9452	2065.74	158.024	2216.29	91.503	2306.99	141.737
F1S6A3	F1S6A3_PIG Torsin family 3 member A OS=Sus scrofa OX=9823 GN=TOR3A PE=3 SV=4	TOR3A	100196908	0.00243126	0.00449948	2209.09	80.0039	1899.21	122.391	1968.84	72.2149	2379.46	425.716	2695.74	115.639	2746.48	310.557
A0A5G2Q9Z7	A0A5G2Q9Z7_PIG Tripartite motif-containing protein 26 OS=Sus scrofa OX=9823 GN=TRIM26 PE=4 SV=2	TRIM26	-	0.000955571	0.00208442	2066.98	26.409	1862.01	295.612	1781.18	95.5417	2495.33	556.76	2932.9	223.286	2758.13	93.6676
A0A286ZMM8	A0A286ZMM8_PIG Tyrosine-protein kinase OS=Sus scrofa OX=9823 GN=LYN PE=1 SV=3	LYN	-	0.00901328	0.0138328	2422.48	138.324	2360.19	198.023	1985.8	168.309	2061.88	44.3128	2311.95	241.745	2730.08	317.139
A0A8D1N8B9	A0A8D1N8B9_PIG AP-1 complex subunit gamma OS=Sus scrofa OX=9823 PE=3 SV=1	-	-	0.00115169	0.00242502	2477.48	70.3883	2375.36	183.177	2425.09	90.4071	1915.18	39.2881	2161.1	237.482	2482.46	35.0548
A0A4X1UPP6	A0A4X1UPP6_PIG Mammalian ependymin-related protein 1 OS=Sus scrofa OX=9823 GN=EPDR1 PE=1 SV=1	EPDR1	-	0.00763247	0.0119605	2195.49	190.663	2978.04	496.882	2442.29	228.2	1953.45	12.2492	2060.99	157.749	2162.27	306.649
A0A287A7S9	A0A287A7S9_PIG Acyl-coenzyme A oxidase OS=Sus scrofa OX=9823 GN=ACOX1 PE=1 SV=2	ACOX1	-	6.58e-05	0.000230971	2337.99	177.414	2229.19	68.4082	2999.66	228.297	2452.08	127.512	1958	245.018	1806.53	191.596
A0A8D1J864	A0A8D1J864_PIG OCIA domain-containing protein 1 OS=Sus scrofa OX=9823 PE=3 SV=1	-	-	1.07e-07	1.34e-06	3166.22	510.873	1798.49	257.506	3504.55	183.939	3068.15	129.402	1175.63	104.648	1066.46	133.859
A0A287A1Y0	A0A287A1Y0_PIG Acyl-CoA dehydrogenase family member 11 OS=Sus scrofa OX=9823 GN=ACAD10 PE=1 SV=1	ACAD10	-	8.88e-05	0.000296373	2007.64	115.053	2522.46	216.669	2199.59	208.103	1933.54	82.2201	2160.56	161.919	2887.61	140.194
A0A286ZJV5	A0A286ZJV5_PIG FOS like 2, AP-1 transcription factor subunit OS=Sus scrofa OX=9823 GN=FOSL2 PE=4 SV=1	FOSL2	-	5.22e-09	1.34e-07	2663.95	77.5242	1406.95	159.057	3003.3	206.286	2973.37	45.6892	1952.39	105.295	1711.02	98.6637
A0A8D0TZ73	A0A8D0TZ73_PIG SPARC OS=Sus scrofa OX=9823 PE=3 SV=1	-	-	9.22e-05	0.000306447	2636.55	184.87	2114.48	212.994	1743.59	140.905	3377.97	160.318	1759.42	576.944	2076.07	147.496
F1SGH9	F1SGH9_PIG Acyl-coenzyme A oxidase OS=Sus scrofa OX=9823 GN=ACOX2 PE=1 SV=2	ACOX2	100516877	7.72e-06	4.18e-05	2543.04	25.6081	2129.91	121.15	2247.37	82.3924	2059.63	46.1957	2249.38	39.6479	2463.64	28.735
F1RP76	F1RP76_PIG Sciellin OS=Sus scrofa OX=9823 GN=SCEL PE=4 SV=4	SCEL	-	3.81e-05	0.000149933	2770.37	95.744	2031.32	63.0891	2263.22	13.5071	2341.77	263.1	1960.78	12.9722	2197.08	46.3817
Q29026	CEND_PIG Cell cycle exit and neuronal differentiation protein 1 OS=Sus scrofa OX=9823 GN=CEND1 PE=1 SV=1	CEND1	396876	0.000744481	0.00169398	2522.74	168.004	1849.45	338.127	2119.56	99.9415	2555.88	81.8693	2393.64	14.165	1999.9	53.3034
A0A0B8RZN2	A0A0B8RZN2_PIG N-acylneuraminate cytidylyltransferase OS=Sus scrofa domesticus OX=9825 GN=CMAS PE=3 SV=1	CMAS	100520022	0.000770075	0.00174736	2014.99	68.6568	2529.62	140.988	2289.56	134.647	2161.49	96.8622	2376.38	131.144	2061.67	68.0052
A0A4X1TGV5	A0A4X1TGV5_PIG Phospholipase B-like OS=Sus scrofa OX=9823 GN=PLBD2 PE=3 SV=1	PLBD2	-	4.6e-06	2.81e-05	2406.55	30.879	2530.59	61.0631	2575.04	171.374	1913.39	63.6113	1928.55	148.155	2078.8	48.9829
A0A288CFV5	A0A288CFV5_PIG Serotransferrin OS=Sus scrofa OX=9823 GN=TF PE=3 SV=3	TF	-	0.00197482	0.00379974	1982.77	194.56	2727.83	183.049	2232.77	55.8766	1893.9	103.05	2134.36	231.068	2437.28	292.787
A0A4X1V789	A0A4X1V789_PIG Phosphatidylserine decarboxylase proenzyme, mitochondrial OS=Sus scrofa OX=9823 GN=PISD PE=3 SV=1	PISD	100153506	0.000404009	0.00102	2712.85	122.275	2108.61	201.276	2216.17	183.349	2409.43	131.636	1896.28	182.14	2019.26	72.2659
A0A287A496	A0A287A496_PIG RNA demethylase ALKBH5 OS=Sus scrofa OX=9823 GN=ALKBH5 PE=1 SV=1	ALKBH5	-	1.96e-06	1.43e-05	2716.3	107.693	1548.38	59.6665	2495.6	103.428	2675.54	146.478	2019.77	289.608	1902.42	24.3497
A0A480JHA1	A0A480JHA1_PIG Transient receptor potential cation channel subfamily V member 4 OS=Sus scrofa OX=9823 GN=TRPV4 PE=4 SV=1	-	100126845	1.38e-06	1.08e-05	2860.44	191.143	1802.8	177.17	1918.74	82.4781	2135.91	53.6648	2016.72	116.785	2612.76	73.9528
A0A480UJS2	A0A480UJS2_PIG Laminin subunit alpha-5 isoform X1 OS=Sus scrofa OX=9823 PE=4 SV=1	-	-	8.16e-07	6.85e-06	1791.35	36.8824	2282.5	477.648	1307.3	135.136	1386.8	94.2958	2348.62	519.569	4222.81	221.54
F1RGT2	F1RGT2_PIG hypoxia-inducible factor-proline dioxygenase OS=Sus scrofa OX=9823 GN=EGLN1 PE=4 SV=4	EGLN1	-	2.86e-06	1.92e-05	2564.95	120.094	1787.97	92.6833	1971.21	44.891	2310.34	123.498	2282.04	91.633	2343.1	30.8373
A0A5G2QH34	A0A5G2QH34_PIG Dihydrolipoyl dehydrogenase OS=Sus scrofa OX=9823 GN=DLD PE=1 SV=1	DLD	-	0.022343	0.0300355	1820.68	360.939	2690.75	156.084	2029.87	269.537	2310.74	126.089	2258.75	283.91	2127.35	254.229
A0A287B2B5	A0A287B2B5_PIG Shiftless antiviral inhibitor of ribosomal frameshifting OS=Sus scrofa OX=9823 GN=SHFL PE=3 SV=2	SHFL	-	0.00311868	0.00561327	1549.38	311.353	1958.11	185.8	1411.57	149.985	2166.99	955.514	3148.91	38.971	2995.32	568.27
A0A8D1TFE5	A0A8D1TFE5_PIG GIPC PDZ domain containing family member 1 OS=Sus scrofa OX=9823 GN=GIPC1 PE=3 SV=1	GIPC1	-	2.36e-05	0.000102819	2234.89	127.584	1819.05	78.5418	2372.52	38.9606	2513.89	126.005	2195.8	74.6379	2087.83	91.5148
A0A480MU29	A0A480MU29_PIG Nidogen-2 isoform X1 OS=Sus scrofa OX=9823 PE=4 SV=1	-	-	1.76e-06	1.32e-05	2188.69	69.5649	2503.41	240.584	1170.44	184.863	1777.18	255.637	1396.21	514.437	4168.72	497.681
A0A0B8RT00	A0A0B8RT00_PIG Wntless Wnt ligand secretion mediator OS=Sus scrofa domesticus OX=9825 GN=WLS PE=3 SV=1	WLS	100516916	8.15e-05	0.000274464	2505.25	154.006	1648.92	133.445	1909.04	61.0891	2730.73	305.317	2129.62	199.962	2246.52	73.8222
A5PF10	NEUR1_PIG Sialidase-1 OS=Sus scrofa OX=9823 GN=NEU1 PE=3 SV=1	NEU1	100124381	0.0019663	0.00378901	2300.05	104.379	2405.93	85.5989	2345.27	129.21	2218.64	91.7638	1919.45	194.635	1978.02	118.747
A0A8D1BLG2	A0A8D1BLG2_PIG Urokinase-type plasminogen activator OS=Sus scrofa OX=9823 GN=PLAU PE=4 SV=1	PLAU	-	0.000114043	0.000358648	2813.21	635.993	1765.27	600.717	1896.11	529.71	4033.47	456.464	1253.72	410.38	1366.48	99.8472
A0A287AGS1	A0A287AGS1_PIG Store-operated calcium entry-associated regulatory factor OS=Sus scrofa OX=9823 GN=SARAF PE=1 SV=1	SARAF	100154322	5.96e-10	2.95e-08	1434.35	100.249	3327.91	119.431	1801.55	80.5575	1367.84	82.9137	2337.44	167.375	2835.7	152.96
A0A8D1GZ13	A0A8D1GZ13_PIG formate--tetrahydrofolate ligase OS=Sus scrofa OX=9823 PE=3 SV=1	-	-	0.001408	0.00287936	2134.52	213.68	2389.06	336.018	2843.03	112.145	2309.12	490.105	1854.23	90.3024	1568.19	101.458
A0A287ABW3	A0A287ABW3_PIG Gremlin OS=Sus scrofa OX=9823 GN=GREM1 PE=3 SV=1	GREM1	-	0.00194599	0.00376317	2236.24	273.299	1840.35	415.646	1553.83	335.329	2885.25	61.439	2359.62	333.97	2173.54	123.368
A0A481DW99	A0A481DW99_PIG glycerophosphocholine cholinephosphodiesterase OS=Sus scrofa OX=9823 PE=3 SV=1	-	-	2.49e-07	2.61e-06	2352.59	28.9363	2113.44	131.752	2403.77	47.3319	1675.68	94.0707	1909.58	102.529	2518.35	52.0107
O18887	O18887_PIG K-Cl cotransporter OS=Sus scrofa OX=9823 GN=SLC12A4 PE=2 SV=1	SLC12A4	396992	0.00637054	0.0102931	2310.33	242.101	2159.33	106.326	1996.15	96.644	1891.39	61.6745	2190.95	157.869	2414.13	100.353
A0A8D0LGI4	A0A8D0LGI4_PIG UBR-type domain-containing protein OS=Sus scrofa OX=9823 PE=3 SV=1	-	-	0.0194994	0.0266508	2014.06	234.172	2860.67	91.855	2278.84	257.902	1965.5	331.278	2034.32	332.317	1803.44	507.088
F1SRY9	F1SRY9_PIG Angio associated migratory cell protein OS=Sus scrofa OX=9823 GN=AAMP PE=1 SV=3	AAMP	-	2e-05	8.95e-05	2273.52	58.4413	1818.58	97.0568	2319.01	108.246	2442.16	132.475	2212.53	122.702	1864.13	41.0894
F1RJX9	F1RJX9_PIG Laccase domain containing 1 OS=Sus scrofa OX=9823 GN=LACC1 PE=3 SV=1	LACC1	100153856	2.43e-05	0.000104454	2163.8	128.634	1897.77	115.601	1757.36	40.1101	2131.18	100.093	2576.32	198.762	2394.97	74.6076
I3LUA0	I3LUA0_PIG Lipase G, endothelial type OS=Sus scrofa OX=9823 GN=LIPG PE=3 SV=1	LIPG	100155736	0.000344511	0.000884804	2619.43	513.051	2440.03	409.59	2532.73	485.576	2777.19	333.789	1089.55	191.535	1386.07	66.9053
A0A5S6GGN8	A0A5S6GGN8_PIG Integral membrane protein 2 OS=Sus scrofa OX=9823 GN=ITM2C PE=1 SV=1	ITM2C	-	0.00620679	0.0101257	2583.58	178.254	1603.23	521.829	1788.6	221.143	3167.66	166.961	1730.04	884.559	1957.27	76.864
Q8SQ34	TNR5_PIG Tumor necrosis factor receptor superfamily member 5 OS=Sus scrofa OX=9823 GN=CD40 PE=2 SV=1	CD40	397395	1.64e-07	1.87e-06	1368.34	119.546	2922	230.961	1350.16	138.384	1438.91	411.747	2392.02	129.286	3353.66	132.539
A0A4X1WAH1	A0A4X1WAH1_PIG Dynein axonemal assembly factor 10 OS=Sus scrofa OX=9823 GN=WDR92 PE=4 SV=1	WDR92	100515478	0.00395167	0.00687759	2197.09	73.5038	2475.88	194.826	2158.55	92.1346	2053.11	48.5246	2039.86	150.492	1877.93	190.604
A0A287BJ02	A0A287BJ02_PIG Homocysteine inducible ER protein with ubiquitin like domain 1 OS=Sus scrofa OX=9823 GN=HERPUD1 PE=1 SV=1	HERPUD1	-	1.26e-07	1.53e-06	1501.46	125.067	2521.52	77.0468	2777.49	311.096	1355.51	27.4122	2100.6	42.6249	2514.8	48.138
A0A287A088	A0A287A088_PIG Transmembrane protein 199 OS=Sus scrofa OX=9823 GN=TMEM199 PE=1 SV=1	TMEM199	100623454	0.00531286	0.00883317	2416.31	232.85	1897.93	327.41	2038.71	373.764	2732.44	209.74	1857.15	242.288	1808.23	92.9256
A0A287AYP8	A0A287AYP8_PIG Lysophosphatidylglycerol acyltransferase 1 OS=Sus scrofa OX=9823 GN=LPGAT1 PE=1 SV=1	LPGAT1	-	0.000616874	0.00143761	2040.26	179.404	2211.79	112.576	2484.41	30.4639	2286.84	251.731	1944.89	64.8894	1777.78	64.7299
A0A287A5S7	A0A287A5S7_PIG Dimethylarginine dimethylaminohydrolase 2 OS=Sus scrofa OX=9823 GN=DDAH2 PE=3 SV=1	DDAH2	-	5.29e-05	0.000193267	1908.19	100.682	2225.97	220.921	1704.48	154.375	1725.52	197.093	2451.12	186.025	2713.59	171.073
A0A287B3T2	A0A287B3T2_PIG Ferrochelatase OS=Sus scrofa OX=9823 GN=FECH PE=1 SV=1	FECH	-	0.00317491	0.00565196	1675.07	113.085	2594.4	270.013	2307.68	97.8927	1653.23	85.5831	2228.85	505.295	2243.18	120.924
A0A287AL10	A0A287AL10_PIG Ferritin OS=Sus scrofa OX=9823 GN=FTH1 PE=1 SV=2	FTH1	397030	3.31e-05	0.000133175	749.132	306.073	3726.36	403.649	1562.95	58.0276	829.133	97.939	2826.61	1113.22	2970.49	150.559
A1X898	A1X898_PIG Prolyl 4-hydroxylase subunit alpha-1 OS=Sus scrofa OX=9823 GN=P4HA1 PE=1 SV=1	P4HA1	100037299	0.000864647	0.0019272	2298.75	221.141	1575.06	74.893	1826.12	253.107	2753.46	289.243	2133.25	278.604	2060.64	203.162
A0A480K1F4	A0A480K1F4_PIG Glutamate--cysteine ligase OS=Sus scrofa OX=9823 PE=3 SV=1	-	100522018	3.06e-09	9.28e-08	1424.28	101.7	2884.98	138.557	2642.76	63.7844	1949.15	63.0771	2093.37	129.22	1618.38	82.4031
A0A218KAF8	A0A218KAF8_PIG MHC class I antigen OS=Sus scrofa OX=9823 PE=2 SV=1	-	-	0.000213977	0.000602523	1139.34	129.591	1915.09	545.366	1130.32	205.899	1722.39	920.896	3377.35	509.116	3272.6	49.7111
A0A480JX58	A0A480JX58_PIG receptor protein-tyrosine kinase OS=Sus scrofa OX=9823 PE=3 SV=1	-	-	0.0236269	0.0314257	2120.1	236.912	1742.42	37.3152	2001.83	185.393	2366.96	246.039	2018.35	209.555	2205.83	83.4345
A0A8D1UWC0	A0A8D1UWC0_PIG NADH dehydrogenase [ubiquinone] 1 alpha subcomplex subunit 11 OS=Sus scrofa OX=9823 GN=NDUFA11 PE=3 SV=1	-	-	0.000199872	0.000572662	2030.06	108.754	1496.46	111.418	1922.43	238.181	2388.31	225.891	2576.06	180.466	1933.44	209.439
F1S6T2	F1S6T2_PIG AT-rich interactive domain-containing protein 3 OS=Sus scrofa OX=9823 GN=ARID3A PE=1 SV=2	ARID3A	100622803	0.00137916	0.00282833	1913	93.0248	2010.57	129.373	2363.6	148.117	2137.86	113.355	1865.67	48.1708	2038.7	85.5378
F1RIP3	F1RIP3_PIG Ferritin OS=Sus scrofa OX=9823 GN=FTL PE=1 SV=3	FTL	-	0.0062079	0.0101257	892.227	166.609	3315.2	538.49	1480.46	133.618	1193.17	56.4297	2932.84	1646.15	2437.46	200.18
A0A3G5MV31	A0A3G5MV31_PIG MHC class I antigen (Fragment) OS=Sus scrofa OX=9823 GN=SLA-1 PE=2 SV=1	SLA-1	-	0.00265011	0.0048824	1190.98	173.55	1786.71	434.943	1156.5	51.2748	1796.55	1201.21	2936.24	258.68	3374.11	634.695
A0A8D0M3D3	A0A8D0M3D3_PIG Chloride channel protein OS=Sus scrofa OX=9823 GN=CLCN5 PE=3 SV=1	CLCN5	-	0.00267316	0.00491934	2367.94	158.67	1769.83	67.944	2016.25	83.5623	1980.49	213.656	1893.25	35.083	2201.18	185.333
A0A287BGK8	A0A287BGK8_PIG Fibroblast growth factor OS=Sus scrofa OX=9823 GN=FGF2 PE=1 SV=1	FGF2	-	0.00799616	0.0124588	2000.17	79.3086	1929.49	128.161	1956	51.1643	1908.06	156.715	2067.15	183.144	2349.96	83.0833
A0A286ZWS2	A0A286ZWS2_PIG SH3 and PX domain-containing protein 2A OS=Sus scrofa OX=9823 GN=SH3PXD2A PE=3 SV=1	SH3PXD2A	-	0.0183608	0.025521	1805.95	114.811	1830	213.578	1759.88	211.066	2130.64	114.29	2264.59	420.265	2411.66	149.526
A0A4X1V328	A0A4X1V328_PIG Polypeptide N-acetylgalactosaminyltransferase OS=Sus scrofa OX=9823 PE=3 SV=1	-	-	0.00297335	0.0054109	1949.21	85.5514	2129.26	117.869	2219.56	22.1533	1801.1	148.953	1916.35	110.778	2136.3	104.909
A0A0B8RT29	A0A0B8RT29_PIG Tudor domain-containing protein 7 OS=Sus scrofa domesticus OX=9825 GN=TDRD7 PE=3 SV=1	TDRD7	100152652	0.00166369	0.00331521	1494.45	103.799	1967.41	386.013	1544.61	43.6898	1912.1	618.56	2685.12	89.0982	2542.39	87.9386
A0A4X1W0I7	A0A4X1W0I7_PIG ASH1 like histone lysine methyltransferase OS=Sus scrofa OX=9823 GN=ASH1L PE=4 SV=1	ASH1L	-	0.00115174	0.00242502	2274.63	379.209	1476.42	418.864	2296.18	280.306	2673.55	330.391	1424	53.5731	1855.38	99.5622
A0A8D1F8V5	A0A8D1F8V5_PIG Family with sequence similarity 207 member A OS=Sus scrofa OX=9823 PE=3 SV=1	-	-	0.00158537	0.00318631	2278.93	97.774	2055.56	166.232	2094.4	73.7838	2063.18	30.9492	1692.3	146.303	1812.36	188.58
A0A287AQA7	A0A287AQA7_PIG Coiled-coil domain containing 187 OS=Sus scrofa OX=9823 PE=4 SV=3	-	-	1.16e-05	5.84e-05	2724.22	134.122	1586.99	96.4914	1908.24	158.426	2785.86	446.047	1455.89	212.548	1517.34	76.5847
A0A4X1TDA2	A0A4X1TDA2_PIG Interleukin-18 OS=Sus scrofa OX=9823 GN=IL18 PE=3 SV=1	IL18	-	0.0354232	0.0445787	1861.88	204.833	2066.14	106.114	1686.38	80.1566	2282.53	201.369	2028.96	115.43	2025.74	309.582
F1S9A7	F1S9A7_PIG USH1 protein network component harmonin OS=Sus scrofa OX=9823 GN=USH1C PE=1 SV=4	USH1C	-	0.00421653	0.00724606	2378.81	329.407	1327.58	250.741	1951.54	342.882	2196.25	124.724	1987.78	204.292	2089.21	139.854
A0A286ZWD5	A0A286ZWD5_PIG Mediator of RNA polymerase II transcription subunit 15 OS=Sus scrofa OX=9823 GN=MED15 PE=1 SV=2	MED15	-	1.82e-06	1.35e-05	2236.01	124.288	1494.85	90.8358	2064.66	54.7276	2369.33	73.3894	1887.99	70.0819	1839.46	139.835
A0A480Q688	A0A480Q688_PIG Chromatin assembly factor 1 subunit A OS=Sus scrofa OX=9823 PE=3 SV=1	CHAF1A	-	6.2e-08	9.06e-07	2544.85	148.159	1247.67	79.7892	2238.43	159.852	2586.22	48.3278	1677.58	70.4474	1595.86	189.197
A0A0B8RZ14	A0A0B8RZ14_PIG E3 ubiquitin-protein ligase OS=Sus scrofa domesticus OX=9825 GN=TRIP12 PE=3 SV=1	TRIP12	100622166	2.26e-05	9.96e-05	2145.54	82.8875	1560.92	60.8394	2056.32	132.301	2326.56	56.6123	1927.54	172.849	1755.31	97.2504
A0A8D1HFD1	A0A8D1HFD1_PIG Uridine-cytidine kinase OS=Sus scrofa OX=9823 GN=UCK1 PE=3 SV=1	UCK1	-	0.00411388	0.00709948	2400.08	178.614	1662.46	80.4627	1881.53	184.118	2153.42	139.665	1796.11	225.697	1870.22	246.894
A0A481C9F7	A0A481C9F7_PIG Ubiquinone biosynthesis protein COQ4 homolog, mitochondrial OS=Sus scrofa OX=9823 GN=COQ4 PE=3 SV=1	COQ4	-	0.000868865	0.00193134	2177.21	132.354	1590.28	167.778	1612.23	182.989	2219.85	106.426	2093.01	161.493	1994.46	191.279
A0A480V9G7	A0A480V9G7_PIG Retinal rod rhodopsin-sensitive cGMP 3',5'-cyclic phosphodiesterase subunit delta OS=Sus scrofa OX=9823 GN=PDE6D PE=1 SV=1	PDE6D	100736954	4.67e-08	7.34e-07	2234.11	21.0309	1065.28	155.994	1244	180.752	2336.42	123.999	2467.5	174.517	2332.36	113.563
A0A287A270	A0A287A270_PIG Unconventional myosin-Ia OS=Sus scrofa OX=9823 GN=MYO1A PE=1 SV=1	MYO1A	-	0.000437673	0.00108654	1824.83	236.512	2181.97	104.88	1927.09	100.198	1515.73	117.028	1820.95	174.714	2269.79	70.0838
A0A8D0SBD3	A0A8D0SBD3_PIG Reticulon OS=Sus scrofa OX=9823 PE=4 SV=1	-	-	0.0129771	0.0187881	2180.06	293.599	2388.41	145.075	1778.88	203.157	1690.18	148.66	1764.65	328.946	1735.15	201.119
A0A480XH45	A0A480XH45_PIG Phosphorylase b kinase regulatory subunit OS=Sus scrofa OX=9823 PE=3 SV=1	-	-	8.97e-06	4.72e-05	1767.15	108.392	2223.33	90.1513	1943.89	58.6724	1651.64	50.4001	1848.52	70.1161	2094.28	63.5152
A0A4X1TBA6	A0A4X1TBA6_PIG Lysine demethylase 2A OS=Sus scrofa OX=9823 GN=KDM2A PE=4 SV=1	KDM2A	-	1.24e-06	9.89e-06	2249.19	163.975	1404.03	90.2896	1951.54	46.4734	2238.65	68.3096	1788.38	81.5298	1891.44	70.9606
A0A287AG72	A0A287AG72_PIG Musashi RNA binding protein 2 OS=Sus scrofa OX=9823 GN=MSI2 PE=3 SV=3	MSI2	-	0.000544185	0.00129402	2150.87	95.8536	1837.2	33.0643	1815	45.9565	1687.19	114.24	1916.12	118.348	2105.31	130.788
A0A8D0MB03	A0A8D0MB03_PIG Solute carrier family 25 member 32 OS=Sus scrofa OX=9823 GN=SLC25A32 PE=1 SV=1	-	-	0.0013377	0.00275281	1886.2	65.0462	2102.41	210.006	2320.72	251.571	1849.48	91.8697	1613.47	117.15	1670.67	140.541
A0A287AUQ4	A0A287AUQ4_PIG Hook microtubule tethering protein 3 OS=Sus scrofa OX=9823 GN=HOOK3 PE=1 SV=2	HOOK3	-	0.0416442	0.0513272	1851.24	109.836	1945.81	76.2677	1606.4	163.244	2225.42	208.344	1786.96	346.679	2025.66	191.775
A0A8D1YWJ5	A0A8D1YWJ5_PIG Microtubule-associated proteins 1A/1B light chain 3A OS=Sus scrofa OX=9823 PE=3 SV=1	-	100322893	0.00909825	0.013937	2212.45	68.6283	1371.55	300.059	1746.54	128.91	2256.39	471.733	2031.2	80.4131	1776.64	218.181
A0A4X1TDZ9	A0A4X1TDZ9_PIG Unconventional myosin-Id OS=Sus scrofa OX=9823 GN=MYO1D PE=1 SV=1	MYO1D	-	0.000324899	0.000845047	1687.23	165.753	2052.59	70.9239	2009.46	102.406	1591.39	60.2861	1803.05	169.811	2153.91	56.1241
A0A287AXI5	A0A287AXI5_PIG Interferon alpha inducible protein 6 OS=Sus scrofa OX=9823 GN=IFI6 PE=3 SV=1	IFI6	-	0.00233141	0.0043343	1058	343.429	2809.92	287.647	902.706	193.931	1518.9	805.866	1911.77	440.878	3041.22	934.744
A0A8D0YB29	A0A8D0YB29_PIG BET1-like protein OS=Sus scrofa OX=9823 PE=4 SV=1	-	-	0.00916109	0.0139679	1919.37	139.15	1971.52	225.608	1506.58	80.0175	1579.67	253.037	2190.53	255.199	2044.26	213.632
A0A287BQD1	A0A287BQD1_PIG Elongation of very long chain fatty acids protein OS=Sus scrofa OX=9823 GN=ELOVL5 PE=3 SV=2	ELOVL5	-	7.71e-06	4.18e-05	2168.96	254.024	1405.75	70.1186	2483.27	173.513	2284.17	235.812	1207.9	116.188	1651.99	184.381
A0A4X1UM42	A0A4X1UM42_PIG Peroxisomal trans-2-enoyl-CoA reductase OS=Sus scrofa OX=9823 GN=PECR PE=1 SV=1	PECR	-	0.00160529	0.00321451	1868.14	61.2778	1877.31	100.475	2215.23	51.4511	1684.97	93.9495	1727.91	108.513	1818.73	205.745
Q2F7Z7	TMM59_PIG Transmembrane protein 59 OS=Sus scrofa OX=9823 GN=TMEM59 PE=2 SV=1	TMEM59	733610	0.0303247	0.0389719	2163.04	160.284	1720.09	436.912	1200.35	223.666	2548.21	267.626	1615.04	836.65	1933.04	167.954
A0A480HN89	A0A480HN89_PIG Senataxin OS=Sus scrofa OX=9823 GN=SETX PE=4 SV=1	SETX	-	0.0252164	0.0331838	1631.18	44.1289	1575.51	257.422	1688.16	53.7784	1877.98	536.631	2204.36	54.487	2202.08	88.2169
A0A287AMB8	A0A287AMB8_PIG Dedicator of cytokinesis 8 OS=Sus scrofa OX=9823 GN=DOCK8 PE=3 SV=2	DOCK8	-	4.75e-10	2.43e-08	2071.68	56.0564	1551.86	28.8323	1519.45	17.396	1847.4	30.3746	1934.5	35.5771	2061.65	40.835
A0A8D1L2P1	A0A8D1L2P1_PIG Prolylcarboxypeptidase OS=Sus scrofa OX=9823 PE=3 SV=1	-	-	0.000627227	0.00145759	1923.43	131.243	1740.05	85.5764	1658.35	87.2867	1649.34	153.548	1828.35	89.5763	2155.32	60.5378
A0A0B8S054	A0A0B8S054_PIG Alpha-mannosidase OS=Sus scrofa domesticus OX=9825 GN=MAN2A1 PE=3 SV=1	MAN2A1	100514631	0.00690227	0.0109952	1747.62	87.4202	1805.57	21.6932	2011.83	85.9949	1624.28	38.9391	1838.37	147.598	1866.48	120.884
A0A480MKZ4	A0A480MKZ4_PIG Protein-serine/threonine kinase OS=Sus scrofa OX=9823 PE=3 SV=1	-	100522544	0.0133005	0.0191884	2068.6	116.331	1698.07	184.974	1608.7	38.6799	1882	83.9934	1744.77	184.152	1852.6	103.285
A0A4X1UR68	A0A4X1UR68_PIG Zinc finger FYVE-type containing 19 OS=Sus scrofa OX=9823 GN=ZFYVE19 PE=1 SV=1	-	-	0.00219897	0.00413983	1651.13	270.429	1668.06	261.059	1462.33	164.231	1510.2	135.512	2314.01	134.331	2247.25	368.33
A0A4X1VIQ0	A0A4X1VIQ0_PIG Alpha-L-fucosidase OS=Sus scrofa OX=9823 GN=FUCA2 PE=3 SV=1	FUCA2	-	0.000204126	0.000580736	1709.79	42.0379	2153.24	166.751	1924	100.277	1456.79	35.767	1585.56	214.358	1980.97	111.187
A0A480M400	A0A480M400_PIG RNA polymerase II subunit B1 CTD phosphatase RPAP2 homolog OS=Sus scrofa OX=9823 PE=3 SV=1	-	-	0.00189856	0.00368452	1880.46	153.761	1779.34	32.9446	2018.47	196.709	1927.48	90.7107	1468.79	119.771	1735.3	24.7843
A0A4X1SYR9	A0A4X1SYR9_PIG PDZ domain containing 8 OS=Sus scrofa OX=9823 GN=PDZD8 PE=4 SV=1	PDZD8	100153734	0.00120407	0.00252222	1681.24	90.0214	1824.34	46.587	2049.93	164.05	1911.21	8.45532	1702.9	113.041	1638.18	52.814
A0A287ABS6	A0A287ABS6_PIG FCH and double SH3 domains 2 OS=Sus scrofa OX=9823 GN=FCHSD2 PE=4 SV=3	FCHSD2	-	0.000322657	0.000840553	1940.84	217.748	1235.53	188.871	1878.04	55.2099	2132.8	164.425	1802.26	99.7074	1788.32	145.19
Q29550	EST1_PIG Liver carboxylesterase OS=Sus scrofa OX=9823 PE=1 SV=1	-	397478; 100736962	1.37e-05	6.6e-05	1270.79	182.843	2240.91	171.946	2169.89	159.956	1795.61	161.682	1727.24	79.9716	1465.67	37.1496
A0A287AYD5	A0A287AYD5_PIG Microtubule associated protein 1A OS=Sus scrofa OX=9823 GN=MAP1A PE=1 SV=2	MAP1A	-	0.0198533	0.0270667	1527.22	250.724	1512.45	43.7951	1588.7	171.381	2103.81	293.922	1999.71	245.987	1915.18	235.076
A0A4X1VL00	A0A4X1VL00_PIG ubiquitinyl hydrolase 1 OS=Sus scrofa OX=9823 GN=TNFAIP3 PE=3 SV=1	TNFAIP3	100622156	3.84e-06	2.45e-05	1207.24	52.8921	1980.03	65.7896	1351.38	44.6027	1566.87	72.6749	2341.09	346.775	2176.38	86.5235
A0A8D1YPD5	A0A8D1YPD5_PIG Nerve growth factor receptor OS=Sus scrofa OX=9823 PE=4 SV=1	-	-	0.000326052	0.000846699	2186.01	181.428	1624.21	589.971	1052.35	137.818	2741.61	182.108	1294.71	345.959	1692.74	213.088
A0A8D1RA39	A0A8D1RA39_PIG Tumor necrosis factor alpha-induced protein 8 OS=Sus scrofa OX=9823 GN=TNFAIP8 PE=3 SV=1	-	-	0.0030527	0.00552457	1661.81	48.9767	1718.27	197.665	1685.32	112.744	1678.2	70.5026	2096.06	34.7399	1742.43	106.998
A0A287A2Z5	A0A287A2Z5_PIG Band 4.1-like protein 5 OS=Sus scrofa OX=9823 GN=EPB41L5 PE=1 SV=2	EPB41L5	-	0.00911069	0.013943	1765.16	143.415	1978.98	153.436	2004.04	191.509	1550.77	121.288	1532.32	69.8504	1697.59	207.456
A0A480J002	A0A480J002_PIG ATP-binding cassette sub-family B member 6 OS=Sus scrofa OX=9823 PE=3 SV=1	-	-	0.0412	0.0508703	1896.99	85.4296	1679.41	200.347	1761.68	101.861	1516.48	59.5509	1740.3	211.617	1921.53	118.453
A0A8D1IAC8	A0A8D1IAC8_PIG Phosphate transporter OS=Sus scrofa OX=9823 PE=3 SV=1	-	-	0.0277865	0.0361255	1754.36	397.696	2090.86	173.244	1975.38	348.6	1887.59	230.491	1364.86	158.588	1435.03	162.358
A0A287BF16	A0A287BF16_PIG NFATC2-interacting protein OS=Sus scrofa OX=9823 GN=NFATC2IP PE=4 SV=1	NFATC2IP	-	4.77e-05	0.000178652	1926.5	30.3352	1466.98	140.175	1646.86	79.7725	2057.19	34.0052	1712.25	36.6439	1642.9	140.355
A0A287BJY2	A0A287BJY2_PIG Mediator of RNA polymerase II transcription subunit 13 OS=Sus scrofa OX=9823 GN=MED13L PE=3 SV=2	MED13L	-	1.33e-10	9.1e-09	1664.52	158.334	0	0	2261.6	93.4479	1890.17	193.142	2332.71	61.0039	2276.4	112.647
F1RNQ5	F1RNQ5_PIG E3 ubiquitin-protein ligase TRIM4 isoform beta OS=Sus scrofa OX=9823 GN=TRIM4 PE=1 SV=3	TRIM4	100525393	0.00313187	0.0056243	1315.74	152.333	2050.3	168.426	1822.77	204.441	1695.5	222.512	1770.24	43.9582	1737.46	77.7753
A0A8D1N4R7	A0A8D1N4R7_PIG Retinoic acid early-inducible protein 1 domain-containing protein OS=Sus scrofa OX=9823 PE=3 SV=1	-	-	0.00185158	0.00361048	1621.42	12.5868	1970.34	150.434	1852.45	52.3343	1682.49	232.696	1228.39	325.333	2035.94	125.763
F1S540	F1S540_PIG Rho GTPase-activating protein 29 OS=Sus scrofa OX=9823 GN=ARHGAP29 PE=4 SV=3	ARHGAP29	100152734	5.63e-08	8.45e-07	2034.09	109.216	1238.17	55.239	1981.34	26.1832	2020.55	73.9031	1585.08	10.8649	1530.49	112.27
A0A4X1TAI0	A0A4X1TAI0_PIG Mothers against decapentaplegic homolog OS=Sus scrofa OX=9823 GN=SMAD3 PE=3 SV=1	SMAD3	-	0.00096418	0.0021004	1875.79	113.812	1279.51	127.5	1849.49	143.168	1771.06	29.5006	1704.62	126.305	1861.95	192.517
A0A480V3H2	A0A480V3H2_PIG Serine/threonine-protein kinase PLK4 OS=Sus scrofa OX=9823 PE=4 SV=1	-	100517044	0.00215573	0.00407248	0	0	1652.3	932.142	0	0	0	0	4062.54	636.835	4530	3078.62
A0A480C3W8	A0A480C3W8_PIG Cyclin-dependent kinases regulatory subunit OS=Sus scrofa OX=9823 GN=CKS1B PE=3 SV=1	-	100155110	1.1e-09	4.41e-08	2326.65	107.431	930.382	96.8178	2102.41	162.639	2348.71	87.7825	1312.11	49.9157	1220.05	63.5037
A0A4X1UJ89	A0A4X1UJ89_PIG Beta-mannosidase OS=Sus scrofa OX=9823 GN=MANBA PE=3 SV=1	MANBA	-	3.98e-06	2.51e-05	1506.53	86.6745	1860.07	151.092	1523.96	55.5127	1325.25	74.8605	1793.38	123.677	2230.24	125.889
A0A480V4R2	A0A480V4R2_PIG Integral membrane protein 2 OS=Sus scrofa OX=9823 PE=3 SV=1	-	595120	0.0120805	0.0176462	1872.98	457.018	1525.83	351.653	1250.41	412.388	2643.01	112.972	1358.84	652.395	1568.26	146.089
A0A4X1W8N7	A0A4X1W8N7_PIG Voltage-gated potassium channel subunit beta-2 OS=Sus scrofa OX=9823 PE=3 SV=1	-	-	3.8e-05	0.000149784	1558.69	55.897	1930.97	13.7522	1856.6	59.4627	1549.6	97.8921	1782.51	104.276	1503.5	82.1689
A0A480TFA5	A0A480TFA5_PIG NADH dehydrogenase [ubiquinone] flavoprotein 3, mitochondrial (Fragment) OS=Sus scrofa OX=9823 PE=3 SV=1	-	-	9.31e-05	0.000308936	1729.95	174.379	1131.1	216.005	1624.58	158.699	1945.82	101.755	2067.34	110.22	1681.1	64.8346
A0A4X1UR31	A0A4X1UR31_PIG Serine palmitoyltransferase long chain base subunit 3 OS=Sus scrofa OX=9823 GN=SPTLC3 PE=3 SV=1	SPTLC3	100519280	0.00182362	0.00358157	1907.8	146.759	1496.25	189.136	1570.52	97.2885	1969.94	63.3062	1515.54	87.6208	1562.4	157.013
A0A8D1EDI3	A0A8D1EDI3_PIG Uncharacterized protein OS=Sus scrofa OX=9823 PE=3 SV=1	-	-	1.54e-07	1.79e-06	2257.27	198.649	1151.19	109.258	1941.07	189.245	2478.32	228.489	1005.82	98.2268	1166.92	48.4857
A0A287AFN2	A0A287AFN2_PIG Thymidylate synthase OS=Sus scrofa OX=9823 GN=TYMS PE=1 SV=1	TYMS	-	2.06e-08	3.95e-07	2069.34	108.795	1504.96	100.295	2287.44	75.9839	1793.97	164.481	1086.29	41.7081	1237.2	41.1227
A0A8D1WY80	A0A8D1WY80_PIG Laminin subunit beta 3 OS=Sus scrofa OX=9823 PE=4 SV=1	-	-	0.00146343	0.00297158	1457.59	197.748	1980.86	121.136	1277.65	150.091	1553.95	178.605	1582.21	115.879	2065.88	294.321
A0A8D0T982	A0A8D0T982_PIG urocanate hydratase OS=Sus scrofa OX=9823 PE=3 SV=1	-	-	0.0193664	0.0265134	1556.53	573.166	1438.15	174.98	1317.01	385.61	1206.13	256.48	2223.65	404.843	2146.15	255.155
A0A8D0JH41	A0A8D0JH41_PIG Ammonium transporter Rh type C OS=Sus scrofa OX=9823 GN=RHCG PE=3 SV=1	RHCG	-	1.13e-05	5.76e-05	0	0	4473.2	1248.13	613.272	87.4118	243.712	53.5738	2055.5	745.811	2494.04	506.58
A0A076EBZ3	A0A076EBZ3_PIG NADH-ubiquinone oxidoreductase chain 5 OS=Sus scrofa domesticus OX=9825 GN=ND5 PE=3 SV=1	ND5	-	1.63e-06	1.24e-05	1830.82	135.175	1248.19	108.813	1785.55	28.5406	1865.33	58.8618	1734.6	41.9189	1373.88	51.5909
A0A286ZRZ8	A0A286ZRZ8_PIG Cingulin like 1 OS=Sus scrofa OX=9823 GN=CGNL1 PE=4 SV=3	CGNL1	-	8.23e-07	6.87e-06	2346.46	227.604	1052.7	60.6184	1544.46	48.9608	2045.07	53.3363	1411.84	225.193	1428.69	20.5064
A0A8D0LID8	A0A8D0LID8_PIG N-alpha-acetyltransferase 40 OS=Sus scrofa OX=9823 GN=NAA40 PE=3 SV=1	NAA40	-	3.35e-05	0.000134143	1838.64	108.508	1279.25	93.2488	2243.45	193.786	1793.67	234.096	1336.05	138.698	1306.06	142.872
A0A4X1SFE7	A0A4X1SFE7_PIG Cyclin-dependent kinases regulatory subunit OS=Sus scrofa OX=9823 GN=CKS2 PE=3 SV=1	CKS2	100520933	1.28e-05	6.29e-05	2096.15	293.661	721.779	150.46	1719.21	316.748	2652.07	353.96	1283.89	171.586	1310.53	147.829
A0A287A8C8	A0A287A8C8_PIG Sialin OS=Sus scrofa OX=9823 GN=SLC17A5 PE=4 SV=1	SLC17A5	100516051	0.0012718	0.00264044	1806.04	174.721	1506.31	27.3305	1899.08	148.796	1445.78	44.9737	1347.37	77.5183	1761.03	212.75
A0A4X1URL0	A0A4X1URL0_PIG Thrombospondin-1 OS=Sus scrofa OX=9823 GN=THBS1 PE=3 SV=1	THBS1	492313	2.69e-07	2.73e-06	1111.52	119.376	2554.03	76.1029	1289.28	170.023	1141.41	42.2096	1549.53	294.634	2100.27	51.0075
A0A287A9K0	A0A287A9K0_PIG Lysine-specific histone demethylase OS=Sus scrofa OX=9823 GN=KDM1A PE=1 SV=1	KDM1A	-	1.37e-05	6.6e-05	1791.46	77.4258	1281	135.029	1738.5	50.2092	1795.9	75.7351	1490.46	15.7745	1578.65	47.624
A0A287AU52	A0A287AU52_PIG Nephronectin OS=Sus scrofa OX=9823 GN=NPNT PE=3 SV=3	NPNT	-	0.000564019	0.00133151	1985.05	248.875	1457.09	147.423	1277.21	105.511	1982.03	81.7351	1157.61	255.185	1813.48	261.987
A0A5G2QWH0	A0A5G2QWH0_PIG Hepatocyte nuclear factor 1-beta OS=Sus scrofa OX=9823 GN=HNF1B PE=3 SV=1	HNF1B	-	1.66e-07	1.87e-06	2259.86	108.391	908.519	90.6372	1685.85	46.6563	2118.91	196.599	1377.67	164.476	1311.99	109.081
A0A4X1TUV9	A0A4X1TUV9_PIG Delta-like protein OS=Sus scrofa OX=9823 PE=4 SV=1	-	-	0.00202049	0.0038684	2201.7	470.727	1089.19	545.457	2273.47	163.531	1757.83	170.454	871.71	348.121	1445.23	302.352
A0A287A4J3	A0A287A4J3_PIG G2/mitotic-specific cyclin-B3 OS=Sus scrofa OX=9823 GN=CCNB3 PE=3 SV=1	CCNB3	-	0.000888769	0.00196756	1450.15	98.7805	1148.32	366.188	2197.39	141.319	1742.33	245.081	1427.56	54.2861	1670.34	157.416
A0A8D0K832	A0A8D0K832_PIG Protein kinase domain-containing protein OS=Sus scrofa OX=9823 PE=3 SV=1	-	-	0.00177356	0.00350428	1557.61	130.391	1417.35	284.795	2016.94	128.036	1875.25	219.658	1480.92	67.4804	1285.77	126.881
A0A8D2CFI1	A0A8D2CFI1_PIG RNA helicase OS=Sus scrofa OX=9823 PE=4 SV=1	-	-	9.94e-05	0.000321482	1753.27	200.078	1398.73	67.106	1830.59	112.711	1878.21	96.59	1525.24	118.952	1234.3	47.2755
A0A286ZRW1	A0A286ZRW1_PIG Serine incorporator 1 OS=Sus scrofa OX=9823 GN=SERINC1 PE=1 SV=2	SERINC1	-	0.0262271	0.0342986	1603.6	248.424	1793.82	198.72	1032.68	59.1358	1649.9	145.319	1696.14	461.937	1827.39	240.475
F1SFY5	F1SFY5_PIG Oxidoreductase HTATIP2 OS=Sus scrofa OX=9823 GN=HTATIP2 PE=1 SV=4	HTATIP2	100521603	0.0126819	0.0184259	1699.41	94.6843	1623.01	160.909	1788.68	103.504	1483.46	62.2631	1514.98	105.38	1469.32	55.3125
A0A287BSK0	A0A287BSK0_PIG Tripartite motif containing 16 OS=Sus scrofa OX=9823 GN=TRIM16 PE=4 SV=2	TRIM16	-	7.65e-06	4.17e-05	1503.05	145.456	1448.66	69.7933	1284.55	115.811	1500.77	45.6729	2050.43	81.886	1738.34	81.3718
A0A140TAK8	A0A140TAK8_PIG Beta-2-glycoprotein 1 OS=Sus scrofa OX=9823 GN=APOH PE=1 SV=2	APOH	100522100	0.000527672	0.00126693	1922.39	531.595	2200.52	408.447	975.91	94.5234	1187.65	244.609	1080.63	106.135	2154.22	182.466
A0A5G2RAY1	A0A5G2RAY1_PIG Inhibitor of carbonic anhydrase OS=Sus scrofa OX=9823 GN=INHCA PE=3 SV=1	INHCA	-	0.0128923	0.0186818	1517.78	234.016	2030.66	291.283	1648.18	128.79	1368.72	134.761	1291.28	253.778	1658.66	157.192
A0A287BIP3	A0A287BIP3_PIG Small G protein signaling modulator 1 OS=Sus scrofa OX=9823 GN=SGSM1 PE=3 SV=2	SGSM1	-	0.0278874	0.0362093	1601.39	206.051	1486.08	35.7471	1499.12	110.215	1516.34	30.5806	1547.76	70.4807	1798.42	61.0608
A0A8D1Y277	A0A8D1Y277_PIG SH3 domain containing GRB2 like 2, endophilin A1 OS=Sus scrofa OX=9823 GN=SH3GL2 PE=1 SV=1	SH3GL2	-	0.00143539	0.00292076	1830.89	129.009	1461.4	186.435	1314	105.965	1338.01	237.702	1601.86	95.458	1889.79	68.2348
A0A287BA69	A0A287BA69_PIG Phosphatidylinositol 4-kinase beta OS=Sus scrofa OX=9823 GN=PI4KB PE=3 SV=2	PI4KB	-	0.000661853	0.00152721	1742.86	93.261	1229.21	12.5097	1556.66	96.0172	1644.68	160.746	1647.96	84.8075	1586.28	85.4921
A0A286ZZX3	A0A286ZZX3_PIG Metalloproteinase inhibitor 3 OS=Sus scrofa OX=9823 GN=TIMP3 PE=3 SV=1	TIMP3	396775	0.000223176	0.000623271	1681.58	271.24	1014.32	128.771	1042.07	173.467	2933.95	571.386	1302.19	543.326	1413.41	86.108
A0A4X1V2Q9	A0A4X1V2Q9_PIG Lipoyl synthase, mitochondrial OS=Sus scrofa OX=9823 GN=LIAS PE=3 SV=1	LIAS	-	0.00474041	0.00797051	1732.35	175.596	1708.17	215.337	1792.83	160.302	1501.65	134.136	1233.61	131	1393.65	66.2788
A0A8D1FZF4	A0A8D1FZF4_PIG Lysine-specific demethylase OS=Sus scrofa OX=9823 GN=KDM3B PE=3 SV=1	KDM3B	-	0.00854823	0.0131693	1673.39	87.6556	1328.77	67.5408	1495.95	144.243	1608.6	107.389	1637.62	69.3744	1579.09	66.4189
A0A481CG38	A0A481CG38_PIG Coatomer subunit zeta OS=Sus scrofa OX=9823 GN=COPZ2 PE=1 SV=1	COPZ2	-	1.23e-05	6.14e-05	1280.89	100.926	1844.06	63.0943	1507	92.6921	1228.04	64.3785	1611.3	145.034	1723.86	33.3078
A0A4X1TIE8	A0A4X1TIE8_PIG Solute carrier family 30 member 1 OS=Sus scrofa OX=9823 GN=SLC30A1 PE=3 SV=1	SLC30A1	503660	0.0013178	0.00272211	1476.22	99.7706	1673.99	176.726	1870.24	142.797	1468.95	52.1944	1416.91	164.243	1286.76	37.2324
A0A8D1S644	A0A8D1S644_PIG Iron-responsive element-binding protein 2 OS=Sus scrofa OX=9823 PE=3 SV=1	-	-	2.94e-05	0.000120682	1906.04	73.7222	1021.47	90.4482	1506.22	61.1991	2164.1	41.3298	1368.6	395.465	1196.92	89.8958
A0A8D0ZEI2	A0A8D0ZEI2_PIG Transforming acidic coiled-coil-containing protein C-terminal domain-containing protein OS=Sus scrofa OX=9823 PE=3 SV=1	-	-	0.00660606	0.0106269	1548.17	59.5775	1656.45	140.203	1653.1	168.377	1251.84	156.101	1405.15	91.5152	1628.36	30.9307
A0A286ZWI7	A0A286ZWI7_PIG Bardet-Biedl syndrome 1 OS=Sus scrofa OX=9823 GN=BBS1 PE=1 SV=1	BBS1	100627390	0.0143483	0.0205191	1284.24	311.11	1439.76	46.7811	1747.27	89.8829	1181.66	51.344	1783.78	373.907	1697.89	96.2167
A0A8D1MHJ1	A0A8D1MHJ1_PIG Vitamin K-dependent protein S OS=Sus scrofa OX=9823 PE=4 SV=1	-	-	6.55e-08	9.27e-07	2504.08	188.073	824.25	151.942	1185.89	61.4432	1946.84	40.4118	1288.98	193.403	1383.03	123.191
A0A8D0QUI7	A0A8D0QUI7_PIG SEC7 domain-containing protein OS=Sus scrofa OX=9823 PE=3 SV=1	-	-	0.00173223	0.00343506	1454.19	116.52	1280.23	94.4627	1219.46	92.534	1695.43	234.144	1854.47	199.485	1628.83	122.554
F1RFN3	F1RFN3_PIG Nuclear receptor corepressor 2 OS=Sus scrofa OX=9823 GN=NCOR2 PE=3 SV=4	NCOR2	-	0.000116407	0.000364133	1684.81	55.0875	1134.6	69.9183	1438.41	118.44	1775.96	167.622	1545.87	93.7751	1525.37	70.0814
K7GQZ0	K7GQZ0_PIG Shroom family member 2 OS=Sus scrofa OX=9823 GN=SHROOM2 PE=1 SV=2	SHROOM2	-	0.00178846	0.00352857	1618.65	111.822	1281.45	49.5555	1416.26	14.494	1593.73	104.974	1570.93	75.5518	1595.47	100.422
Q864V5	FUND2_PIG FUN14 domain-containing protein 2 OS=Sus scrofa OX=9823 GN=FUNDC2 PE=2 SV=1	FUNDC2	396564	0.000285774	0.000766436	1812.87	219.374	1508.62	109.526	1784.33	116.439	1715.28	270.389	1152.43	59.5898	1072.55	112.821
A0A8D1NGE4	A0A8D1NGE4_PIG Transmembrane protein 231 OS=Sus scrofa OX=9823 GN=TMEM231 PE=3 SV=1	-	-	0.0263312	0.0344072	1618.47	212.542	1186.19	269.496	1501.5	66.5188	1599.73	91.2367	1671.06	33.269	1447.71	115.959
A0A481CVM7	A0A481CVM7_PIG ERO1-like protein beta (Fragment) OS=Sus scrofa OX=9823 PE=3 SV=1	-	-	8.97e-09	2.1e-07	914.825	88.798	2345.3	81.1865	917.406	26.664	916.545	115.616	1760.16	166.783	2152.9	211.429
A0A4X1THB9	A0A4X1THB9_PIG CD276 molecule OS=Sus scrofa OX=9823 GN=CD276 PE=3 SV=1	CD276	-	0.003747	0.0065703	1646.97	120.802	1319.38	134.587	1472.12	14.9519	1430.61	59.3695	1460	33.2006	1635.46	79.6218
P24853	IBP2_PIG Insulin-like growth factor-binding protein 2 OS=Sus scrofa OX=9823 GN=IGFBP2 PE=1 SV=2	IGFBP2	397064	4.76e-05	0.000178652	1887.04	114.655	1051.9	129.578	1773.66	298.766	2649.61	607.671	825.668	302.683	773.872	75.5103
A0A4X1TTB0	A0A4X1TTB0_PIG MORC family CW-type zinc finger 3 OS=Sus scrofa OX=9823 GN=MORC3 PE=4 SV=1	MORC3	100513379	0.000750398	0.00170507	1128.68	31.5176	1243.7	294.371	1154.93	103.699	1483.22	398.65	1975.83	152.833	1968.82	106.434
A0A8D0N8L1	A0A8D0N8L1_PIG Multifunctional fusion protein OS=Sus scrofa OX=9823 GN=CXCL8 PE=3 SV=1	CXCL8	-	1.24e-05	6.15e-05	173.834	10.4498	2777.2	482.596	458.067	72.3947	284.212	15.99	2742.53	1049.37	2472.15	242.172
A0A287BP00	A0A287BP00_PIG BH3-interacting domain death agonist OS=Sus scrofa OX=9823 GN=BID PE=1 SV=2	BID	-	0.00692977	0.011007	1419.26	154.954	1277.81	137.74	1296.19	58.6819	1510.38	213.507	1750.86	78.1193	1595.11	93.5619
A0A4X1UKL6	A0A4X1UKL6_PIG SLAIN motif family member 2 OS=Sus scrofa OX=9823 GN=SLAIN2 PE=3 SV=1	SLAIN2	100519161	0.00443665	0.00754507	1575.56	125.612	1394.27	170.071	1430.32	54.912	1737.12	50.6817	1416.9	147.369	1288.68	12.7158
A0A286ZXK2	A0A286ZXK2_PIG Urokinase-type plasminogen activator OS=Sus scrofa OX=9823 GN=PLAU PE=4 SV=1	PLAU	-	6.45e-06	3.7e-05	1628.53	364.971	1370.21	75.6241	1391.54	100.39	2418.32	97.6481	1083.63	16.8249	949.117	201.24
A0A287BBE1	A0A287BBE1_PIG cAMP-dependent protein kinase inhibitor beta OS=Sus scrofa OX=9823 GN=PKIB PE=1 SV=1	PKIB	-	0.0261703	0.0342517	1397.94	186.566	1287.19	176.677	1480.41	109.639	1593.31	86.9581	1701.73	140.061	1379.92	57.5331
A0A5G2QY64	A0A5G2QY64_PIG Filamin C OS=Sus scrofa OX=9823 GN=FLNC PE=1 SV=1	FLNC	-	0.00040789	0.00102505	1510.6	55.0931	1674.45	161.604	1281.38	75.3614	1233.25	133.936	1348.19	120.709	1777.97	118.798
A0A480EII7	A0A480EII7_PIG Serine/threonine-protein kinase OS=Sus scrofa OX=9823 PE=3 SV=1	-	-	8.63e-05	0.000289172	1371.45	141.303	1321.41	127.011	1108.39	93.6727	1331.21	119.728	1761.79	191.984	1834.15	9.45811
A0A286ZX41	A0A286ZX41_PIG Nuclear protein 1 isoform b OS=Sus scrofa OX=9823 GN=NUPR1 PE=3 SV=1	NUPR1	-	4.22e-06	2.62e-05	492.906	14.6483	2441.1	414.144	952.766	151.236	831.702	39.591	1794.74	320.604	2183.59	363.465
A0A2C9F3C4	A0A2C9F3C4_PIG Ubiquitin carboxyl-terminal hydrolase OS=Sus scrofa OX=9823 GN=USP37 PE=3 SV=3	USP37	-	0.0225243	0.0302295	1658.17	457.211	445.277	170.943	2055.25	426.23	1756.41	403.257	1318.39	857.982	1428	230.615
A0A287B3A4	A0A287B3A4_PIG Spectrin beta chain OS=Sus scrofa OX=9823 GN=SPTBN2 PE=3 SV=3	SPTBN2	-	0.00137959	0.00282833	1581.57	32.6368	1559.19	59.8571	1462.87	7.54667	1314.07	149.84	1284.86	53.2105	1440.97	50.3604
A0A4X1V9M9	A0A4X1V9M9_PIG BCL2 interacting protein 3 OS=Sus scrofa OX=9823 GN=BNIP3 PE=3 SV=1	BNIP3	-	1.8e-12	4.2e-10	2482.84	137.125	339.087	55.893	1245.01	39.9254	2748.7	66.5658	1048.46	127.322	771.429	73.6378
A0A8D0Z0K9	A0A8D0Z0K9_PIG NADH dehydrogenase [ubiquinone] 1 alpha subcomplex subunit 6 OS=Sus scrofa OX=9823 PE=3 SV=1	-	-	0.0106187	0.0158362	1498.24	108.014	1159.31	51.8817	1377.95	153.749	1660.14	131.654	1542.18	160.752	1374.77	162.901
A0A4X1W4N2	A0A4X1W4N2_PIG Tetraspanin OS=Sus scrofa OX=9823 GN=TSPAN6 PE=3 SV=1	TSPAN6	-	0.00661938	0.0106378	1861.32	167.683	1370.29	138.993	995.703	140.972	1383.91	116.005	1282.11	267.078	1694.83	385.807
F1RQC2	F1RQC2_PIG Polypeptide N-acetylgalactosaminyltransferase OS=Sus scrofa OX=9823 GN=GALNT10 PE=3 SV=4	GALNT10	-	0.00306367	0.0055383	1420.06	95.533	1157.67	103.911	1577.1	16.0337	1444.48	138.807	1460.31	116.396	1517.21	44.3762
A0A4X1U1J6	A0A4X1U1J6_PIG D-beta-hydroxybutyrate dehydrogenase, mitochondrial OS=Sus scrofa OX=9823 GN=BDH1 PE=3 SV=1	BDH1	-	0.000266056	0.000726657	1478.85	78.3733	1425.48	189.949	1133.83	158.418	1201.92	131.087	1516.94	34.9736	1817.97	74.5563
F1RSN0	F1RSN0_PIG SHANK associated RH domain interactor OS=Sus scrofa OX=9823 GN=SHARPIN PE=4 SV=4	SHARPIN	-	0.0189328	0.0260997	1350.79	107.767	1215.56	104.547	1523.83	141.948	1516.44	134.003	1545.13	100.095	1356.32	53.2131
A0A287B1J3	A0A287B1J3_PIG G protein-coupled receptor 107 OS=Sus scrofa OX=9823 GN=GPR107 PE=4 SV=3	GPR107	-	0.0352307	0.0443707	1431.58	177.331	1375.49	174.96	1613.83	186.312	1150.85	166.978	1359.43	91.5129	1570.41	97.9581
F1RII6	F1RII6_PIG Hemoglobin subunit epsilon 1 OS=Sus scrofa OX=9823 GN=HBE1 PE=3 SV=1	HBE1	-	2.57e-05	0.000108919	774.149	172.071	1570.87	72.2457	871.778	442.445	745.433	100.422	2468.69	488.048	2064.31	192.26
A0A8D1MIX0	A0A8D1MIX0_PIG Proline dehydrogenase OS=Sus scrofa OX=9823 PE=3 SV=1	-	-	7.69e-05	0.000261565	925.529	64.7649	1372.13	465.877	662.277	330.444	1262.56	313.426	2039.38	120.959	2225.66	3.88467
A0A287A007	A0A287A007_PIG Collagen type IV alpha 5 chain OS=Sus scrofa OX=9823 GN=COL4A5 PE=4 SV=3	COL4A5	-	0.000310453	0.000819195	1258.46	80.0414	1340.82	258.549	1185.62	20.4994	1151.07	152.606	1587.77	152.737	1963.21	176.938
A0A0B8RSE8	A0A0B8RSE8_PIG GPI inositol-deacylase OS=Sus scrofa domesticus OX=9825 GN=PGAP1 PE=3 SV=1	PGAP1	100620753	0.0238282	0.0316677	1669.88	59.6299	1421.5	248.681	1417.1	23.298	1313.89	81.3515	1249.11	61.5397	1396.5	132.571
A0A287A3A3	A0A287A3A3_PIG A-kinase anchoring protein 12 OS=Sus scrofa OX=9823 GN=AKAP12 PE=1 SV=2	AKAP12	-	1.34e-05	6.52e-05	1383.03	27.5897	1552.32	44.9225	1607.51	48.8879	1322.69	84.7737	1231.73	55.7786	1370.67	38.7743
A0A480J1W9	A0A480J1W9_PIG Collagen alpha-1(IV) chain OS=Sus scrofa OX=9823 PE=4 SV=1	-	-	3.58e-06	2.3e-05	1205	141.32	1159.56	114.032	951.493	101.126	1049.71	31.7353	1854.09	238.069	2205.12	257.615
A0A8D0M6P6	A0A8D0M6P6_PIG Adaptor protein, phosphotyrosine interacting with PH domain and leucine zipper 2 OS=Sus scrofa OX=9823 GN=APPL2 PE=4 SV=1	-	-	2.39e-08	4.39e-07	1073.37	62.0134	1732.02	65.4332	1259.18	115.145	1047.46	33.4901	1558.3	49.6046	1751.08	48.7418
A0A4X1U6W0	A0A4X1U6W0_PIG Lysosomal-associated transmembrane protein 4A OS=Sus scrofa OX=9823 GN=LAPTM4A PE=3 SV=1	LAPTM4A	100516188	0.0466719	0.0568728	1273.07	440.941	1722.74	158.357	737.645	93.0954	1628.23	260.896	1424	649.429	1608.19	153
A0A287A5I9	A0A287A5I9_PIG Protein activator of interferon induced protein kinase EIF2AK2 OS=Sus scrofa OX=9823 GN=PRKRA PE=1 SV=1	PRKRA	100155653	0.00334347	0.00591983	1537.98	141.304	1342.31	25.4456	1277.78	84.696	1224.2	110.469	1424.49	92.27	1553.93	31.5351
A0A8D0Y5Z2	A0A8D0Y5Z2_PIG Potassium channel domain-containing protein OS=Sus scrofa OX=9823 PE=3 SV=1	-	-	6.47e-05	0.000228846	1759.31	14.9836	880.473	73.0392	1221.65	160.068	2204.18	202.814	1181.05	444.059	1108.9	80.1072
A0A8D1G2T9	A0A8D1G2T9_PIG Major facilitator superfamily (MFS) profile domain-containing protein OS=Sus scrofa OX=9823 PE=3 SV=1	-	-	0.00811091	0.0126136	1569	81.1213	1254.78	207.999	1233.04	100.004	1282.47	91.7412	1385.54	44.1713	1630.31	163.499
A0A287AQQ1	A0A287AQQ1_PIG HDGF like 3 OS=Sus scrofa OX=9823 GN=HDGFL3 PE=1 SV=2	HDGFL3	-	0.000884348	0.00196043	1522.44	110.4	1278.41	90.3671	1113.77	257.112	1195.28	86.7945	1513.75	44.1023	1718.49	96.9479
A0A4X1TN94	A0A4X1TN94_PIG Sodium-coupled neutral amino acid symporter 2 OS=Sus scrofa OX=9823 GN=SLC38A2 PE=4 SV=1	SLC38A2	-	0.00189384	0.00368384	1554.06	196.949	1122.52	270.745	1166.08	236.844	2134.99	196.444	1154.59	392.317	1194.98	112.852
A0A287BHH3	A0A287BHH3_PIG UBC core domain-containing protein OS=Sus scrofa OX=9823 GN=UBE2F PE=3 SV=1	UBE2F	-	0.00317001	0.00564939	1384.11	94.3143	1262.18	150.656	1102.05	49.2943	1426.4	44.3188	1594.12	197.979	1554.07	120.046
A0A8D0PY39	A0A8D0PY39_PIG Sphingomyelin phosphodiesterase OS=Sus scrofa OX=9823 GN=SMPD1 PE=3 SV=1	SMPD1	-	7.01e-05	0.000242048	1499.32	112.855	1510.74	49.1532	1705.72	88.1948	1222.74	165.315	1098.12	49.1245	1276.33	75.9134
F1RFK7	F1RFK7_PIG BAR/IMD domain containing adaptor protein 2 like 1 OS=Sus scrofa OX=9823 GN=BAIAP2L1 PE=1 SV=3	BAIAP2L1	-	0.0190596	0.026159	1229.85	84.4045	1375.94	1.60482	1485.52	42.8094	1352.27	153.098	1407.93	18.424	1453.87	43.3863
F1SKP5	F1SKP5_PIG MAF bZIP transcription factor F OS=Sus scrofa OX=9823 GN=MAFF PE=4 SV=3	MAFF	100156484	0.000417834	0.00104363	923.948	92.7167	1574.02	93.3627	1071.34	186.268	1119.61	40.3394	1591.18	411.06	1985.66	227.435
A0A4X1SDK8	A0A4X1SDK8_PIG TSC22 domain family protein 1 OS=Sus scrofa OX=9823 GN=TSC22D1 PE=1 SV=1	TSC22D1	100155900	1.39e-08	2.96e-07	1818.81	176.209	766.187	158.996	1830.77	147.401	2023.27	29.2327	776.487	48.24	982.465	47.2669
A0A286ZSX3	A0A286ZSX3_PIG Proline dehydrogenase OS=Sus scrofa OX=9823 PE=3 SV=1	-	-	0.00055646	0.00132129	910.243	62.9817	1296.89	251.837	897.626	114.984	1217.94	469.658	2031.77	253.982	1830.48	173.839
A0A286ZLT5	A0A286ZLT5_PIG Cysteine protease OS=Sus scrofa OX=9823 GN=ATG4B PE=3 SV=2	ATG4B	-	0.000145455	0.000440925	1671.92	161.437	1300.65	16.0166	1428.33	104.13	1588.3	142.855	1024.06	144.062	1144.72	81.9041
F1RMD2	F1RMD2_PIG Cytoskeleton associated protein 2 OS=Sus scrofa OX=9823 GN=CKAP2 PE=3 SV=3	CKAP2	-	0.0024716	0.00456897	1277.64	50.7094	1316.32	42.429	1525.87	28.3034	1536.31	97.9729	1219.2	158.213	1268.19	88.5481
A0A287BIN3	A0A287BIN3_PIG Calcium voltage-gated channel auxiliary subunit alpha2delta 1 OS=Sus scrofa OX=9823 GN=CACNA2D1 PE=1 SV=2	CACNA2D1	-	9.41e-05	0.000309067	1561.99	73.4983	1194.37	21.9764	1252.54	125.874	1176.01	111.13	1271.32	123.93	1650.88	33.1122
A0A0B8RSC4	A0A0B8RSC4_PIG Very-long-chain (3R)-3-hydroxyacyl-CoA dehydratase OS=Sus scrofa domesticus OX=9825 GN=PTPLB PE=3 SV=1	PTPLB	102158186	0.0274127	0.0357348	1395.9	187.872	1446.57	32.0494	1485.71	148.447	1382.32	13.3759	1181.23	19.2187	1188.63	149.46
A0A8D2BSM7	A0A8D2BSM7_PIG ANKH inorganic pyrophosphate transport regulator OS=Sus scrofa OX=9823 PE=3 SV=1	-	-	0.000357331	0.000914857	1171.65	217.907	1089.28	185.425	1924.91	244.723	1893.93	428.277	1165.35	126.956	806.335	14.3316
A0A8D0S4M2	A0A8D0S4M2_PIG CB1 cannabinoid receptor-interacting protein 1 OS=Sus scrofa OX=9823 PE=3 SV=1	-	-	0.00218287	0.00411426	1328.99	101.946	1379.76	140.618	1357.82	26.0054	1092.73	24.322	1326.07	42.2095	1492.28	91.6188
A0A8D0TYK3	A0A8D0TYK3_PIG Beta/gamma crystallin 'Greek key' domain-containing protein OS=Sus scrofa OX=9823 PE=3 SV=1	-	-	0.00229818	0.00429694	1601.06	196.312	1227.11	191.562	1166.17	230.911	1656	113.37	1065.1	49.5669	1239.46	31.6815
A0A287AU37	A0A287AU37_PIG G protein-coupled receptor 108 OS=Sus scrofa OX=9823 GN=GPR108 PE=4 SV=1	GPR108	-	0.0278007	0.0361255	1378.76	218.985	1083	258.945	1077.7	280.694	1251.81	17.828	1584.29	100.932	1574.16	204.125
K7GMT0	K7GMT0_PIG GRB2 associated binding protein 1 OS=Sus scrofa OX=9823 GN=GAB1 PE=3 SV=3	GAB1	-	0.0124576	0.0181484	1587.95	97.5784	1221.01	120.999	1138.6	147.994	1389.69	173.633	1371.33	136.558	1232.73	54.2879
A0A286ZY03	A0A286ZY03_PIG Tankyrase OS=Sus scrofa OX=9823 GN=TNKS PE=3 SV=2	TNKS	100153228	0.0077713	0.0121431	1307.55	118.729	1464.22	129.006	1485.29	63.6091	1303.95	96.9192	1174.44	103.373	1180.19	66.7052
A0A1L2YZI8	A0A1L2YZI8_PIG Insulin-like growth factor binding protein 7 splice variant IGFBP7-609 OS=Sus scrofa domesticus OX=9825 GN=IGFBP7 PE=2 SV=1	IGFBP7	100302573	2.57e-05	0.000108919	1917.63	250.719	759.435	191.884	1295.94	130.03	2188.07	359.259	852.375	175.607	885.108	269.087
A0A8D1RYL4	A0A8D1RYL4_PIG UDP-glucose glycoprotein glucosyltransferase 1 OS=Sus scrofa OX=9823 GN=UGGT1 PE=3 SV=1	-	-	0.00281293	0.0051476	1177.74	118.675	1520.66	72.9017	1299.7	83.9737	1258.29	75.8474	1218.02	65.0085	1396.92	71.2024
A0A4X1TKW9	A0A4X1TKW9_PIG Cationic amino acid transporter C-terminal domain-containing protein OS=Sus scrofa OX=9823 GN=SLC7A1 PE=3 SV=1	SLC7A1	-	0.000241888	0.000669592	1098.02	53.2656	1517.59	160.132	1372.51	56.9506	1059.14	53.7836	1294.37	75.8674	1521.28	138.454
A0A8D0Y7S0	A0A8D0Y7S0_PIG Troponin C, slow skeletal and cardiac muscles OS=Sus scrofa OX=9823 PE=3 SV=1	-	-	2.51e-05	0.000107466	2435.82	440.754	905.311	16.9888	1413.53	251.862	1443.55	175.588	774.239	234.978	886.793	144.696
A0A4X1TBA9	A0A4X1TBA9_PIG UBC core domain-containing protein OS=Sus scrofa OX=9823 PE=4 SV=1	-	-	0.000182261	0.000529626	1659.29	38.7365	1031.44	75.6211	1259.36	105.026	1504.53	187.01	1235.5	100.374	1159.16	110.085
A0A287A4X5	A0A287A4X5_PIG 17beta-estradiol 17-dehydrogenase OS=Sus scrofa OX=9823 GN=LOC110261008 PE=3 SV=2	LOC110261008	-	0.0440328	0.0540417	1423.56	186.682	1615.49	240.905	1316.63	281.105	1098.08	101.149	1300.71	186.436	1081.94	92.6429
A0A8D1RP11	A0A8D1RP11_PIG All-trans-retinol 13,14-reductase OS=Sus scrofa OX=9823 PE=3 SV=1	-	-	0.0474876	0.0576861	1784.79	564.317	1328.02	270.223	1476.07	252.167	1049.41	77.6868	988.708	154.957	1166.96	143.848
A0A287B402	A0A287B402_PIG Rho-related GTP-binding protein RhoE OS=Sus scrofa OX=9823 GN=RND3 PE=1 SV=1	RND3	-	7.21e-10	3.37e-08	694.698	56.5226	1542.55	153.431	886.544	94.7728	779.532	55.1225	1930	74.4165	1911.62	61.9899
A0A287A035	A0A287A035_PIG ISY1 splicing factor homolog OS=Sus scrofa OX=9823 GN=ISY1 PE=1 SV=3	LOC102162880	-	0.000641159	0.00148777	1598.97	166.764	1081.46	88.5945	1261.23	97.3844	1325.95	49.2508	1264.54	91.3908	1138.17	65.1327
A0A287BK40	A0A287BK40_PIG Ubiquinol-cytochrome-c reductase complex assembly factor 3 OS=Sus scrofa OX=9823 GN=UQCC3 PE=3 SV=1	UQCC3	-	0.00396024	0.00688517	1445.72	189.531	1017.89	193.276	1451	63.1226	1578.16	330.062	1261.08	117.685	891.745	65.1079
A0A4X1UNM7	A0A4X1UNM7_PIG RAB6-interacting golgin OS=Sus scrofa OX=9823 GN=GORAB PE=3 SV=1	GORAB	-	0.000659381	0.00152366	1075.75	99.4813	1472.21	138.17	1380.94	50.1624	1113.19	80.4836	1339.29	65.1389	1261.66	46.7877
F1STT2	F1STT2_PIG Synaptotagmin like 2 OS=Sus scrofa OX=9823 GN=SYTL2 PE=1 SV=3	SYTL2	-	3.25e-06	2.12e-05	1718.43	119.802	746.976	50.9996	1236.76	35.2706	1417.51	81.7275	1201.17	67.1497	1313.76	188.749
A0A286ZPT1	A0A286ZPT1_PIG Sorting nexin 18 OS=Sus scrofa OX=9823 GN=SNX18 PE=1 SV=2	SNX18	-	0.00107113	0.00229367	1122.15	115.774	1457.02	121.216	1339.92	66.5407	1050.73	83.2989	1303.73	57.3904	1337.7	68.8108
A0A0B8RZZ6	A0A0B8RZZ6_PIG Protein-glutamine gamma-glutamyltransferase 2 OS=Sus scrofa domesticus OX=9825 GN=TGM2 PE=3 SV=1	TGM2	100154530	2.7e-07	2.73e-06	882.039	104.488	981.344	63.399	740.414	105.762	1446.89	47.1915	2022.9	196.614	1527.28	173.023
A0A286ZT55	A0A286ZT55_PIG non-specific serine/threonine protein kinase OS=Sus scrofa OX=9823 GN=TNIK PE=3 SV=1	-	-	0.00418135	0.00719314	1216.26	51.0551	1379.08	115.214	1322.65	34.0979	1053.09	106.446	1272.36	81.5204	1347.09	70.0139
A0A286ZSF3	A0A286ZSF3_PIG Bromodomain and WD repeat domain containing 1 OS=Sus scrofa OX=9823 GN=BRWD1 PE=4 SV=3	BRWD1	-	0.00197651	0.00379974	1246.76	84.0878	1125.2	230.499	1503.52	157.756	1630.09	167.179	924.916	188.107	1145.13	111.805
A0A8D1PJR6	A0A8D1PJR6_PIG receptor protein-tyrosine kinase OS=Sus scrofa OX=9823 PE=3 SV=1	-	-	1.45e-05	6.88e-05	1184.43	18.5216	1335.01	37.5409	1353.77	95.2936	998.579	71.9883	1282.06	3.00262	1336.25	3.95221
A0A287AL31	A0A287AL31_PIG ADP-ribosylation factor-like protein 6-interacting protein 4 OS=Sus scrofa OX=9823 GN=ARL6IP4 PE=3 SV=1	ARL6IP4	100157752	0.0121534	0.0177369	1236.1	63.0912	1122.76	103.011	1057.72	172.469	1343.4	91.492	1378.19	40.7278	1325.99	93.1687
A0A480QQS9	A0A480QQS9_PIG RAB31, member RAS onco family OS=Sus scrofa OX=9823 GN=RAB31 PE=1 SV=1	RAB31	-	0.00128673	0.00266468	1224.26	28.6228	1229.07	221.972	1526.84	61.1701	1306.8	34.2884	1155.83	19.6833	1009.92	87.4454
A0A480VWF2	A0A480VWF2_PIG Fatty acid 2-hydroxylase OS=Sus scrofa OX=9823 PE=3 SV=1	-	100523966	1.82e-05	8.36e-05	1810.36	134.464	727.565	212.595	1226.28	158.587	1801.23	220.642	1028.25	202.189	856.273	131.192
P80310	S10AC_PIG Protein S100-A12 OS=Sus scrofa OX=9823 GN=S100A12 PE=1 SV=2	S100A12	100301483	2.66e-08	4.74e-07	571.447	39.6108	1943.61	114.716	1535.77	197.504	1066.81	68.1459	1418.56	64.7785	905.192	57.3003
I3LC92	I3LC92_PIG L-fuconate dehydratase OS=Sus scrofa OX=9823 GN=ENOSF1 PE=1 SV=2	ENOSF1	-	1.32e-06	1.05e-05	822.273	26.018	1711.72	118.319	1178.37	131.45	928.879	47.6055	1332.91	66.5218	1448.88	146.484
A0A287ACG0	A0A287ACG0_PIG Ubiquitin carboxyl-terminal hydrolase CYLD OS=Sus scrofa OX=9823 GN=CYLD PE=3 SV=3	CYLD	-	0.00314395	0.00562981	1409.32	41.2248	1060.26	78.2744	1174.77	51.4996	1247.33	116.973	1229.87	77.1253	1297.36	78.4598
A0A5G2RD18	A0A5G2RD18_PIG ELL associated factor 2 OS=Sus scrofa OX=9823 GN=EAF2 PE=3 SV=1	EAF2	-	0.000345843	0.000886833	1447.79	163.447	1538.77	138.189	1357.3	80.6265	1112.41	50.8792	1080.96	10.7853	867.348	223.325
A0A286ZXN5	A0A286ZXN5_PIG Amine oxidase OS=Sus scrofa OX=9823 GN=LOC100525099 PE=3 SV=2	LOC100525099	-	0.00546574	0.00905055	751.006	89.7873	1595.1	619.303	1234.33	182.578	1809.16	391.875	1308.1	100.276	696.908	104.659
A0A8D1Q6L1	A0A8D1Q6L1_PIG TM2 domain-containing protein 2 OS=Sus scrofa OX=9823 GN=TM2D2 PE=3 SV=1	-	-	0.00098016	0.00212954	1324.6	155.953	1284.63	153.824	1401.86	63.7013	1369.4	79.2043	939.62	112.299	1050.49	24.2162
A0A8D0IPU6	A0A8D0IPU6_PIG DnaJ heat shock protein family (Hsp40) member B12 OS=Sus scrofa OX=9823 GN=DNAJB12 PE=4 SV=1	-	100156234	4.29e-05	0.000164979	1306.72	73.1846	1204.98	77.1637	1610.45	39.5432	1390.17	156.014	917.254	197.712	929.254	21.5475
A0A287B0F5	A0A287B0F5_PIG Adhesion G protein-coupled receptor E5 OS=Sus scrofa OX=9823 GN=ADGRE5 PE=1 SV=1	ADGRE5	-	2.26e-05	9.96e-05	1487.87	38.9368	995.727	82.6478	1191.88	43.4536	1427.03	104.87	1118.47	59.7516	1136.55	95.5493
F1RV27	F1RV27_PIG ATP binding cassette subfamily A member 5 OS=Sus scrofa OX=9823 GN=ABCA5 PE=4 SV=3	ABCA5	-	0.000863649	0.0019272	1843.76	243.732	0	0	1358.12	617.713	1485.43	531.648	1461.45	94.4641	1203.95	247.088
A0A8D1GEX8	A0A8D1GEX8_PIG DnaJ heat shock protein family (Hsp40) member C15 OS=Sus scrofa OX=9823 GN=DNAJC15 PE=4 SV=1	-	-	1.38e-06	1.08e-05	1569.8	214.233	1115.14	194.347	1688.14	80.3251	1586.31	30.379	681.794	146.158	700.807	54.2875
A0A8D1CL13	A0A8D1CL13_PIG Kruppel like factor 4 OS=Sus scrofa OX=9823 GN=KLF4 PE=4 SV=1	KLF4	-	8.1e-08	1.1e-06	720.012	82.1212	1124.76	177.49	692.281	19.2299	859.856	119.859	1943.67	217.56	1986.94	133.985
A0A286ZJW4	A0A286ZJW4_PIG non-specific serine/threonine protein kinase OS=Sus scrofa OX=9823 GN=BRAF PE=3 SV=1	BRAF	-	0.0159505	0.0224958	1292.89	99.3146	1069.01	58.627	1077.1	44.6552	1304.45	147.413	1276.51	70.6427	1300.67	104.477
A0A4X1SI54	A0A4X1SI54_PIG ubiquitinyl hydrolase 1 OS=Sus scrofa OX=9823 GN=OTUB2 PE=3 SV=1	OTUB2	100151873	0.000204995	0.000580736	1507.72	108.136	764.379	37.5881	1172.92	89.1721	1602.32	172.207	1158.73	262.228	1110.72	106.824
F1S5K3	F1S5K3_PIG Prolyl endopeptidase OS=Sus scrofa OX=9823 GN=PREPL PE=1 SV=2	PREPL	-	4.99e-05	0.000184806	1384.36	156.402	1139.71	105.267	1495.55	72.2427	1420.84	121.653	905.414	124.953	912.041	55.8398
A0A8D1VB85	A0A8D1VB85_PIG Ribosome production factor 1 OS=Sus scrofa OX=9823 PE=4 SV=1	-	-	6.49e-05	0.000228846	1254	51.8085	966.886	88.3159	1517.53	33.8424	1319.35	88.4008	1149.77	122.079	1036.09	107.752
A0A8D1D669	A0A8D1D669_PIG Alanine--tRNA ligase OS=Sus scrofa OX=9823 GN=AARS PE=3 SV=1	AARS	-	0.0304777	0.0391071	1236.63	52.072	1081.27	51.7869	962.617	203.754	1291.09	141.6	1389.33	119.653	1253.09	188.536
A0A5G2REY7	A0A5G2REY7_PIG Collagen type IV alpha 2 chain OS=Sus scrofa OX=9823 GN=COL4A2 PE=1 SV=1	COL4A2	-	5.6e-05	0.000201965	1143.49	44.024	989.426	249.821	865.179	29.2597	958.662	30.7357	1500.89	190.135	1753.75	184.469
A0A480PPL1	A0A480PPL1_PIG ceramide glucosyltransferase OS=Sus scrofa OX=9823 PE=3 SV=1	-	-	0.00191768	0.00371721	1018.49	165.033	1108.29	281.623	588.128	88.3819	1215.12	309.981	1576.99	407.904	1697.4	40.7585
A0A4X1UFX2	A0A4X1UFX2_PIG E2 ubiquitin-conjugating enzyme OS=Sus scrofa OX=9823 GN=UBE2S PE=3 SV=1	UBE2S	-	2.36e-08	4.38e-07	1415.89	85.1913	612.949	75.8315	1500.57	21.9135	1774.31	176.928	884.557	53.5186	997.312	57.8463
A0A8D1C580	A0A8D1C580_PIG PH and SEC7 domain-containing protein 3 OS=Sus scrofa OX=9823 PE=4 SV=1	-	-	0.00761809	0.0119494	934.191	146.639	1068.51	69.1503	1232.53	114.068	1311.04	129.883	1393.02	80.7702	1238.4	172.737
A0A8D0M381	A0A8D0M381_PIG Metalloproteinase inhibitor 1 OS=Sus scrofa OX=9823 PE=3 SV=1	-	-	2.26e-06	1.6e-05	1423.05	154.112	676.074	112.73	1138.61	197.079	2341.97	140.649	808.6	346.164	788.627	144.56
A0A287BHH9	A0A287BHH9_PIG Serine peptidase inhibitor, Kunitz type 2 OS=Sus scrofa OX=9823 GN=SPINT2 PE=4 SV=1	SPINT2	100515207	0.0361283	0.0453546	1407.74	264.792	1133.55	162.233	981.416	144.323	1400.03	159.362	963.38	240.273	1257.09	36.0864
A0A287ADL4	A0A287ADL4_PIG Polymeric immunoglobulin receptor OS=Sus scrofa OX=9823 GN=PIGR PE=1 SV=1	PIGR	-	0.00021061	0.000594457	1476.32	157.764	866.316	215.091	877.421	158.42	833.398	211.008	1319	272.309	1758.56	52.2565
A0A480DP04	A0A480DP04_PIG DEP domain containing MTOR interacting protein OS=Sus scrofa OX=9823 GN=DEPTOR PE=4 SV=1	DEPTOR	-	0.00135969	0.00279453	1351.53	139.51	973.454	141.96	1045.49	121.793	985.769	41.2956	1310.58	126.664	1445.49	145.688
A0A8D0QED2	A0A8D0QED2_PIG Synaptotagmin 11 OS=Sus scrofa OX=9823 GN=SYT11 PE=1 SV=1	SYT11	-	0.00163339	0.00326278	1465.39	264.25	926.1	195.827	825.765	234.001	1909.69	127.705	949.926	465.023	1025.85	55.5184
A0A4X1SGI5	A0A4X1SGI5_PIG P-type Cu(+) transporter OS=Sus scrofa OX=9823 GN=ATP7A PE=3 SV=1	ATP7A	397159	0.00295126	0.00537668	1422.9	78.5241	1131.78	49.2063	1137.27	37.8808	1098.81	124.567	1054.66	80.8837	1236.59	118.62
A0A287AV32	A0A287AV32_PIG C-X-C motif chemokine OS=Sus scrofa OX=9823 GN=LOC100525396 PE=3 SV=1	LOC100525396	100525396	0.000233678	0.000649062	877.868	391.128	1236.68	180.315	0	0	1087.12	279.816	2246.27	547.41	1618.74	522.08
A0A4X1SWD5	A0A4X1SWD5_PIG mRNA decay activator protein ZFP36 OS=Sus scrofa OX=9823 PE=4 SV=1	-	-	4.5e-05	0.000171317	1382.23	68.1951	631.825	102.151	1232.29	116.375	1310.53	157.582	1220.61	139.757	1276.26	77.3422
A0A480NCW3	A0A480NCW3_PIG Serine/threonine-protein kinase TBK1 OS=Sus scrofa OX=9823 PE=4 SV=1	-	-	0.000866445	0.00192858	1282.25	31.8263	1195.01	70.9715	1317.45	54.4607	1193.45	157.663	921.231	64.6681	1141.96	19.5362
A0A480TLY7	A0A480TLY7_PIG Polypeptide N-acetylgalactosaminyltransferase OS=Sus scrofa OX=9823 PE=3 SV=1	-	-	0.000457457	0.00112541	1363.9	71.6126	1053.07	98.1407	1246.44	70.1352	1080.25	75.5177	1023.23	53.028	1213.84	44.1331
A0A287A3N2	A0A287A3N2_PIG GB1/RHD3-type G domain-containing protein OS=Sus scrofa OX=9823 GN=LOC100523668 PE=1 SV=2	LOC100523668	-	4.97e-05	0.000184356	714.847	68.5345	875.563	236.907	570.345	32.7935	962.12	493.445	1988	155.269	1842.43	252.737
A0A4X1TJ42	A0A4X1TJ42_PIG Ubiquinone biosynthesis monooxygenase COQ6, mitochondrial OS=Sus scrofa OX=9823 GN=COQ6 PE=3 SV=1	COQ6	-	0.0228009	0.0304588	1264.04	67.3029	947.647	94.2477	980.158	136.144	1213.56	195.745	1249.84	155.845	1246.55	30.3693
A0A8D1LW18	A0A8D1LW18_PIG N-terminal Xaa-Pro-Lys N-methyltransferase 1 OS=Sus scrofa OX=9823 GN=NTMT1 PE=3 SV=1	NTMT1	-	0.0311148	0.0397962	1271.44	50.4291	877.424	77.4161	1295.12	329.585	1239.78	59.7699	1121.49	22.9994	1077.33	42.0251
K9J6I4	K9J6I4_PIG Cystine/glutamate transporter OS=Sus scrofa OX=9823 GN=SLC7A11 PE=2 SV=1	SLC7A11	100623148	1.49e-07	1.77e-06	374.041	70.9008	2387.97	616.23	2577.65	90.3148	419.347	54.5642	580.787	63.146	521.194	40.7567
A0A4X1UST6	A0A4X1UST6_PIG Mannosyltransferase OS=Sus scrofa OX=9823 GN=ALG12 PE=3 SV=1	ALG12	-	0.0365512	0.0458221	1136.5	55.2146	1046.72	79.0137	1087.26	103.112	1130.34	75.838	1141.83	69.628	1304.8	99.4454
A0A287A0Q2	A0A287A0Q2_PIG 45 kDa calcium-binding protein OS=Sus scrofa OX=9823 GN=SDF4 PE=1 SV=1	SDF4	-	1.78e-05	8.22e-05	1297.8	67.5705	690.021	22.7315	1135	20.5099	1405.99	168.895	1162.52	87.0608	1095.28	108.051
A0A287AX11	A0A287AX11_PIG Glucose-6-phosphate exchanger SLC37A2 OS=Sus scrofa OX=9823 GN=SLC37A2 PE=3 SV=1	SLC37A2	100523389	0.000103612	0.000331073	1208.39	63.1078	848.475	167.287	972.431	23.6796	1016.99	91.1635	1448.67	119.492	1237.58	62.8615
A0A8D1KZY6	A0A8D1KZY6_PIG Plasminogen activator inhibitor 1 OS=Sus scrofa OX=9823 GN=SERPINE1 PE=3 SV=1	SERPINE1	-	1.34e-09	5.09e-08	2371.6	259.763	217.646	29.2656	769.436	159.056	1981.37	49.7322	650.794	118.6	728.913	89.7779
A0A5G2RC38	A0A5G2RC38_PIG Iron-sulfur cluster assembly 2 OS=Sus scrofa OX=9823 GN=ISCA2 PE=1 SV=1	ISCA2	-	0.00957895	0.0145103	1028.38	186.979	1255.54	32.5454	1336.86	150.39	866.725	72.9305	1109.42	165.224	1110.26	76.0929
A0A286ZUS8	A0A286ZUS8_PIG NADP-retinol dehydrogenase OS=Sus scrofa OX=9823 GN=RDH10 PE=1 SV=2	RDH10	-	2.58e-05	0.000108931	1235.45	150.273	1055.53	111.467	1438.48	22.2977	1286.4	148.787	920.161	15.9952	762.406	44.7921
A0A287BGV4	A0A287BGV4_PIG ATPase family AAA domain containing 2B OS=Sus scrofa OX=9823 GN=ATAD2B PE=4 SV=2	ATAD2B	-	0.00659579	0.0106208	1197.69	125.021	889.014	56.9208	1182.25	71.5016	1198.48	70.1944	1123.12	121.871	1034.61	64.2099
A0A287BM99	A0A287BM99_PIG Hook microtubule tethering protein 2 OS=Sus scrofa OX=9823 GN=HOOK2 PE=3 SV=2	HOOK2	-	5.74e-05	0.000205479	1085.66	98.0022	1230.76	56.9423	876.744	29.9416	928.994	73.4027	1145.14	26.6674	1340.25	122.189
A0A0B8RZF0	A0A0B8RZF0_PIG Lipase OS=Sus scrofa domesticus OX=9825 GN=LIPA PE=3 SV=1	LIPA	100142668	2.41e-05	0.000104188	1392.87	120.363	725.212	65.5133	1273.25	19.0556	1334.35	206.931	979.75	33.8479	886.752	81.7969
A0A287B1F1	A0A287B1F1_PIG non-specific serine/threonine protein kinase OS=Sus scrofa OX=9823 GN=STK25 PE=3 SV=1	STK25	100511107	0.00377138	0.00660598	1101.38	187.292	954.041	95.762	1164.35	25.5762	1333.55	118.83	1132.39	56.1828	902.797	63.9568
F1SLH6	F1SLH6_PIG WD repeat domain 54 OS=Sus scrofa OX=9823 GN=WDR54 PE=1 SV=2	WDR54	100513590	0.0192728	0.0264073	1176.96	82.3832	1010.33	84.7301	961.894	73.4267	1180.22	50.9318	1120.22	31.5639	1103.32	104.246
A0A4X1V0X9	A0A4X1V0X9_PIG Solute carrier family 35 member F2 OS=Sus scrofa OX=9823 PE=3 SV=1	-	100526002	0.036678	0.0458488	1146.59	318.798	1220.87	197.071	718.867	45.2821	1284.64	41.6418	1089.43	222.253	1091.05	104.781
A0A287AQ73	A0A287AQ73_PIG Capicua transcriptional repressor OS=Sus scrofa OX=9823 GN=CIC PE=4 SV=3	CIC	-	0.000713694	0.00163759	1192.28	34.0157	925.246	73.6669	1009.85	83.2738	1192.3	60.4059	1101.03	44.142	1116.08	40.6936
A0A481BZK7	A0A481BZK7_PIG Na(+)/H(+) exchange regulatory cofactor NHE-RF OS=Sus scrofa OX=9823 PE=4 SV=1	-	-	0.000429604	0.00106814	1141.02	46.7128	929.43	55.2923	1028.89	31.7604	1162.65	56.0348	1072.01	62.9877	1186.98	49.8287
A0A480E073	A0A480E073_PIG Amyloid-beta A4 protein OS=Sus scrofa OX=9823 PE=3 SV=1	-	397663	0.015159	0.0215466	1230.7	183.399	1139.51	185.282	814.206	122.536	1434.07	95.7192	863.602	350.731	1038.26	27.7698
A0A287BH13	A0A287BH13_PIG Rho guanine nucleotide exchange factor 28 OS=Sus scrofa OX=9823 GN=ARHGEF28 PE=4 SV=3	ARHGEF28	-	0.000131494	0.000404368	1150.79	108.331	859.506	80.5032	1021.09	25.6544	1167.29	34.0069	1123.08	25.886	1196.65	17.805
A0A480DN68	A0A480DN68_PIG dipeptidyl-peptidase IV OS=Sus scrofa OX=9823 PE=3 SV=1	-	100155833	0.0487973	0.0591351	1002.7	137.048	1234	84.0374	1133.08	65.5556	1061.59	54.4141	982.708	116.351	1076.06	44.6379
A0A480MLN8	A0A480MLN8_PIG Kynurenine--oxoglutarate transaminase 1 isoform X4 OS=Sus scrofa OX=9823 PE=4 SV=1	-	-	0.0247178	0.0326544	1219.82	105.566	990.943	181.236	952.467	56.0273	926.083	156.393	1151.87	60.005	1208.45	82.5598
A0A5G2QUR1	A0A5G2QUR1_PIG MIA SH3 domain ER export factor 3 OS=Sus scrofa OX=9823 GN=MIA3 PE=1 SV=2	MIA3	-	0.0366704	0.0458488	1210.59	89.6467	1445.52	202.89	1070.1	420.389	849.263	196.25	761.855	223.157	1106.31	70.6203
A0A8D0J9P2	A0A8D0J9P2_PIG Homeobox domain-containing protein OS=Sus scrofa OX=9823 PE=4 SV=1	-	-	0.000877463	0.0019478	1265.34	249.675	741.546	35.2757	1149.65	183.688	1408.92	74.3978	961.48	56.7366	910.689	116.605
A0A286ZID2	A0A286ZID2_PIG Thymidine kinase OS=Sus scrofa OX=9823 GN=TK1 PE=3 SV=1	TK1	-	9.24e-09	2.13e-07	1561.34	127.333	725.51	53.5657	1298.3	41.6791	1711.45	55.0217	529.211	130.039	553.624	149.003
A0A8D1MWA0	A0A8D1MWA0_PIG Ubiquitin carboxyl-terminal hydrolase OS=Sus scrofa OX=9823 PE=3 SV=1	-	-	0.000650835	0.00150603	618.169	16.2515	829.19	382.122	730.992	132.399	935.003	440.348	1633.87	93.1108	1612.93	66.989
A0A287AC64	A0A287AC64_PIG poly(A)-specific ribonuclease OS=Sus scrofa OX=9823 GN=CNOT6L PE=3 SV=2	CNOT6L	-	0.0172279	0.0241103	1184.9	64.5414	906.085	111.263	1182.11	177.069	1029.18	3.53198	1100.67	37.7704	937.247	100.589
A0A287B726	A0A287B726_PIG Insulin receptor substrate 2 OS=Sus scrofa OX=9823 GN=IRS2 PE=4 SV=2	IRS2	-	4.97e-06	2.98e-05	873.675	42.9222	1136.47	68.6906	739.828	44.4724	979.363	50.6876	1239.01	112.147	1350.46	115.671
A0A286ZJ77	A0A286ZJ77_PIG LINE-1 type transposase domain-containing protein 1 OS=Sus scrofa OX=9823 PE=4 SV=2	-	-	0.0313808	0.0399836	779.286	37.603	1325	307.191	1128	193.41	962.185	96.5736	940.937	87.6414	1159.5	187.4
A0A287AEQ4	A0A287AEQ4_PIG NBR1 autophagy cargo receptor OS=Sus scrofa OX=9823 GN=NBR1 PE=4 SV=2	NBR1	100625110	0.0470967	0.057329	1113.33	216.765	1000.88	186.642	642.932	115.664	1233.63	179.093	1141.35	305.988	1159.94	189.767
A0A480LD39	A0A480LD39_PIG DnaJ homolog subfamily C member 25 OS=Sus scrofa OX=9823 PE=3 SV=1	-	-	0.00739146	0.0116497	943.405	69.1228	1056.53	73.2447	951.677	168.565	1209.68	61.855	1209.49	127.918	911.396	32.2101
A0A481AWD4	A0A481AWD4_PIG NAD-capped RNA hydrolase NUDT12 OS=Sus scrofa OX=9823 GN=NUDT12 PE=3 SV=1	NUDT12	-	0.00183995	0.00359636	1142.47	69.9228	1057.25	56.1661	1150.8	126.616	933.438	46.9006	1122.03	71.9534	874.135	19.4862
A0A480EKD7	A0A480EKD7_PIG Kin of IRRE-like protein 1 isoform X1 OS=Sus scrofa OX=9823 GN=KIRREL1 PE=3 SV=1	KIRREL1	100512834	0.000624452	0.00145321	1081.21	59.1366	1128.97	167.405	888.147	73.9683	853.579	14.6506	976.528	85.3534	1337.54	117.614
A0A8D1GYQ7	A0A8D1GYQ7_PIG Ubiquitin carboxyl-terminal hydrolase OS=Sus scrofa OX=9823 GN=USP28 PE=3 SV=1	USP28	-	4.67e-05	0.000176426	1130.52	37.6786	780.594	64.7615	1097.46	129.464	1270.89	69.8056	1047.76	41.9366	930.832	42.357
A0A480UED8	A0A480UED8_PIG CCN family member 2 (Fragment) OS=Sus scrofa OX=9823 PE=3 SV=1	-	-	0.000923051	0.00202499	1057.8	207.871	994.403	178.739	1209.93	252.437	1563.55	30.182	721.979	249.822	709.411	53.8299
A0A480QI27	A0A480QI27_PIG Protein phosphatase 1 regulatory subunit OS=Sus scrofa OX=9823 PE=4 SV=1	-	100626700	0.0158806	0.0224358	898.43	59.5648	1004.2	19.2045	998.665	69.6924	1118.56	120.334	1089.38	95.243	1147.43	50.6094
A0A287A0G9	A0A287A0G9_PIG Eukaryotic translation initiation factor 3 subunit K OS=Sus scrofa OX=9823 GN=EIF3K PE=1 SV=1	EIF3K	-	0.0131014	0.0189512	883.726	109.52	1098.76	185.589	1070.67	78.9067	1309.34	85.7986	980.16	159.605	911.074	87.0031
A0A287A3H3	A0A287A3H3_PIG Kelch like family member 17 OS=Sus scrofa OX=9823 GN=KLHL17 PE=4 SV=3	KLHL17	-	0.00793328	0.0123726	884.535	70.4847	973.066	66.4358	879.884	45.716	1127.75	195.549	1240.16	77.9255	1133.6	135.086
A0A286ZQE2	A0A286ZQE2_PIG Strawberry notch homolog 1 OS=Sus scrofa OX=9823 GN=SBNO1 PE=3 SV=2	SBNO1	-	0.000180565	0.000525629	1178.46	94.1461	755.105	82.8559	1150.93	110.021	1278.63	127.727	893.932	56.27	961.801	89.144
A0A287B341	A0A287B341_PIG U8 snoRNA-decapping enzyme OS=Sus scrofa OX=9823 GN=NUDT16 PE=1 SV=1	NUDT16	-	0.000577979	0.00136054	993.162	64.8482	862.845	50.7084	965.372	103.953	1027.83	63.0263	1153.74	71.4103	1208.88	47.6137
A0A287APY8	A0A287APY8_PIG 5'-nucleotidase, cytosolic IIIA OS=Sus scrofa OX=9823 GN=NT5C3A PE=1 SV=1	NT5C3A	-	9.32e-07	7.74e-06	1058.42	45.5026	1331.23	63.9433	1205.54	128.679	1258.77	339.039	0	0	1357.08	13.3758
A0A0B8RVY2	A0A0B8RVY2_PIG RNA helicase OS=Sus scrofa domesticus OX=9825 GN=DHX8 PE=4 SV=1	DHX8	100517118	5.07e-05	0.000186994	1106.29	130.315	765.828	65.6457	1229.66	61.9154	1208.03	59.0626	948.848	71.4313	941.562	37.2813
F1SPA3	F1SPA3_PIG Beta-1,4-galactosyltransferase OS=Sus scrofa OX=9823 GN=B4GALT4 PE=3 SV=3	B4GALT4	-	9.37e-05	0.000309067	882.232	8.56426	1075.99	19.6797	1249.34	73.6678	1109.31	50.3759	949.678	104.483	921.937	65.9274
A0A4X1SGA2	A0A4X1SGA2_PIG Caveolae associated protein 2 OS=Sus scrofa OX=9823 GN=CAVIN2 PE=3 SV=1	CAVIN2	100517010	5.47e-05	0.00019836	761.828	48.1107	1346.78	87.9658	1060.21	78.049	1132.26	147.044	1087.04	113.942	791.714	54.7802
A0A480W2U9	A0A480W2U9_PIG G protein-coupled receptor class C group 5 member B OS=Sus scrofa OX=9823 GN=GPRC5B PE=4 SV=1	GPRC5B	-	0.0303758	0.0390069	1114.32	215.862	744.41	216.161	961.287	11.6265	954.529	231.559	1128.92	124.183	1270.14	34.662
A0A8D1EG28	A0A8D1EG28_PIG Glutathione peroxidase OS=Sus scrofa OX=9823 PE=3 SV=1	-	-	7.43e-06	4.1e-05	1115.36	89.6841	982.96	103.679	1420.73	51.3336	940.493	115.04	789.946	28.6479	924.033	21.4946
A0A4X1VLJ0	A0A4X1VLJ0_PIG [histone H3]-trimethyl-L-lysine(9) demethylase OS=Sus scrofa OX=9823 GN=KDM4B PE=3 SV=1	KDM4B	-	3.16e-06	2.09e-05	1267.2	112.73	650.939	111.349	952.295	81.0309	1294.23	33.3608	1001.64	39.1927	998.067	36.0042
A0A287BCY0	A0A287BCY0_PIG Serine peptidase inhibitor, Kunitz type 1 OS=Sus scrofa OX=9823 GN=SPINT1 PE=4 SV=2	SPINT1	-	3.96e-05	0.000154403	1423.11	158.053	834.244	168.808	823.518	26.5707	1369.36	122.882	655.932	144.298	994.981	107.366
A0A480JZR3	A0A480JZR3_PIG Basement membrane-specific heparan sulfate proteoglycan core protein isoform X4 OS=Sus scrofa OX=9823 PE=4 SV=1	-	-	0.000183951	0.000533587	972.943	186.518	1116.17	282.219	355.998	115.021	554.802	101.695	1121.26	321.36	1968.73	451.02
I3LJU2	I3LJU2_PIG Transcription factor JunB OS=Sus scrofa OX=9823 GN=JUNB PE=3 SV=3	JUNB	100523358	0.0309418	0.0396404	931.522	94.7188	880.348	68.1345	945.093	100.534	1004.34	125.682	1083.49	21.3017	1222.09	191.686
A0A480QJD7	A0A480QJD7_PIG Mucin-1 OS=Sus scrofa OX=9823 PE=4 SV=1	-	-	1.21e-06	9.74e-06	1123.05	35.7948	819.021	249.801	585.497	31.4203	650.303	85.4149	1260.65	76.4059	1606.84	77.3941
A0A8D0M482	A0A8D0M482_PIG Transforming protein RhoA OS=Sus scrofa OX=9823 GN=RHOA PE=3 SV=1	RHOA	-	0.0109694	0.0162553	1194.7	129.7	965.377	52.6579	995.409	113.404	954.567	38.9443	902.395	8.42899	1028.53	57.6178
A0A8D1H5L9	A0A8D1H5L9_PIG peptidyl-tRNA hydrolase OS=Sus scrofa OX=9823 GN=PTRH1 PE=3 SV=1	PTRH1	-	0.00849947	0.0131304	1007.73	85.2355	962.183	81.349	894.801	83.4671	917.173	116.643	1006.47	56.7019	1233.88	112.851
A0A8D1Q689	A0A8D1Q689_PIG protein-tyrosine-phosphatase OS=Sus scrofa OX=9823 GN=PTPRZ1 PE=3 SV=1	PTPRZ1	-	0.0031223	0.00561327	1046.05	43.6945	937.097	70.2688	919.569	41.8826	1280.96	183.261	860.271	114.018	962.99	64.1617
A0A287BGS3	A0A287BGS3_PIG Cationic amino acid transporter 2 isoform 2 OS=Sus scrofa OX=9823 GN=SLC7A2 PE=3 SV=3	SLC7A2	-	7.52e-07	6.41e-06	586.017	162.186	1683.28	177.162	689.644	161.202	701.102	32.2071	1026.67	72.8062	1314.76	35.1796
A0A8D0SUA6	A0A8D0SUA6_PIG Phosphatidylinositol-3,4,5-trisphosphate 3-phosphatase OS=Sus scrofa OX=9823 PE=3 SV=1	-	-	0.0102298	0.015354	989.715	68.5322	988.054	24.9604	1163.84	39.286	961.216	108.15	965.976	70.0807	927.842	39.1606
A0A8D0UX85	A0A8D0UX85_PIG Serine protease OS=Sus scrofa OX=9823 PE=3 SV=1	-	-	8.19e-06	4.39e-05	1353.7	130.805	602.884	167.431	916.739	195.194	1766.35	123.323	585.913	211.761	741.113	165.901
A0A480UB55	A0A480UB55_PIG phosphoinositide 5-phosphatase OS=Sus scrofa OX=9823 PE=3 SV=1	-	-	6.62e-05	0.00023103	872.392	55.0122	1124.7	49.5764	1040.26	23.5601	741.856	45.8168	1120.18	98.0756	1049.91	94.6417
A0A4X1U462	A0A4X1U462_PIG EF-hand domain family member D1 OS=Sus scrofa OX=9823 GN=EFHD1 PE=4 SV=1	EFHD1	100153398	0.0361506	0.0453546	937.312	122.149	984.944	82.661	1093.1	183.222	1061.61	1.93749	1073.02	69.1978	794.23	78.5854
F1S4I3	F1S4I3_PIG Iron-sulfur cluster assembly 1 homolog, mitochondrial OS=Sus scrofa OX=9823 GN=ISCA1 PE=1 SV=4	ISCA1	-	0.00991086	0.0149577	1133.31	104.015	929.737	277.367	1267.46	72.9636	1038.5	82.2512	783.936	170.235	724.447	155.667
F1SSM9	F1SSM9_PIG Hexosyltransferase OS=Sus scrofa OX=9823 GN=CHPF2 PE=3 SV=2	CHPF2	-	0.031352	0.0399836	870.402	55.7028	1076.21	69.2171	1107.37	77.0874	872.743	38.5522	979.417	144.167	954.248	114.611
A0A8D0T673	A0A8D0T673_PIG Serine/threonine-protein kinase ATR OS=Sus scrofa OX=9823 GN=ATR PE=3 SV=1	-	-	0.00558019	0.00920282	1073.38	153.569	870.561	12.8015	949.483	95.0862	1165.23	57.0202	936.059	50.175	852.875	80.4648
F1RF61	F1RF61_PIG Dehydrogenase/reductase 3 OS=Sus scrofa OX=9823 GN=DHRS3 PE=2 SV=2	DHRS3	100514967	0.00601805	0.00983569	972.52	222.389	1146.33	248.558	1205.47	62.0337	616.915	157.565	859.871	40.8679	1042.84	22.2713
A0A480XNW4	A0A480XNW4_PIG Serine/threonine-protein kinase 11-interacting protein OS=Sus scrofa OX=9823 PE=3 SV=1	-	-	0.00683785	0.0109139	970.803	77.1051	918.263	65.3666	1118.29	9.34369	867.361	58.8055	914.65	92.7869	1043.77	75.4566
A0A480VPN9	A0A480VPN9_PIG Ubiquitin thioesterase OTU OS=Sus scrofa OX=9823 PE=4 SV=1	-	-	0.0322723	0.0410237	984.692	72.8399	947.761	147.557	817.345	139.825	1188.63	155.952	1051.7	139.679	833.365	83.0456
A0A286ZU36	A0A286ZU36_PIG Guanidinoacetate N-methyltransferase OS=Sus scrofa OX=9823 GN=GAMT PE=1 SV=1	GAMT	100625146	0.00562965	0.00926571	1048.01	110.369	936.083	46.6757	843.572	13.9731	902.816	83.812	1001.76	16.1441	1061.5	27.7621
A0A4X1UEL7	A0A4X1UEL7_PIG Phospholipase A2 group XV OS=Sus scrofa OX=9823 GN=SLC7A6 PE=3 SV=1	PLA2G15	-	0.00704964	0.011154	1049	237.59	1270.92	152.022	1195.73	106.137	757.61	120.534	786.542	94.8588	721.582	268.64
A0A4X1VDX3	A0A4X1VDX3_PIG Mothers against decapentaplegic homolog OS=Sus scrofa OX=9823 GN=SMAD1 PE=3 SV=1	SMAD1	397016	0.00184719	0.00360621	1128.59	67.1023	795.535	6.32395	882.731	109.528	1156.75	158.376	919.709	66.332	894.76	57.8085
A0A8D0M0X5	A0A8D0M0X5_PIG Sperm surface protein Sp17 OS=Sus scrofa OX=9823 GN=SPA17 PE=4 SV=1	-	-	4.19e-07	4.01e-06	1304.55	143.346	0	0	1287.02	70.4601	1411.73	128.936	839.416	120.848	935.117	254.572
A0A286ZZN9	A0A286ZZN9_PIG glutamine--fructose-6-phosphate transaminase (isomerizing) OS=Sus scrofa OX=9823 PE=4 SV=1	GFPT2	-	0.02158	0.0292018	1126.48	113.002	578.913	66.5782	1292.37	37.4467	1024.23	438.932	1003.04	301.631	728.958	32.3429
A0A8D0MTG4	A0A8D0MTG4_PIG methylcrotonoyl-CoA carboxylase OS=Sus scrofa OX=9823 PE=4 SV=1	-	-	0.0366475	0.0458488	946.604	166.084	1030.97	27.4782	1015.88	134.634	774.556	185.578	801.164	171.363	1164.83	66.1339
A0A8D0YQM9	A0A8D0YQM9_PIG Anaphase-promoting complex subunit 10 OS=Sus scrofa OX=9823 PE=3 SV=1	-	-	0.0281624	0.0365375	979.95	139.943	834.001	77.4922	1067.74	144.421	1100.93	139.283	789.422	69.6726	957.173	53.9837
A0A480S6K5	A0A480S6K5_PIG FERM domain-containing protein 8 OS=Sus scrofa OX=9823 GN=FRMD8 PE=4 SV=1	FRMD8	100518413	0.00034087	0.000876829	892.989	61.56	951.794	124.129	813.164	50.1847	808.463	66.6638	1076.71	82.2561	1176.79	46.1485
A0A8D0HWU5	A0A8D0HWU5_PIG CDK5 regulatory subunit-associated protein 1 OS=Sus scrofa OX=9823 PE=3 SV=1	-	-	0.000121607	0.000379674	966.885	86.3947	886.99	104.842	1317.98	82.1299	939.169	113.613	859.708	68.779	746.697	78.2957
A0A8D1XFZ2	A0A8D1XFZ2_PIG Docosahexaenoic acid omega-hydroxylase CYP4F3-like OS=Sus scrofa OX=9823 PE=3 SV=1	-	-	0.0368368	0.0459688	733.077	11.8834	1172.9	5.13386	1172.34	97.0905	899.993	55.683	873.985	63.7153	861.734	391.018
A0A8W4FBY8	A0A8W4FBY8_PIG Visinin-like protein 1 OS=Sus scrofa OX=9823 GN=VSNL1 PE=1 SV=1	-	-	0.0114836	0.0169559	1047.34	75.642	994.638	42.9014	956.893	41.5945	903.644	32.957	826.478	92.9847	979.891	54.5566
I3L5S3	I3L5S3_PIG Cyclin-Y-like protein 1 isoform 3 OS=Sus scrofa OX=9823 GN=CCNYL1 PE=3 SV=1	CCNYL1	100520645	0.000146439	0.000442003	799.616	42.6293	968.208	9.68602	853.942	62.0151	855.455	59.8611	1033.83	52.6991	1194.17	129.782
A0A4X1W5D0	A0A4X1W5D0_PIG NADH dehydrogenase [ubiquinone] 1 alpha subcomplex subunit 1 OS=Sus scrofa OX=9823 GN=NDUFA1 PE=3 SV=1	NDUFA1	-	0.0141981	0.0203221	812.699	116.502	660.322	199.314	828.01	123.207	1174.05	177.465	1172.06	113.678	1043.06	252.947
A0A480JYH0	A0A480JYH0_PIG Autophagy-related protein 9 OS=Sus scrofa OX=9823 PE=3 SV=1	-	-	0.00115964	0.00243851	1169.2	84.0241	806.183	62.3292	824.436	80.5724	901.835	79.9246	940.737	105.084	1044.2	72.1839
A0A287A149	A0A287A149_PIG AN1-type zinc finger protein 6 OS=Sus scrofa OX=9823 GN=ZFAND6 PE=4 SV=1	ZFAND6	100155656	6.99e-06	3.92e-05	1308.06	168.406	724.306	39.6251	1307.44	191.163	1197.42	145.914	538.486	60.4769	610.021	75.2826
I3LU42	I3LU42_PIG Hexosyltransferase OS=Sus scrofa OX=9823 GN=B3GALT6 PE=3 SV=1	B3GALT6	100523125	0.0227466	0.0304286	882.883	45.1447	994.504	41.4815	985.958	76.4294	1084.23	143.43	905.922	60.0634	826.001	70.1117
F1RFB7	F1RFB7_PIG Synaptogyrin OS=Sus scrofa OX=9823 GN=SYNGR3 PE=1 SV=3	SYNGR3	100515947	0.000797371	0.00180179	1180.15	50.1313	975.191	62.8061	934.714	98.9262	956.465	32.6151	674.565	146.542	941.667	105.361
A0A4X1T6M2	A0A4X1T6M2_PIG 2-methoxy-6-polyprenyl-1,4-benzoquinol methylase, mitochondrial OS=Sus scrofa OX=9823 GN=COQ5 PE=3 SV=1	COQ5	100157055	0.000176517	0.000521267	1077.71	100.375	727.71	144.497	686.506	106.843	1074.65	37.9255	1096.61	45.9896	996.942	51.9895
A0A287A176	A0A287A176_PIG La ribonucleoprotein 1B OS=Sus scrofa OX=9823 GN=LARP1B PE=4 SV=1	LARP1B	-	9.57e-06	5e-05	971.24	34.1059	885.593	9.14253	1086.49	31.4641	1110.46	83.927	828.744	36.8792	738.198	79.4556
A0A287B6Q1	A0A287B6Q1_PIG Transporter OS=Sus scrofa OX=9823 GN=SLC6A9 PE=1 SV=2	SLC6A9	-	2.31e-05	0.000100871	589.677	102.308	1223.12	160.427	1213.98	172.263	555.973	27.2432	1010.79	98.1364	1020.53	72.2288
A0A4X1VIN4	A0A4X1VIN4_PIG ethanolamine kinase OS=Sus scrofa OX=9823 GN=ETNK1 PE=3 SV=1	ETNK1	-	4.66e-09	1.25e-07	1562.4	75.8226	521.911	38.0453	1068.47	125.5	1405.22	114.946	503.578	89.1514	549.074	44.2452
A0A287B227	A0A287B227_PIG Dual specificity protein phosphatase OS=Sus scrofa OX=9823 GN=DUSP9 PE=3 SV=2	DUSP9	-	1.08e-06	8.81e-06	1379.32	198.444	481.664	81.7539	1106.15	15.2845	1265.25	98.3376	762.184	49.6945	608.554	113.938
A0A287AAB5	A0A287AAB5_PIG High mobility group nucleosome-binding domain-containing protein 3 OS=Sus scrofa OX=9823 GN=HMGN3 PE=3 SV=2	HMGN3	-	0.0069612	0.0110461	652.159	273.172	851.195	76.1082	737.73	266.856	932.592	67.3532	1352.22	184.993	1061.55	116.508
F1SV49	F1SV49_PIG DNA damage inducible 1 homolog 1 OS=Sus scrofa OX=9823 GN=DDI1 PE=3 SV=3	DDI1	-	0.0300473	0.0386761	863.523	244.483	1193.09	15.8951	822.136	21.306	664.059	57.6895	1139.17	290.704	893.393	220.621
A0A287BFM0	A0A287BFM0_PIG Autophagy related 2B OS=Sus scrofa OX=9823 GN=ATG2B PE=3 SV=1	ATG2B	-	0.000143771	0.000437193	1026.51	102.311	910.196	29.4135	1019.65	26.4455	1041.14	45.1344	862.01	81.873	702.988	48.061
A0A480TP15	A0A480TP15_PIG N-fatty-acyl-amino acid synthase/hydrolase PM20D1 OS=Sus scrofa OX=9823 PE=3 SV=1	-	-	0.0115446	0.0170152	859.361	27.443	963.008	13.6845	991.873	28.8786	761.586	52.9283	969.341	62.0703	968.936	146.959
A0A8D1S440	A0A8D1S440_PIG Actin binding LIM protein 1 OS=Sus scrofa OX=9823 PE=4 SV=1	-	-	0.0315243	0.0401352	316.612	116.746	769.891	192.992	1607.82	1072.44	1308.58	96.313	1090.15	333.116	379.537	54.5882
A0A286ZSN6	A0A286ZSN6_PIG Thymopoietin OS=Sus scrofa OX=9823 GN=LOC100622780 PE=1 SV=2	LOC100622780	-	0.0253921	0.0333667	962.037	53.8757	773.955	84.7348	888.169	70.2838	962.215	86.291	924.484	49.6187	961.236	19.5553
A0A287A481	A0A287A481_PIG Plasminogen OS=Sus scrofa OX=9823 GN=PLG PE=1 SV=2	PLG	-	1.08e-06	8.81e-06	363.691	109.438	1280.06	362.132	368.164	68.0344	295.748	75.7597	1095.41	310.003	2040.03	72.4883
A0A287B7A1	A0A287B7A1_PIG PID domain-containing protein OS=Sus scrofa OX=9823 GN=C4H1orf226 PE=4 SV=2	C4H1orf226	-	0.00072161	0.00165113	799.514	92.2335	1023.35	37.2299	861.337	93.3558	664.01	35.1107	988.845	114.213	1077.42	113.992
A0A4X1UNV0	A0A4X1UNV0_PIG PHD finger protein 2 OS=Sus scrofa OX=9823 GN=PHF2 PE=4 SV=1	PHF2	-	0.0456467	0.0558131	869.507	105.954	911.441	90.5732	902.152	138.529	808.567	74.7196	810.648	76.9814	1112.1	141.153
A0A287B4M0	A0A287B4M0_PIG Derlin OS=Sus scrofa OX=9823 GN=DERL3 PE=3 SV=1	DERL3	100155947	4.17e-05	0.000161291	0	0	1682.65	383.849	826.072	128.046	374.936	55.0568	1123.13	470.739	1395.27	172.294
A0A287B571	A0A287B571_PIG GB1/RHD3-type G domain-containing protein OS=Sus scrofa OX=9823 GN=LOC100155195 PE=1 SV=3	LOC102161784	-	3.87e-05	0.000150937	483.313	16.9052	690.272	278.75	405.909	54.7588	764.848	409.527	1574.48	64.4451	1473.31	86.8687
A0A287BPQ5	A0A287BPQ5_PIG Cytochrome P450 2J2 OS=Sus scrofa OX=9823 GN=CYP2J35 PE=3 SV=3	LOC110261221	-	1.4e-09	5.19e-08	755.379	34.679	1239.21	64.7949	1180.88	15.0919	742.49	21.1795	687.811	31.8313	749.692	54.8656
A0A4X1VGN6	A0A4X1VGN6_PIG Coenzyme Q-binding protein COQ10 homolog B, mitochondrial OS=Sus scrofa OX=9823 PE=3 SV=1	-	-	0.00210125	0.00399263	785.262	48.0278	655.453	30.7977	898.209	23.8976	983.59	74.8642	1096.58	30.9528	925.747	215.927
A0A287BI57	A0A287BI57_PIG Nudix hydrolase 8 OS=Sus scrofa OX=9823 GN=NUDT8 PE=4 SV=2	NUDT8	-	0.0243684	0.0322807	1032.84	82.6089	880.36	40.1011	818.205	157.324	757.42	51.9042	977.163	99.5708	878.785	31.2596
A0A480JVL0	A0A480JVL0_PIG Transcription initiation factor IIE subunit beta OS=Sus scrofa OX=9823 GN=GTF2E2 PE=3 SV=1	-	100513628	0.0137944	0.0197962	866.693	62.3821	727.746	99.5901	1014.4	34.6116	972.637	109.204	929.932	55.4628	826.674	112.033
A0A286ZTG6	A0A286ZTG6_PIG E74 like ETS transcription factor 1 OS=Sus scrofa OX=9823 GN=ELF1 PE=3 SV=1	ELF1	100512366	0.00204858	0.00391072	981.003	105.386	639.606	5.22158	899.734	136.132	1046.87	72.1965	935.451	112.971	832.574	24.0676
A0A4X1U0L5	A0A4X1U0L5_PIG Calcium and integrin-binding protein 1 OS=Sus scrofa OX=9823 PE=4 SV=1	-	-	0.0110278	0.0163272	973.289	106.189	654.476	124.875	983.429	143.54	1004.24	114.309	787.768	44.9369	913.537	82.9155
A0A8D0PX43	A0A8D0PX43_PIG Plasminogen activator inhibitor 1 OS=Sus scrofa OX=9823 GN=SERPINE1 PE=3 SV=1	SERPINE1	-	5.12e-08	7.9e-07	1631.24	77.1108	506.379	125.007	594.166	94.8428	1418.77	51.0167	589.03	177.175	568.021	112.233
F1RZK6	F1RZK6_PIG Tyrosine-protein kinase OS=Sus scrofa OX=9823 GN=FRK PE=1 SV=1	FRK	100157810	0.00373032	0.00654807	758.857	114.445	1007.41	77.3169	1046.09	106.222	790.043	57.3014	857.618	67.1817	823.137	24.5909
A0A287BR43	A0A287BR43_PIG Protein XRP2 OS=Sus scrofa OX=9823 GN=RP2 PE=1 SV=2	RP2	-	0.00463363	0.00783932	807.459	106.802	1170.11	55.5798	861.937	130.19	695.026	193.891	905.239	64.5655	841.859	11.039
A0A0B8RSW6	A0A0B8RSW6_PIG Putative glycerol kinase 5 OS=Sus scrofa domesticus OX=9825 GN=GK5 PE=3 SV=1	GK5	100625295	0.0447258	0.0548101	873.68	72.7976	1052.89	68.4525	763.134	72.679	848.508	101.014	830.058	79.0472	907.311	147.059
A0A8D0QQW8	A0A8D0QQW8_PIG Beta-arrestin-2 OS=Sus scrofa OX=9823 PE=3 SV=1	-	-	0.0429611	0.052766	744.796	24.1365	694.638	61.6827	948.743	123.397	920.299	238.275	1025.44	83.3632	940.342	94.1563
A0A287BHS8	A0A287BHS8_PIG Mitogen-activated protein kinase 14 OS=Sus scrofa OX=9823 GN=MAPK14 PE=1 SV=3	MAPK14	-	0.00119064	0.00250049	994.609	66.5526	702.407	116.011	959.966	17.8838	821.841	57.2601	874.368	25.5523	921.021	38.8469
A0A4X1WAU5	A0A4X1WAU5_PIG Amino acid transporter OS=Sus scrofa OX=9823 GN=SLC1A4 PE=3 SV=1	SLC1A4	-	6.61e-05	0.00023103	692.987	67.5768	943.192	68.8335	852.483	79.2679	555.438	98.4161	1121.09	81.3046	1076.23	153.029
A0A4X1U9G6	A0A4X1U9G6_PIG Transcription regulator protein BACH1 OS=Sus scrofa OX=9823 PE=4 SV=1	-	-	1.02e-05	5.21e-05	951.159	40.648	693.684	45.7499	580.042	15.7419	874.405	152.448	1057.16	24.2449	1076.77	63.2242
A0A480Z595	A0A480Z595_PIG Pseudokinase FAM20A isoform a (Fragment) OS=Sus scrofa OX=9823 PE=3 SV=1	-	-	0.000498079	0.00121528	746.151	86.3213	1001.2	97.4752	1279.25	207.405	765.51	52.9414	786.77	139.614	621.026	122.194
A0A287A4N8	A0A287A4N8_PIG Metal transporter OS=Sus scrofa OX=9823 GN=CNNM3 PE=1 SV=2	CNNM3	-	0.0178897	0.0249723	933.265	138.518	749.665	35.6637	763.685	46.6646	923.675	111.971	995.689	56.8874	829.448	58.758
A7UGB0	A7UGB0_PIG NADP-retinol dehydrogenase (Fragment) OS=Sus scrofa OX=9823 GN=RDH10 PE=2 SV=1	RDH10	100127136	0.00500505	0.00838961	987.443	247.104	913.08	125.33	1236.03	266.946	948.911	117.821	484.424	221.172	619.301	83.522
A0A286ZQA3	A0A286ZQA3_PIG TLE family member 4, transcriptional corepressor OS=Sus scrofa OX=9823 GN=TLE4 PE=3 SV=2	TLE4	100156044	0.000203819	0.000580736	860.294	80.8564	719.895	46.0746	987.893	39.7839	1098.39	113.515	810.576	70.054	711.009	75.5931
A0A287BFH5	A0A287BFH5_PIG Mitochondrial ribosome associated GTPase 2 OS=Sus scrofa OX=9823 GN=MTG2 PE=3 SV=1	MTG2	-	2.91e-05	0.000120063	1025.31	43.3634	564.923	66.9341	870.304	59.9813	1059.51	76.773	837.623	89.891	813.383	81.748
Q2F7Z4	MED7_PIG Mediator of RNA polymerase II transcription subunit 7 OS=Sus scrofa OX=9823 GN=MED7 PE=2 SV=2	MED7	733689	0.00283474	0.00517594	931.934	89.3887	596.361	135.087	932.063	114.22	1024	37.5199	787.221	108.943	882.718	74.0073
A0A8D0HSZ2	A0A8D0HSZ2_PIG Sortilin-related receptor OS=Sus scrofa OX=9823 PE=3 SV=1	-	-	1.34e-07	1.61e-06	1364.5	73.7217	674.103	74.6758	806.912	26.4911	829.016	57.3286	721.137	85.8894	721.219	40.9716
A0A287ALP1	A0A287ALP1_PIG Ribonuclease T2 OS=Sus scrofa OX=9823 GN=RNASET2 PE=1 SV=2	RNASET2	-	0.00760019	0.0119327	740.603	78.2343	1054.21	127.104	1026.96	117.852	776.51	48.3269	724.755	176.434	793.67	50.0619
A0A287B7Z3	A0A287B7Z3_PIG Nucleolar and spindle associated protein 1 OS=Sus scrofa OX=9823 GN=NUSAP1 PE=3 SV=2	NUSAP1	-	1.85e-05	8.43e-05	949.588	80.9635	598.072	46.2928	959.14	56.8155	1040.35	50.9085	800.641	81.9545	764.991	46.8722
A0A287BKY7	A0A287BKY7_PIG SWI/SNF related, matrix associated, actin dependent regulator of chromatin, subfamily d, member 1 OS=Sus scrofa OX=9823 GN=SMARCD1 PE=1 SV=2	SMARCD1	-	1.69e-05	7.81e-05	916.474	29.8582	660.865	5.8225	885.058	31.0982	983.96	52.176	787.193	75.2641	849.736	28.8593
A0ZVR0	A0ZVR0_PIG Interferon regulatory factor 7 OS=Sus scrofa OX=9823 GN=IRF7 PE=1 SV=2	Irf7	100037289	1e-05	5.18e-05	1316.48	92.5617	541.925	245.94	973.908	155.413	1315.87	92.9772	478.918	156.879	451.975	85.2346
D7P0F2	D7P0F2_PIG Skeletal muscle-and kidney-enriched inositol phosphatase OS=Sus scrofa OX=9823 GN=SKIP PE=2 SV=1	SKIP	100462756	0.0117228	0.0172005	770.129	80.2527	1108.77	78.1209	912.831	76.3117	657.996	174.468	792.054	26.97	809.378	196.592
A0A287B1N9	A0A287B1N9_PIG RNA binding fox-1 homolog 2 OS=Sus scrofa OX=9823 GN=RBFOX2 PE=4 SV=2	RBFOX2	-	0.004048	0.00700796	818.748	53.5249	719.398	45.0812	841.42	51.6581	925.385	49.6986	898.123	62.8273	826.99	23.2169
A0A4X1VKR4	A0A4X1VKR4_PIG Methyltransferase-like protein 5 OS=Sus scrofa OX=9823 GN=METTL5 PE=3 SV=1	METTL5	-	0.0260607	0.0341356	926.332	199.283	743.903	167.038	1176.95	109.166	841.519	61.3432	711.428	33.6474	592.731	331.728
A0A287AY47	A0A287AY47_PIG RAN guanine nucleotide release factor OS=Sus scrofa OX=9823 GN=RANGRF PE=1 SV=1	RANGRF	100628074	0.00133376	0.00274816	972.067	36.704	692.023	60.4209	770.103	65.8354	947.656	104.632	728.325	66.8596	872.314	70.4865
A0A8D1WHB1	A0A8D1WHB1_PIG tRNA (uracil-O(2)-)-methyltransferase OS=Sus scrofa OX=9823 PE=3 SV=1	-	-	0.00585839	0.00961316	816.955	15.2721	522.363	80.0432	864.75	190.886	832.582	206.954	825.485	64.7925	1077.74	83.1679
A0A480VDL2	A0A480VDL2_PIG Cyclin-dependent kinase 16 isoform 3 OS=Sus scrofa OX=9823 PE=3 SV=1	-	-	0.0125158	0.018217	676.749	63.6678	654.583	167.778	1021.21	84.0308	824.413	41.4543	767.39	192.285	974.992	95.5444
A0A4X1SJB0	A0A4X1SJB0_PIG Vascular endothelial zinc finger 1 OS=Sus scrofa OX=9823 GN=VEZF1 PE=1 SV=1	VEZF1	-	0.0014326	0.00291872	829.343	52.9131	784.877	60.3632	760.059	66.2527	667.958	60.7868	919.662	65.435	950.7	73.2336
D3Y268	D3Y268_PIG Pleckstrin homology-like domain family A member 2 OS=Sus scrofa OX=9823 GN=PHLDA2 PE=2 SV=1	PHLDA2	100379631	0.0342666	0.0432563	915.848	132.509	462.169	134.732	872.276	218.865	823.075	205.627	761.803	114.198	1068.56	265.682
I3L8U7	I3L8U7_PIG N-6 adenine-specific DNA methyltransferase 1 OS=Sus scrofa OX=9823 GN=N6AMT1 PE=3 SV=3	N6AMT1	-	0.00311951	0.00561327	931.507	90.1841	588.625	104.577	740.618	65.1708	936.597	66.4348	864.055	73.7318	832.446	114.814
F1SIA3	F1SIA3_PIG Autophagy related 13 OS=Sus scrofa OX=9823 GN=ATG13 PE=3 SV=3	ATG13	100516128	0.0186445	0.0258495	783.364	87.9643	1002.49	20.4676	886.29	121.726	771.097	165.937	657.38	87.9703	751.446	50.9181
A0A5G2R5J4	A0A5G2R5J4_PIG Receptor-type tyrosine-protein phosphatase OS=Sus scrofa OX=9823 GN=PTPRE PE=1 SV=2	PTPRE	-	3.56e-08	5.94e-07	698.555	95.2714	889.594	157.91	1635.74	84.9601	771.237	38.7214	0	0	855.534	188.587
A0A286ZV27	A0A286ZV27_PIG Fibronectin leucine rich transmembrane protein 2 OS=Sus scrofa OX=9823 GN=FLRT2 PE=4 SV=1	FLRT2	-	0.0373788	0.0465741	879.57	90.4866	864.179	119.114	901.58	173.146	891.023	122.88	638.499	31.1213	670.767	81.8783
A0A8D0JWL5	A0A8D0JWL5_PIG DNA repair protein complementing XP-C cells OS=Sus scrofa OX=9823 PE=3 SV=1	-	-	0.0311364	0.0397962	575.519	172.668	887.839	42.7076	729.754	142.536	958.898	74.1775	716.313	217.985	971.671	135.533
A0A4X1VFI7	A0A4X1VFI7_PIG ADP-ribosyl cyclase/cyclic ADP-ribose hydrolase OS=Sus scrofa OX=9823 PE=3 SV=1	-	-	0.000217179	0.000609441	770.805	82.3768	745.012	115.953	746.807	43.9325	609.402	59.3833	851.334	38.5613	1116.33	123.398
A0A4X1WBW1	A0A4X1WBW1_PIG Protein phosphatase 4 regulatory subunit 3B OS=Sus scrofa OX=9823 GN=PPP4R3B PE=3 SV=1	PPP4R3B	100512224	1.6e-05	7.46e-05	1001.82	24.012	535.117	6.33192	782.199	51.1265	1047.18	14.9849	719.986	70.5947	695.135	156.626
A0A4X1W7W5	A0A4X1W7W5_PIG Podoplanin OS=Sus scrofa OX=9823 GN=PDPN PE=4 SV=1	PDPN	100738269	0.000276497	0.00075266	1199.04	222.304	528.475	27.47	758.677	128.341	1280.78	333.43	539.667	99.3379	472.914	92.972
A0A4X1V580	A0A4X1V580_PIG Protein tyrosine kinase 7 (inactive) OS=Sus scrofa OX=9823 PE=4 SV=1	-	-	0.000950828	0.00207684	879.484	34.4844	717.546	71.9484	911.809	37.9736	790.672	67.2992	665.915	67.6806	810.5	23.9769
F1SM08	F1SM08_PIG Atypical chemokine receptor 3 OS=Sus scrofa OX=9823 GN=ACKR3 PE=3 SV=1	ACKR3	100515346	2.87e-06	1.92e-05	1451.08	176.158	405.378	140.498	522.172	101.252	1444.91	217.66	449.334	220.112	502.866	70.2589
A0A4X1UFQ6	A0A4X1UFQ6_PIG CCN family member 1 OS=Sus scrofa OX=9823 GN=CCN1 PE=3 SV=1	CCN1	100153791	0.022271	0.0299633	844.507	200.603	1086.71	253.108	911.46	181.006	747.432	175.515	526.831	76.6987	653.126	28.3208
A0A287A041	A0A287A041_PIG Phosphatidylserine synthase OS=Sus scrofa OX=9823 GN=PTDSS2 PE=3 SV=1	PTDSS2	-	0.00823037	0.0127508	868.259	140.621	777.356	158.306	581.373	71.3629	658.945	34.9626	836.23	65.4978	1031	174.234
I3L7Z6	I3L7Z6_PIG Protein S100 OS=Sus scrofa OX=9823 GN=S100A6 PE=3 SV=2	S100A6	-	0.00637343	0.0102931	647.523	196.149	1043.26	53.2526	637.436	122.49	777.694	100.035	906.516	74.1331	719.199	89.2191
A0A8D0S4R5	A0A8D0S4R5_PIG G2/mitotic-specific cyclin-B1 OS=Sus scrofa OX=9823 GN=CCNB1 PE=3 SV=1	CCNB1	397662	2.26e-07	2.4e-06	874.899	34.0575	552.347	1.85679	1078.88	57.0995	1012.68	89.8902	619.541	58.0135	583.3	74.2565
A0A8D2A1C0	A0A8D2A1C0_PIG Inter-alpha-trypsin inhibitor heavy chain H2 OS=Sus scrofa OX=9823 PE=3 SV=1	-	-	9.51e-07	7.86e-06	578.847	322.027	1146.47	79.9621	319.368	16.6756	354.692	18.8752	268.922	59.8845	2043.88	368.433
A0A4X1TWU6	A0A4X1TWU6_PIG Dihydropyrimidine dehydrogenase [NADP(+)] OS=Sus scrofa OX=9823 GN=DPYD PE=3 SV=1	DPYD	-	0.00202169	0.0038684	818.538	20.7942	825.153	100.183	629.863	97.1512	688.467	61.0294	758.641	55.659	927.81	13.7274
A0A8D0VQ78	A0A8D0VQ78_PIG Zinc finger and BTB domain containing 7A OS=Sus scrofa OX=9823 GN=ZBTB7A PE=4 SV=1	ZBTB7A	100625057	0.00848835	0.0131256	727.647	54.0092	668.882	91.8247	742.389	28.9715	843.825	56.0448	876.043	35.8088	788.251	59.853
A0A287BPX6	A0A287BPX6_PIG Ubiquitin carboxyl-terminal hydrolase OS=Sus scrofa OX=9823 GN=USP33 PE=3 SV=3	USP33	-	7.1e-05	0.000243866	776.023	28.3092	627.044	46.3847	805.08	63.2427	997.635	81.7144	743.751	24.4196	686.062	68.0978
A0A8W4FH62	A0A8W4FH62_PIG XIAP associated factor 1 OS=Sus scrofa OX=9823 GN=XAF1 PE=4 SV=1	-	-	0.00685332	0.0109279	591.884	73.8146	599.487	150.98	521.023	49.6896	795.211	361.264	1035.96	109.131	1084.23	123.183
A0A8D1FPX7	A0A8D1FPX7_PIG Cystathionine beta-synthase OS=Sus scrofa OX=9823 GN=CBS PE=3 SV=1	CBS	-	0.0167934	0.0235829	739.001	284.98	742.341	42.0887	1076.27	30.038	715.08	50.233	826.23	192.091	488.976	158.267
A0A8D0SHZ6	A0A8D0SHZ6_PIG Cytochrome P450 3A OS=Sus scrofa OX=9823 PE=3 SV=1	-	-	3.34e-07	3.31e-06	546.937	111.74	578.895	84.8046	402.324	43.551	565.53	67.5403	1311.74	63.5259	1177.16	177.524
A0A480K5P8	A0A480K5P8_PIG Nonsense-mediated mRNA decay factor OS=Sus scrofa OX=9823 PE=4 SV=1	-	-	0.00732028	0.0115487	819.478	81.7667	636.611	86.3257	773.92	52.1764	860.849	71.0447	673.443	49.8098	806.199	30.7902
B6E314	B6E314_PIG Cytoplasmic protein OS=Sus scrofa OX=9823 GN=NCK2 PE=1 SV=1	NCK2	100192439	0.000279333	0.000756838	644.788	88.3314	762.685	88.2203	690.655	50.9934	622.029	76.7338	964.263	46.3566	868.8	40.4045
A0A287BGL7	A0A287BGL7_PIG GTP cyclohydrolase 1 OS=Sus scrofa OX=9823 GN=GCH1 PE=3 SV=1	GCH1	-	0.00104459	0.00224567	968.518	64.5044	601.647	131.79	733.537	63.7728	952.548	98.1216	698.024	152.382	569.064	37.5595
A0A480JXP6	A0A480JXP6_PIG Chitinase domain-containing protein 1 (Fragment) OS=Sus scrofa OX=9823 PE=3 SV=1	-	-	0.000734896	0.00167683	974.291	101.737	622.123	70.0527	615.549	25.1157	740.743	46.7035	727.957	98.9004	820.434	79.2335
A0A8D0T9H6	A0A8D0T9H6_PIG Ribosome receptor lysine/proline rich domain-containing protein OS=Sus scrofa OX=9823 PE=4 SV=1	-	-	0.039362	0.0487851	718.334	106.754	791.415	12.1184	795.092	43.0614	795.328	79.5062	785.843	77.5238	614.374	50.808
A0A287AKT1	A0A287AKT1_PIG Transmembrane protein 161A OS=Sus scrofa OX=9823 GN=TMEM161A PE=3 SV=1	TMEM161A	-	0.000826616	0.00185762	846.787	85.4195	605.192	51.5413	852.352	40.4917	809.278	78.4711	751.231	20.102	624.604	71.6999
A0A480V9M4	A0A480V9M4_PIG Aryl hydrocarbon receptor nuclear translocator OS=Sus scrofa OX=9823 PE=4 SV=1	-	396653	2.55e-07	2.66e-06	942.175	56.5642	526.686	24.5845	783.116	27.1232	889.096	47.0715	667.525	27.6951	672.985	47.3268
A0A4X1W3F9	A0A4X1W3F9_PIG Alpha-1,3-mannosyl-glycoprotein 4-beta-N-acetylglucosaminyltransferase A OS=Sus scrofa OX=9823 PE=3 SV=1	LOC100524554	-	0.000723727	0.00165365	858.26	69.8727	577.743	52.6956	774.821	49.4529	778.634	64.4228	733.223	40.9359	734.327	17.0397
I3L5P4	I3L5P4_PIG Threonine synthase like 2 OS=Sus scrofa OX=9823 GN=THNSL2 PE=1 SV=3	THNSL2	-	0.00170468	0.00338865	635.879	67.838	833.797	19.8241	732.367	52.1662	587.53	45.6529	779.418	116.556	874.203	72.0505
A0A287BRQ3	A0A287BRQ3_PIG ETS2 repressor factor OS=Sus scrofa OX=9823 GN=ERF PE=3 SV=2	ERF	-	0.0305467	0.0391648	784.65	133.41	532.647	234.309	710.322	142.162	969.04	47.9716	816.569	140.955	624.518	25.5934
A0A8D1ZMG7	A0A8D1ZMG7_PIG Solute carrier family 15 member 4 OS=Sus scrofa OX=9823 GN=SLC15A4 PE=3 SV=1	SLC15A4	100623262	0.000319737	0.000838286	850.106	89.8929	679.939	151.229	1118.42	16.9532	756.474	179.663	451.799	125.799	577.317	74.7397
P53366	ADML_PIG Pro-adrenomedullin OS=Sus scrofa OX=9823 GN=ADM PE=1 SV=1	ADM	397195	6.08e-05	0.000216256	1126.52	260.167	327.121	97.1338	663.081	187.564	1478.25	340.345	379.728	88.9966	454.32	87.839
A0A287BFP6	A0A287BFP6_PIG WD repeat domain phosphoinositide-interacting protein 2 OS=Sus scrofa OX=9823 GN=WIPI2 PE=1 SV=2	WIPI2	-	0.0338953	0.0428538	798.285	159.413	772.965	23.559	825.83	101.846	843.833	162.088	527.826	96.0431	641.727	81.934
A0A4X1SI53	A0A4X1SI53_PIG HtrA serine peptidase 1 OS=Sus scrofa OX=9823 GN=HTRA1 PE=3 SV=1	HTRA1	-	4.34e-05	0.000166431	780.193	165.497	711.966	71.992	710.074	112.018	1155.62	29.7938	483.106	102.399	554.118	41.7951
A0A286ZKN9	A0A286ZKN9_PIG Diacylglycerol kinase OS=Sus scrofa OX=9823 GN=DGKE PE=1 SV=2	DGKE	-	0.00104324	0.00224567	692.67	143.927	859.907	56.6702	404.938	86.9674	741.733	15.1288	824.44	87.9845	865.362	149.596
A0A287ATS3	A0A287ATS3_PIG non-specific serine/threonine protein kinase OS=Sus scrofa OX=9823 GN=TAOK2 PE=4 SV=2	TAOK2	-	0.0175249	0.0245049	699.726	29.4849	716.264	76.3644	873.853	71.6694	752.707	64.198	708.664	81.8259	636.044	60.2574
A0A0B8S011	A0A0B8S011_PIG Solute carrier family 11 (Proton-coupled divalent metal ion transporter), member 2 OS=Sus scrofa domesticus OX=9825 GN=SLC11A2 PE=3 SV=1	SLC11A2	-	0.0368338	0.0459688	703.771	175.904	541.742	155.704	656.044	70.8395	734.281	38.7908	849.725	151.056	890.508	30.4776
A0A481D2K6	A0A481D2K6_PIG Polypeptide N-acetylgalactosaminyltransferase OS=Sus scrofa OX=9823 PE=3 SV=1	-	-	6.67e-05	0.00023221	997.499	115.032	441.789	41.1172	927.245	59.8343	720.766	139.395	787.248	101.187	476.471	108.243
A0A8D0T5S3	A0A8D0T5S3_PIG Sulfatase N-terminal domain-containing protein OS=Sus scrofa OX=9823 PE=3 SV=1	-	-	0.0189311	0.0260997	756.361	62.4459	759.292	154.086	869.784	58.4556	516.039	118.877	625.459	130.952	791.89	81.282
A0A287AP23	A0A287AP23_PIG BAG cochaperone 4 OS=Sus scrofa OX=9823 GN=BAG4 PE=4 SV=1	BAG4	-	0.00108133	0.00230948	823.165	96.6939	546.519	38.5863	718.458	33.0309	895.075	78.7287	680.479	99.8412	651.913	62.2232
A0A8D0NCQ0	A0A8D0NCQ0_PIG Tensin-2 OS=Sus scrofa OX=9823 PE=3 SV=1	-	-	0.000832596	0.00186593	910.812	118.618	483.458	48.448	747.39	59.6756	746.902	51.5642	728.483	85.5081	680.8	84.3434
A0A4X1UVJ6	A0A4X1UVJ6_PIG RING-type E3 ubiquitin transferase OS=Sus scrofa OX=9823 GN=TRIM32 PE=3 SV=1	TRIM32	-	0.00757969	0.011912	769.37	140.129	539.324	84.6278	694.079	24.8353	809.63	62.5549	807.929	51.271	654.006	51.9306
A0A287A1V0	A0A287A1V0_PIG Phospholipid-transporting ATPase OS=Sus scrofa OX=9823 GN=ATP11B PE=3 SV=3	ATP11B	-	0.00052929	0.00126782	652.889	68.8213	863.116	33.9895	825.15	79.8192	622.218	77.3882	614.486	40.6571	696.358	11.7561
A0A287ABA0	A0A287ABA0_PIG Palmitoyltransferase OS=Sus scrofa OX=9823 GN=ZDHHC3 PE=3 SV=1	ZDHHC3	100621189	0.00757505	0.011912	708.042	41.9375	668.837	78.5528	700.589	78.244	613.015	45.0512	822.288	13.9356	742.097	10.5373
F1S235	F1S235_PIG RNA helicase OS=Sus scrofa OX=9823 GN=DHX40 PE=1 SV=1	DHX40	100519272	3.75e-08	6.17e-07	952.949	48.0253	487.831	52.812	703.095	57.069	883.022	16.7993	563.288	6.38727	659.62	27.5463
I3LS55	I3LS55_PIG EPS8 like 1 OS=Sus scrofa OX=9823 GN=EPS8L1 PE=3 SV=3	EPS8L1	-	0.0397414	0.0492179	782.298	112.124	629.689	101.969	611.588	18.9239	796.563	17.786	643.447	49.5319	779.077	121.065
F1SMC0	F1SMC0_PIG Adenylyl cyclase-associated protein OS=Sus scrofa OX=9823 GN=CAP1 PE=1 SV=4	CAP1	100621359	0.00225546	0.00422672	539.77	104.716	682.856	65.1073	747.179	162.117	494.299	55.3295	959.903	99.6893	817.095	139.518
A0A480V7I4	A0A480V7I4_PIG Sterol regulatory element-binding protein 1 OS=Sus scrofa OX=9823 PE=3 SV=1	-	-	0.00157313	0.00316951	675.653	47.0374	700.224	174.144	856.549	102.302	930.523	100.047	575.006	72.4618	502.277	35.8126
A0A8D0SAX8	A0A8D0SAX8_PIG HAUS augmin-like complex subunit 1 OS=Sus scrofa OX=9823 GN=HAUS1 PE=3 SV=1	-	-	0.00498438	0.00836354	722.281	90.7064	574.76	50.504	890.401	23.813	734.096	105.793	674.924	99.2979	617.755	60.9826
A0A286ZS25	A0A286ZS25_PIG RELB proto-onco, NF-kB subunit OS=Sus scrofa OX=9823 GN=RELB PE=4 SV=2	RELB	-	0.000128883	0.000398612	562.928	34.8189	708.289	59.0637	558.249	62.0453	652.613	25.9502	917.431	69.4055	808.062	110.375
A0A8D0MHF5	A0A8D0MHF5_PIG Acyl-coenzyme A thioesterase 4 OS=Sus scrofa OX=9823 PE=3 SV=1	-	-	0.0116107	0.017082	733.916	65.0834	612.371	129.632	923.821	94.0159	669.867	46.6885	703.575	155.34	560.762	49.8067
A0A4X1VP41	A0A4X1VP41_PIG phosphoinositide 5-phosphatase OS=Sus scrofa OX=9823 PE=3 SV=1	-	-	0.0252327	0.0331838	768.537	50.4402	694.783	61.7155	668.348	91.8376	829.226	63.8854	687.144	152.337	543.594	39.6387
A0A4X1SNH0	A0A4X1SNH0_PIG Uncharacterized protein OS=Sus scrofa OX=9823 PE=3 SV=1	-	-	2.43e-11	3.05e-09	0	0	1304.45	105.818	0	0	0	0	1188.4	21.7828	1678.43	196.047
A0A480JUI2	A0A480JUI2_PIG Meiosis regulator and mRNA stability factor 1 OS=Sus scrofa OX=9823 PE=4 SV=1	-	-	0.046665	0.0568728	659.408	32.3696	727.461	91.3734	586.017	17.4043	757.966	89.9601	775.897	71.6007	661.567	79.4383
A0A287ATH4	A0A287ATH4_PIG Glypican-1 OS=Sus scrofa OX=9823 GN=GPC1 PE=1 SV=1	GPC1	-	5.48e-05	0.000198461	876.806	69.6484	642.27	67.2798	757.91	12.9104	804.113	51.571	512.028	15.9937	575.033	97.5472
A0A286ZRU8	A0A286ZRU8_PIG E3 ubiquitin-protein ligase makorin-2 OS=Sus scrofa OX=9823 GN=MKRN2 PE=4 SV=3	MKRN2	-	0.00581864	0.00955752	602.387	68.4905	730.793	107.266	632.057	52.7106	666.191	66.4513	649.924	80.5598	878.265	32.9858
A0A287AW22	A0A287AW22_PIG LDL receptor related protein 10 OS=Sus scrofa OX=9823 GN=LRP10 PE=4 SV=3	LRP10	-	0.00549644	0.00909219	801.3	120.364	414.471	129.476	569.259	58.2374	1049.42	115.587	643.693	303.53	671.519	48.1757
A0A8D1HFG5	A0A8D1HFG5_PIG [histone H3]-trimethyl-L-lysine(9) demethylase OS=Sus scrofa OX=9823 PE=3 SV=1	-	-	0.0091555	0.0139679	766.806	19.0476	534.332	64.87	640.502	99.2834	743.173	76.1875	722.276	24.4395	740.153	78.8104
A0A287AP26	A0A287AP26_PIG ST14 transmembrane serine protease matriptase OS=Sus scrofa OX=9823 GN=ST14 PE=4 SV=1	ST14	100517843	0.0474959	0.0576861	783.799	84.0568	760.091	118.101	615.11	129.138	601.486	94.5167	567.598	121.497	803.255	34.4851
A0A8D0MVX9	A0A8D0MVX9_PIG L1 cell adhesion molecule OS=Sus scrofa OX=9823 GN=L1CAM PE=3 SV=1	L1CAM	-	0.00874442	0.013458	676.139	43.4847	622.089	101.558	519.054	65.759	831.429	26.8527	654.396	159.537	783.828	30.4069
A0A4X1TAF1	A0A4X1TAF1_PIG Fidgetin-like protein 1 OS=Sus scrofa OX=9823 GN=FIGNL1 PE=3 SV=1	FIGNL1	100625562	1.54e-05	7.21e-05	958.373	55.8534	451.453	96.7426	939.924	37.2548	783.776	87.5463	474.853	159.067	466.149	65.1168
I3LKZ2	I3LKZ2_PIG Rho guanine nucleotide exchange factor 16 OS=Sus scrofa OX=9823 GN=ARHGEF16 PE=4 SV=1	ARHGEF16	100625324	0.00907236	0.0139104	727.011	50.2194	675.009	109.601	551.312	97.0135	583.43	13.1495	750.319	40.0346	761.671	40.9852
A0A287ADG6	A0A287ADG6_PIG Olfactory receptor OS=Sus scrofa OX=9823 GN=LOC110259747 PE=3 SV=1	LOC110259747	-	2.7e-07	2.73e-06	668.022	124.101	1044.97	86.5108	0	0	858.483	55.023	586.483	168.279	887.806	40.3961
A0A286ZWR0	A0A286ZWR0_PIG Kelch domain-containing protein 10 OS=Sus scrofa OX=9823 GN=KLHDC10 PE=3 SV=1	KLHDC10	-	0.0131359	0.0189844	989.707	192.665	622.832	11.8551	511.068	118.967	648.259	220.245	498.058	102.135	772.911	141.815
A0A8D1XJN3	A0A8D1XJN3_PIG Transforming growth factor beta OS=Sus scrofa OX=9823 PE=3 SV=1	-	-	0.000786148	0.00177889	667.823	52.3601	479.979	103.392	545.87	102.677	816.009	98.6133	814.112	40.6931	712.192	35.1306
A0A8D2AB58	A0A8D2AB58_PIG Acyl-CoA dehydrogenase family member 11 OS=Sus scrofa OX=9823 GN=ACAD10 PE=3 SV=1	ACAD10	-	0.0182203	0.0253689	671.062	191.007	837.806	24.9059	559.986	33.9259	496.031	180.82	640.15	68.1872	819.424	57.3996
A0A4X1W550	A0A4X1W550_PIG Ubiquitin carboxyl-terminal hydrolase OS=Sus scrofa OX=9823 GN=USP15 PE=3 SV=1	USP15	-	7.37e-05	0.00025127	749.935	226.107	767.228	209.374	1032.06	143.694	722.137	75.7356	744.214	141.521	0	0
A0A286ZRL2	A0A286ZRL2_PIG Actin filament associated protein 1 OS=Sus scrofa OX=9823 GN=AFAP1 PE=1 SV=2	AFAP1	-	0.0406332	0.0502464	588.192	41.6022	719.639	24.4401	714.163	17.8044	653.476	69.9583	631.675	81.2459	702.467	29.3106
A0A4X1URE4	A0A4X1URE4_PIG Serine peptidase inhibitor, Kunitz type 1 OS=Sus scrofa OX=9823 GN=SPINT1 PE=4 SV=1	SPINT1	-	0.00426734	0.00731033	809.023	141.989	673.789	132.468	413.42	59.8853	809.736	172.473	477.245	51.9114	821.367	141.897
A0A4X1V5D8	A0A4X1V5D8_PIG Ajuba LIM protein OS=Sus scrofa OX=9823 GN=AJUBA PE=4 SV=1	AJUBA	-	0.000503588	0.00122418	850.667	88.7379	524.667	31.111	613.682	66.0036	756.754	66.6374	606.284	43.571	629.581	69.3117
A0A286ZT25	A0A286ZT25_PIG Hormone-sensitive lipase OS=Sus scrofa OX=9823 PE=3 SV=1	LIPE	-	0.0189991	0.0260997	792.007	92.2506	588.244	48.3558	630.328	37.3529	736.823	47.8294	652.119	121.575	579.413	35.15
A0A5G2R4L4	A0A5G2R4L4_PIG E3 ubiquitin-protein ligase Midline-1 OS=Sus scrofa OX=9823 GN=MID1 PE=1 SV=1	MID1	100524415	0.0478524	0.058033	741.596	61.8551	554.661	55.1932	582.385	42.3138	650.044	59.8683	706.234	144.743	737.5	57.7121
A0A5G2QAU9	A0A5G2QAU9_PIG tRNA 4-demethylwyosine synthase (AdoMet-dependent) OS=Sus scrofa OX=9823 GN=CALN1 PE=3 SV=1	CALN1	-	0.00529815	0.0088207	829.528	60.0265	535.414	99.0041	654.001	52.926	691.739	69.6441	631.207	68.6183	628.16	50.9443
A0A5G2RCG2	A0A5G2RCG2_PIG Roundabout guidance receptor 1 OS=Sus scrofa OX=9823 GN=ROBO1 PE=1 SV=1	ROBO1	-	0.0091453	0.0139679	876.001	241.042	694.853	138.051	726.046	56.0398	559.554	112.753	703.65	17.5432	393.865	19.8029
F1RKW3	F1RKW3_PIG Ring finger protein 135 OS=Sus scrofa OX=9823 GN=RNF135 PE=4 SV=2	RNF135	100522211	0.0101703	0.0152788	627.144	73.16	639.618	19.0225	555.399	64.3074	630.651	96.3077	692.913	25.7519	805.741	75.1082
A0A4X1UUT1	A0A4X1UUT1_PIG Retinol-binding protein OS=Sus scrofa OX=9823 GN=RBP4 PE=3 SV=1	RBP4	-	0.00232329	0.00432868	985.195	124.596	631.656	262.231	509.616	24.012	1069.12	355.929	171.367	26.3557	579.711	232.533
A0A480XVA6	A0A480XVA6_PIG Mitogen-activated protein kinase kinase kinase OS=Sus scrofa OX=9823 PE=3 SV=1	-	-	0.00628233	0.0102036	538.207	101.061	767.694	86.1263	727.579	113.936	489.849	93.2437	702.187	37.0166	718.267	15.2134
A0A8D0IN67	A0A8D0IN67_PIG RAS p21 protein activator 4B OS=Sus scrofa OX=9823 GN=RASA4B PE=4 SV=1	RASA4B	-	0.00224337	0.00421266	652.595	23.7429	772.978	68.9271	558.194	14.9591	500.715	65.6805	731.279	129.036	721.086	37.7239
A0A286ZY67	A0A286ZY67_PIG Lysine-specific demethylase OS=Sus scrofa OX=9823 GN=KDM3A PE=3 SV=1	KDM3A	100517522	4.07e-06	2.54e-05	735.401	42.8353	498.807	15.1597	580.065	23.4184	762.697	45.6681	698.213	30.6678	654.603	32.7662
A0A287AA08	A0A287AA08_PIG Tetraspanin 14 OS=Sus scrofa OX=9823 GN=TSPAN14 PE=1 SV=1	TSPAN14	-	0.00526663	0.00879205	837.904	147.711	516.127	55.4378	465.151	21.5756	793.24	108.736	627.917	84.7018	680.433	145.912
A0A287AC34	A0A287AC34_PIG Talin 2 OS=Sus scrofa OX=9823 GN=TLN2 PE=1 SV=2	TLN1	-	0.0145019	0.0207025	475.115	164.489	863.926	368	559.024	102.963	375.788	57.5911	618.814	95.686	1016.54	216.84
A0A8D1SWN4	A0A8D1SWN4_PIG Endonuclease OS=Sus scrofa OX=9823 PE=3 SV=1	-	-	1.75e-07	1.95e-06	773.773	67.9465	238.155	44.846	422.938	77.252	721.735	49.8493	890.894	83.5602	857.623	63.6063
A0A4X1SH12	A0A4X1SH12_PIG Spindlin-1 OS=Sus scrofa OX=9823 PE=3 SV=1	-	-	0.00030545	0.000808604	742.528	70.0974	472.552	36.7563	668.784	22.6311	762.434	10.3645	604.186	72.3729	612.326	74.2296
A0A480ICD0	A0A480ICD0_PIG Tyrosine-protein phosphatase non-receptor type OS=Sus scrofa OX=9823 PE=3 SV=1	-	-	0.00383495	0.00670297	720.057	58.7655	523.605	49.1062	663.619	52.133	635.779	30.9003	655.744	28.8295	663.044	37.606
A0A4X1TM23	A0A4X1TM23_PIG non-specific serine/threonine protein kinase OS=Sus scrofa OX=9823 PE=3 SV=1	-	-	5.05e-07	4.72e-06	821.474	95.7024	562.817	17.3045	861.774	58.8869	793.03	82.3315	437.699	23.8539	376.996	10.1799
A0A287AF20	A0A287AF20_PIG Wiskott-Aldrich syndrome protein family member OS=Sus scrofa OX=9823 GN=LOC110256054 PE=3 SV=2	LOC110256054	-	0.0458394	0.0559651	598.684	123.557	589.418	38.7456	729.471	70.5838	541.919	10.3224	639.954	121.053	751.812	46.4528
A0A5S6HC63	A0A5S6HC63_PIG Cell division cycle 20 OS=Sus scrofa OX=9823 GN=CDC20 PE=3 SV=2	CDC20	-	6.74e-05	0.000233671	977.678	296.162	0	0	826.43	209.04	749.443	44.3463	556.176	3.44028	736.072	38.5137
A0A4X1TA10	A0A4X1TA10_PIG Deoxycytidine kinase OS=Sus scrofa OX=9823 GN=DCK PE=3 SV=1	DCK	100517354	0.0390114	0.0484239	727.227	79.1656	546.652	42.2933	687.564	89.1875	550.045	98.1331	671.717	62.1557	647.427	6.50364
A0A8D1SZ27	A0A8D1SZ27_PIG Solute carrier family 12 member 7 OS=Sus scrofa OX=9823 PE=3 SV=1	-	-	3.66e-07	3.59e-06	800.257	33.1129	846.599	113.49	0	0	845.557	15.7818	584.857	67.1213	740.583	166.039
A0A4X1WAG9	A0A4X1WAG9_PIG ELAV-like protein OS=Sus scrofa OX=9823 GN=ELAVL4 PE=3 SV=1	-	-	0.017952	0.0250379	602.421	63.3602	729.622	97.8742	667.315	146.043	673.842	126.645	709.972	15.523	419.374	54.7002
A0A0B8RSH2	A0A0B8RSH2_PIG Opioid growth factor receptor-like 1 OS=Sus scrofa domesticus OX=9825 GN=OGFRL1 PE=3 SV=1	OGFRL1	100153138	0.00147502	0.00299025	731.261	81.1772	527.419	39.0241	565.884	28.6449	740.59	52.937	580.627	64.4089	638.218	40.433
A0A8D0LSA3	A0A8D0LSA3_PIG BHLH domain-containing protein OS=Sus scrofa OX=9823 PE=3 SV=1	-	-	0.0226344	0.0303274	448.605	118.422	605.048	53.8181	524.293	97.412	555.771	108.866	860.841	29.8357	762.49	263.496
A0A287AMP3	A0A287AMP3_PIG Creatine kinase M-type OS=Sus scrofa OX=9823 GN=CKM PE=1 SV=1	CKM	-	0.0379513	0.0471438	611.183	94.9946	499.881	47.7724	791.978	23.2986	668.275	39.0328	527.223	68.202	655.358	202.985
A0A287A638	A0A287A638_PIG AP complex subunit sigma OS=Sus scrofa OX=9823 GN=AP1S3 PE=3 SV=1	AP1S3	-	0.0223833	0.0300649	629.992	52.9234	616.072	51.9288	681.785	24.6685	460.688	112.274	601.663	119.469	741.396	81.8802
A0A287A202	A0A287A202_PIG Threonylcarbamoyl-AMP synthase OS=Sus scrofa OX=9823 GN=YRDC PE=3 SV=1	YRDC	-	0.00159047	0.00318873	571.814	51.5806	704.6	40.4653	737.534	22.6589	669.573	94.4424	525.63	54.3422	510.634	65.4947
A0A287ARK3	A0A287ARK3_PIG Actin-related protein 8 OS=Sus scrofa OX=9823 GN=ACTR8 PE=3 SV=3	SELENOK	-	0.0128497	0.0186531	719.795	25.7087	523.039	48.066	589.95	45.3567	694.65	31.4293	611.164	105.677	566.739	68.4634
A0A4X1TYW6	A0A4X1TYW6_PIG Hyaluronan-mediated motility receptor C-terminal domain-containing protein OS=Sus scrofa OX=9823 PE=4 SV=1	-	-	0.000188808	0.000544777	634.421	26.5114	489.478	13.9371	779.059	122.151	765.048	70.0112	588.454	65.4521	442.856	46.3404
A0A8D1FH46	A0A8D1FH46_PIG ditrans,polycis-polyprenyl diphosphate synthase [(2E,6E)-farnesyldiphosphate specific] OS=Sus scrofa OX=9823 GN=NUS1 PE=3 SV=1	NUS1	100154658	0.000226953	0.000631454	594.161	111.632	702.325	36.5837	747.666	10.5158	659.811	38.2875	495.881	16.5824	492.634	32.6355
A0A287BD79	A0A287BD79_PIG FMR1 autosomal homolog 2 OS=Sus scrofa OX=9823 GN=FXR2 PE=1 SV=2	FXR2	-	9.63e-09	2.19e-07	582.514	40.1042	773.091	119.101	538.286	87.3939	0	0	940.864	50.9031	854.696	17.2083
A0A8D1IUN7	A0A8D1IUN7_PIG Ste24 endopeptidase OS=Sus scrofa OX=9823 PE=4 SV=1	-	-	0.000132383	0.000406338	724.741	104.38	460.549	21.5102	532.42	45.731	778.294	23.0792	530.866	79.5533	658.607	17.9292
A0A286ZSF5	A0A286ZSF5_PIG Ephrin-A1 OS=Sus scrofa OX=9823 GN=EFNA1 PE=3 SV=1	-	-	0.00112365	0.0023812	814.196	48.0868	522.371	175.512	442.115	47.609	901.499	34.8934	478.174	186.201	517.498	83.9012
A0A0B8RZD5	A0A0B8RZD5_PIG Maltase-glucoamylase (Alpha-glucosidase) OS=Sus scrofa domesticus OX=9825 GN=MGA PE=4 SV=1	MGA	100156980	0.000204491	0.000580736	797.54	48.3862	477.235	91.618	613.151	58.9996	708.547	76.3112	483.416	27.8912	594.86	42.9859
A0A286ZMS7	A0A286ZMS7_PIG Transcription elongation factor OS=Sus scrofa OX=9823 GN=TCEA3 PE=3 SV=2	TCEA3	-	0.00363296	0.00639088	684.948	21.2384	456.528	77.3239	574.935	50.6768	785.344	104.817	582.183	103.219	585.919	59.8124
A0A480KK51	A0A480KK51_PIG Splicing factor 1 OS=Sus scrofa OX=9823 PE=3 SV=1	-	-	0.0375301	0.0467269	681.476	82.4138	479.097	136.969	525.845	43.6186	822.078	53.5327	532.439	201.625	594.864	116.968
A0A286ZTS7	A0A286ZTS7_PIG E3 ubiquitin-protein ligase OS=Sus scrofa OX=9823 GN=NEDD4 PE=1 SV=2	NEDD4	-	0.0106177	0.0158362	508.052	104.64	708.106	64.6916	594.678	11.7735	488.596	36.561	601.471	43.0125	708.19	116.319
A0A8D0MPX9	A0A8D0MPX9_PIG Saccharopine dehydrogenase (NAD(+), L-glutamate-forming) OS=Sus scrofa OX=9823 PE=3 SV=1	-	-	0.0133857	0.0192943	539.689	35.9392	539.437	9.65996	654.591	10.2627	493.557	138.857	736.368	29.9187	641.829	103.238
I3LAH2	I3LAH2_PIG MICOS complex subunit MIC10 OS=Sus scrofa OX=9823 GN=MICOS10 PE=1 SV=2	MICOS10	-	0.0260176	0.0341063	468.43	48.5595	780.545	79.2514	650.643	43.7055	627.41	102.505	510.933	124.28	563.17	148.483
A0A8D0MJV2	A0A8D0MJV2_PIG Peroxisomal leader peptide-processing protease OS=Sus scrofa OX=9823 PE=3 SV=1	-	100157601	7.51e-08	1.03e-06	523.981	38.5725	701.58	92.1855	1032.15	75.5627	557.453	14.6547	370.945	55.8829	412.161	12.2363
A0A287B266	A0A287B266_PIG E3 ubiquitin-protein ligase MARCHF8 OS=Sus scrofa OX=9823 GN=MARCHF8 PE=4 SV=1	-	100157416	1.83e-07	2.01e-06	858.809	59.4053	450.839	51.0734	622.9	46.3461	831.48	76.2282	422.494	44.7124	400.266	19.6653
A0A5G2RLT5	A0A5G2RLT5_PIG Uncharacterized protein OS=Sus scrofa OX=9823 PE=3 SV=2	-	-	0.00122577	0.00255785	802.596	211.609	389.594	95.1467	658.11	90.6956	803.87	82.9433	392.986	40.025	538.974	66.3554
A0A287A6K5	A0A287A6K5_PIG non-specific serine/threonine protein kinase OS=Sus scrofa OX=9823 GN=DMPK PE=3 SV=3	DMPK	-	0.00411137	0.00709948	794.544	41.8946	378.829	64.9573	606.451	53.1722	691.125	130.666	604.809	104.854	491.592	152.897
A0A287BHR4	A0A287BHR4_PIG Deoxyribonuclease OS=Sus scrofa OX=9823 GN=DNASE1L1 PE=3 SV=1	DNASE1L1	-	0.0153981	0.0218154	693.418	122.502	621.224	29.8272	562.649	62.8545	647.237	19.9824	497.739	28.4324	539.903	17.2024
A0A287BQM5	A0A287BQM5_PIG Piezo type mechanosensitive ion channel component 1 OS=Sus scrofa OX=9823 GN=PIEZO1 PE=3 SV=2	PIEZO1	-	0.0213483	0.028936	647.596	63.743	533.29	19.1989	557.979	51.7894	563.981	4.62244	573.675	13.6352	652.302	59.8556
A0A287ALJ5	A0A287ALJ5_PIG 2-hydroxyacyl-CoA lyase 1 OS=Sus scrofa OX=9823 GN=HACL1 PE=1 SV=2	HACL1	-	0.0204843	0.0278341	524.634	78.8004	481.61	85.7798	616.501	67.3751	717.577	20.846	582.666	43.4065	605.478	92.5155
A0A8D1CLT6	A0A8D1CLT6_PIG BTB domain-containing protein OS=Sus scrofa OX=9823 PE=4 SV=1	-	100518133	0.00369024	0.00648468	633.994	80.087	392.336	37.7328	610.957	72.7795	626.871	87.2911	638.122	36.5406	618.358	55.8772
A0A287BCS3	A0A287BCS3_PIG ribonuclease III OS=Sus scrofa OX=9823 GN=DROSHA PE=3 SV=2	DROSHA	-	1.69e-06	1.28e-05	686.018	57.6114	433.464	2.6231	627.845	14.9896	734.554	53.8966	531.403	9.11961	503.741	33.299
A0A286ZTT8	A0A286ZTT8_PIG RAB23, member RAS onco family OS=Sus scrofa OX=9823 GN=RAB23 PE=1 SV=1	RAB23	-	9.63e-06	5.02e-05	675.524	28.0109	412.758	32.5771	535.074	33.4693	701.063	41.8557	625.042	23.5121	546.328	60.9237
A0A8D0UN97	A0A8D0UN97_PIG T-box transcription factor 15 OS=Sus scrofa OX=9823 GN=TBX15 PE=4 SV=1	TBX15	-	1.9e-06	1.4e-05	843.986	37.7594	483.087	80.73	632.155	49.098	671.344	49.195	390.382	39.423	470.348	42.533
A0A8D0IHR8	A0A8D0IHR8_PIG Phosphoglycerate kinase OS=Sus scrofa OX=9823 PE=3 SV=1	-	-	1.22e-07	1.5e-06	0	0	844.564	276.279	213.255	14.5954	0	0	884.781	156.89	1544.98	186.367
A0A287AJ70	A0A287AJ70_PIG BCL2 interacting protein 3 like OS=Sus scrofa OX=9823 GN=BNIP3L PE=3 SV=3	BNIP3L	-	0.0370146	0.0461554	609.887	119.612	369.575	10.6269	534.969	100.12	650.743	129.356	595.309	173.337	723.654	72.943
A0A286ZQ27	A0A286ZQ27_PIG hexokinase OS=Sus scrofa OX=9823 GN=HKDC1 PE=1 SV=1	HKDC1	100153520	3.8e-07	3.7e-06	970.947	81.5066	396.284	32.926	641.123	64.208	643.826	41.973	400.859	27.8092	400.78	90.602
A0A287A8E3	A0A287A8E3_PIG Adhesion G protein-coupled receptor L2 OS=Sus scrofa OX=9823 GN=ADGRL2 PE=1 SV=1	ADGRL2	-	0.00107868	0.00230682	726.676	38.5682	517.917	35.136	523.788	42.5723	637.001	71.1813	506.335	53.8436	541.153	58.2327
A0A287B5Q0	A0A287B5Q0_PIG RNA helicase OS=Sus scrofa OX=9823 GN=DHX35 PE=4 SV=1	DHX35	-	0.00528389	0.00881187	591.233	78.92	539.904	20.8918	685.472	45.3705	543.949	67.1424	464.976	54.7645	610.119	24.2316
A0A5S6GD92	A0A5S6GD92_PIG Kelch-like ECH-associated protein 1 OS=Sus scrofa OX=9823 GN=KEAP1 PE=3 SV=1	KEAP1	-	2.89e-05	0.000119577	706.671	60.8583	359.922	45.6345	529.62	59.8194	733.447	63.8631	526.158	41.3175	559.322	54.8031
A0A287BIX3	A0A287BIX3_PIG Single stranded DNA binding protein 3 OS=Sus scrofa OX=9823 GN=SSBP3 PE=4 SV=1	SSBP3	-	8.86e-06	4.69e-05	633.565	29.2697	485.194	135.113	821.294	50.9169	784.564	172.119	687.012	141.5	0	0
A0A287AHZ7	A0A287AHZ7_PIG SS nuclear autoantigen 1 OS=Sus scrofa OX=9823 GN=SSNA1 PE=1 SV=1	SSNA1	-	1.39e-06	1.08e-05	878.1	53.2694	261.953	87.8445	644.988	46.3304	791.729	83.4072	408.486	7.96855	422.164	112.038
A0A4X1V4V1	A0A4X1V4V1_PIG Cyclin-dependent kinase inhibitor 1B OS=Sus scrofa OX=9823 GN=CDKN1B PE=3 SV=1	CDKN1B	397584	0.0162595	0.022892	484.281	37.3221	569.927	45.0392	444.896	101.895	646.826	84.5912	564.118	100.218	690.522	65.8291
A0A287A5Z9	A0A287A5Z9_PIG Protection of telomeres protein 1 OS=Sus scrofa OX=9823 GN=POT1 PE=3 SV=1	POT1	100192443	0.00212185	0.00402242	606.656	9.47502	541.734	49.2211	526.579	56.8731	637.148	13.3635	585.958	30.1486	479.457	34.5825
A0A287AYR6	A0A287AYR6_PIG Basic helix-loop-helix family member e41 OS=Sus scrofa OX=9823 GN=BHLHE41 PE=4 SV=1	BHLHE41	-	0.00894007	0.0137462	572.204	10.4186	348.226	128.809	629.049	78.4095	634.008	53.6541	609.893	108.609	569.387	48.5188
A0A4X1ULC8	A0A4X1ULC8_PIG Vesicle-associated membrane protein 4 OS=Sus scrofa OX=9823 GN=VAMP4 PE=3 SV=1	VAMP4	100512732	0.00765351	0.011982	681.378	27.976	484.715	68.219	640.751	57.3202	505.312	119.822	459.111	43.1367	584.111	44.4324
A0A287B0D4	A0A287B0D4_PIG Small nuclear RNA activating complex polypeptide 4 OS=Sus scrofa OX=9823 GN=SNAPC4 PE=4 SV=2	SNAPC4	-	0.00235742	0.00437769	663.462	213.859	437.065	150.539	718.358	76.3906	777.069	95.7031	446.924	46.8029	277.468	91.2424
A0A287BPQ4	A0A287BPQ4_PIG Neuron navigator 3 OS=Sus scrofa OX=9823 GN=NAV3 PE=3 SV=2	NAV3	-	0.0171587	0.0240339	467.088	38.7639	587.446	123.523	699.974	94.5613	557.865	23.0586	556.736	24.4932	441.36	91.9062
A0A287B7K3	A0A287B7K3_PIG NAD(+) diphosphatase OS=Sus scrofa OX=9823 GN=NUDT13 PE=4 SV=1	NUDT13	-	0.0278	0.0361255	426.67	79.9988	591.85	148.522	450.148	62.506	599.219	37.3755	665.678	85.3992	570.059	13.5518
A0A287A8G3	A0A287A8G3_PIG PHD finger protein 20-like protein 1 OS=Sus scrofa OX=9823 GN=PHF20L1 PE=1 SV=2	PHF20L1	-	0.011936	0.0174819	618.234	49.0014	455.479	18.3797	489.938	238.232	583.369	254.744	295.759	37.455	843.136	14.1079
B6DX84	B6DX84_PIG ASF1B OS=Sus scrofa OX=9823 GN=ASF1B PE=2 SV=1	ASF1B	100192434	9.51e-05	0.000309877	782.357	64.3514	189.826	66.9807	629.572	82.3423	742.829	15.9949	521.098	205.89	410.628	53.5762
A0A8D0ISV3	A0A8D0ISV3_PIG Sorting nexin 16 OS=Sus scrofa OX=9823 GN=SNX16 PE=4 SV=1	SNX16	100157914	0.0116266	0.0170899	660.707	32.0802	520.098	12.1805	531.698	48.295	574.221	8.94287	492.863	4.74975	485.034	110.463
A0A8D0LNK0	A0A8D0LNK0_PIG Bromodomain adjacent to zinc finger domain 2A OS=Sus scrofa OX=9823 PE=3 SV=1	-	-	4.96e-06	2.98e-05	642.324	32.3014	388.096	47.3743	599.269	17.4749	675.6	56.0334	479.066	4.46142	472.105	46.2041
A0A287APU3	A0A287APU3_PIG non-specific serine/threonine protein kinase OS=Sus scrofa OX=9823 PE=4 SV=1	ULK1	-	0.00923225	0.0140502	629.133	119.982	534.967	49.8874	604.96	90.5143	603.144	16.7104	433.897	18.6415	436.166	29.6926
A0A480NEM1	A0A480NEM1_PIG Transcription factor OS=Sus scrofa OX=9823 PE=3 SV=1	-	-	0.0337842	0.0427462	610.066	59.1557	416.337	73.5723	644.573	153.163	760.276	303.069	339.722	18.4996	463.385	56.5259
A0A287BCC4	A0A287BCC4_PIG Zinc finger BED domain-containing protein 1 OS=Sus scrofa OX=9823 GN=ZBED1 PE=4 SV=1	ZBED1	-	0.0155111	0.0219517	492.324	147.805	369.814	72.4667	384.257	106.093	548.393	234.041	802.691	79.7322	635.437	88.8299
A0A0B8RZZ4	A0A0B8RZZ4_PIG Transmembrane and ubiquitin-like domain containing 2 OS=Sus scrofa domesticus OX=9825 GN=TMUB2 PE=4 SV=1	TMUB2	100514791	0.0185305	0.0257132	479.176	55.3262	414.881	75.1705	591.896	49.2381	519.241	77.807	562.772	111.565	658.979	41.9811
A0A4X1UXA2	A0A4X1UXA2_PIG Leucine zipper like transcription regulator 1 OS=Sus scrofa OX=9823 GN=LZTR1 PE=4 SV=1	LZTR1	100525839	0.000113609	0.000358119	552.001	35.4521	501.337	95.3671	612.07	35.549	672.922	6.71562	407.182	5.45195	469.455	17.6214
A0A8D0YMU1	A0A8D0YMU1_PIG Pescadillo homolog OS=Sus scrofa OX=9823 GN=PES1 PE=3 SV=1	PES1	-	0.032087	0.0408199	530.387	52.3702	451.042	42.0223	611.576	81.2148	578.583	80.4032	594.942	68.1645	444.204	66.7976
A0A286ZPQ2	A0A286ZPQ2_PIG Rab proteins geranylgeranyltransferase component A OS=Sus scrofa OX=9823 GN=CHML PE=3 SV=1	CHML	-	1.15e-12	3.15e-10	879.979	88.218	0	0	1042.58	54.6849	1287.56	84.0386	0	0	0	0
A0A4X1W9C0	A0A4X1W9C0_PIG [histone H3]-trimethyl-L-lysine(9) demethylase OS=Sus scrofa OX=9823 GN=KDM4C PE=3 SV=1	-	-	6.36e-07	5.69e-06	804.457	5.50351	317.243	61.684	429.884	54.0161	698.935	63.4364	477.265	63.5121	434.78	39.6723
A0A8D0P0E7	A0A8D0P0E7_PIG Family with sequence similarity 92 member A OS=Sus scrofa OX=9823 GN=FAM92A PE=3 SV=1	FAM92A	-	0.00636363	0.0102931	699.71	111.985	388.866	20.4722	575.333	100.657	580.268	77.3475	358.086	141.671	556.456	59.199
F1ST57	F1ST57_PIG SH2 domain containing adaptor protein B OS=Sus scrofa OX=9823 GN=SHB PE=4 SV=3	SHB	-	0.00113385	0.00239972	620.281	70.338	386.911	26.6512	542.835	68.024	617.393	34.2534	490.926	46.9053	488.554	52.7945
A0A287A7S3	A0A287A7S3_PIG ERBB receptor feedback inhibitor 1 OS=Sus scrofa OX=9823 GN=ERRFI1 PE=4 SV=2	ERRFI1	-	0.0336879	0.0426574	544.473	73.6223	352.316	28.5269	514.441	134.911	549.089	94.3234	596.936	24.7015	581.54	76.985
A0A287B3P1	A0A287B3P1_PIG Mitochondrial mRNA pseudouridine synthase TRUB2 isoform 1 OS=Sus scrofa OX=9823 GN=TRUB2 PE=3 SV=1	TRUB2	-	1.01e-05	5.19e-05	650.606	88.9222	471.828	56.4583	618.546	64.0615	685.809	33.3355	358.266	38.213	348.029	10.6334
A0A8X9AER0	A0A8X9AER0_PIG Nuclear protein, coactivator of histone transcription OS=Sus scrofa OX=9823 GN=NPAT PE=4 SV=1	-	-	0.000910033	0.0020011	589.604	93.7505	356.172	9.72058	565.615	25.6151	664.36	77.3022	466.894	24.9878	478.814	85.4202
A0A480HJC7	A0A480HJC7_PIG Interleukin-4 receptor subunit alpha OS=Sus scrofa OX=9823 PE=3 SV=1	-	-	0.000405612	0.00102247	443.859	110.258	300.724	24.0425	545.109	51.1232	673.929	77.8494	657.667	91.8755	498.127	51.0292
A0A287A7V4	A0A287A7V4_PIG Dishevelled associated activator of morphosis 1 OS=Sus scrofa OX=9823 GN=DAAM1 PE=4 SV=1	DAAM1	-	0.0330051	0.0418902	566.154	95.7968	412.941	52.0134	387.134	36.488	566.061	101.413	548.926	112.647	635.202	108.294
F1RL14	F1RL14_PIG Vitellogenin domain-containing protein OS=Sus scrofa OX=9823 GN=LOC102157603 PE=4 SV=3	LOC102157603	-	7.68e-09	1.88e-07	0	0	681.938	74.0535	791.879	149.934	955.215	28.6791	0	0	677.078	94.4975
A0A287APC5	A0A287APC5_PIG KLF transcription factor 5 OS=Sus scrofa OX=9823 GN=KLF5 PE=4 SV=1	KLF5	-	0.000909103	0.0020011	665.716	62.7753	291.721	57.3849	644.764	147.03	622.812	82.5549	468.652	61.9151	408.893	76.4438
A0A4X1UG42	A0A4X1UG42_PIG Metalloproteinase inhibitor 2 OS=Sus scrofa OX=9823 GN=TIMP2 PE=3 SV=1	TIMP2	-	1.87e-05	8.48e-05	650.732	115.718	358.586	69.6222	423.749	16.8149	858.491	74.4313	407.496	88.5673	400.587	52.8807
A0A4X1SXS6	A0A4X1SXS6_PIG Inosine-5'-monophosphate dehydrogenase OS=Sus scrofa OX=9823 GN=IMPDH PE=3 SV=1	IMPDH2	-	0.0292559	0.0377466	641.161	41.861	521.571	86.8954	478.04	89.1017	433.595	37.1068	459.034	82.4841	555.476	49.7918
A0A8D0VW77	A0A8D0VW77_PIG [histone H3]-trimethyl-L-lysine(4) demethylase OS=Sus scrofa OX=9823 GN=KDM5C PE=3 SV=1	KDM5C	-	1.87e-08	3.87e-07	655.19	28.6048	281.599	20.6477	457.59	17.9443	659.833	16.6528	502.431	49.0908	519.011	28.5921
A0A5G2QQB5	A0A5G2QQB5_PIG GRAM domain containing 1A OS=Sus scrofa OX=9823 GN=GRAMD1A PE=4 SV=1	GRAMD1A	-	0.00027942	0.000756838	672.636	43.3989	0	0	729.91	151.904	785.822	238.883	530.207	91.3857	353.763	208.566
A0A4X1T793	A0A4X1T793_PIG Nucleotide binding oligomerization domain containing 1 OS=Sus scrofa OX=9823 PE=3 SV=1	-	-	0.0247499	0.0326544	632.773	32.2882	344.471	106.323	531.51	99.8223	478.804	38.2901	500.352	108.59	576.565	95.3867
A0A4X1TG29	A0A4X1TG29_PIG Programmed cell death protein 4 OS=Sus scrofa OX=9823 GN=PDCD4 PE=1 SV=1	PDCD4	100157112	0.0137262	0.0197156	583.347	107.302	699.653	126.611	412.325	44.8197	503.045	116.733	368.006	76.1092	491.043	80.4468
A0A4X1VM99	A0A4X1VM99_PIG Protein inhibitor of activated STAT 4 OS=Sus scrofa OX=9823 GN=PIAS4 PE=3 SV=1	PIAS4	100624971	0.00339382	0.00599987	645.926	11.1107	479.044	57.6461	497.735	162.84	637.071	76.2822	334.437	15.5359	456.829	36.5319
A0A8D0SD04	A0A8D0SD04_PIG Nucleosome-remodeling factor subunit BPTF OS=Sus scrofa OX=9823 PE=4 SV=1	-	-	8.89e-06	4.69e-05	582.948	14.4221	399.106	8.97474	537.876	41.2709	595.762	17.2131	483.856	43.8394	446.658	22.8074
A0A480MVS9	A0A480MVS9_PIG Diacylglycerol kinase OS=Sus scrofa OX=9823 PE=3 SV=1	-	-	0.0214916	0.0291062	486.739	41.7342	543.256	20.6691	426.674	30.6071	515.151	31.9423	521.697	40.0841	542.677	53.5117
A0A4X1U0V5	A0A4X1U0V5_PIG Ammonium transporter Rh type C OS=Sus scrofa OX=9823 GN=RHCG PE=3 SV=1	RHCG	-	8.61e-08	1.16e-06	0	0	1208.02	214.738	269.95	15.5519	0	0	689.416	179.924	865.091	58.9047
A0A4X1TU33	A0A4X1TU33_PIG Lysine-specific demethylase OS=Sus scrofa OX=9823 GN=JMJD1C PE=3 SV=1	JMJD1C	-	0.0090079	0.0138328	574.274	105.969	402.553	132.147	556.752	51.975	672.301	31.9093	378.664	85.0435	447.834	73.541
A0A8D0T9R7	A0A8D0T9R7_PIG von Willebrand factor A domain-containing protein 1 OS=Sus scrofa OX=9823 GN=VWA1 PE=4 SV=1	VWA1	-	0.000534821	0.00127546	555.089	189.168	835.26	78.3462	372.349	155.831	436.203	23.829	192.675	18.4647	616.556	137.454
A0A8D2A0C7	A0A8D2A0C7_PIG NEDD4-binding protein 1 OS=Sus scrofa OX=9823 PE=3 SV=1	-	100520431	0.00206977	0.00394196	548.838	84.1806	352.087	115.006	437.594	6.35482	468.378	37.4021	582.475	11.6582	601.989	16.8691
A0A4X1TTI3	A0A4X1TTI3_PIG Sodium channel protein OS=Sus scrofa OX=9823 GN=SCN10A PE=3 SV=1	SCN10A	-	0.0229422	0.0305896	360.857	158.601	384.836	32.3704	798.287	176.793	665.553	278.35	425.057	30.6178	356.695	148.277
A0A287B8E3	A0A287B8E3_PIG 3-hydroxy-3-methylglutaryl coenzyme A reductase OS=Sus scrofa OX=9823 PE=3 SV=1	-	-	1.56e-07	1.8e-06	588.198	75.07	323.551	39.0754	959.581	73.72	487.596	68.2656	277.74	49.6337	333.923	68.372
A0A480PL45	A0A480PL45_PIG non-specific serine/threonine protein kinase OS=Sus scrofa OX=9823 PE=4 SV=1	-	-	0.0230971	0.030771	494.539	78.2702	531.639	34.0372	370.611	203.04	286.134	68.6718	647.039	176.922	635.391	93.4491
A0A076EDA2	A0A076EDA2_PIG Cytochrome c oxidase subunit 3 OS=Sus scrofa domesticus OX=9825 GN=COX3 PE=3 SV=1	COX3	-	0.0354846	0.0446217	465.16	38.2885	376.236	32.0294	612.888	52.2488	604.271	91.3438	457.787	169.692	435.183	69.9738
A0A287AA85	A0A287AA85_PIG Hydroxycarboxylic acid receptor 2 OS=Sus scrofa OX=9823 GN=HCAR2 PE=3 SV=1	HCAR2	-	0.000159259	0.00047632	363.691	24.691	512.405	99.0095	229.623	44.5499	568.361	94.0385	583.484	37.5418	692.812	125.287
A0A287ADM1	A0A287ADM1_PIG Empty spiracles homeobox 2 OS=Sus scrofa OX=9823 GN=EMX2 PE=3 SV=1	EMX2	-	0.000146704	0.000442003	977.821	209.818	0	0	595.88	139.368	696.071	217.898	337.375	198.464	335.659	72.9616
A0A480UV93	A0A480UV93_PIG Zinc finger protein 512B OS=Sus scrofa OX=9823 GN=ZNF512B PE=3 SV=1	-	-	0.00239576	0.00443881	486.858	39.6652	460.116	30.872	499.205	65.5859	376.037	43.6057	551.597	20.7845	557.107	43.145
A0A287B1J6	A0A287B1J6_PIG Cytochrome P450 family 4 subfamily V member 2 OS=Sus scrofa OX=9823 GN=CYP4V2 PE=3 SV=2	CYP4V2	-	0.0067503	0.0107952	491.916	67.2951	600.414	60.7792	503.766	59.9748	341.361	11.3881	478.513	49.7311	494.445	87.5257
A0A4X1UN29	A0A4X1UN29_PIG Diphthamide biosynthesis protein 3 OS=Sus scrofa OX=9823 GN=DPH3 PE=3 SV=1	DPH3	100156362	0.027283	0.0355941	583.478	118.033	324.398	33.3225	475.158	61.1992	613.309	53.3216	460.914	96.5369	452.594	141.676
A0A5G2QVG4	A0A5G2QVG4_PIG Embigin OS=Sus scrofa OX=9823 GN=EMB PE=4 SV=2	EMB	-	0.00306882	0.00554148	582.376	79.7552	461.651	20.4765	588.711	26.4813	418.289	35.6398	358.104	72.6723	499.185	88.2927
A0A4X1SE06	A0A4X1SE06_PIG Calponin-homology (CH) domain-containing protein OS=Sus scrofa OX=9823 GN=CLMN PE=4 SV=1	CLMN	-	0.00320913	0.00570048	450.449	73.0469	559.307	50.3827	573.093	58.1183	377.836	22.9369	440.795	50.6869	486.952	21.048
A0A4X1TNI6	A0A4X1TNI6_PIG 3-oxo-5alpha-steroid 4-dehydrogenase (NADP(+)) OS=Sus scrofa OX=9823 GN=SRD5A1 PE=3 SV=1	SRD5A1	-	0.0111872	0.0165482	613.433	104.688	403.71	33.1389	391.137	66.0226	549.186	60.9312	503.554	94.2273	417.702	29.2454
A0A287A671	A0A287A671_PIG Delta-like protein OS=Sus scrofa OX=9823 GN=JAG1 PE=2 SV=2	JAG1	-	5.09e-05	0.000187017	673.26	2.24612	364.931	119.922	421.506	59.7849	781.429	144.684	307.482	48.2413	325.735	43.93
A0A287AHB5	A0A287AHB5_PIG Cysteine sulfinic acid decarboxylase OS=Sus scrofa OX=9823 GN=CSAD PE=1 SV=2	CSAD	100515377	5.72e-05	0.000205107	0	0	482.736	165.255	611.246	151.54	331.319	47.8954	696.932	85.9301	748.837	163.174
F1RY04	F1RY04_PIG E3 UFM1-protein ligase 1 OS=Sus scrofa OX=9823 GN=UFL1 PE=1 SV=4	UFL1	-	0.0196834	0.0268798	497.838	46.0209	341.887	268.062	382.554	39.8836	330.053	78.9605	652.864	13.0495	655.393	120.066
A0A286ZIL9	A0A286ZIL9_PIG Collagen type XVIII alpha 1 chain OS=Sus scrofa OX=9823 GN=COL18A1 PE=1 SV=2	COL18A1	-	0.00026299	0.000720688	467.461	58.9082	596.645	109.555	394.183	42.7011	513.147	84.1603	257.235	30.8791	631.653	58.4694
A0A8D0JKA1	A0A8D0JKA1_PIG Ectonucleoside triphosphate diphosphohydrolase 7 OS=Sus scrofa OX=9823 GN=ENTPD7 PE=3 SV=1	ENTPD7	-	0.00314161	0.00562981	356.98	82.0708	595.198	52.2858	480.801	39.8358	462.362	19.4856	508.303	16.4417	453.444	64.9665
A0A286ZSA0	A0A286ZSA0_PIG Sortilin 1 OS=Sus scrofa OX=9823 GN=SORT1 PE=1 SV=1	SORT1	-	6.31e-08	9.06e-07	758.814	61.4255	293.386	34.6977	600.021	46.2623	561.921	38.4945	287.257	40.5415	349.635	41.2106
A0A4X1U4H3	A0A4X1U4H3_PIG Protein phosphatase OS=Sus scrofa OX=9823 GN=PPTC7 PE=3 SV=1	PPTC7	-	0.0148302	0.0211159	403.656	115.013	385.251	100.151	392.654	45.8844	553.885	38.9401	572.93	50.6055	538.261	45.5557
A0A0B8S0A4	A0A0B8S0A4_PIG CASP8 and FADD-like apoptosis regulator OS=Sus scrofa domesticus OX=9825 GN=CFLAR PE=3 SV=1	CFLAR	414381	8.67e-09	2.08e-07	767.471	66.6596	573.28	28.7658	612.317	49.5152	483.023	84.9213	0	0	391.193	26.0936
A0A287BPL9	A0A287BPL9_PIG Transcription initiation factor TFIID subunit OS=Sus scrofa OX=9823 GN=TAF1 PE=3 SV=3	TAF1	-	0.0189895	0.0260997	516.29	23.2757	699.329	46.3858	396.14	103.152	472.029	51.5353	381.854	66.7681	352.279	221.933
A0A480MRN4	A0A480MRN4_PIG Lysosomal alpha-glucosidase OS=Sus scrofa OX=9823 PE=3 SV=1	-	-	0.000450442	0.00111318	471.448	24.4138	472.587	45.6839	439.166	30.0209	358.722	20.7755	496.397	67.4	578.799	15.4046
A0A286ZL86	A0A286ZL86_PIG Oxysterol-binding protein OS=Sus scrofa OX=9823 GN=OSBPL6 PE=3 SV=2	OSBPL6	-	0.0151478	0.0215466	607.629	56.0625	470.381	85.6399	435.226	40.5308	399.79	53.457	457.341	71.8189	442.107	24.8369
A0A4X1SH75	A0A4X1SH75_PIG Olfactory receptor OS=Sus scrofa OX=9823 PE=3 SV=1	-	-	8.18e-06	4.39e-05	647.964	88.3606	712.072	45.682	448.935	8.33567	0	0	465.715	185.693	536.262	62.7513
A0A480NBZ7	A0A480NBZ7_PIG receptor protein serine/threonine kinase OS=Sus scrofa OX=9823 PE=3 SV=1	-	-	0.0100831	0.0151757	546.816	47.0196	382.704	64.8836	423.229	38.6991	614.819	111.649	391.389	79.4441	422.868	72.4634
A0A287BPQ8	A0A287BPQ8_PIG Palmitoyltransferase OS=Sus scrofa OX=9823 GN=ZDHHC17 PE=3 SV=2	ZDHHC17	-	0.0197349	0.0269278	482.723	31.1799	532.792	32.4223	604.202	121.03	372.274	62.8485	406.109	31.0881	371.321	131.281
A0A4X1VGH3	A0A4X1VGH3_PIG Gamma-synuclein OS=Sus scrofa OX=9823 PE=3 SV=1	-	-	0.000438667	0.00108736	164.576	26.7072	642.218	133.811	497.386	52.0522	434.28	111.359	577.6	79.734	444.735	78.0196
A0A286ZV42	A0A286ZV42_PIG Epithelial splicing regulatory protein 1 OS=Sus scrofa OX=9823 GN=ESRP1 PE=3 SV=2	ESRP1	100512961	4.94e-06	2.98e-05	342.166	28.9963	608.17	100.372	338.336	33.8597	297.49	3.75742	510.077	28.5309	654.874	59.0795
A0A480LDI6	A0A480LDI6_PIG Phospholipid transfer protein isoform a OS=Sus scrofa OX=9823 PE=3 SV=1	-	-	0.000143235	0.000436375	354.03	62.4443	653.38	47.6337	414.749	19.3709	625.784	239.575	699.935	170.249	0	0
A0A480KJ68	A0A480KJ68_PIG Speckle targeted PIP5K1A-regulated poly(A) polymerase OS=Sus scrofa OX=9823 PE=3 SV=1	-	-	0.0109242	0.0162553	486.362	15.2449	450.77	83.1318	532.667	54.9395	508.646	84.8768	330.444	11.3579	433.74	36.4685
Q2HY40	TXNIP_PIG Thioredoxin-interacting protein OS=Sus scrofa OX=9823 GN=TXNIP PE=2 SV=1	TXNIP	733688	0.000145807	0.000440925	303.01	113.829	572.139	151.561	195.272	47.7965	337.541	21.3557	593.083	116.81	731.82	71.3587
Q9TUZ1	STA5A_PIG Signal transducer and activator of transcription 5A OS=Sus scrofa OX=9823 GN=STAT5A PE=2 SV=1	STAT5A	397550	0.00553865	0.009144	425.724	41.1064	478.963	100.276	445.205	46.8388	329.336	50.2125	523.309	13.4496	528.337	3.37117
A0A4X1TGU2	A0A4X1TGU2_PIG Protein O-linked-mannose beta-1,4-N-acetylglucosaminyltransferase 2 OS=Sus scrofa OX=9823 GN=POMGNT2 PE=3 SV=1	POMGNT2	100524525	4.19e-05	0.000161561	524.189	37.7577	321.542	15.8831	456.045	25.1518	491.863	8.89829	470.31	31.3018	466.186	41.4796
A0A287BIF0	A0A287BIF0_PIG aromatase OS=Sus scrofa OX=9823 GN=CYP19A2 PE=3 SV=2	CYP19A1	-	4.04e-09	1.12e-07	0	0	639.597	53.7462	560.162	87.625	369.782	14.3765	583.708	19.859	572.283	16.4972
A0A480K2D4	A0A480K2D4_PIG Zinc transporter SLC39A7 OS=Sus scrofa OX=9823 PE=3 SV=1	-	-	0.0123198	0.0179636	373.555	22.6595	615.427	173.628	220.033	39.8799	511.005	136.606	488.931	107.391	502.883	91.6234
A0A287BKI9	A0A287BKI9_PIG Hexosyltransferase OS=Sus scrofa OX=9823 GN=B3GNT7 PE=3 SV=1	B3GNT7	100737088	0.00193677	0.00374976	551.711	64.3767	287.563	49.3454	468.181	49.0518	532.774	12.9734	455.24	103.86	411.925	37.8566
A0A286ZMI3	A0A286ZMI3_PIG Calsyntenin 1 OS=Sus scrofa OX=9823 GN=CLSTN1 PE=1 SV=2	CLSTN1	-	0.00408852	0.00707063	525.378	97.1912	374.333	146.964	398.166	38.6621	722.899	85.2995	318.599	153.081	347.125	48.7132
A0A287AGI6	A0A287AGI6_PIG Apolipoprotein L3 OS=Sus scrofa OX=9823 GN=LOC106510284 PE=3 SV=1	LOC106510284	-	5.58e-11	4.56e-09	918.545	31.9501	0	0	852.797	133.868	0	0	0	0	899.279	61.012
P51779	CFAD_PIG Complement factor D OS=Sus scrofa OX=9823 GN=CFD PE=2 SV=1	CFD	396877	2.29e-05	0.00010029	466.815	60.4806	315.553	69.2794	273.307	29.9319	878.99	34.8961	354.167	136.046	379.651	130.401
A0A287AEZ9	A0A287AEZ9_PIG A-kinase anchoring protein 7 OS=Sus scrofa OX=9823 GN=AKAP7 PE=1 SV=1	AKAP7	-	0.00105173	0.00225804	346.084	52.7869	433.706	87.9054	382.506	36.6279	383.578	37.0274	596.558	48.1966	522.322	59.1992
A0A4X1VLE3	A0A4X1VLE3_PIG Bardet-Biedl syndrome 5 protein homolog OS=Sus scrofa OX=9823 GN=KLHL41 PE=3 SV=1	KLHL41	-	0.0324247	0.0411854	407.853	90.1928	459.042	17.6375	459.968	84.5055	371.714	18.1174	565.567	37.9485	396.3	82.4387
A0A8D1HFM3	A0A8D1HFM3_PIG TRAF-interacting protein with FHA domain-containing protein A OS=Sus scrofa OX=9823 PE=3 SV=1	-	100513485	0.0248356	0.0327406	506.527	64.907	303.335	45.3128	415.295	116.231	545.923	108.235	467.03	32.9584	421.359	24.7922
A0A023I2Y2	A0A023I2Y2_PIG Integrin beta OS=Sus scrofa domesticus OX=9825 GN=ITGB5 PE=2 SV=1	ITGB5	100134977	0.0221853	0.029883	497.027	38.1876	433.255	20.3308	487.609	74.6912	467.447	75.4331	318.673	51.7047	453.948	55.5181
A0A287AB87	A0A287AB87_PIG Voltage-dependent L-type calcium channel subunit alpha OS=Sus scrofa OX=9823 GN=CACNA1C PE=3 SV=3	CACNA1C	-	0.000103104	0.000330094	387.285	23.1937	583.726	126.137	656.45	90.0899	467.072	160.607	0	0	560.379	139.626
A0A287AJL4	A0A287AJL4_PIG ubiquitinyl hydrolase 1 OS=Sus scrofa OX=9823 GN=USP11 PE=1 SV=1	USP11	-	0.0378544	0.0470591	394.428	37.8926	489.771	21.972	478.838	36.5104	434.399	23.423	464.021	47.1663	377.646	71.5332
A0A286ZVI6	A0A286ZVI6_PIG SAM and SH3 domain containing 1 OS=Sus scrofa OX=9823 GN=SASH1 PE=4 SV=1	SASH1	-	0.0246528	0.0326047	356.929	80.0644	442.702	84.6057	566.666	41.4475	474.297	26.9202	385.758	102.184	390.976	24.9169
A0A287B2K4	A0A287B2K4_PIG Neuropilin OS=Sus scrofa OX=9823 GN=NRP2 PE=3 SV=3	NRP2	-	0.00649132	0.0104628	553.911	139.539	432.392	143.216	317.929	99.8378	665.323	66.4723	310.983	104.952	331.534	49.3776
A0A480T674	A0A480T674_PIG Nuclear distribution protein nudE-like 1 OS=Sus scrofa OX=9823 PE=3 SV=1	-	-	1.99e-05	8.95e-05	500.925	17.3432	561.873	56.3316	298.63	43.4553	402.192	8.36034	405.571	11.2302	428.809	43.2784
A0A287BL74	A0A287BL74_PIG RNA polymerase I-specific transcription initiation factor RRN3 isoform 1 OS=Sus scrofa OX=9823 GN=RRN3 PE=3 SV=1	RRN3	-	0.00402129	0.00697649	388.487	21.1546	344.625	35.8102	601.621	18.4505	377.933	50.5713	547.377	172.307	334.369	40.69
A0A286ZWQ1	A0A286ZWQ1_PIG Latent transforming growth factor beta binding protein 1 OS=Sus scrofa OX=9823 GN=LTBP1 PE=4 SV=2	LTBP1	-	4.41e-05	0.000168082	554.528	76.0243	304.623	77.9245	323.29	52.8537	746.873	78.2235	325.513	115.205	321.337	31.7013
A0A480MRX6	A0A480MRX6_PIG protein-serine/threonine phosphatase (Fragment) OS=Sus scrofa OX=9823 PE=4 SV=1	-	-	1.43e-05	6.79e-05	510.894	100.155	428.026	74.7678	537.093	59.6633	615.187	140.547	0	0	464.776	40.4213
A0A8D0W657	A0A8D0W657_PIG RING-type E3 ubiquitin transferase OS=Sus scrofa OX=9823 GN=PJA1 PE=4 SV=1	PJA1	-	0.000128965	0.000398612	597.136	60.911	0	0	430.522	155.82	666.223	80.2751	425.064	187.409	425.288	27.5147
A0A4X1TDN1	A0A4X1TDN1_PIG ADAM metallopeptidase with thrombospondin type 1 motif 14 OS=Sus scrofa OX=9823 PE=4 SV=1	-	-	4.64e-09	1.25e-07	409.309	53.3342	0	0	403.685	72.93	435.981	51.7581	569.282	18.9204	722.002	23.3973
A0A480UBZ0	A0A480UBZ0_PIG E3 SUMO-protein ligase PIAS2 isoform alpha OS=Sus scrofa OX=9823 PE=3 SV=1	-	-	0.0109538	0.0162553	489.736	71.3056	244.492	73.1151	444.3	138.615	572.71	111.873	417.195	50.4273	369.552	23.1067
A0A286ZUC9	A0A286ZUC9_PIG Tonsoku-like protein OS=Sus scrofa OX=9823 GN=TONSL PE=3 SV=2	TONSL	100153638	0.000321354	0.00083988	476.456	52.4417	217.775	63.6615	540.29	77.8977	529.213	60.3561	373.285	61.4705	399.126	53.1052
A0A287ABZ8	A0A287ABZ8_PIG Bromodomain containing 1 OS=Sus scrofa OX=9823 GN=BRD1 PE=4 SV=2	BRD1	-	0.0424096	0.0521671	362.712	29.8563	317.136	12.8882	458.257	40.251	409.901	120.751	484.675	60.3173	502.27	89.2738
A0A480QTI0	A0A480QTI0_PIG Delta(14)-sterol reductase isoform 1 OS=Sus scrofa OX=9823 GN=TM7SF2 PE=3 SV=1	-	100514510	0.00810143	0.0126108	496.268	46.7065	303.85	115.717	313.166	10.7002	318.057	66.6706	529.213	123.516	555.169	111.891
A0A4X1U9K2	A0A4X1U9K2_PIG SEFIR domain-containing protein OS=Sus scrofa OX=9823 PE=4 SV=1	-	-	1.58e-07	1.8e-06	228.043	19.166	459.805	49.5971	302.829	7.15755	335.864	62.0614	480.089	38.0813	703.24	50.1272
F1RXQ6	F1RXQ6_PIG Mid1-interacting protein 1 OS=Sus scrofa OX=9823 GN=MID1IP1 PE=2 SV=1	MID1IP1	100736958	1.92e-07	2.1e-06	610.949	20.6176	0	0	583.623	37.6098	767.266	59.6725	290.028	159.46	245.887	26.8124
A0A8D1NWS0	A0A8D1NWS0_PIG Tetratricopeptide repeat domain 19 OS=Sus scrofa OX=9823 PE=3 SV=1	-	-	0.021858	0.0294804	381.336	38.8592	381.064	103.854	294.486	48.2152	460.412	34.1048	481.405	75.7115	496.582	71.2089
A0A4X1SF63	A0A4X1SF63_PIG Bcl-2-like protein 2 OS=Sus scrofa OX=9823 GN=LOC100154044 PE=3 SV=1	LOC100154044	-	0.00434678	0.00741537	451.823	14.8568	354.071	51.5936	303.808	26.8909	572.667	13.1919	494.493	163.053	313.201	58.2666
A0A287B1Q8	A0A287B1Q8_PIG NGFI-A binding protein 1 OS=Sus scrofa OX=9823 GN=NAB1 PE=3 SV=1	NAB1	-	0.000129135	0.000398612	413.008	24.7504	285.859	18.368	468.266	49.0352	470.134	16.1456	362.251	34.9683	477.298	53.0086
A0A4X1VGN8	A0A4X1VGN8_PIG E74 like ETS transcription factor 2 OS=Sus scrofa OX=9823 GN=ELF2 PE=3 SV=1	ELF2	-	0.0247503	0.0326544	401.128	98.874	273.386	30.3433	410.517	76.2833	456.273	66.3888	490.047	38.4763	434.774	57.6904
I3L640	I3L640_PIG Bromodomain containing 7 OS=Sus scrofa OX=9823 GN=BRD7 PE=4 SV=2	BRD7	-	0.0201775	0.0274629	483.162	12.8192	297.389	35.659	377.338	62.2238	486.961	40.5635	391.471	122.872	424.612	11.6235
A0A287A7L8	A0A287A7L8_PIG Receptor-type tyrosine-protein phosphatase F OS=Sus scrofa OX=9823 GN=PTPRF PE=3 SV=3	PTPRF	-	0.0103088	0.0154585	481.006	11.9517	402.857	36.9118	305.49	37.0598	533.025	102.156	263.345	160.598	472.93	38.4027
A0A4X1WBM2	A0A4X1WBM2_PIG polynucleotide adenylyltransferase OS=Sus scrofa OX=9823 GN=PAPOLG PE=3 SV=1	PAPOLG	100523547	0.000129856	0.000400084	577.819	14.4931	184.6	28.9627	487.23	104.991	504.991	83.8011	367.524	73.2865	331.377	47.6366
A0A286ZQE9	A0A286ZQE9_PIG Death associated protein OS=Sus scrofa OX=9823 GN=DAP PE=1 SV=1	DAP	100523520	0.00171467	0.00340437	340.445	45.1167	408.105	60.2577	324.022	1.54223	354.549	64.5474	540.136	54.4694	483.207	66.3754
A0A4X1VW23	A0A4X1VW23_PIG non-specific serine/threonine protein kinase OS=Sus scrofa OX=9823 PE=3 SV=1	-	-	0.000283885	0.000762621	426.751	122.079	312.042	29.5035	241.1	12.796	484.71	10.1672	412.149	42.1905	568.447	58.8642
A0A287B2Z5	A0A287B2Z5_PIG Serpin domain-containing protein OS=Sus scrofa OX=9823 GN=LOC100156325 PE=1 SV=2	LOC106504547	-	0.0136778	0.0196634	297.203	99.5305	569.207	85.0912	351.086	144.625	310.782	38.9252	339.55	64.4923	575.433	145.316
A0A8D1LVM4	A0A8D1LVM4_PIG Kinesin motor domain-containing protein OS=Sus scrofa OX=9823 PE=3 SV=1	-	-	2.78e-11	3.2e-09	411.318	30.3557	0	0	853.535	40.6255	399.404	16.4256	433.915	18.5753	338.168	55.5127
A0A287A7U1	A0A287A7U1_PIG Checkpoint kinase 2 OS=Sus scrofa OX=9823 GN=CHEK2 PE=4 SV=2	CHEK2	-	0.0376736	0.04687	409.54	31.0879	387.99	54.9829	352.372	97.3122	440.758	47.2103	326.131	32.8936	514.99	84.385
A0A287AD21	A0A287AD21_PIG Small ubiquitin-related modifier OS=Sus scrofa OX=9823 GN=SUMO3 PE=3 SV=2	SUMO3	-	0.016487	0.0231833	263.782	40.8776	454.501	125.328	413.138	10.0378	396.949	23.5686	434.422	55.6376	467.508	34.4344
F1RJ27	F1RJ27_PIG Sperm associated antigen 5 OS=Sus scrofa OX=9823 GN=SPAG5 PE=4 SV=3	SPAG5	-	0.0266488	0.0347945	414.589	113.254	220.337	58.3961	420.183	114.515	474.544	108.267	559.265	127.301	320.416	94.3609
A0A287B4H1	A0A287B4H1_PIG AP-5 complex subunit mu-1 OS=Sus scrofa OX=9823 GN=AP5M1 PE=3 SV=1	AP5M1	100153219	0.000523623	0.0012607	534.388	56.8867	397.216	55.3519	287.026	32.1342	407.456	55.9205	337.411	40.1651	444.706	29.0888
A0A287B7T8	A0A287B7T8_PIG Cholinephosphotransferase 1 OS=Sus scrofa OX=9823 GN=CHPT1 PE=3 SV=2	CHPT1	100523738	8.5e-05	0.000285504	349.747	85.5632	436.618	70.2516	418.87	5.06782	188.329	26.4503	638.885	101.503	369.378	49.8639
Q865K8	PAQR7_PIG Membrane progestin receptor alpha OS=Sus scrofa OX=9823 GN=PAQR7 PE=2 SV=1	PAQR7	396558	0.000297165	0.000791795	461.189	80.8026	306.288	34.1876	510.913	23.7921	513.568	105.957	372.435	45.4083	223.876	8.38288
A0A8D1WTF2	A0A8D1WTF2_PIG Polycystin cation channel PKD1/PKD2 domain-containing protein OS=Sus scrofa OX=9823 PE=4 SV=1	-	-	7.72e-11	6.01e-09	722.2	37.2122	0	0	0	0	403.642	14.0716	689.302	95.3947	558.435	4.84429
A0A4X1UM84	PCKGC_PIG Phosphoenolpyruvate carboxykinase, cytosolic [GTP] OS=Sus scrofa OX=9823 GN=PCK1 PE=1 SV=2	PCK1	100144531	0.000187947	0.000543282	427.512	55.2899	527.412	57.1269	0	0	366.462	123.165	453.551	33.7862	588.312	196.303
A0A287B492	A0A287B492_PIG 18S rRNA aminocarboxypropyltransferase OS=Sus scrofa OX=9823 PE=3 SV=1	-	100515431	0.000170693	0.000504978	452.869	38.9586	232.398	6.15327	566.766	131.382	503.261	70.3347	326.988	12.0438	272.507	34.9152
A0A4X1UVA0	A0A4X1UVA0_PIG SOCS box domain-containing protein OS=Sus scrofa OX=9823 GN=ASB9 PE=4 SV=1	ASB9	-	9.73e-05	0.000315352	320.467	44.6234	412.829	229.365	0	0	460.006	20.8918	615.178	52.7544	538.28	18.3563
A0A0B8RT34	A0A0B8RT34_PIG Choline dehydrogenase OS=Sus scrofa domesticus OX=9825 GN=CHDH PE=3 SV=1	CHDH	100151982	0.0125828	0.0182982	372.889	32.6502	349.802	49.683	307.84	55.5605	264.063	143.384	505.506	37.8903	540.733	131.365
A0A8D1MTV6	A0A8D1MTV6_PIG Laminin subunit gamma-2 OS=Sus scrofa OX=9823 PE=4 SV=1	-	-	0.00133348	0.00274816	263.84	17.8226	531.77	106.956	204.381	60.9722	413.241	32.0789	398.222	129.987	520.183	68.0277
F1S5K2	F1S5K2_PIG Solute carrier family 3 member 1 OS=Sus scrofa OX=9823 GN=SLC3A1 PE=1 SV=3	SLC3A1	-	2.23e-05	9.89e-05	548.411	123.138	0	0	419.876	134.606	548.962	26.9878	452.489	12.0559	359.624	66.4191
A0A287A4W8	A0A287A4W8_PIG MHC class I antigen 6 OS=Sus scrofa OX=9823 GN=SLA-6 PE=3 SV=3	SLA-6	-	0.0109452	0.0162553	251.346	5.7911	306.655	144.036	303.139	65.5364	365.41	41.1078	536.623	115.057	563.013	149.838
A0A286ZPX6	A0A286ZPX6_PIG Myosin-7 OS=Sus scrofa OX=9823 GN=MYH7 PE=1 SV=2	LOC100736765	-	0.000102018	0.000327259	704.137	186.437	298.371	108.67	0	0	409.433	150.425	535.674	15.8149	376.293	26.8595
A0A076E9W7	A0A076E9W7_PIG ATP synthase subunit a OS=Sus scrofa domesticus OX=9825 GN=ATP6 PE=3 SV=1	ATP6	-	0.0312497	0.0399098	362.391	80.306	369.794	45.9785	263.775	105.803	462.595	56.9452	463.952	57.9788	396.866	35.0811
A0A480WKP0	A0A480WKP0_PIG rRNA adenine N(6)-methyltransferase OS=Sus scrofa OX=9823 GN=TFB2M PE=2 SV=1	TFB2M	-	0.0206283	0.0280066	323.41	85.0757	531.312	36.2663	320.36	64.0196	344.051	11.4136	394.756	62.9725	395.624	102.693
A0A8D1JLQ1	A0A8D1JLQ1_PIG Dynamin-binding protein OS=Sus scrofa OX=9823 GN=LOC100152738 PE=4 SV=1	LOC100152738	-	0.00575873	0.00946863	393.281	25.7942	436.193	50.767	346.576	26.4727	308.396	34.5082	381.692	19.1881	441.054	51.0124
A0A287BRL8	A0A287BRL8_PIG Myristoylated alanine-rich C-kinase substrate OS=Sus scrofa OX=9823 GN=MARCKS PE=1 SV=1	MARCKS	-	0.0276388	0.0360009	380.826	106.334	468.39	81.4739	302.269	18.9735	324.965	38.8726	482.924	55.1416	320.016	82.4568
A0A287ABQ5	A0A287ABQ5_PIG Mitogen-activated protein kinase kinase kinase 1 OS=Sus scrofa OX=9823 GN=MAP3K1 PE=4 SV=2	MAP3K1	396617	0.00183746	0.0035958	427.59	10.0194	249.692	36.9362	444.491	70.3615	433.889	9.23147	338.364	79.5446	380.438	14.6804
A0A287A809	A0A287A809_PIG TBC1 domain family member 7 OS=Sus scrofa OX=9823 GN=TBC1D7 PE=4 SV=1	TBC1D7	100155821	0.00199292	0.00382413	328.421	73.937	392.301	39.0442	356.527	23.6186	285.159	21.4883	386.671	53.8692	519.404	64.5875
A0A8D1CY14	A0A8D1CY14_PIG G-protein coupled receptors family 1 profile domain-containing protein OS=Sus scrofa OX=9823 PE=3 SV=1	-	-	2.6e-05	0.000108931	416.591	20.4566	619.98	55.0267	461.066	98.4855	245.168	34.8316	0	0	519.607	181.267
A0A480I468	A0A480I468_PIG Centrosomal protein 57 OS=Sus scrofa OX=9823 GN=CEP57 PE=3 SV=1	-	-	0.0256504	0.033679	357.363	16.3314	282.418	16.9543	398.674	79.0828	417.465	11.9011	303.74	106.383	494.448	101.279
A0A286ZSV1	A0A286ZSV1_PIG Zinc finger protein 592 OS=Sus scrofa OX=9823 GN=ZNF592 PE=3 SV=1	ZNF592	-	0.0427983	0.0526056	362.238	36.3016	281.753	55.9742	392.437	49.325	397.382	19.5145	431.203	66.3448	365.997	49.4966
A0A4X1U201	A0A4X1U201_PIG non-specific serine/threonine protein kinase OS=Sus scrofa OX=9823 GN=LRRK2 PE=4 SV=1	LRRK2	-	2.18e-07	2.34e-06	785.454	37.4219	463.82	70.9302	452.474	144.461	168.211	21.797	359.289	34.7143	0	0
A0A286ZMX9	A0A286ZMX9_PIG GA binding protein transcription factor subunit beta 2 OS=Sus scrofa OX=9823 GN=GABPB2 PE=4 SV=2	GABPB2	100152294	0.00516168	0.0086433	401.12	60.1101	289.294	77.2565	443.656	56.3919	430.27	34.8797	360.298	28.4014	275.616	21.0777
A0A4X1W1P3	A0A4X1W1P3_PIG Sodium channel modifier 1 OS=Sus scrofa OX=9823 GN=SCNM1 PE=4 SV=1	SCNM1	100157107	0.00399343	0.00693552	334.478	49.0973	225.813	58.9817	295.242	96.5889	538.129	104.271	370.029	52.5454	424.952	63.9316
A0A286ZXB4	A0A286ZXB4_PIG LDL receptor related protein 12 OS=Sus scrofa OX=9823 GN=LRP12 PE=4 SV=2	LRP12	100154103	0.0217266	0.0293516	355.1	2.08836	390.432	43.6283	403.236	44.3294	401.166	32.9921	259.986	8.90539	337.095	90.9448
I3LHM5	I3LHM5_PIG Inactive ubiquitin carboxyl-terminal hydrolase 53 isoform X1 OS=Sus scrofa OX=9823 GN=USP53 PE=3 SV=3	USP53	-	1.22e-05	6.11e-05	268.038	29.2168	514.593	67.4433	277.28	22.4659	252.569	36.074	371.655	30.6675	459.106	43.2133
A0A4X1TEJ7	A0A4X1TEJ7_PIG RBR-type E3 ubiquitin transferase OS=Sus scrofa OX=9823 GN=BBS4 PE=3 SV=1	BBS4	-	2.32e-06	1.63e-05	325.54	33.3744	0	0	534.996	10.5466	389.118	91.2742	461.536	77.0214	427.988	77.3925
P79382	MGST1_PIG Microsomal glutathione S-transferase 1 OS=Sus scrofa OX=9823 GN=MGST1 PE=2 SV=3	MGST1	397567	0.0185005	0.0256934	323.007	55.6491	284.808	101.079	338.62	46.9989	261.585	102.888	411.355	30.8941	491.517	62.927
A0A8D0I2K9	A0A8D0I2K9_PIG Early growth response protein OS=Sus scrofa OX=9823 PE=3 SV=1	-	-	5.17e-08	7.9e-07	509.204	66.687	0	0	650.85	49.4679	146.246	31.7707	274.117	103.036	523.71	29.6759
A0A287B5L3	A0A287B5L3_PIG NACC family member 2 OS=Sus scrofa OX=9823 GN=NACC2 PE=4 SV=1	NACC2	-	0.000145746	0.000440925	394.234	49.8535	305.831	16.5041	395.537	48.5955	517.687	64.9888	207.073	13.9606	283.608	79.2878
A0A287AQM5	A0A287AQM5_PIG Interferon regulatory factor 2 OS=Sus scrofa OX=9823 GN=IRF2 PE=4 SV=2	IRF2	100621620	0.000524009	0.0012607	503.204	88.3425	298.777	32.8979	327.287	43.8135	415.185	34.0836	267.227	20.3522	291.789	45.292
A0A5G2R4B1	A0A5G2R4B1_PIG Olfactomedin like 2A OS=Sus scrofa OX=9823 GN=OLFML2A PE=4 SV=2	OLFML2A	-	5.18e-07	4.79e-06	609.534	161.802	354.888	34.3776	248.588	63.7668	713.649	37.3536	0	0	175.335	26.6014
A0A287BB75	A0A287BB75_PIG ATP binding cassette subfamily G member 1 OS=Sus scrofa OX=9823 GN=ABCG1 PE=3 SV=2	ABCG1	-	3.28e-06	2.13e-05	221.323	49.5289	0	0	331.208	178.295	526.903	51.7243	863.842	151.488	154.524	35.3236
A0A8D1XEK8	A0A8D1XEK8_PIG MAX dimerization protein MLX OS=Sus scrofa OX=9823 GN=MLX PE=4 SV=1	MLX	100519270	0.0243313	0.0322576	338.431	87.0089	425.32	94.7024	484.144	96.1152	292.513	38.7936	293.747	55.7214	260.03	69.3515
A0A8W4FP85	A0A8W4FP85_PIG Importin subunit alpha OS=Sus scrofa OX=9823 GN=KPNA5 PE=3 SV=1	-	-	7.54e-07	6.41e-06	534.959	10.7082	242.053	9.86659	428.392	63.1344	439.509	54.3775	232.441	19.3641	213.589	40.0831
A0A0B8RTJ8	A0A0B8RTJ8_PIG [histone H3]-dimethyl-L-lysine(36) demethylase OS=Sus scrofa domesticus OX=9825 GN=KDM2B PE=3 SV=1	KDM2B	100512074	0.00389233	0.00679599	372.402	63.4742	280.261	9.60039	248.663	31.3203	397.17	42.157	401.644	53.936	382.346	46.8952
A0A287A3I4	A0A287A3I4_PIG single-stranded DNA cytosine deaminase OS=Sus scrofa OX=9823 PE=3 SV=1	APOBEC3B	-	0.000287827	0.000770679	316.094	117.272	443.996	142.15	451.873	77.0272	0	0	424.622	60.9568	442.818	70.1159
A0A286ZI22	A0A286ZI22_PIG Non-SMC condensin II complex subunit G2 OS=Sus scrofa OX=9823 GN=NCAPG2 PE=4 SV=2	NCAPG2	-	8.52e-06	4.52e-05	403.925	56.3034	237.325	44.3109	381.955	13.8437	476.227	22.1775	286.429	9.93607	280.845	20.986
A0A0B8S038	A0A0B8S038_PIG Oxysterol-binding protein OS=Sus scrofa domesticus OX=9825 GN=OSBPL5 PE=3 SV=1	OSBPL5	100515995	1.75e-08	3.68e-07	372.177	41.8886	383.702	19.5829	761.229	143.963	544.412	14.1934	0	0	0	0
A0A4X1VTP4	A0A4X1VTP4_PIG Dual specificity protein phosphatase OS=Sus scrofa OX=9823 GN=DUSP4 PE=3 SV=1	DUSP4	100514374	8.02e-07	6.76e-06	360.591	53.5452	0	0	547.196	22.5099	498.436	67.8575	317.966	84.2489	301.943	59.2326
A0A8D0YF13	A0A8D0YF13_PIG G protein pathway suppressor 2 OS=Sus scrofa OX=9823 GN=GPS2 PE=4 SV=1	GPS2	100518514	6.51e-05	0.000229025	312.083	23.3735	374.337	11.7343	475.262	14.7412	280.747	9.48745	340.961	31.0996	242.325	75.089
A0A286ZU04	A0A286ZU04_PIG non-specific serine/threonine protein kinase OS=Sus scrofa OX=9823 GN=PASK PE=4 SV=3	PASK	-	0.00818685	0.0126954	397.705	24.8921	252.746	33.505	340.874	52.6746	343.065	11.1307	354.213	54.3751	322.625	5.32924
A0A287BQF9	A0A287BQF9_PIG Histone deacetylase OS=Sus scrofa OX=9823 GN=HDAC4 PE=3 SV=3	HDAC4	-	0.0189976	0.0260997	302.449	25.6084	269.698	26.6166	389.227	76.3216	226.549	52.06	264.822	72.3708	553.947	216.706
A0A287A5V3	A0A287A5V3_PIG Borealin OS=Sus scrofa OX=9823 GN=CDCA8 PE=3 SV=1	CDCA8	-	0.00450861	0.00764362	403.214	47.2799	146.9	15.437	335.09	67.1817	466.059	127.134	426.71	144.588	228.294	20.8186
A0A286ZWY3	A0A286ZWY3_PIG phospholipase A2 OS=Sus scrofa OX=9823 GN=PLA2G6 PE=1 SV=2	PLA2G6	100514711	0.0100993	0.015186	275.871	33.3134	384.875	62.1848	357.266	23.6626	241.827	70.5891	318.214	61.1476	407.382	20.2732
A0A287AP65	A0A287AP65_PIG 1-phosphatidylinositol 4,5-bisphosphate phosphodiesterase OS=Sus scrofa OX=9823 GN=PLCB1 PE=1 SV=3	PLCB1	-	0.00301615	0.0054766	290.18	67.808	311.026	50.256	288.099	81.2106	241.932	38.6253	353.764	49.0942	495.662	55.0685
A0A286ZW86	A0A286ZW86_PIG Caveolin OS=Sus scrofa OX=9823 GN=CAV1 PE=3 SV=2	CAV1	-	0.00018914	0.000544777	258.195	48.0948	249.665	38.1762	229.941	64.3106	474.905	17.5287	423.167	51.6358	338.913	60.5989
A0A287BEW9	A0A287BEW9_PIG Synaptosomal-associated protein 47 OS=Sus scrofa OX=9823 GN=SNAP47 PE=3 SV=2	SNAP47	-	6.63e-08	9.27e-07	323.8	43.272	0	0	598.3	71.6523	438.028	20.6337	249.169	73.3661	364.558	6.32271
A0A287AKV5	A0A287AKV5_PIG Allograft inflammatory factor 1 like OS=Sus scrofa OX=9823 GN=AIF1L PE=1 SV=1	AIF1L	-	0.0404295	0.0500323	419.57	55.1115	242.468	32.2663	274.693	92.1464	306.367	17.0336	266.332	23.9536	453.681	167.928
A0A8D1E2R3	A0A8D1E2R3_PIG NADP-dependent oxidoreductase domain-containing protein OS=Sus scrofa OX=9823 GN=AKR1C4 PE=3 SV=1	AKR1C4	-	0.00146399	0.00297158	0	0	445.699	58.3904	760.9	390.791	407.403	165.567	341.364	55.8778	0	0
A0A5G2R7V2	A0A5G2R7V2_PIG [histone H3]-trimethyl-L-lysine(4) demethylase OS=Sus scrofa OX=9823 GN=KDM5D PE=3 SV=1	KDM5D	-	0.00183132	0.00359237	361.016	74.5114	0	0	396.355	103.086	456.443	179.998	340.95	94.2886	394.257	70.5859
A0A480I608	A0A480I608_PIG EF-hand domain containing 1 OS=Sus scrofa OX=9823 GN=EFHC1 PE=4 SV=1	-	100152550	5.04e-06	3.01e-05	639.667	97.316	359.388	110.332	433.184	166.197	515.989	32.2058	0	0	0	0
A0A480ECV5	A0A480ECV5_PIG Glutamate receptor OS=Sus scrofa OX=9823 PE=3 SV=1	-	100524886	6.53e-07	5.8e-06	448.089	164.678	325.708	21.4011	438.403	93.0612	715.216	38.1718	0	0	0	0
A0A8D1RC03	A0A8D1RC03_PIG Tetratricopeptide repeat domain 8 OS=Sus scrofa OX=9823 PE=4 SV=1	-	-	0.0155668	0.0220115	352.195	27.9152	327.447	53.1982	242.789	50.0609	282.041	57.3745	320.294	40.0199	401.423	33.8801
F1SAG7	F1SAG7_PIG PDZK1-interacting protein 1 OS=Sus scrofa OX=9823 GN=PDZK1IP1 PE=4 SV=3	PDZK1IP1	-	2.31e-05	0.000100871	425.764	55.0858	149.803	55.5495	395.531	73.7473	508.389	57.3069	166.154	67.6004	267.664	26.2017
A0A481C5X7	A0A481C5X7_PIG Cilia and flagella associated protein 410 OS=Sus scrofa OX=9823 GN=CFAP410 PE=4 SV=1	CFAP410	-	0.00299882	0.00545118	417.305	81.859	201.066	5.60691	347.009	34.8088	336.405	21.6793	283.542	50.5476	323.577	50.8306
A0A8D0WY66	A0A8D0WY66_PIG Transducin beta like 2 OS=Sus scrofa OX=9823 PE=4 SV=1	-	-	0.000307077	0.000811597	482.215	111.331	312.852	110.848	0	0	350.966	37.0748	334.353	63.8475	427.718	119.207
A0A4X1SK03	A0A4X1SK03_PIG Bridging integrator 1 OS=Sus scrofa OX=9823 GN=BIN1 PE=4 SV=1	BIN1	-	0.000379613	0.000967362	370.276	64.122	277.366	51.1331	364.754	15.9062	430.383	193.435	0	0	464.481	45.5132
A0A4X1SG15	A0A4X1SG15_PIG Serpin domain-containing protein OS=Sus scrofa OX=9823 PE=3 SV=1	-	-	0.00634755	0.010292	247.307	28.6032	504.365	101.853	257.154	20.6904	207.131	73.7879	330.735	31.9206	344.39	132.468
A0A287AF70	A0A287AF70_PIG Anoctamin OS=Sus scrofa OX=9823 GN=ANO8 PE=3 SV=2	ANO8	-	0.0290123	0.0374914	363.905	92.0799	275.568	13.7849	295.567	20.1067	357.544	17.9019	336.8	25.1111	250.131	20.9544
A0A4X1SIX5	A0A4X1SIX5_PIG Deoxyuridine 5'-triphosphate nucleotidohydrolase OS=Sus scrofa OX=9823 GN=DUT PE=1 SV=1	DUT	-	6.67e-07	5.87e-06	396.788	70.9076	135.775	23.4444	606.102	156.682	608.163	13.8748	131.022	52.8886	0	0
A0A480VFE0	A0A480VFE0_PIG Nuclear receptor coactivator OS=Sus scrofa OX=9823 PE=3 SV=1	-	-	1.93e-05	8.76e-05	348.754	29.3611	218.213	28.6427	322.313	19.629	384.616	23.633	291.509	19.6619	278.534	6.25693
A0A480XRP2	A0A480XRP2_PIG histone acetyltransferase OS=Sus scrofa OX=9823 PE=4 SV=1	-	-	0.00199388	0.00382413	359.149	10.0334	253.962	50.8615	296.542	29.0104	363.256	31.3621	327.448	22.7014	235.917	41.71
A0A480L4Z5	A0A480L4Z5_PIG Centrosomal protein CCDC61 OS=Sus scrofa OX=9823 PE=3 SV=1	-	-	2.53e-06	1.76e-05	268.491	116.214	0	0	515.662	131.735	652.919	104.652	0	0	374.041	47.2236
A0A480SCP6	A0A480SCP6_PIG BCL2 binding component 3 OS=Sus scrofa OX=9823 GN=BBC3 PE=4 SV=1	BBC3	100517403	1.37e-06	1.08e-05	150.649	24.516	335.89	91.3661	214.448	58.6043	152.946	27.6154	365.781	6.28259	587.641	46.6714
A0A287B2K8	A0A287B2K8_PIG KN motif and ankyrin repeat domain-containing protein 2 OS=Sus scrofa OX=9823 GN=KANK2 PE=4 SV=2	KANK2	-	0.0139192	0.0199403	348.592	20.9022	270.504	2.98891	269.122	33.0089	308.266	27.2209	321.767	32.6381	287.307	21.4888
A0A287ARN4	A0A287ARN4_PIG Phosphoglucomutase 1 OS=Sus scrofa OX=9823 GN=PGM1 PE=4 SV=2	EFCAB7	-	0.0313757	0.0399836	420.909	73.8783	297.71	60.6264	216.431	59.8492	222.189	78.8069	304.453	74.6851	328.462	61.4575
I3LCW6	I3LCW6_PIG Bromodomain containing 8 OS=Sus scrofa OX=9823 GN=BRD8 PE=4 SV=3	BRD8	-	0.0490247	0.0593228	340.796	7.29181	294.265	50.9263	221.698	55.0648	335.339	70.7702	275.005	22.2694	320.538	21.0323
A0A4X1VUA3	A0A4X1VUA3_PIG C2H2-type domain-containing protein OS=Sus scrofa OX=9823 GN=KLF16 PE=4 SV=1	KLF16	-	0.00621901	0.0101338	319.942	18.9126	288.407	17.4542	409.741	100.63	311.919	39.1099	236.442	32.3651	217.04	37.7649
A0A287BJG1	A0A287BJG1_PIG DNA replication fork stabilization factor DONSON OS=Sus scrofa OX=9823 GN=DONSON PE=3 SV=1	DONSON	100620553	0.0257951	0.0338418	300.748	70.3458	226.251	40.8093	329.863	72.4903	367.328	42.8358	315.628	17.8577	230.122	27.8335
A0A286ZWF3	A0A286ZWF3_PIG Aprataxin and PNKP like factor OS=Sus scrofa OX=9823 GN=APLF PE=4 SV=2	APLF	100516073	3.13e-06	2.07e-05	507.498	43.7621	334.796	70.4714	401.338	36.5125	0	0	245.172	32.7013	278.727	98.216
A0A287B3B3	A0A287B3B3_PIG CCAAT/enhancer-binding protein OS=Sus scrofa OX=9823 GN=CEBPD PE=3 SV=2	CEBPD	-	5.13e-05	0.000188	254.08	24.1506	368.53	80.3802	220.324	43.1266	120.903	16.9424	357.215	60.4893	445.517	47.7932
A0A0D4CYJ6	A0A0D4CYJ6_PIG Receptor protein-tyrosine kinase OS=Sus scrofa domesticus OX=9825 GN=ERBB2 PE=2 SV=1	ERBB2	100516641	1.73e-07	1.94e-06	360.755	29.5598	201.347	59.1318	431.707	20.7194	315.749	71.0027	0	0	452.854	33.4291
A0A287ABB6	A0A287ABB6_PIG Vestigial like family member 4 OS=Sus scrofa OX=9823 GN=VGLL4 PE=3 SV=3	VGLL4	-	0.000225338	0.000628029	387.008	21.255	173.576	23.3365	307.902	14.1044	347.643	52.798	269.505	44.0116	273.814	45.5753
A0A480Q2M0	A0A480Q2M0_PIG Protein phosphatase 1 regulatory subunit 1A (Fragment) OS=Sus scrofa OX=9823 PE=3 SV=1	-	-	0.0181454	0.0252861	333.932	40.7641	215.397	37.564	233.704	47.0951	250.322	99.27	406.672	34.4428	315.288	76.8363
A0A287A1C4	A0A287A1C4_PIG Ribosomal protein S6 kinase A5 OS=Sus scrofa OX=9823 GN=RPS6KA5 PE=1 SV=1	RPS6KA5	-	0.0221931	0.029883	323.127	30.9189	365.579	73.8644	223.783	80.2396	267.218	35.9592	237.499	22.5565	338.011	16.79
A0A286ZS52	A0A286ZS52_PIG Metastasis associated 1 OS=Sus scrofa OX=9823 GN=MTA1 PE=4 SV=2	MTA1	-	0.0104568	0.0156517	220.106	127.748	222.081	115.604	170.252	12.2272	316.825	60.9527	463.139	73.2909	361.694	63.1993
A0A480VFK7	A0A480VFK7_PIG receptor protein serine/threonine kinase OS=Sus scrofa OX=9823 PE=3 SV=1	-	-	0.047229	0.0574474	230.424	66.5147	308.466	56.5946	219.592	60.3295	429.569	50.8862	252.707	97.442	313.043	104.841
A0A286ZU43	A0A286ZU43_PIG MAP3K12 binding inhibitory protein 1 OS=Sus scrofa OX=9823 GN=MBIP PE=4 SV=1	MBIP	100516143	0.0453362	0.055475	315.771	86.3432	198.516	61.7167	259.138	72.5292	405.766	38.2893	249.886	55.6534	320.167	89.0623
A0A8D0IGG7	A0A8D0IGG7_PIG DNA helicase OS=Sus scrofa OX=9823 PE=3 SV=1	-	-	8.04e-05	0.000271217	457.798	187.183	519.144	64.9206	339.499	35.5739	427.449	154.354	0	0	0	0
A0A8D1FVT2	A0A8D1FVT2_PIG Alpha-L-iduronidase OS=Sus scrofa OX=9823 PE=3 SV=1	-	-	0.000533986	0.00127533	0	0	358.811	25.9848	328.085	16.7031	383.242	115.8	298.141	23.6587	347.136	145.323
A0A0B8RT01	A0A0B8RT01_PIG E3 ubiquitin-protein ligase OS=Sus scrofa domesticus OX=9825 GN=DTX3 PE=3 SV=1	DTX3	-	0.0333209	0.0422471	256.123	28.4049	324.575	93.2377	254.778	28.7708	236.475	58.4722	398.786	77.0591	238.528	36.7112
A0A4X1SGB1	A0A4X1SGB1_PIG BRCA1-A complex subunit RAP80 OS=Sus scrofa OX=9823 GN=UIMC1 PE=3 SV=1	UIMC1	-	0.0192465	0.0263934	425.713	76.4419	234.711	84.4185	311.118	85.5119	263.39	55.9837	175.473	53.4897	275.026	63.728
A0A286ZKU2	A0A286ZKU2_PIG Aryl hydrocarbon receptor nuclear translocator like 2 OS=Sus scrofa OX=9823 GN=ARNTL2 PE=4 SV=2	ARNTL2	-	0.000330785	0.000856273	249.095	52.8994	561.362	127.591	213.784	36.5206	241.339	49.5846	186.072	87.5834	230.59	20.4671
A0A8D1QMV4	A0A8D1QMV4_PIG Calponin-homology (CH) domain-containing protein OS=Sus scrofa OX=9823 PE=4 SV=1	-	-	0.0106039	0.0158362	254.266	53.7477	462.515	293.491	260.453	20.3284	0	0	305.773	28.5719	395.136	35.2372
A0A287BDS2	A0A287BDS2_PIG ATPase family AAA domain containing 5 OS=Sus scrofa OX=9823 GN=ATAD5 PE=4 SV=1	ATAD5	-	1.86e-05	8.46e-05	393.192	58.1261	0	0	369.32	116.206	400.395	33.618	328.073	62.9838	184.501	19.864
A0A8D0P1E7	A0A8D0P1E7_PIG RING-type domain-containing protein OS=Sus scrofa OX=9823 PE=4 SV=1	-	-	0.00597743	0.00978886	340.647	33.7474	251.978	68.6914	241.259	35.1841	406.06	52.6326	200.097	89.6535	232.656	31.7365
C3S7K5	C3S7K5_PIG Protein S100 OS=Sus scrofa OX=9823 GN=S100A8 PE=1 SV=1	S100A8	100127488	0.000473313	0.00116093	247.858	107.602	308.006	107.602	485.811	71.6331	405.751	126.159	217.119	68.4721	0	0
A0A4X1SWE6	A0A4X1SWE6_PIG SH3 domain-containing protein OS=Sus scrofa OX=9823 PE=3 SV=1	-	-	3.94e-08	6.38e-07	215.291	18.6311	320.026	35.849	357.983	38.0798	448.059	41.4348	317.498	47.1491	0	0
A0A286ZRD1	A0A286ZRD1_PIG ETS proto-onco 1, transcription factor OS=Sus scrofa OX=9823 GN=ETS1 PE=3 SV=3	ETS1	-	0.00160942	0.00321884	356.691	158.699	0	0	178.809	64.0546	322.645	22.9713	330.498	52.7893	466.76	166.434
A0A5G2Q9H6	A0A5G2Q9H6_PIG MYC associated zinc finger protein OS=Sus scrofa OX=9823 GN=MAZ PE=4 SV=1	MAZ	-	5.32e-05	0.000193959	358.281	84.2618	390.268	36.7274	0	0	381.655	75.6623	176.095	53.0476	342.632	98.4323
A0A286ZW78	A0A286ZW78_PIG Protein SERAC1 OS=Sus scrofa OX=9823 GN=SERAC1 PE=3 SV=1	SERAC1	-	1.17e-05	5.87e-05	313.921	103.984	286.394	35.5536	0	0	347.926	21.2436	326.453	19.912	372.165	50.7512
F1S0A9	F1S0A9_PIG Zinc finger protein 609 OS=Sus scrofa OX=9823 GN=ZNF609 PE=4 SV=3	ZNF609	100517132	0.00938408	0.0142547	374.748	79.0874	204.678	34.4572	203.513	35.9659	295.958	18.4837	261.872	66.0233	293.622	34.4005
A0A287B8Q3	A0A287B8Q3_PIG INO80 complex subunit C OS=Sus scrofa OX=9823 GN=INO80C PE=4 SV=1	INO80C	100620435	3.25e-06	2.12e-05	288.1	21.4951	211.533	21.8008	229.568	10.3152	244.215	21.5827	394.174	30.0189	259.357	19.2494
A0A287ATZ6	A0A287ATZ6_PIG Structure-specific endonuclease subunit SLX4 OS=Sus scrofa OX=9823 GN=SLX4 PE=3 SV=1	SLX4	-	0.00282564	0.00516507	327.327	39.1566	191.533	9.4568	269.359	26.4394	307.27	40.9024	271.588	29.4149	255.065	28.9208
A0A286ZVZ9	A0A286ZVZ9_PIG CD320 molecule OS=Sus scrofa OX=9823 GN=CD320 PE=4 SV=2	CD320	-	0.0120389	0.0176011	489.904	70.7414	153.091	31.3954	237.997	64.6239	295.526	207.707	268.091	33.2292	151.286	60.8683
A0A480K0L3	A0A480K0L3_PIG Glypican-6 OS=Sus scrofa OX=9823 GN=GPC6 PE=3 SV=1	GPC6	-	0.00183394	0.0035932	338.475	106.122	341.911	27.3904	0	0	345.659	130.129	234.706	22.3648	333.228	118.688
F1S8Q0	F1S8Q0_PIG TNFAIP3 interacting protein 2 OS=Sus scrofa OX=9823 GN=TNIP2 PE=4 SV=2	TNIP2	100518977	0.00174818	0.00346249	361.25	21.3049	135.153	83.5545	283.595	115.436	438.827	35.448	211.343	75.9569	150.313	75.1442
A0A8D0PPX1	A0A8D0PPX1_PIG C2H2-type domain-containing protein OS=Sus scrofa OX=9823 PE=3 SV=1	-	-	0.000101321	0.000325661	319.879	31.0367	148.081	35.6984	263.62	24.3835	369.984	62.1055	237.113	5.46142	240.758	22.9649
A0A286ZWM3	A0A286ZWM3_PIG Transcription factor 12 OS=Sus scrofa OX=9823 GN=TCF12 PE=4 SV=2	TCF12	-	9.39e-05	0.000309067	351.928	67.2298	122.901	8.45638	274.839	15.996	434.037	91.9354	160.97	31.4225	222.881	51.424
A0A286ZK04	A0A286ZK04_PIG Calcium-binding mitochondrial carrier protein SCaMC-2 isoform c OS=Sus scrofa OX=9823 GN=SLC25A25 PE=1 SV=1	SLC25A25	-	2.07e-05	9.26e-05	266.634	88.5249	346.198	83.192	244.761	12.0486	396.363	36.1254	0	0	311.169	37.6932
A0A287BFI7	A0A287BFI7_PIG Zinc finger protein 385A OS=Sus scrofa OX=9823 GN=ZNF385A PE=1 SV=1	ZNF385A	-	1.97e-06	1.44e-05	305.02	49.4396	134.298	18.2349	376.647	58.9159	416.837	30.3312	142.096	16.1721	187.865	37.5984
A0A286ZLY9	A0A286ZLY9_PIG E3 ubiquitin-protein ligase HACE1 OS=Sus scrofa OX=9823 GN=HACE1 PE=1 SV=1	HACE1	-	0.0228247	0.0304588	320.65	28.1227	274.203	53.0483	196.701	12.1503	289.919	19.7265	265.832	39.4652	205.917	69.7115
I3LBD8	I3LBD8_PIG Semaphorin-3C OS=Sus scrofa OX=9823 GN=SEMA3C PE=2 SV=2	SEMA3C	100624508	0.0170857	0.0239728	276.978	38.8303	302.717	20.9096	224.306	44.2599	284.753	28.5868	211.006	14.1926	248.47	21.3237
A0A8D0IIC8	A0A8D0IIC8_PIG Arb2-like domain-containing protein OS=Sus scrofa OX=9823 PE=4 SV=1	-	-	0.0119121	0.0174625	193.314	18.4655	305.439	59.1393	198.421	10.6436	320.312	63.467	261.112	11.3973	262.415	47.4113
A0A8D0ZR92	A0A8D0ZR92_PIG SET domain-containing protein 1B OS=Sus scrofa OX=9823 PE=4 SV=1	-	-	0.0164947	0.0231833	224.78	65.5686	327.519	68.0092	207.049	84.2069	389.874	70.6147	189.471	77.2587	202.079	24.7857
A0A287ARV1	A0A287ARV1_PIG Solute carrier family 39 member 10 OS=Sus scrofa OX=9823 GN=SLC39A10 PE=3 SV=2	SLC39A10	-	0.00210511	0.00399532	342.71	82.3567	248.059	19.262	264.739	132.567	322.355	21.7295	0	0	337.125	123.266
A0A4X1W9L2	A0A4X1W9L2_PIG E3 ubiquitin-protein ligase NRDP1 OS=Sus scrofa OX=9823 GN=RNF41 PE=4 SV=1	RNF41	100157936	0.0011388	0.00240709	226.276	15.5268	192.596	29.1842	209.169	27.9774	275.084	3.24654	295.384	16.3702	310.528	52.8364
A0A480J4F4	A0A480J4F4_PIG Receptor protein-tyrosine kinase OS=Sus scrofa OX=9823 GN=ERBB3 PE=3 SV=1	-	-	5.41e-06	3.15e-05	368.402	6.74485	114.404	36.3211	214.763	38.8787	430.701	60.4832	193.836	53.0383	173.727	36.3391
A0A8D1CKP8	A0A8D1CKP8_PIG Centromere protein Q OS=Sus scrofa OX=9823 GN=CENPQ PE=3 SV=1	CENPQ	-	0.000368685	0.000942452	0	0	307.306	184.615	493.366	87.9509	294.257	30.2685	144.387	42.4313	236.178	22.0052
A0A287ACB5	A0A287ACB5_PIG Inflammation and lipid regulator with UBA-like and NBR1-like domains OS=Sus scrofa OX=9823 GN=ILRUN PE=4 SV=2	ILRUN	-	0.00058166	0.00136724	315.172	134.67	168.951	75.1927	378.869	26.6389	291.406	84.2272	319.731	55.0674	0	0
A0A4X1TPW4	A0A4X1TPW4_PIG AT-rich interactive domain-containing protein 3 OS=Sus scrofa OX=9823 PE=4 SV=1	-	-	7.01e-06	3.92e-05	295.893	19.4914	241.686	36.3302	372.294	33.9444	317.464	24.776	245.58	95.0934	0	0
A0A287BM95	A0A287BM95_PIG Intraflagellar transport 43 OS=Sus scrofa OX=9823 GN=IFT43 PE=3 SV=2	IFT43	100516026	0.00108782	0.00231729	398.987	81.5975	155.203	47.4671	210.708	31.9873	244.992	24.6811	224.127	55.6806	221.578	18.523
I3L9C0	I3L9C0_PIG Lysosomal protein transmembrane 5 OS=Sus scrofa OX=9823 GN=LAPTM5 PE=3 SV=1	LAPTM5	100624193	2.46e-06	1.72e-05	299.515	34.7447	133.109	20.2853	223.065	84.9711	498.03	87.2226	0	0	294.333	31.6133
A0A4X1V7A7	A0A4X1V7A7_PIG F-box and leucine rich repeat protein 3 OS=Sus scrofa OX=9823 GN=FBXL3 PE=4 SV=1	FBXL3	100152980	0.000382831	0.000974046	323.775	43.2629	204.183	14.4063	218.072	26.1361	204.333	32.4974	319.066	12.506	178.265	51.2538
A0A286ZRA9	A0A286ZRA9_PIG Synembryn OS=Sus scrofa OX=9823 GN=RIC8B PE=1 SV=3	RIC8B	-	0.0188939	0.0260997	170.616	27.608	233.993	73.8844	400.846	129.333	257.231	27.0411	190.282	42.4589	194.469	69.0004
A0A8D0R4L7	A0A8D0R4L7_PIG Centrosome and spindle pole associated protein 1 OS=Sus scrofa OX=9823 PE=4 SV=1	-	-	7.14e-05	0.000244749	323.616	51.7149	295.982	48.9273	317.721	108.954	274.773	10.7497	233.815	19.6663	0	0
A0A8D0PPS9	A0A8D0PPS9_PIG Tyrosine-protein kinase OS=Sus scrofa OX=9823 PE=3 SV=1	-	-	1.21e-07	1.5e-06	0	0	0	0	393.958	57.5672	412.449	19.1264	317.915	50.6125	314.691	81.3622
A0A287BHH5	A0A287BHH5_PIG Leucine rich repeat LGI family member 3 OS=Sus scrofa OX=9823 GN=LGI3 PE=1 SV=1	LGI3	100512015	0.000538478	0.00128232	248.291	16.6353	180.035	6.4604	243.882	44.2225	401.375	77.0498	181.792	36.1689	180.303	58.6148
A0A480MFX0	A0A480MFX0_PIG P-type Cu(+) transporter OS=Sus scrofa OX=9823 PE=3 SV=1	-	-	0.0109576	0.0162553	294.145	16.243	187.103	34.0135	236.184	32.2329	212.939	42.0074	232.934	28.8088	266.894	14.7579
A0A287BRY9	A0A287BRY9_PIG Midkine OS=Sus scrofa OX=9823 GN=MDK PE=3 SV=1	MDK	-	4.87e-05	0.000181415	319.322	64.073	231.5	33.1246	374.777	15.0932	334.622	71.7504	0	0	164.807	101.337
A0A8D1LFL9	A0A8D1LFL9_PIG Cleavage and polyadenylation specificity factor subunit 4 OS=Sus scrofa OX=9823 PE=3 SV=1	-	-	0.0188626	0.0260997	232.364	47.7804	199.269	12.5427	350.577	70.3728	254.108	104.985	226.888	6.56835	145.434	34.3127
A0A287AV51	A0A287AV51_PIG Myelin transcription factor 1 like OS=Sus scrofa OX=9823 GN=MYT1L PE=3 SV=2	MYT1L	-	0.00518151	0.00866764	200.873	47.9428	162.757	66.9607	276.131	94.8676	412.082	70.8127	215.598	47.9885	141.048	77.4732
A0A8D0RJL3	A0A8D0RJL3_PIG Mediator of RNA polymerase II transcription subunit 31 OS=Sus scrofa OX=9823 GN=MED31 PE=3 SV=1	-	-	0.00984209	0.0148676	259.512	35.6442	150.944	21.2235	232.231	104.507	375.669	5.45639	179.376	90.7876	186.94	47.6585
A0A8D1KSZ2	A0A8D1KSZ2_PIG NBR1 autophagy cargo receptor OS=Sus scrofa OX=9823 GN=NBR1 PE=4 SV=1	NBR1	-	0.00912438	0.0139509	259.53	35.745	304.298	184.305	0	0	315.083	15.7758	260.661	89.1477	239.372	58.3872
I3LGR6	I3LGR6_PIG Ras-related protein Rab-28 OS=Sus scrofa OX=9823 GN=RAB28 PE=1 SV=3	RAB28	-	0.00323125	0.00573353	280.952	62.7783	120.73	22.3899	174.119	54.9411	256.508	64.4474	301.284	26.6538	245.057	16.4522
F1SC64	F1SC64_PIG Lymphoid-specific helicase isoform 1 OS=Sus scrofa OX=9823 PE=4 SV=2	HELLS	100154547	0.000333012	0.000860675	263.649	66.1946	104.519	36.3364	288.393	81.8139	360.101	33.2519	177.931	3.72516	176.737	10.5789
A0A287BJR2	A0A287BJR2_PIG Forkhead box P4 OS=Sus scrofa OX=9823 GN=FOXP4 PE=4 SV=2	FOXP4	-	0.00105434	0.00226069	273.569	14.3393	128.991	27.3008	338.458	67.8142	257.431	38.8717	144.393	57.4083	224.469	52.2753
A0A286ZK28	A0A286ZK28_PIG MIF4G domain containing OS=Sus scrofa OX=9823 GN=MIF4GD PE=3 SV=1	MIF4GD	100525072	0.00126369	0.00262782	229.019	100.963	235.853	24.374	151.884	26.0446	414.146	86.6261	162.924	37.1199	170.905	11.7916
A0A4X1T7S4	A0A4X1T7S4_PIG Protein inhibitor of activated STAT 1 OS=Sus scrofa OX=9823 GN=PIAS1 PE=3 SV=1	PIAS1	-	0.00412361	0.00710877	252.057	35.8461	249.444	14.0504	219.704	37.4842	258.863	24.0974	274.313	79.5332	107.217	28.6555
A0A480JEY0	A0A480JEY0_PIG APC regulator of WNT signaling pathway OS=Sus scrofa OX=9823 GN=APC PE=3 SV=1	-	-	0.0241851	0.0320898	224.453	46.5733	179.09	26.4885	210.291	18.1837	246.836	101.648	392.048	175.004	87.0528	37.0757
A0A5K1VSJ8	A0A5K1VSJ8_PIG Period circadian regulator 1 OS=Sus scrofa OX=9823 GN=PER1 PE=4 SV=1	PER1	-	7.16e-05	0.000245222	212.005	20.959	183.408	27.9244	193.064	47.3039	142.483	24.2058	294.734	31.6415	311.049	8.24295
A0A480M6U1	A0A480M6U1_PIG UBX domain-containing protein 2B OS=Sus scrofa OX=9823 GN=UBXN2B PE=3 SV=1	UBXN2B	100153716	0.00850885	0.0131325	187.547	56.4551	111.394	28.0869	255.188	20.2071	222.754	27.7713	251.25	88.6722	285.875	13.7493
K7GMQ2	K7GMQ2_PIG Immediate early response 3 OS=Sus scrofa OX=9823 GN=IER3 PE=4 SV=4	IER3	-	1.1e-05	5.61e-05	120.816	50.9349	242.874	65.2714	112.224	19.0255	0	0	458.289	124.123	379.048	45.2721
A0A287AY46	A0A287AY46_PIG X-box-binding protein 1 OS=Sus scrofa OX=9823 GN=XBP1 PE=4 SV=3	XBP1	-	0.000264047	0.000722375	204.764	68.6879	227.196	37.8557	297.924	24.2683	0	0	287.568	44.4715	295.535	104.981
A0A8D0VG28	A0A8D0VG28_PIG Vitamin D3 receptor OS=Sus scrofa OX=9823 PE=3 SV=1	-	-	0.000807475	0.00182211	290.14	36.7409	371.354	141.118	0	0	0	0	307.043	179.583	337.428	53.2032
A0A8D0IPH2	A0A8D0IPH2_PIG WD repeat-containing protein 91 OS=Sus scrofa OX=9823 PE=3 SV=1	-	-	0.00311155	0.00561245	128.34	14.5653	0	0	154.979	18.5625	315.941	50.4468	256.12	141.614	422.712	189.942
A0A287B9H1	A0A287B9H1_PIG Plectin OS=Sus scrofa OX=9823 GN=PLEC PE=1 SV=2	PLEC	-	7.76e-08	1.06e-06	385.308	53.3522	0	0	418.996	44.0451	278.14	64.4527	0	0	193.141	45.9293
A0A287AV73	A0A287AV73_PIG Nuclear receptor subfamily 2 group F member 1 OS=Sus scrofa OX=9823 GN=NR2F1 PE=3 SV=2	NR2F1	-	0.00971573	0.0147039	312.431	12.3174	177.764	62.3059	181.052	64.8086	313.329	112.512	95.8889	17.0524	189.675	67.3415
F1S8X9	F1S8X9_PIG 4-hydroxy-2-oxoglutarate aldolase, mitochondrial OS=Sus scrofa OX=9823 GN=HOGA1 PE=1 SV=4	HOGA1	100153961	3.08e-05	0.00012549	266.345	66.9181	0	0	211.219	32.6547	244.751	35.7921	217.054	36.7613	309.669	57.8746
A0A8D0S239	A0A8D0S239_PIG Zinc finger CCHC-type and RNA-binding motif-containing protein 1 OS=Sus scrofa OX=9823 GN=ZCRB1 PE=4 SV=1	-	-	0.0416641	0.0513272	297.063	88.7273	243.749	54.0421	221.589	71.7495	196.115	29.5445	139.687	67.3718	129.591	27.2264
A0A480N181	A0A480N181_PIG Glutathione hydrolase OS=Sus scrofa OX=9823 PE=3 SV=1	-	-	0.000563176	0.00133144	281.177	51.2265	191.355	30.7509	251.348	29.4842	183.782	12.6849	133.889	14.9651	185.57	13.321
A0A8D1V6D7	A0A8D1V6D7_PIG Poly [ADP-ribose] polymerase OS=Sus scrofa OX=9823 PE=3 SV=1	-	-	0.0201996	0.0274702	194.076	37.6252	173.189	73.4935	240.614	72.9332	101.33	91.2822	179.215	22.6111	315.735	39.3057
A0A8D0I2A6	A0A8D0I2A6_PIG Replication factor C subunit 1 OS=Sus scrofa OX=9823 GN=RFC1 PE=3 SV=1	RFC1	-	1.08e-08	2.41e-07	306.261	20.341	0	0	423.283	67.2135	232.675	33.8667	0	0	237.857	25.2622
A0A8D0YQS4	A0A8D0YQS4_PIG Protein kinase domain-containing protein OS=Sus scrofa OX=9823 GN=DAPK2 PE=3 SV=1	DAPK2	-	0.0119495	0.017486	262.894	73.3124	110.125	30.2145	203.917	45.5153	127.375	59.7612	271.991	55.6847	221.681	46.0169
B8Q0B2	POPD1_PIG Blood vessel epicardial substance OS=Sus scrofa OX=9823 GN=BVES PE=2 SV=1	BVES	100153106	1.49e-05	7.01e-05	287.221	142.563	191.535	31.8147	353.847	37.9315	352.762	17.9642	0	0	0	0
A0A4X1UTG2	A0A4X1UTG2_PIG BUB1 mitotic checkpoint serine/threonine kinase B OS=Sus scrofa OX=9823 GN=BUB1B PE=4 SV=1	BUB1B	-	0.000177593	0.000521621	256.239	16.9896	113.743	7.71049	219.49	43.9534	274.307	36.1826	153.583	41.523	157.132	19.6823
A0A287ADW7	A0A287ADW7_PIG protein-tyrosine-phosphatase OS=Sus scrofa OX=9823 GN=PTPN22 PE=3 SV=2	PTPN22	-	0.0013051	0.00269929	156.422	38.5002	197.791	27.633	225.33	20.2324	290.262	51.2512	162.655	37.1216	136.085	14.9251
A0A287AXI8	A0A287AXI8_PIG Follistatin like 3 OS=Sus scrofa OX=9823 GN=FSTL3 PE=4 SV=1	FSTL3	-	0.0392249	0.048652	208.262	44.3367	132.647	13.6229	177.189	70.5963	273.408	38.6493	208.025	38.9536	160.47	50.3132
A0A286ZZU2	A0A286ZZU2_PIG E3 ubiquitin-protein ligase CHFR OS=Sus scrofa OX=9823 GN=CHFR PE=3 SV=2	CHFR	100154400	0.00932617	0.0141799	176.162	42.7664	121.57	20.809	167.633	15.0622	251.272	96.9846	286.516	10.1014	156.246	40.2521
A0A287ARW8	A0A287ARW8_PIG Activating transcription factor 7 interacting protein 2 OS=Sus scrofa OX=9823 GN=ATF7IP2 PE=3 SV=1	ATF7IP2	-	2.69e-05	0.000112148	131.221	12.0365	153.619	59.218	304.876	7.91256	173.982	12.8907	268.099	33.4462	108.984	30.5995
A0A0B8RS99	A0A0B8RS99_PIG Solute carrier family 35 (CMP-sialic acid transporter), member A1 OS=Sus scrofa domesticus OX=9825 GN=SLC35A1 PE=3 SV=1	SLC35A1	100517983	0.0152254	0.0216221	240.814	21.6245	199.254	90.6389	107.868	41.2997	150.444	34.5445	167.92	38.6224	269.247	33.2155
A0A480E3F5	A0A480E3F5_PIG Ectonucleoside triphosphate diphosphohydrolase 6 OS=Sus scrofa OX=9823 GN=ENTPD6 PE=3 SV=1	ENTPD6	-	0.000298699	0.000794587	236.887	71.5287	138.97	31.6629	265.295	56.4476	249.49	78.474	243.697	32.3231	0	0
A0A287AER0	A0A287AER0_PIG Epsilon-sarcoglycan OS=Sus scrofa OX=9823 GN=SGCE PE=1 SV=2	SGCE	-	0.0144345	0.0206243	236.454	18.3483	320.495	220.16	214.269	28.9664	239.91	15.1824	0	0	113.027	26.2381
A0A287BIA4	A0A287BIA4_PIG Zinc finger protein 516 OS=Sus scrofa OX=9823 GN=ZNF516 PE=3 SV=2	ZNF516	-	0.0301489	0.0387764	89.3683	26.622	330.978	257.917	0	0	307.414	57.3617	259.018	114.404	132.754	50.5091
A0A4X1VH38	A0A4X1VH38_PIG Transforming growth factor beta regulator 1 OS=Sus scrofa OX=9823 GN=TBRG1 PE=4 SV=1	TBRG1	100521637	2.6e-05	0.000108931	225.805	15.0613	0	0	83.9965	29.4269	247.901	71.7301	193.578	90.6094	359.632	30.4942
A0A286ZWJ4	A0A286ZWJ4_PIG Replication stress response regulator SDE2 OS=Sus scrofa OX=9823 GN=SDE2 PE=3 SV=2	SDE2	-	0.0444585	0.0545233	161.765	21.3738	178.233	7.61614	238.631	25.2409	151.551	38.4913	188.875	42.659	176.779	26.4867
A0A286ZM90	A0A286ZM90_PIG Histone-lysine N-methyltransferase, H3 lysine-79 specific OS=Sus scrofa OX=9823 GN=DOT1L PE=3 SV=3	DOT1L	-	0.00263533	0.00486065	194.463	18.603	143.466	79.3295	148.131	23.6425	189.322	22.1448	107.918	11.1141	312.175	70.6456
A0A0B8RVJ3	A0A0B8RVJ3_PIG RING finger protein 145 OS=Sus scrofa domesticus OX=9825 GN=RNF145 PE=4 SV=1	RNF145	100520283	0.0105972	0.0158362	263.171	97.6405	174.566	22.3431	277.411	161.165	223.481	38.1558	132.915	27.6111	0	0
A0A480XXR9	A0A480XXR9_PIG Tyrosine-protein kinase OS=Sus scrofa OX=9823 PE=3 SV=1	-	-	0.0288301	0.0373149	117.333	24.89	150.599	60.5835	222.387	14.5178	230.336	49.796	192.103	18.5396	158.251	45.6361
A0A4X1TC63	A0A4X1TC63_PIG non-specific serine/threonine protein kinase OS=Sus scrofa OX=9823 PE=4 SV=1	-	-	0.000106125	0.000338442	247.527	12.5798	0	0	198.771	16.5927	275.892	109.303	344.913	119.692	0	0
A0A8D0HSE3	A0A8D0HSE3_PIG Fibronectin type-III domain-containing protein OS=Sus scrofa OX=9823 PE=4 SV=1	-	-	0.00253567	0.00468212	0	0	253.733	70.8525	176.787	65.8832	311.67	67.1828	0	0	323.935	201.175
A0A286ZY24	A0A286ZY24_PIG Alpha-N-acetyl-neuraminyl-2,3-beta-galactosyl-1, 3-N-acetyl-galactosaminide alpha-2,6-sialyltransferase isoform X1 OS=Sus scrofa OX=9823 PE=3 SV=1	ST6GALNAC4	-	1.34e-05	6.51e-05	245.062	28.9901	104.788	13.0097	148.084	9.89106	387.842	110.943	0	0	176.843	33.2975
A0A5G2QPC0	A0A5G2QPC0_PIG WW and C2 domain containing 1 OS=Sus scrofa OX=9823 GN=WWC1 PE=4 SV=1	WWC1	-	0.0019628	0.00378672	162.054	20.0539	360.774	49.3084	235.387	161.707	152.101	62.3368	0	0	133.235	27.8701
A0A4X1VDA5	A0A4X1VDA5_PIG Ubiquitin carboxyl-terminal hydrolase OS=Sus scrofa OX=9823 GN=USP38 PE=3 SV=1	USP38	-	0.0249292	0.0328375	193.145	49.5277	127.474	18.025	204.446	6.16245	171.69	9.15421	170.096	17.9033	163.819	7.99248
A0A4X1TNF6	A0A4X1TNF6_PIG DNA replication ATP-dependent helicase/nuclease OS=Sus scrofa OX=9823 GN=DNA2 PE=3 SV=1	DNA2	-	6.04e-05	0.00021539	210.547	51.611	311.825	81.6296	181.305	24.1017	175.627	20.7546	0	0	145.179	35.1047
A0A8D1UEH6	A0A8D1UEH6_PIG Nudix hydrolase 7 OS=Sus scrofa OX=9823 GN=NUDT7 PE=3 SV=1	NUDT7	100738827	0.0100116	0.0150959	139.599	24.8992	124.169	55.8513	295.324	78.4548	158.737	34.4591	156.838	53.7282	125.086	30.8176
A0A287BF76	A0A287BF76_PIG Homeobox protein OS=Sus scrofa OX=9823 GN=HOXB9 PE=3 SV=1	HOXB9	-	6.15e-05	0.000218234	194.964	46.5045	0	0	171.032	40.0821	244.54	55.5819	273.775	49.1292	113.673	42.1548
A0A287B418	A0A287B418_PIG C9orf72-SMCR8 complex subunit OS=Sus scrofa OX=9823 GN=C9orf72 PE=4 SV=1	C10H9orf72	-	8.37e-06	4.46e-05	238.251	5.962	0	0	187.89	63.8399	168.937	15.6432	143.355	23.3724	254.811	38.8001
I3LP18	I3LP18_PIG Nuclear receptor interacting protein 1 OS=Sus scrofa OX=9823 GN=NRIP1 PE=4 SV=1	NRIP1	-	0.000377604	0.000963745	162.656	59.7023	0	0	205.23	47.5916	244.628	58.0382	168.007	50.8341	209.392	19.6562
C1PIG3	C1PIG3_PIG RAC-alpha serine/threonine-protein kinase OS=Sus scrofa OX=9823 GN=AKT1 PE=2 SV=1	AKT1	100126861	0.000179006	0.000523889	184.273	32.4719	162.048	33.453	172.988	24.4799	216.757	5.41907	253.776	88.9066	0	0
A0A286ZNW5	A0A286ZNW5_PIG Beta-1,4-galactosyltransferase OS=Sus scrofa OX=9823 GN=B4GALT7 PE=3 SV=3	B4GALT7	-	3.59e-05	0.000142739	0	0	0	0	424.371	81.2109	230.465	25.8471	0	0	332.799	172.018
A0A287AY18	A0A287AY18_PIG DNA repair-scaffolding protein isoform 1 OS=Sus scrofa OX=9823 GN=SPIDR PE=4 SV=1	SPIDR	-	0.000825421	0.00185748	145.074	33.1863	0	0	228.358	32.1626	216.523	53.4859	187.5	82.9052	209.005	48.7721
A0A4X1UDJ9	A0A4X1UDJ9_PIG E2F transcription factor 5 OS=Sus scrofa OX=9823 GN=E2F5 PE=3 SV=1	E2F5	100157957	1.01e-07	1.29e-06	235.373	73.3097	0	0	351.748	36.6102	313.56	10.4476	80.2774	41.4062	0	0
A0A0B8RZM4	A0A0B8RZM4_PIG non-specific serine/threonine protein kinase OS=Sus scrofa domesticus OX=9825 GN=DAPK1 PE=4 SV=1	DAPK1	100516103	0.00052229	0.0012607	205.269	10.6542	185.25	10.9463	374.904	186.95	203.604	24.463	0	0	0	0
A0A8D0I1A2	A0A8D0I1A2_PIG peptidylprolyl isomerase OS=Sus scrofa OX=9823 PE=4 SV=1	-	-	0.00954663	0.0144748	180.344	80.1348	296.874	70.0077	147.452	46.7811	109.367	54.9482	77.989	4.12994	132.266	63.5381
A0A287B3B5	A0A287B3B5_PIG Nectin cell adhesion molecule 3 OS=Sus scrofa OX=9823 GN=NECTIN3 PE=1 SV=1	NECTIN3	-	0.0040392	0.00700014	219.602	9.92616	0	0	245.185	33.7011	150.372	96.2286	134.616	101.239	193.87	27.5139
A0A8D0RXW7	A0A8D0RXW7_PIG Transmembrane protein 131-like OS=Sus scrofa OX=9823 PE=3 SV=1	-	-	2.65e-05	0.000110613	260.572	50.7076	0	0	185.094	2.57494	150.359	4.3339	150.813	44.6347	178.32	49.3053
A0A480F400	A0A480F400_PIG Catenin alpha-2 OS=Sus scrofa OX=9823 PE=3 SV=1	CTNNA2	-	0.00195439	0.00377494	119.258	37.4146	121.43	37.1672	82.8885	29.4186	0	0	434.698	219.179	119.661	23.286
A0A480PEU0	A0A480PEU0_PIG Securin OS=Sus scrofa OX=9823 PE=3 SV=1	-	-	0.00463355	0.00783932	218.207	58.8598	87.8398	33.359	167.787	56.971	136.17	28.164	76.3033	8.29742	181.487	14.1337
A0A4X1TQU7	A0A4X1TQU7_PIG Ataxin-7-like protein 3 OS=Sus scrofa OX=9823 GN=ATXN7L3 PE=3 SV=1	ATXN7L3	-	0.0022259	0.00418572	127.603	49.1598	0	0	176.438	58.3999	213.59	34.4465	171.549	63.5668	160.472	50.2092
F1SQF7	F1SQF7_PIG Transcriptional adapter 3 OS=Sus scrofa OX=9823 GN=TADA3 PE=3 SV=3	TADA3	100157464	1.43e-05	6.79e-05	141.91	38.7528	0	0	168.268	35.9426	289.107	60.7949	97.9941	27.8392	146.916	17.3074
A0A5G2QE18	A0A5G2QE18_PIG C2H2-type domain-containing protein OS=Sus scrofa OX=9823 GN=REST PE=4 SV=1	REST	-	1.35e-05	6.54e-05	137.18	53.6156	304.778	43.478	151.508	6.26782	0	0	98.8297	25.4914	147.607	52.2964
A0A4X1U7G5	A0A4X1U7G5_PIG Transformation/transcription domain associated protein OS=Sus scrofa OX=9823 PE=3 SV=1	-	-	3.46e-10	1.83e-08	0	0	0	0	0	0	365.291	40.0788	464.974	66.9544	0	0
A0A287A6Q2	A0A287A6Q2_PIG Histone-lysine N-methyltransferase SETDB2 OS=Sus scrofa OX=9823 GN=SETDB2 PE=4 SV=2	SETDB2	-	7.2e-05	0.000246013	100.119	25.7917	271.113	85.8739	0	0	0	0	207.544	87.3422	231.652	28.7219
A0A8W4FGW2	A0A8W4FGW2_PIG Folliculin interacting protein 1 OS=Sus scrofa OX=9823 GN=FNIP1 PE=3 SV=1	-	-	0.0288953	0.0373697	101.277	40.1599	226.123	117.305	116.054	25.3435	198.699	18.6162	165.808	124.9	0	0
A0A287ATF5	A0A287ATF5_PIG Glutamate receptor OS=Sus scrofa OX=9823 GN=GRIK3 PE=3 SV=2	GRIK3	-	4.07e-05	0.000158195	232.424	68.7778	0	0	172.31	4.56741	197.163	41.5736	80.8002	11.3304	123.562	29.9014
F1S4G5	F1S4G5_PIG RecQ-mediated genome instability protein 1 OS=Sus scrofa OX=9823 GN=RMI1 PE=3 SV=1	RMI1	100517963	2.57e-06	1.77e-05	157.453	25.724	0	0	0	0	375.017	18.0471	0	0	260.956	122.074
A0A287AK61	A0A287AK61_PIG Zinc finger CCCH-type containing 6 OS=Sus scrofa OX=9823 GN=ZC3H6 PE=4 SV=3	ZC3H6	-	0.00922131	0.0140466	66.5772	3.65151	84.8697	46.9148	152.854	6.00617	96.4904	56.8186	246.982	88.9968	129.976	38.413
A0A4X1SMP9	A0A4X1SMP9_PIG Semaphorin 3E OS=Sus scrofa OX=9823 PE=3 SV=1	-	-	0.000509123	0.00123448	241.061	80.436	170.592	51.0769	109.546	5.08099	120.487	39.9549	126.525	15.8486	0	0
A0A287B6S7	A0A287B6S7_PIG Rotatin OS=Sus scrofa OX=9823 GN=RTTN PE=4 SV=2	RTTN	-	0.00731576	0.0115487	88.7836	23.7881	211.806	54.0019	181.044	64.8069	91.0194	37.1743	71.4815	26.4023	111.226	28.7816
A0A480VBY0	A0A480VBY0_PIG Oral-facial-digital syndrome 1 protein OS=Sus scrofa OX=9823 GN=OFD1 PE=4 SV=1	OFD1	100513249	0.00276346	0.00507028	122.371	9.2798	120.755	6.074	141.419	8.71301	130.651	10.2146	129.718	2.51183	108.139	3.73886
A0A287A1B6	A0A287A1B6_PIG Serine/threonine-protein phosphatase 2A regulatory subunit B'' subunit gamma OS=Sus scrofa OX=9823 GN=PPP2R3C PE=4 SV=1	PPP2R3C	-	0.00466449	0.00787523	127.952	75.6145	198.584	65.748	0	0	121.499	52.4731	109.667	32.0123	193.745	36.6552
A0A287B6M0	A0A287B6M0_PIG Carbonic anhydrase OS=Sus scrofa OX=9823 GN=CA2 PE=1 SV=2	CA2	-	1.29e-10	9.1e-09	0	0	316.298	14.302	0	0	421.929	62.4614	0	0	0	0
A0A480Z1K0	A0A480Z1K0_PIG Solute carrier family 35 member F5 OS=Sus scrofa OX=9823 GN=SLC35F5 PE=2 SV=1	SLC35F5	100157997	0.000447644	0.00110793	151.38	31.2007	180.271	28.2314	0	0	148.78	22.8202	132.42	58.1261	124.596	33.313
F1SFL5	F1SFL5_PIG Histone-lysine N-methyltransferase SETMAR OS=Sus scrofa OX=9823 GN=LOC100514009 PE=4 SV=3	LOC100514009	100514009	1.94e-08	3.88e-07	0	0	0	0	265.243	15.8104	0	0	187.219	25.0009	264.237	61.3851
A0A480QH44	A0A480QH44_PIG DNA helicase OS=Sus scrofa OX=9823 GN=CHD7 PE=3 SV=1	-	-	4.92e-09	1.28e-07	198.989	25.0153	113.859	26.3215	158.674	3.85837	239.237	27.2191	0	0	0	0
A0A8W4FJM0	A0A8W4FJM0_PIG Sorting nexin 14 OS=Sus scrofa OX=9823 GN=SNX14 PE=3 SV=1	-	-	0.003783	0.00661923	90.8071	24.639	0	0	148.952	83.0315	137.566	71.7686	120.977	20.8442	209.426	19.8339
A0A286ZMH6	A0A286ZMH6_PIG Docosahexaenoic acid omega-hydroxylase CYP4F3-like OS=Sus scrofa OX=9823 GN=LOC102167481 PE=3 SV=1	LOC110259328	-	2.01e-06	1.45e-05	66.266	22.0871	333.043	27.8148	89.1569	53.2363	91.6251	50.4068	0	0	114.402	31.0006
A0A286ZVH4	A0A286ZVH4_PIG Enhancer of polycomb homolog OS=Sus scrofa OX=9823 GN=EPC1 PE=3 SV=3	EPC1	100521573	7.31e-06	4.06e-05	155.501	29.0363	0	0	197.168	36.6369	0	0	154.088	22.1254	179.105	58.2593
A0A286ZL35	A0A286ZL35_PIG Hyaluronan and proteoglycan link protein 4 OS=Sus scrofa OX=9823 GN=HAPLN4 PE=4 SV=1	HAPLN4	-	4.45e-15	7.27e-12	0	0	0	0	0	0	299.478	7.42886	377.437	23.5026	0	0
A0A4X1VX88	A0A4X1VX88_PIG Fibroblast growth factor receptor substrate 2 OS=Sus scrofa OX=9823 GN=FRS2 PE=4 SV=1	FRS2	-	2.13e-05	9.48e-05	214.919	26.6439	0	0	0	0	194.367	37.6648	0	0	263.257	110.318
A0A4X1VX41	A0A4X1VX41_PIG Mastermind like transcriptional coactivator 1 OS=Sus scrofa OX=9823 GN=MAML1 PE=3 SV=1	MAML1	100520231	0.0286207	0.0370732	137.229	106.877	0	0	147.041	11.3778	140.502	15.7955	128.292	55.0032	118.032	12.1783
A0A8D0N219	A0A8D0N219_PIG Treslin N-terminal domain-containing protein OS=Sus scrofa OX=9823 PE=4 SV=1	-	-	4.57e-05	0.000173297	132.223	48.177	0	0	53.2901	10.0271	163.768	37.2601	131.551	13.9127	187.582	36.819
A0A287BFM3	A0A287BFM3_PIG Anaphase-promoting complex subunit 11 OS=Sus scrofa OX=9823 GN=ANAPC11 PE=3 SV=2	ANAPC11	-	0.00664743	0.010662	150.245	46.4683	0	0	116.332	6.32115	101.555	49.8298	174.7	70.8542	118.036	42.7869
A0A287B2K6	A0A287B2K6_PIG LIM domain containing 2 OS=Sus scrofa OX=9823 GN=LIMD2 PE=1 SV=2	LIMD2	-	7.87e-05	0.000265871	85.9543	13.0339	0	0	151.504	6.27172	155.5	42.3473	143.173	28.0978	121.064	37.4518
A0A287AD81	A0A287AD81_PIG RING-type E3 ubiquitin transferase OS=Sus scrofa OX=9823 PE=4 SV=1	-	-	0.0239996	0.0318695	158.526	67.9401	95.2042	65.8562	134.115	29.3832	156.537	72.5064	0	0	109.485	28.9619
A0A287BAP1	A0A287BAP1_PIG TATA box-binding protein-like 2 OS=Sus scrofa OX=9823 GN=TBPL2 PE=3 SV=1	TBPL2	-	0.00121139	0.00253432	137.5	54.6442	113.485	38.9577	0	0	0	0	129.41	55.6454	262.25	113.543
A0A4X1SM21	A0A4X1SM21_PIG Flavin-containing monooxygenase OS=Sus scrofa OX=9823 PE=3 SV=1	FMO5	100152950	0.000198155	0.000568738	165.107	74.0413	0	0	201.594	34.5043	151.767	59.1727	0	0	119.953	22.8004
A0A8D0J761	A0A8D0J761_PIG PH and SEC7 domain-containing protein 4 OS=Sus scrofa OX=9823 PE=4 SV=1	-	-	7.56e-07	6.41e-06	0	0	122.862	8.0879	143.544	26.1172	223.367	48.0898	109.761	25.9036	0	0
A0A286ZP91	A0A286ZP91_PIG Zinc finger and BTB domain containing 20 OS=Sus scrofa OX=9823 GN=ZBTB20 PE=1 SV=1	ZBTB20	-	4.62e-05	0.00017478	188.258	43.2791	0	0	107.02	33.2192	150.176	36.4938	146.979	51.3504	0	0
A0A8D1D8T9	A0A8D1D8T9_PIG SH2 domain-containing protein OS=Sus scrofa OX=9823 PE=3 SV=1	-	100154922	6.97e-06	3.92e-05	0	0	179.242	75.7121	132.469	34.3664	0	0	0	0	267.713	52.9453
A0A287A3K1	A0A287A3K1_PIG PAXX non-homologous end joining factor OS=Sus scrofa OX=9823 GN=PAXX PE=4 SV=2	PAXX	-	0.000531012	0.00127008	169.031	38.3083	0	0	81.1538	34.4519	115.355	46.2422	105.388	17.2785	106.24	17.624
A0A8D0K712	A0A8D0K712_PIG High mobility group nucleosome binding domain 5 OS=Sus scrofa OX=9823 PE=3 SV=1	-	-	0.00099448	0.00215493	112.138	15.4696	127.298	59.5518	0	0	0	0	154.892	50.8452	159.512	67.7038
A0A286ZP03	A0A286ZP03_PIG type I protein arginine methyltransferase OS=Sus scrofa OX=9823 GN=PRMT1 PE=1 SV=3	PRMT1	-	3.24e-05	0.000130639	0	0	0	0	116.598	20.7057	85.015	54.5391	175.945	36.3056	164.547	35.0411
A0A8D0Y1N6	A0A8D0Y1N6_PIG Transcription factor IIIB 50 kDa subunit OS=Sus scrofa OX=9823 GN=BRF2 PE=4 SV=1	BRF2	100524530	0.00692986	0.011007	127.011	62.755	0	0	82.9945	28.5195	99.0527	36.5381	89.5478	14.246	114.924	15.047
A0A287AAB2	A0A287AAB2_PIG Ig-like domain-containing protein OS=Sus scrofa OX=9823 PE=1 SV=2	SLA-11	-	0.000161955	0.000483501	104.657	51.8811	0	0	0	0	235.82	26.385	52.3256	50.3761	110.346	69.6631
A0A480LAW8	A0A480LAW8_PIG HECT-type E3 ubiquitin transferase OS=Sus scrofa OX=9823 PE=4 SV=1	-	-	0.00814331	0.0126399	128.671	39.3786	0	0	140.854	11.5413	101.324	91.0572	0	0	131.395	68.9076
A0A287BHA7	A0A287BHA7_PIG Unc-13 homolog C OS=Sus scrofa OX=9823 GN=UNC13C PE=4 SV=2	UNC13C	-	0.0188893	0.0260997	0	0	306.678	235.564	77.469	54.2129	0	0	0	0	96.3186	42.862
A0A286ZJV9	A0A286ZJV9_PIG Semaphorin 4D OS=Sus scrofa OX=9823 GN=SEMA4D PE=1 SV=2	SEMA4D	-	0.00533755	0.0088652	83.7595	39.7334	149.821	55.4634	75.3406	35.8297	0	0	0	0	160.502	92.9211
A0A8D1HQK2	A0A8D1HQK2_PIG Homologous recombination factor with OB-fold OS=Sus scrofa OX=9823 GN=HROB PE=4 SV=1	HROB	-	0.00041429	0.00103636	85.13	13.7174	81.1848	29.1839	151.855	26.1095	145.928	75.6505	0	0	0	0
A0A8D0IFT0	A0A8D0IFT0_PIG Prolyl 4-hydroxylase alpha subunit domain-containing protein OS=Sus scrofa OX=9823 PE=4 SV=1	-	-	0.000108957	0.000346125	154.108	68.3952	172.33	66.277	0	0	0	0	0	0	136.37	11.3523
A0A287A053	A0A287A053_PIG Neutral sphingomyelinase activation associated factor OS=Sus scrofa OX=9823 GN=NSMAF PE=4 SV=1	NSMAF	100153039	3.85e-06	2.45e-05	0	0	0	0	0	0	136.56	71.9412	314.439	77.1606	0	0
A0A480QB10	A0A480QB10_PIG Inhibitor of growth protein OS=Sus scrofa OX=9823 GN=ING5 PE=3 SV=1	-	-	1.19e-06	9.6e-06	56.4557	26.9626	0	0	243.704	17.1169	0	0	0	0	144.825	66.3577
A0A287B9B3	A0A287B9B3_PIG Alpha-2-antiplasmin isoform X2 OS=Sus scrofa OX=9823 GN=SERPINF2 PE=1 SV=1	SERPINF2	-	8.98e-08	1.2e-06	0	0	152.004	3.11676	0	0	155.13	38.0194	120.507	25.6485	0	0
B1A9K1	B1A9K1_PIG dual-specificity kinase OS=Sus scrofa OX=9823 GN=CLK1 PE=2 SV=1	CLK1	100141471	0.00232446	0.00432868	106.541	19.9669	99.162	60.9488	77.8401	10.0915	97.4801	44.2124	0	0	0	0
A0A287A0Q7	A0A287A0Q7_PIG Transmembrane and coiled-coil domain family 3 OS=Sus scrofa OX=9823 GN=TMCC3 PE=3 SV=2	TMCC3	-	0.00445786	0.00757327	0	0	89.4632	28.2663	74.9634	33.4041	121.051	48.3682	0	0	92.0849	56.8638
A0A287BH25	A0A287BH25_PIG TSC22 domain family protein 3 OS=Sus scrofa OX=9823 GN=TSC22D3 PE=3 SV=1	TSC22D3	-	2.29e-08	4.31e-07	88.0842	16.141	62.393	16.2829	0	0	0	0	0	0	220.737	38.3285
A0A286ZU96	A0A286ZU96_PIG Proteinase-activated receptor 1 OS=Sus scrofa OX=9823 GN=F2R PE=3 SV=2	F2R	-	0.000169196	0.000502367	105.616	11.4182	83.9656	46.7346	0	0	118.977	18.6574	55.9745	32.127	0	0
A0A286ZMT8	A0A286ZMT8_PIG RB transcriptional corepressor like 2 OS=Sus scrofa OX=9823 GN=RBL2 PE=3 SV=2	RBL2	-	7.77e-05	0.000263027	0	0	154.291	16.9224	170.565	89.7976	0	0	0	0	0	0
F1RJX0	F1RJX0_PIG A-kinase anchoring protein 11 OS=Sus scrofa OX=9823 GN=AKAP11 PE=3 SV=4	AKAP11	-	9.48e-05	0.000309426	0	0	0	0	52.0957	37.4772	121.939	52.6586	149.353	36.7377	0	0
A0A8D1AAU0	A0A8D1AAU0_PIG Alpha-fetoprotein OS=Sus scrofa OX=9823 GN=AFP PE=4 SV=1	-	-	0.0109616	0.0162553	39.7147	7.62087	0	0	0	0	95.3351	49.3938	102.929	78.2214	0	0
