# Supplementary material for: Transcriptome and Proteome Analyses Revealed Differences in JEV-Infected PK-15 Cells in Response to Ferroptosis Agonists and Antagonists
Source: Animals (Basel). 2024 Dec 5;14(23):3516. doi: 10.3390/ani14233516 (PMC11640317; doi:10.3390/ani14233516)
Supplement: Supplementary file 1 [file animals-14-03516-s001.zip › Table S7 Data of differential protein details.xlsx]

## Sheet: SP600125 vs NC 24 h
Accession	Symbol	Protein Name	Entrez ID	Description	FC(J_S_24/J_24)	Log2FC(J_S_24/J_24)	P_value(J_S_24/J_24)	Regulate	Significant	J_S_24	J_24	J_24_1	J_24_2	J_24_3	J_S_24_1	J_S_24_2	J_S_24_3	GO Term	GO ID	KO ID	KO Name	Pathway ID	Pathway_defition	EggNOG ID	EggNOG_Functional Categories	Pfam ID	Domain	Domain Description	Subcellular Loc
A0A480IYL3	-	Asparagine synthetase [glutamine-hydrolyzing]	-	A0A480IYL3_PIG Asparagine synthetase [glutamine-hydrolyzing] (Fragment) OS=Sus scrofa OX=9823 PE=4 SV=1	1.238	0.308	0.0006464	up	yes	48121.5	38868.4	38623.2	39171.6	38810.3	46270.1	48711.1	49383.2	BP:small molecule metabolic process;BP:small molecule biosynthetic process;BP:cellular response to stimulus;BP:positive regulation of cell cycle;BP:glutamine metabolic process;BP:positive regulation of biological process;BP:negative regulation of biological process;BP:oxoacid metabolic process;BP:cellular response to extracellular stimulus;BP:cellular response to nutrient levels;BP:organonitrogen…	GO:0044281;GO:0044283;GO:0051716;GO:0045787;GO:0006541;GO:0048518;GO:0048519;GO:0043436;GO:0031668;GO:0031669;GO:1901564;GO:1901566;GO:0009605;GO:0070981;GO:0070982;GO:0031667;GO:0033554;GO:0016053;GO:0006807;GO:0009067;GO:0009064;GO:0042981;GO:0050789;GO:1901576;GO:0007346;GO:0065007;GO:0050794;GO:0006950;GO:0008150;GO:0009267;GO:0042149;GO:0008652;GO:0044271;GO:0046394;GO:0050896;GO:0043603;GO:…	K01953	asnB, ASNS	map00250	Alanine, aspartate and glutamate metabolism	COG0367	E:Amino acid transport and metabolism	PF00733.25;PF13537.10;PF13522.10;PF12481.12	Asn_synthase;GATase_7;GATase_6;DUF3700	Asparagine synthase;Glutamine amidotransferase domain;Glutamine amidotransferase domain;Aluminium induced protein	cytoplasmic
A0A287A0H1	UPP1	Uridine phosphorylase	-	A0A287A0H1_PIG Uridine phosphorylase OS=Sus scrofa OX=9823 GN=UPP1 PE=1 SV=1	1.499	0.584	0.00313	up	yes	184682	123205	136878	120894	111844	194931	173176	185940	BP:organophosphate catabolic process;BP:pyrimidine ribonucleotide metabolic process;BP:nucleotide catabolic process;BP:nucleoside catabolic process;BP:nucleotide biosynthetic process;BP:small molecule metabolic process;BP:small molecule catabolic process;BP:ribonucleoside monophosphate metabolic process;BP:organic cyclic compound biosynthetic process;BP:organic cyclic compound metabolic process;B…	GO:0046434;GO:0009218;GO:0009166;GO:0009164;GO:0009165;GO:0044281;GO:0044282;GO:0009161;GO:1901362;GO:1901360;GO:1901361;GO:0044206;GO:0046483;GO:0009174;GO:0009173;GO:0010138;GO:1901564;GO:1901565;GO:1901566;GO:1901136;GO:0019439;GO:0019438;GO:0006807;GO:1901576;GO:1901575;GO:0019637;GO:0018130;GO:0006220;GO:0006221;GO:0009156;GO:0046700;GO:0009260;GO:0008150;GO:0008152;GO:0034654;GO:0034655;GO:…	K00757	udp, UPP	map00240;map01232;map00983	Pyrimidine metabolism;Nucleotide metabolism;Drug metabolism - other enzymes	COG2820	F:Nucleotide transport and metabolism	PF01048.24	PNP_UDP_1	Phosphorylase superfamily	cytoplasmic
A0A0B8RTV8	CASP3	CASP3	397244	A0A0B8RTV8_PIG Caspase-3 OS=Sus scrofa domesticus OX=9825 GN=CASP3 PE=3 SV=1	1.229	0.2975	0.00106	up	yes	30133.2	24527.9	25455.4	23666.3	24461.9	29321.4	30653.5	30424.6	BP:negative regulation of T cell proliferation;BP:regulation of primary metabolic process;BP:regulation of metabolic process;BP:erythrocyte differentiation;BP:negative regulation of cellular metabolic process;BP:negative regulation of cell adhesion;BP:signal transduction;BP:cell surface receptor signaling pathway;BP:enzyme linked receptor protein signaling pathway;BP:transmembrane receptor protei…	GO:0042130;GO:0080090;GO:0019222;GO:0030218;GO:0031324;GO:0007162;GO:0007165;GO:0007166;GO:0007167;GO:0007169;GO:0044346;GO:0071312;GO:0051716;GO:0045786;GO:0010604;GO:0002260;GO:0048869;GO:0031323;GO:0031647;GO:0043067;GO:0048513;GO:0030855;GO:0048518;GO:0002682;GO:0003008;GO:0042127;GO:0038179;GO:0030216;GO:0007605;GO:0007600;GO:0042129;GO:0007507;GO:0030163;GO:0010033;GO:0048872;GO:0065008;GO:…	K02187	CASP3	map05167;map05164;map04650;map04657;map04115;map05160;map05206;map04010;map05168;map05169;map05165;map05163;map05210;map04210;map04215;map05145;map05146;map04623;map05161;map05012;map05134;map05010;map05016;map05130;map05133;map05132;map04726;map05222;map05152;map05205;map05203;map05014;map05200;map04668;map05170;map05416;map05417;map04933;map05120;map05162;map04936;map04932;map05022;map01524;map…	Kaposi sarcoma-associated herpesvirus infection;Influenza A;Natural killer cell mediated cytotoxicity;IL-17 signaling pathway;p53 signaling pathway;Hepatitis C;MicroRNAs in cancer;MAPK signaling pathway;Herpes simplex virus 1 infection;Epstein-Barr virus infection;Human papillomavirus infection;Human cytomegalovirus infection;Colorectal cancer;Apoptosis;Apoptosis - multiple species;Toxoplasmosis;…	ENOG410ZQIE	K:Transcription	PF00656.26	Peptidase_C14	Caspase domain	cytoplasmic
P27485	RBP4	Retinol-binding protein 4	397124	RET4_PIG Retinol-binding protein 4 OS=Sus scrofa OX=9823 GN=RBP4 PE=1 SV=2	1.244	0.315	0.03483	up	yes	128235	103117	94179.9	101195	113978	118891	137972	127842	BP:organic hydroxy compound transport;BP:lipid transport;BP:organic substance transport;BP:transport;BP:retinol transport;BP:establishment of localization;BP:localization;BP:biological_process;BP:isoprenoid transport;BP:terpenoid transportCC:extracellular space;CC:cellular anatomical entity;CC:cellular_componentMF:molecular_function;MF:binding;MF:retinal binding;MF:organic hydroxy compound transm…	GO:0015850;GO:0006869;GO:0071702;GO:0006810;GO:0034633;GO:0051234;GO:0051179;GO:0008150;GO:0046864;GO:0046865GO:0005615;GO:0110165;GO:0005575GO:0003674;GO:0005488;GO:0016918;GO:1901618;GO:0005501;GO:0005319;GO:0005215;GO:0008289;GO:0036094;GO:0034632;GO:0043178;GO:0019840;GO:0019841;GO:0019842;GO:0090482;GO:0022857;GO:0015665	K18271	RBP4	------	------	ENOG4111K1Y	U:Intracellular trafficking, secretion, and vesicular transport	PF00061.27;PF08212.16	Lipocalin;Lipocalin_2	Lipocalin / cytosolic fatty-acid binding protein family;Lipocalin-like domain	extracellular
A0A5G2R318	H2AZ2	Histone H2A	-	A0A5G2R318_PIG Histone H2A OS=Sus scrofa OX=9823 GN=H2AZ2 PE=1 SV=1	1.26	0.3334	0.01194	up	yes	52410.4	41596.1	43729.5	44289.6	36769.2	51466	53232.4	52532.6	BP:positive regulation of developmental pigmentation;BP:macromolecular complex subunit organization;BP:regulation of biological process;BP:regulation of developmental pigmentation;BP:cellular component organization or biogenesis;BP:protein-DNA complex subunit organization;BP:chromatin organization;BP:cellular component organization;BP:biological regulation;BP:regulation of pigment cell differenti…	GO:0048087;GO:0043933;GO:0050789;GO:0048070;GO:0071840;GO:0071824;GO:0006325;GO:0016043;GO:0065007;GO:0050932;GO:0048518;GO:0045636;GO:0050793;GO:0050942;GO:0009987;GO:0050794;GO:0045597;GO:0045595;GO:0008150;GO:0051094;GO:0045634;GO:0048522GO:0000786;GO:0043229;GO:0043227;GO:0043226;GO:0031982;GO:0005634;GO:0110165;GO:0032991;GO:1903561;GO:0070062;GO:0043230;GO:0043231;GO:0032993;GO:0005575;GO:0…	K11251	H2A	map05034;map03082;map05322;map04217;map04613	Alcoholism;ATP-dependent chromatin remodeling;Systemic lupus erythematosus;Necroptosis;Neutrophil extracellular trap formation	COG5262	S:Function unknown	PF00125.28;PF16211.9	Histone;Histone_H2A_C	Core histone H2A/H2B/H3/H4;C-terminus of histone H2A	nuclear
A0A480NJX7	-	Receptor protein-tyrosine kinase	-	A0A480NJX7_PIG receptor protein-tyrosine kinase OS=Sus scrofa OX=9823 PE=3 SV=1	1.251	0.3231	0.03018	up	yes	42985.5	34349.7	31991.5	32656.2	38401.5	43205.2	40013.1	45738.3	BP:signal transduction;BP:cell surface receptor signaling pathway;BP:enzyme linked receptor protein signaling pathway;BP:transmembrane receptor protein tyrosine kinase signaling pathway;BP:angiogenesis;BP:regulation of biological process;BP:biological regulation;BP:anatomical structure formation involved in morphogenesis;BP:developmental process;BP:cellular process;BP:regulation of cellular proce…	GO:0007165;GO:0007166;GO:0007167;GO:0007169;GO:0001525;GO:0050789;GO:0065007;GO:0048646;GO:0032502;GO:0009987;GO:0050794;GO:0008150;GO:0048010GO:0016020;GO:0005886;GO:0110165;GO:0005575GO:0038023;GO:0035639;GO:1901363;GO:0060089;GO:0003674;GO:1901265;GO:0043168;GO:0004714;GO:0000166;GO:0043167;GO:0016740;GO:0004713;GO:0004672;GO:0017076;GO:0016301;GO:0140096;GO:0036094;GO:0003824;GO:0030554;GO:00…	K05096	FLT1, VEGFR1	map04510;map05202;map04015;map04014;map05323;map04010;map04020;map04151;map04066	Focal adhesion;Transcriptional misregulation in cancer;Rap1 signaling pathway;Ras signaling pathway;Rheumatoid arthritis;MAPK signaling pathway;Calcium signaling pathway;PI3K-Akt signaling pathway;HIF-1 signaling pathway	COG0515	P:Inorganic ion transport and metabolism	PF07714.21;PF13927.10;PF07679.20;PF00047.29;PF13895.10;PF00069.29;PF21339.1;PF07686.21;PF17988.5;PF16680.9	PK_Tyr_Ser-Thr;Ig_3;I-set;ig;Ig_2;Pkinase;VEGFR-1-like_Ig-like;V-set;VEGFR-2_TMD;Ig_4	Protein tyrosine and serine/threonine kinase;Immunoglobulin domain;Immunoglobulin I-set domain;Immunoglobulin domain;Immunoglobulin domain;Protein kinase domain;Vascular endothelial growth factor receptor 1-like, Ig-like domain;Immunoglobulin V-set domain;VEGFR-2 Transmembrane domain;T-cell surface glycoprotein CD3 delta chain	plasma membrane
A0A287BQU9	-	Heat shock 70 kDa protein 1	-	A0A287BQU9_PIG Uncharacterized protein OS=Sus scrofa OX=9823 PE=3 SV=3	1.267	0.3414	0.004516	up	yes	189388	149433	149947	149561	148792	203252	182316	182596	BP:regulation of microtubule polymerization or depolymerization;BP:positive regulation of microtubule polymerization or depolymerization;BP:regulation of microtubule polymerization;BP:positive regulation of proteasomal ubiquitin-dependent protein catabolic process;BP:regulation of primary metabolic process;BP:regulation of metabolic process;BP:regulation of microtubule nucleation;BP:regulation of…	GO:0031110;GO:0031112;GO:0031113;GO:0032436;GO:0080090;GO:0019222;GO:0010968;GO:2000058;GO:0090169;GO:0031116;GO:0051495;GO:0051493;GO:0048518;GO:0060255;GO:0030162;GO:1901673;GO:0010638;GO:0070507;GO:0009896;GO:0009894;GO:0006457;GO:0009893;GO:0006458;GO:0050789;GO:0090063;GO:0065007;GO:1901800;GO:0051130;GO:0060236;GO:0008150;GO:1902903;GO:0032434;GO:0050794;GO:0061077;GO:0010604;GO:2000060;GO:…	K03283	HSPA1_6_8	map05162;map05145;map04915;map04010;map03040;map05134;map04213;map05417;map04144;map04612;map04141;map05020	Measles;Toxoplasmosis;Estrogen signaling pathway;MAPK signaling pathway;Spliceosome;Legionellosis;Longevity regulating pathway - multiple species;Lipid and atherosclerosis;Endocytosis;Antigen processing and presentation;Protein processing in endoplasmic reticulum;Prion disease	COG0443	P:Inorganic ion transport and metabolism	PF00012.24;PF06723.17	HSP70;MreB_Mbl	Hsp70 protein;MreB/Mbl protein	cytoplasmic
A0A4X1UWK0	PNP	Purine nucleoside phosphorylase	100157138	A0A4X1UWK0_PIG Purine nucleoside phosphorylase OS=Sus scrofa OX=9823 GN=PNP PE=1 SV=1	1.368	0.4521	0.004979	up	yes	38258.4	27970.5	30289.5	27367	26254.9	35641.5	38772.4	40361.4	BP:cellular nitrogen compound metabolic process;BP:nitrogen compound metabolic process;BP:small molecule metabolic process;BP:organic cyclic compound metabolic process;BP:nucleobase-containing compound metabolic process;BP:organic substance metabolic process;BP:cellular process;BP:cellular aromatic compound metabolic process;BP:biological_process;BP:nucleoside metabolic process;BP:metabolic proce…	GO:0034641;GO:0006807;GO:0044281;GO:1901360;GO:0006139;GO:0071704;GO:0009987;GO:0006725;GO:0008150;GO:0009116;GO:0008152;GO:0055086;GO:0046483;GO:0044238;GO:1901564;GO:1901135;GO:0044237;GO:1901657GO:0003674;GO:0004731;GO:0016740;GO:0047975;GO:0016763;GO:0003824;GO:0016757	K03783	punA, PNP	map01232;map00230;map00760	Nucleotide metabolism;Purine metabolism;Nicotinate and nicotinamide metabolism	COG0005	F:Nucleotide transport and metabolism	PF01048.24	PNP_UDP_1	Phosphorylase superfamily	cytoplasmic
A0A287AES5	PCK2	Phosphoenolpyruvate carboxykinase (GTP)	-	A0A287AES5_PIG phosphoenolpyruvate carboxykinase (GTP) OS=Sus scrofa OX=9823 GN=PCK2 PE=1 SV=1	1.305	0.384	0.0005633	up	yes	30609	23453.4	22501.6	23184.2	24674.3	30366.1	31239.5	30221.4	BP:phosphorylation;BP:monosaccharide metabolic process;BP:small molecule biosynthetic process;BP:gluconeogenesis;BP:organic substance metabolic process;BP:monosaccharide biosynthetic process;BP:cellular process;BP:organic substance biosynthetic process;BP:hexose metabolic process;BP:hexose biosynthetic process;BP:biosynthetic process;BP:biological_process;BP:metabolic process;BP:primary metabolic…	GO:0016310;GO:0005996;GO:0044283;GO:0006094;GO:0071704;GO:0046364;GO:0009987;GO:1901576;GO:0019318;GO:0019319;GO:0009058;GO:0008150;GO:0008152;GO:0044238;GO:0005975;GO:0044237;GO:0016051;GO:0006796;GO:0006793;GO:0006006;GO:0044281GO:0035639;GO:0003674;GO:0005488;GO:0043167;GO:1901363;GO:1901265;GO:0043168;GO:0043169;GO:0016829;GO:0004611;GO:0000166;GO:0004613;GO:0032561;GO:0016740;GO:0017076;GO:0…	K01596	E4.1.1.32, pckA, PCK	map04920;map04964;map00620;map04068;map00010;map04922;map04910;map03320;map00020;map04151;map04152;map04931	Adipocytokine signaling pathway;Proximal tubule bicarbonate reclamation;Pyruvate metabolism;FoxO signaling pathway;Glycolysis / Gluconeogenesis;Glucagon signaling pathway;Insulin signaling pathway;PPAR signaling pathway;Citrate cycl;PI3K-Akt signaling pathway;AMPK signaling pathway;Insulin resistance	COG1274	C:Energy production and conversion	PF00821.22;PF17297.6	PEPCK_GTP;PEPCK_N	Phosphoenolpyruvate carboxykinase C-terminal P-loop domain;Phosphoenolpyruvate carboxykinase N-terminal domain	mitochondrial
P79379	MT2A	Metallothionein-2A	396827	MT2_PIG Metallothionein-2A OS=Sus scrofa OX=9823 GN=MT2A PE=3 SV=1	0.6884	-0.5387	0.007901	down	yes	21664	31471.5	34979.1	29743.7	29691.7	19885.5	22008.7	23097.6	BP:cellular response to metal ion;BP:cellular cation homeostasis;BP:detoxification of inorganic compound;BP:ion homeostasis;BP:cellular response to inorganic substance;BP:homeostatic process;BP:inorganic ion homeostasis;BP:cellular response to chemical stimulus;BP:detoxification;BP:response to zinc ion;BP:negative regulation of growth;BP:detoxification of copper ion;BP:regulation of biological pr…	GO:0071248;GO:0030003;GO:0061687;GO:0050801;GO:0071241;GO:0042592;GO:0098771;GO:0070887;GO:0098754;GO:0010043;GO:0045926;GO:0010273;GO:0050789;GO:0051716;GO:0071294;GO:0040008;GO:0006882;GO:0065007;GO:0046688;GO:0046686;GO:0048519;GO:0019725;GO:0009987;GO:0006873;GO:0071276;GO:0008150;GO:0010038;GO:0055080;GO:0042221;GO:0055082;GO:0010035;GO:0071280;GO:0050896;GO:0048878GO:0043229;GO:0043227;GO:0…	K14739	MT1_2	map04212;map04978	Longevity regulating pathway - worm;Mineral absorption	ENOG41113QR	S:Function unknown	PF00131.24	Metallothio	Metallothionein	cytoplasmic
A0A480LEG2	-	-	-	A0A480LEG2_PIG FERM, ARHGEF and pleckstrin domain-containing protein 1 OS=Sus scrofa OX=9823 PE=4 SV=1	0.8208	-0.2849	0.007658	down	yes	22845.9	27832.5	27342.3	28550.4	27604.8	21483.7	24634.3	22419.8	CC:cytoskeleton;CC:intracellular non-membrane-bounded organelle;CC:cellular_component;CC:intracellular organelle;CC:non-membrane-bounded organelle;CC:organelle;CC:cellular anatomical entityMF:cytoskeletal protein binding;MF:enzyme regulator activity;MF:guanyl-nucleotide exchange factor activity;MF:GTPase regulator activity;MF:molecular_function;MF:binding;MF:protein binding;MF:molecular function …	GO:0005856;GO:0043232;GO:0005575;GO:0043229;GO:0043228;GO:0043226;GO:0110165GO:0008092;GO:0030234;GO:0005085;GO:0030695;GO:0003674;GO:0005488;GO:0005515;GO:0098772;GO:0060589	K17477	FARP1	------	------	ENOG410XP7Q	T:Signal transduction mechanisms	PF00621.24;PF09380.14;PF00169.33;PF09379.14;PF00373.22;PF08736.15;PF16453.9	RhoGEF;FERM_C;PH;FERM_N;FERM_M;FA;IQ_SEC7_PH	RhoGEF domain;FERM C-terminal PH-like domain;PH domain;FERM N-terminal domain;FERM central domain;FERM adjacent;PH domain	cytoplasmic
A0A8D1FWA9	ITM2B	Integral membrane protein 2	-	A0A8D1FWA9_PIG Integral membrane protein 2 OS=Sus scrofa OX=9823 GN=ITM2B PE=3 SV=1	1.312	0.3918	0.04522	up	yes	26799.7	20433.2	17137.2	19573.4	24589.1	27194.5	26210.5	26994.1	BP:negative regulation of metabolic process;BP:regulation of primary metabolic process;BP:regulation of metabolic process;BP:negative regulation of cellular biosynthetic process;BP:regulation of cellular biosynthetic process;BP:negative regulation of cellular metabolic process;BP:regulation of cellular metabolic process;BP:negative regulation of amyloid precursor protein biosynthetic process;BP:r…	GO:0009892;GO:0080090;GO:0019222;GO:0031327;GO:0031326;GO:0031324;GO:0031323;GO:0042985;GO:0042984;GO:0051172;GO:0051248;GO:0051246;GO:0050789;GO:0065007;GO:0048519;GO:0010605;GO:0060255;GO:0009889;GO:1903018;GO:1903019;GO:0009890;GO:0008150;GO:0051171;GO:0050794;GO:0010556;GO:0010561;GO:0010559;GO:0010558;GO:0048523GO:0043229;GO:0043227;GO:0043226;GO:0010008;GO:0031090;GO:0005615;GO:0016020;GO:0…	K18264	ITM2B	------	------	ENOG410XRNN	S:Function unknown	PF04089.18	BRICHOS	BRICHOS domain	cytoplasmic
A0A4X1U6F1	VDAC3	Voltage-dependent anion-selective channel protein 3	-	A0A4X1U6F1_PIG Voltage-dependent anion-selective channel protein 3 OS=Sus scrofa OX=9823 GN=VDAC3 PE=3 SV=1	1.394	0.4792	0.04507	up	yes	17927.3	12860	12247.4	15462.6	10870.1	19477.3	18544.6	15759.9	BP:cellular component assembly;BP:male gamete generation;BP:gamete generation;BP:cellular component organization;BP:cellular component organization or biogenesis;BP:developmental process;BP:multicellular organismal reproductive process;BP:cellular process;BP:reproductive process;BP:spermatogenesis;BP:biological_process;BP:cellular process involved in reproduction in multicellular organism;BP:deve…	GO:0022607;GO:0048232;GO:0007276;GO:0016043;GO:0071840;GO:0032502;GO:0048609;GO:0009987;GO:0022414;GO:0007283;GO:0008150;GO:0022412;GO:0003006GO:0046930;GO:0031090;GO:0016020;GO:0005741;GO:0110165;GO:0031968;GO:0098588;GO:0031966;GO:0032991;GO:0019867;GO:0005575;GO:0098796GO:0015288;GO:0003674;GO:0005488;GO:1901363;GO:1901265;GO:0015075;GO:0022832;GO:0008509;GO:0000166;GO:0022803;GO:0005253;GO:00…	K15041	VDAC3	map05166;map04621;map04979;map05203;map05208;map05161;map04613;map04216;map05012;map05010;map04218;map04020;map05017;map04022;map05016;map05415;map04217;map05022;map05020	Human T-cell leukemia virus 1 infection;NOD-like receptor signaling pathway;Cholesterol metabolism;Viral carcinogenesis;Chemical carcinogenesis - reactive oxygen species;Hepatitis B;Neutrophil extracellular trap formation;Ferroptosis;Parkinson disease;Alzheimer disease;Cellular senescence;Calcium signaling pathway;Spinocerebellar ataxia;cGMP-PKG signaling pathway;Huntington disease;Diabetic cardi…	ENOG410ZBK1	U:Intracellular trafficking, secretion, and vesicular transport	PF01459.26	Porin_3	Eukaryotic porin	cytoplasmic
A0A8D1APX0	-	Insulin like growth factor 2 receptor	-	A0A8D1APX0_PIG Insulin like growth factor 2 receptor OS=Sus scrofa OX=9823 PE=4 SV=1	0.7548	-0.4058	0.0006787	down	yes	14307.9	18954.6	18309.4	18942.9	19611.6	13702.1	14732.9	14488.7	BP:lysosomal transport;BP:modulation by host of viral process;BP:modification by host of symbiont morphology or physiology;BP:interspecies interaction between organisms;BP:cellular process;BP:transport;BP:biological_process;BP:establishment of localization in cell;BP:interaction with symbiont;BP:establishment of localization;BP:localization;BP:cellular localization;BP:intracellular transport;BP:v…	GO:0007041;GO:0044788;GO:0051851;GO:0044419;GO:0009987;GO:0006810;GO:0008150;GO:0051649;GO:0051702;GO:0051234;GO:0051179;GO:0051641;GO:0046907;GO:0007034;GO:0044794;GO:0044403GO:0005770;GO:0030135;GO:0005886;GO:0031974;GO:0030139;GO:0043229;GO:0030133;GO:0043227;GO:0043226;GO:0030136;GO:0031984;GO:0031982;GO:0098588;GO:0031410;GO:0016020;GO:0010008;GO:0031970;GO:0110165;GO:0030140;GO:0009986;GO:0…	K06564	IGF2R, CD222	map03266;map04144;map04142	Virion - Herpesvirus;Endocytosis;Lysosome	ENOG410ZWHP	U:Intracellular trafficking, secretion, and vesicular transport	PF00878.22;PF09451.14;PF02157.19;PF00040.23	CIMR;ATG27;Man-6-P_recep;fn2	Cation-independent mannose-6-phosphate receptor repeat;Autophagy-related protein 27;Mannose-6-phosphate receptor;Fibronectin type II domain	plasma membrane
A0A480SXF6	-	-	-	A0A480SXF6_PIG Amyloid-like protein 2 isoform 1 OS=Sus scrofa OX=9823 PE=3 SV=1	1.264	0.338	0.008456	up	yes	14915.1	11803.6	10924.7	11950.5	12535.6	14199.8	15715.3	14830.2	CC:membrane;CC:cellular anatomical entity;CC:endomembrane system;CC:cellular_componentMF:endopeptidase inhibitor activity;MF:molecular_function;MF:binding;MF:enzyme inhibitor activity;MF:molecular function regulator;MF:sulfur compound binding;MF:cation binding;MF:transition metal ion binding;MF:ion binding;MF:metal ion binding;MF:enzyme regulator activity;MF:endopeptidase regulator activity;MF:pe…	GO:0016020;GO:0110165;GO:0012505;GO:0005575GO:0004866;GO:0003674;GO:0005488;GO:0004857;GO:0098772;GO:1901681;GO:0043169;GO:0046914;GO:0043167;GO:0046872;GO:0030234;GO:0061135;GO:0061134;GO:0030414;GO:0004867;GO:0008201;GO:0097367;GO:0005539	K08117	APLP2	------	------	ENOG410ZW2A	U:Intracellular trafficking, secretion, and vesicular transport	PF12925.11;PF02177.20;PF10515.13;PF12924.11;PF00014.27	APP_E2;APP_N;APP_amyloid;APP_Cu_bd;Kunitz_BPTI	E2 domain of amyloid precursor protein;Amyloid A4 N-terminal heparin-binding;Beta-amyloid precursor protein C-terminus;Copper-binding of amyloid precursor, CuBD;Kunitz/Bovine pancreatic trypsin inhibitor domain	ER
A0A287A6C1	METTL7A	Methyltransf_11 domain-containing protein	-	A0A287A6C1_PIG Methyltransferase type 11 domain-containing protein OS=Sus scrofa OX=9823 GN=METTL7A PE=3 SV=2	0.8239	-0.2795	0.003049	down	yes	21714.8	26355.1	26935.1	25461	26669.2	21519.7	20849	22775.7	BP:cell differentiation;BP:RNA modification;BP:nucleic acid metabolic process;BP:cellular nitrogen compound metabolic process;BP:nitrogen compound metabolic process;BP:anatomical structure morphogenesis;BP:organic cyclic compound metabolic process;BP:DNA methylation;BP:DNA alkylation;BP:DNA modification;BP:mRNA methylation;BP:mRNA modification;BP:organic substance metabolic process;BP:osteoblast …	GO:0030154;GO:0009451;GO:0090304;GO:0034641;GO:0006807;GO:0009653;GO:1901360;GO:0006306;GO:0006305;GO:0006304;GO:0080009;GO:0016556;GO:0071704;GO:0001649;GO:0032259;GO:0032502;GO:0009887;GO:0006139;GO:0009987;GO:0006725;GO:0043412;GO:0043414;GO:0008152;GO:0001510;GO:0046483;GO:0016070;GO:0044238;GO:0042476;GO:0044237;GO:0043170;GO:0048869;GO:0006259;GO:0008150;GO:0016071GO:0016020;GO:0005783;GO:0…	------	------	------	------	ENOG4111EZC	S:Function unknown	PF08241.16;PF13489.10;PF08242.16;PF13847.10;PF13649.10;PF01209.22;PF05148.19	Methyltransf_11;Methyltransf_23;Methyltransf_12;Methyltransf_31;Methyltransf_25;Ubie_methyltran;Methyltransf_8	Methyltransferase domain;Methyltransferase domain;Methyltransferase domain;Methyltransferase domain;Methyltransferase domain;ubiE/COQ5 methyltransferase family;Hypothetical methyltransferase	ER
A0A2C9F3C0	GUSB	Beta-glucuronidase	-	A0A2C9F3C0_PIG Beta-glucuronidase OS=Sus scrofa OX=9823 GN=GUSB PE=1 SV=1	0.8227	-0.2816	0.001014	down	yes	11521.6	14004.5	13707.3	13775.8	14530.5	11456.1	11753	11355.9	BP:chondroitin sulfate catabolic process;BP:glycoside metabolic process;BP:chondroitin sulfate metabolic process;BP:glycosaminoglycan metabolic process;BP:heparan sulfate proteoglycan catabolic process;BP:glycoside catabolic process;BP:mucopolysaccharide metabolic process;BP:cellular catabolic process;BP:nitrogen compound metabolic process;BP:glucuronoside metabolic process;BP:glycoprotein metabo…	GO:0030207;GO:0016137;GO:0030204;GO:0030203;GO:0030200;GO:0016139;GO:1903510;GO:0044248;GO:0006807;GO:0019389;GO:0009100;GO:1901575;GO:1901657;GO:0019391;GO:0071704;GO:0006516;GO:0030212;GO:0030214;GO:0009987;GO:0030167;GO:0008150;GO:0030163;GO:0008152;GO:0005975;GO:0009056;GO:0009057;GO:0044238;GO:1901564;GO:1901565;GO:0044273;GO:0019538;GO:1901136;GO:1901135;GO:0044237;GO:0043170;GO:0006029;GO:…	K01195	uidA, GUSB	map00983;map01240;map00040;map00860;map00053;map00531;map04142	Drug metabolism - other enzymes;Biosynthesis of cofactors;Pentose and glucuronate interconversions;Porphyrin metabolism;Ascorbate and aldarate metabolism;Glycosaminoglycan degradation;Lysosome	COG3250	S:Function unknown	PF02836.21;PF02837.22;PF00703.25	Glyco_hydro_2_C;Glyco_hydro_2_N;Glyco_hydro_2	Glycosyl hydrolases family 2, TIM barrel domain;Glycosyl hydrolases family 2, sugar binding domain;Glycosyl hydrolases family 2	cytoplasmic
A0A1S6L967	PLE-B9	Carboxylic ester hydrolase	397478	A0A1S6L967_PIG Carboxylic ester hydrolase OS=Sus scrofa OX=9823 GN=PLE-B9 PE=3 SV=1	1.225	0.2928	0.005288	up	yes	13803.5	11271	10633.5	11545.9	11633.5	14422.2	13693.3	13295	BP:organic substance catabolic process;BP:lipid catabolic process;BP:organic substance metabolic process;BP:lipid metabolic process;BP:biological_process;BP:metabolic process;BP:catabolic process;BP:primary metabolic processCC:endoplasmic reticulum;CC:membrane-enclosed lumen;CC:endoplasmic reticulum lumen;CC:intracellular organelle;CC:non-membrane-bounded organelle;CC:membrane-bounded organelle;C…	GO:1901575;GO:0016042;GO:0071704;GO:0006629;GO:0008150;GO:0008152;GO:0009056;GO:0044238GO:0005783;GO:0031974;GO:0005788;GO:0043229;GO:0043228;GO:0043227;GO:0043226;GO:0005811;GO:0110165;GO:0043231;GO:0043232;GO:0043233;GO:0005575;GO:0070013GO:0003674;GO:0016787;GO:0052689;GO:0003824;GO:0016788	K01044	CES1	map00983	Drug metabolism - other enzymes	COG2272	I:Lipid transport and metabolism	PF00135.32;PF07859.17;PF20434.2	COesterase;Abhydrolase_3;BD-FAE	Carboxylesterase family;alpha/beta hydrolase fold;BD-FAE	ER
A0A4X1SFT0	ECM1	ECM1	-	A0A4X1SFT0_PIG Extracellular matrix protein 1 OS=Sus scrofa OX=9823 GN=ECM1 PE=4 SV=1	1.645	0.7181	0.00228	up	yes	9850.08	5987.88	5010.65	6063.5	6889.5	10065.2	9848.25	9636.78	BP:cellular process;BP:regulation of cellular process;BP:biological regulation;BP:signal transduction;BP:biological_process;BP:regulation of biological processCC:extracellular space;CC:cellular_component;CC:cellular anatomical entity	GO:0009987;GO:0050794;GO:0065007;GO:0007165;GO:0008150;GO:0050789GO:0005615;GO:0005575;GO:0110165	K23867	ECM1	------	------	ENOG4111TGN	O:Posttranslational modification, protein turnover, chaperones	PF05782.15;PF00273.24	ECM1;Serum_albumin	Extracellular matrix protein 1;Serum albumin family	cytoplasmic
A0A4X1SJ27	NQO1	NQO1	-	A0A4X1SJ27_PIG NAD(P)H dehydrogenase [quinone] 1 OS=Sus scrofa OX=9823 GN=NQO1 PE=1 SV=1	1.476	0.5617	0.0003833	up	yes	10525.3	7128.66	7609.33	6796.05	6980.6	10566.9	10186.6	10822.5	BP:fat-soluble vitamin metabolic process;BP:regulation of primary metabolic process;BP:regulation of metabolic process;BP:small molecule metabolic process;BP:organic cyclic compound metabolic process;BP:negative regulation of macromolecule metabolic process;BP:response to external biotic stimulus;BP:interspecies interaction between organisms;BP:negative regulation of biological process;BP:cellula…	GO:0006775;GO:0080090;GO:0019222;GO:0044281;GO:1901360;GO:0010605;GO:0043207;GO:0044419;GO:0048519;GO:0019725;GO:0006766;GO:0060255;GO:1990748;GO:0030163;GO:1901564;GO:0051707;GO:0010033;GO:0046483;GO:0009607;GO:1901565;GO:0009605;GO:0019538;GO:0002376;GO:0019430;GO:0009894;GO:0009895;GO:0009892;GO:0006807;GO:0098754;GO:0032496;GO:0050789;GO:1901575;GO:1901661;GO:0065007;GO:0006952;GO:0006950;GO:…	K00355	NQO1	map05200;map00130;map01240;map05208;map05418;map05225	Pathways in cancer;Ubiquinone and other terpenoid-quinone biosynthesis;Biosynthesis of cofactors;Chemical carcinogenesis - reactive oxygen species;Fluid shear stress and atherosclerosis;Hepatocellular carcinoma	COG2249	S:Function unknown	PF02525.21;PF03358.19	Flavodoxin_2;FMN_red	Flavodoxin-like fold;NADPH-dependent FMN reductase	cytoplasmic
A0A480IUJ2	-	Sidoreflexin	-	A0A480IUJ2_PIG Sidoreflexin OS=Sus scrofa OX=9823 PE=3 SV=1	0.7959	-0.3293	0.009707	down	yes	7656.43	9619.94	9187.86	9931.31	9740.64	7042.76	8287.01	7639.52	BP:nitrogen compound transport;BP:transport;BP:organic substance transport;BP:amino acid transport;BP:organic anion transport;BP:organic acid transport;BP:biological_process;BP:establishment of localization;BP:localization;BP:carboxylic acid transportCC:cellular_component;CC:mitochondrial membrane;CC:organelle membrane;CC:membrane;CC:cellular anatomical entityMF:transporter activity;MF:ion transm…	GO:0071705;GO:0006810;GO:0071702;GO:0006865;GO:0015711;GO:0015849;GO:0008150;GO:0051234;GO:0051179;GO:0046942GO:0005575;GO:0031966;GO:0031090;GO:0016020;GO:0110165GO:0005215;GO:0015075;GO:0022857;GO:0003674	K23500	SFXN1_3	------	------	ENOG410YU8V	H:Coenzyme transport and metabolism	PF03820.21	SFXNs	Sideroflexins	cytoplasmic
A0A287AI89	-	Metallothionein	-	A0A287AI89_PIG Metallothionein OS=Sus scrofa OX=9823 PE=3 SV=2	0.7113	-0.4915	0.007349	down	yes	10486.5	14741.7	14155.8	16198.7	13870.5	9741.22	11206.2	10511.9	BP:cellular response to metal ion;BP:cellular cation homeostasis;BP:detoxification of inorganic compound;BP:ion homeostasis;BP:cellular response to inorganic substance;BP:homeostatic process;BP:inorganic ion homeostasis;BP:cellular response to chemical stimulus;BP:detoxification;BP:response to zinc ion;BP:cellular response to stimulus;BP:cellular response to zinc ion;BP:cellular zinc ion homeosta…	GO:0071248;GO:0030003;GO:0061687;GO:0050801;GO:0071241;GO:0042592;GO:0098771;GO:0070887;GO:0098754;GO:0010043;GO:0051716;GO:0071294;GO:0006882;GO:0010273;GO:0071310;GO:0046688;GO:0046686;GO:0019725;GO:0034097;GO:0009987;GO:0006873;GO:0071276;GO:0008150;GO:0010038;GO:0055080;GO:0042221;GO:0055082;GO:0010035;GO:0010033;GO:0071280;GO:0036018;GO:0071345;GO:0050896;GO:0036017;GO:0048878GO:0043229;GO:0…	K14739	MT1_2	map04212;map04978	Longevity regulating pathway - worm;Mineral absorption	ENOG41113QR;ENOG4110PT3	O:Posttranslational modification, protein turnover, chaperones;Z:Cytoskeleton	PF00131.24	Metallothio	Metallothionein	cytoplasmic
A0A480MHV6	-	Pyrroline-5-carboxylate reductase	-	A0A480MHV6_PIG Pyrroline-5-carboxylate reductase (Fragment) OS=Sus scrofa OX=9823 PE=3 SV=1	1.274	0.3494	0.001543	up	yes	11571.4	9082.22	8565.89	9003.97	9676.8	11538.2	11617.4	11558.5	BP:small molecule biosynthetic process;BP:carboxylic acid metabolic process;BP:cellular biosynthetic process;BP:nitrogen compound metabolic process;BP:small molecule metabolic process;BP:glutamine family amino acid metabolic process;BP:L-proline biosynthetic process;BP:organic cyclic compound biosynthetic process;BP:organic cyclic compound metabolic process;BP:organic substance biosynthetic proce…	GO:0044283;GO:0019752;GO:0044249;GO:0006807;GO:0044281;GO:0009064;GO:0055129;GO:1901362;GO:1901360;GO:1901576;GO:0006561;GO:0006560;GO:0006520;GO:0071704;GO:1901605;GO:1901607;GO:0018130;GO:0008652;GO:0009987;GO:0009058;GO:0008150;GO:0008152;GO:0043436;GO:0046483;GO:0044238;GO:1901564;GO:1901566;GO:0006082;GO:0046394;GO:0016053;GO:0044237;GO:0009084GO:0016020;GO:0005575;GO:0110165GO:0016646;GO:00…	K00286	proC	map00330	Arginine and proline metabolism	COG0345	P:Inorganic ion transport and metabolism	PF14748.10;PF03807.21	P5CR_dimer;F420_oxidored	Pyrroline-5-carboxylate reductase dimerisation;NADP oxidoreductase coenzyme F420-dependent	mitochondrial
A0A480SCL7	-	-	-	A0A480SCL7_PIG Cystathionine gamma-lyase OS=Sus scrofa OX=9823 PE=3 SV=1	1.202	0.2654	0.0226	up	yes	12264.5	10205.2	10797.7	10193.3	9624.65	11378.3	12918.2	12497.2	BP:negative regulation of apoptotic signaling pathway;BP:regulation of primary metabolic process;BP:regulation of metabolic process;BP:regulation of apoptotic signaling pathway;BP:negative regulation of response to stimulus;BP:positive regulation of response to stimulus;BP:regulation of response to stimulus;BP:small molecule metabolic process;BP:small molecule biosynthetic process;BP:cellular com…	GO:2001234;GO:0080090;GO:0019222;GO:2001233;GO:0048585;GO:0048584;GO:0048583;GO:0044281;GO:0044283;GO:0071840;GO:0051716;GO:0018352;GO:0009968;GO:0009966;GO:0009967;GO:0051289;GO:0043067;GO:0018193;GO:0044093;GO:0048518;GO:0048519;GO:0043122;GO:0043123;GO:0060255;GO:0000097;GO:0000096;GO:1904829;GO:2001141;GO:0043436;GO:0009070;GO:0010033;GO:1901564;GO:1901566;GO:0044249;GO:0019538;GO:0016053;GO:…	K01758	CTH	map00450;map00260;map00270	Selenocompound metabolism;Glycine, serine and threonine metabolism;Cysteine and methionine metabolism	COG0626	E:Amino acid transport and metabolism	PF01053.24;PF00155.25	Cys_Met_Meta_PP;Aminotran_1_2	Cys/Met metabolism PLP-dependent enzyme;Aminotransferase class I and II	cytoplasmic
P49068	MT1A	Metallothionein-1A	397417	MT1A_PIG Metallothionein-1A OS=Sus scrofa OX=9823 GN=MT1A PE=3 SV=1	0.7004	-0.5137	0.005276	down	yes	6776.66	9675.78	10248	8971.71	9807.58	6056.7	6995.36	7277.91	BP:cellular response to metal ion;BP:cellular cation homeostasis;BP:detoxification of inorganic compound;BP:ion homeostasis;BP:cellular response to inorganic substance;BP:homeostatic process;BP:inorganic ion homeostasis;BP:cellular response to chemical stimulus;BP:detoxification;BP:response to zinc ion;BP:negative regulation of growth;BP:detoxification of copper ion;BP:regulation of biological pr…	GO:0071248;GO:0030003;GO:0061687;GO:0050801;GO:0071241;GO:0042592;GO:0098771;GO:0070887;GO:0098754;GO:0010043;GO:0045926;GO:0010273;GO:0050789;GO:0051716;GO:0071294;GO:0040008;GO:0006882;GO:0065007;GO:0046688;GO:0046686;GO:0048519;GO:0019725;GO:0009987;GO:0006873;GO:0071276;GO:0008150;GO:0010038;GO:0055080;GO:0042221;GO:0055082;GO:0010035;GO:0071280;GO:0050896;GO:0048878GO:0043229;GO:0043227;GO:0…	K14739	MT1_2	map04212;map04978	Longevity regulating pathway - worm;Mineral absorption	ENOG41113QR	A:RNA processing and modification	PF00131.24	Metallothio	Metallothionein	cytoplasmic
A0A4X1SJ31	LOC100154181	Histone H2A	-	A0A4X1SJ31_PIG Histone H2A OS=Sus scrofa OX=9823 GN=H2AC21 PE=1 SV=1	0.7623	-0.3916	0.001298	down	yes	8768.36	11503	11849.7	10892.5	11766.8	8519.37	8754.45	9031.26	CC:organelle;CC:intracellular organelle;CC:nucleosome;CC:membrane-bounded organelle;CC:vesicle;CC:nucleus;CC:cellular anatomical entity;CC:macromolecular complex;CC:extracellular vesicle;CC:extracellular exosome;CC:extracellular organelle;CC:intracellular membrane-bounded organelle;CC:protein-DNA complex;CC:cellular_component;CC:extracellular membrane-bounded organelleMF:DNA binding;MF:molecular_…	GO:0043226;GO:0043229;GO:0000786;GO:0043227;GO:0031982;GO:0005634;GO:0110165;GO:0032991;GO:1903561;GO:0070062;GO:0043230;GO:0043231;GO:0032993;GO:0005575;GO:0065010GO:0003677;GO:0003674;GO:0005488;GO:0003676;GO:1901363;GO:0030527;GO:0005198;GO:0097159;GO:0005515;GO:0046983;GO:0046982	K11251	H2A	map05034;map03082;map05322;map04217;map04613	Alcoholism;ATP-dependent chromatin remodeling;Systemic lupus erythematosus;Necroptosis;Neutrophil extracellular trap formation	COG5262	J:Translation, ribosomal structure and biogenesis	PF16211.9;PF00125.28	Histone_H2A_C;Histone	C-terminus of histone H2A;Core histone H2A/H2B/H3/H4	nuclear
A0A480QRR0	-	ARHGEF10L	-	A0A480QRR0_PIG Rho guanine nucleotide exchange factor 10 like OS=Sus scrofa OX=9823 GN=ARHGEF10L PE=4 SV=1	0.8145	-0.296	0.01391	down	yes	9045.25	11104.8	11782	10569.1	10963.3	9560.05	9170.46	8405.23	------	------	K16727	ARHGEF10	------	------	ENOG410ZJK1	T:Signal transduction mechanisms	PF19056.4;PF19057.4;PF00621.24	WD40_2;PH_19;RhoGEF	WD40 repeated domain;PH domain;RhoGEF domain	cytoplasmic
A0A8D1E2B9	AKR1C4	Aldo_ket_red domain-containing protein	-	A0A8D1E2B9_PIG NADP-dependent oxidoreductase domain-containing protein OS=Sus scrofa OX=9823 GN=AKR1C4 PE=3 SV=1	1.753	0.8098	1.809e-05	up	yes	9901.72	5649.23	5730.92	5754.22	5462.54	10180.8	9862.64	9661.77	BP:fatty acid biosynthetic process;BP:fatty acid metabolic process;BP:unsaturated fatty acid biosynthetic process;BP:carboxylic acid metabolic process;BP:cellular biosynthetic process;BP:small molecule metabolic process;BP:small molecule biosynthetic process;BP:monocarboxylic acid biosynthetic process;BP:organic substance biosynthetic process;BP:icosanoid biosynthetic process;BP:organic substance…	GO:0006633;GO:0006631;GO:0006636;GO:0019752;GO:0044249;GO:0044281;GO:0044283;GO:0072330;GO:1901576;GO:0046456;GO:0071704;GO:0006629;GO:0009987;GO:0032787;GO:0001516;GO:0009058;GO:0008150;GO:0008152;GO:0043436;GO:0044255;GO:0008610;GO:0044238;GO:0006082;GO:0046394;GO:0016053;GO:0044237;GO:0046457;GO:0006690;GO:0006693;GO:0006692;GO:0033559GO:0003674;GO:0016491;GO:0003824	K04119	AKR1C3	map00590;map00140;map00790;map04913;map05208	Arachidonic acid metabolism;Steroid hormone biosynthesis;Folate biosynthesis;Ovarian steroidogenesis;Chemical carcinogenesis - reactive oxygen species	COG0656	S:Function unknown	PF00248.25	Aldo_ket_red	Aldo/keto reductase family	peroxisomal
A0A4X1SMI5	SRXN1	Sulfiredoxin	-	A0A4X1SMI5_PIG Sulfiredoxin OS=Sus scrofa OX=9823 GN=SRXN1 PE=3 SV=1	1.25	0.3219	0.0001116	up	yes	8415.61	6730.03	6565.12	6900.35	6724.62	8447.98	8491.04	8307.81	MF:purine ribonucleoside triphosphate binding;MF:molecular_function;MF:binding;MF:ion binding;MF:heterocyclic compound binding;MF:nucleoside phosphate binding;MF:oxidoreductase activity;MF:anion binding;MF:nucleotide binding;MF:oxidoreductase activity, acting on a sulfur group of donors;MF:purine nucleotide binding;MF:sulfiredoxin activity;MF:ATP binding;MF:antioxidant activity;MF:small molecule …	GO:0035639;GO:0003674;GO:0005488;GO:0043167;GO:1901363;GO:1901265;GO:0016491;GO:0043168;GO:0000166;GO:0016667;GO:0017076;GO:0032542;GO:0005524;GO:0016209;GO:0036094;GO:0003824;GO:0030554;GO:0097367;GO:0097159;GO:0032559;GO:0032555;GO:0032553	K12260	SRX1	------	------	COG5119	S:Function unknown	------	------	------	cytoplasmic
A0A480R857	-	10-formyltetrahydrofolate dehydrogenase	-	A0A480R857_PIG 10-formyltetrahydrofolate dehydrogenase OS=Sus scrofa OX=9823 PE=3 SV=1	1.248	0.3196	0.003638	up	yes	8190.33	6560.55	6436.85	6449.88	6794.92	8665.95	8004.92	7900.12	BP:lipid oxidation;BP:fatty acid metabolic process;BP:nucleobase-containing small molecule metabolic process;BP:one-carbon metabolic process;BP:nucleobase-containing compound metabolic process;BP:carboxylic acid metabolic process;BP:cellular catabolic process;BP:fatty acid catabolic process;BP:nitrogen compound metabolic process;BP:pteridine-containing compound metabolic process;BP:small molecule…	GO:0034440;GO:0006631;GO:0055086;GO:0006730;GO:0006139;GO:0019752;GO:0044248;GO:0009062;GO:0006807;GO:0042558;GO:0044282;GO:0072521;GO:0044242;GO:0046655;GO:1901360;GO:0006760;GO:0006163;GO:0006629;GO:0019362;GO:0006635;GO:0030258;GO:0072524;GO:0016042;GO:0071704;GO:0034641;GO:0006082;GO:0006796;GO:0019637;GO:0046496;GO:0006740;GO:0006793;GO:0006767;GO:0006766;GO:0044238;GO:0009987;GO:0006725;GO:…	K00289	ALDH1L	map00670	One carbon pool by folate	COG1012	C:Energy production and conversion	PF00171.26;PF00551.23;PF02911.22	Aldedh;Formyl_trans_N;Formyl_trans_C	Aldehyde dehydrogenase family;Formyl transferase;Formyl transferase, C-terminal domain	cytoplasmic
A0A480ZG93	LOC100517166	LOC100517166	100517166	A0A480ZG93_PIG Transmembrane protein 14C OS=Sus scrofa OX=9823 GN=LOC100517166 PE=1 SV=1	1.299	0.3774	0.008555	up	yes	8490.8	6536.66	6384.99	6510.61	6714.37	8981.32	7710.7	8780.4	BP:regulation of metabolic process;BP:regulation of cellular biosynthetic process;BP:cell differentiation;BP:regulation of cellular metabolic process;BP:regulation of biological process;BP:cellular developmental process;BP:nitrogen compound transport;BP:biological regulation;BP:organic substance transport;BP:regulation of heme biosynthetic process;BP:developmental process;BP:transport;BP:erythroc…	GO:0019222;GO:0031326;GO:0030154;GO:0031323;GO:0050789;GO:0048869;GO:0071705;GO:0065007;GO:0071702;GO:0070453;GO:0032502;GO:0006810;GO:0030218;GO:0009987;GO:0009889;GO:0008150;GO:0051171;GO:0051649;GO:0006839;GO:0051234;GO:0051179;GO:0050794;GO:0051641;GO:0046907;GO:1901401;GO:1901463;GO:0030099GO:0031090;GO:0016020;GO:0110165;GO:0031966;GO:0019866;GO:0005575;GO:0005743	------	------	------	------	ENOG4112205	S:Function unknown	PF03647.17	Tmemb_14	Transmembrane proteins 14C	plasma membrane
A0A8D0MK66	-	Cytidine aminohydrolase	-	A0A8D0MK66_PIG Cytidine aminohydrolase OS=Sus scrofa OX=9823 PE=3 SV=1	1.252	0.3242	0.002012	up	yes	6929.76	5534.59	5786.48	5205.84	5611.46	7111.98	6823.72	6853.57	BP:regulation of metabolic process;BP:phosphorylation;BP:organelle disassembly;BP:cellular catabolic process;BP:regulation of biological process;BP:cellular component organization or biogenesis;BP:cellular component organization;BP:biological_process;BP:regulation of macromolecule metabolic process;BP:biological regulation;BP:mitochondrion organization;BP:mitochondrion disassembly;BP:autophagy;BP…	GO:0019222;GO:0016310;GO:1903008;GO:0044248;GO:0050789;GO:0071840;GO:0016043;GO:0008150;GO:0060255;GO:0065007;GO:0007005;GO:0061726;GO:0006914;GO:0009987;GO:0022411;GO:0008152;GO:0009056;GO:0006996;GO:0000422;GO:0050896;GO:0044237;GO:0006796;GO:0006793;GO:0061919GO:0043229;GO:0005739;GO:0043227;GO:0043226;GO:0110165;GO:0043231;GO:0005575GO:0035639;GO:1901363;GO:0003674;GO:0000166;GO:0043168;GO:00…	K05688	PINK1	map05012;map04137;map05022;map05014	Parkinson disease;Mitophagy - animal;Pathways of neurodegeneration - multiple diseases;Amyotrophic lateral sclerosis	ENOG410YE6P	T:Signal transduction mechanisms	PF00069.29;PF00383.27;PF07714.21;PF08211.16	Pkinase;dCMP_cyt_deam_1;PK_Tyr_Ser-Thr;dCMP_cyt_deam_2	Protein kinase domain;Cytidine and deoxycytidylate deaminase zinc-binding region;Protein tyrosine and serine/threonine kinase;Cytidine and deoxycytidylate deaminase zinc-binding region	cytoplasmic
A0A8W4FKM9	-	IGFBP3	-	A0A8W4FKM9_PIG Insulin-like growth factor-binding protein 3 OS=Sus scrofa OX=9823 GN=IGFBP3 PE=4 SV=1	1.711	0.7748	0.02428	up	yes	6979.27	4078.21	3206.56	4011.23	5016.83	5792.89	7960.59	7184.33	BP:regulation of response to stimulus;BP:regulation of signaling;BP:response to insulin;BP:cell death;BP:regulation of cell communication;BP:regulation of apoptotic process;BP:regulation of biological process;BP:response to endogenous stimulus;BP:regulation of insulin-like growth factor receptor signaling pathway;BP:regulation of signal transduction;BP:response to nitrogen compound;BP:positive re…	GO:0048583;GO:0023051;GO:0032868;GO:0008219;GO:0010646;GO:0042981;GO:0050789;GO:0009719;GO:0043567;GO:0009966;GO:1901698;GO:0043065;GO:0050793;GO:0043067;GO:0065007;GO:0045663;GO:0048518;GO:0045661;GO:0043068;GO:0009987;GO:0006915;GO:0050794;GO:0045597;GO:0012501;GO:0045595;GO:0008150;GO:0042221;GO:0043434;GO:0010033;GO:1901700;GO:0051094;GO:0009725;GO:0050896;GO:1901652;GO:0010243;GO:0048522GO:0…	K10138	IGFBP3	map04935;map04218;map04115;map05202	Growth hormone synthesis, secretion and action;Cellular senescence;p53 signaling pathway;Transcriptional misregulation in cancer	ENOG4111MF3	A:RNA processing and modification	PF00086.22;PF00219.22	Thyroglobulin_1;IGFBP	Thyroglobulin type-1 repeat;Insulin-like growth factor binding protein	mitochondrial
A0A8D0WPM3	-	Integrin_alpha2 domain-containing protein	100155091	A0A8D0WPM3_PIG Integrin alpha-5 OS=Sus scrofa OX=9823 PE=3 SV=1	1.314	0.394	0.02397	up	yes	7277.29	5536.95	4980.39	5418.33	6212.13	7846.25	6690.04	7295.57	BP:heterotypic cell-cell adhesion;BP:regulation of metabolic process;BP:memory;BP:behavior;BP:learning or memory;BP:cell-matrix adhesion;BP:positive regulation of sprouting angiogenesis;BP:signal transduction;BP:regulation of sprouting angiogenesis;BP:regulation of phosphate metabolic process;BP:cellular component organization or biogenesis;BP:cellular developmental process;BP:positive regulation…	GO:0034113;GO:0019222;GO:0007613;GO:0007610;GO:0007611;GO:0007160;GO:1903672;GO:0007165;GO:1903670;GO:0019220;GO:0071840;GO:0048869;GO:0048518;GO:0048519;GO:0031589;GO:0060255;GO:0098742;GO:0003008;GO:0042325;GO:0042327;GO:0048870;GO:0050731;GO:0050730;GO:0048646;GO:0022607;GO:0007166;GO:0022603;GO:0023035;GO:0016043;GO:0098609;GO:0065007;GO:0016477;GO:0050793;GO:0050794;GO:0008150;GO:0051239;GO:…	K06484	ITGA5, CD49e	map04640;map03266;map05205;map05165;map04510;map04810;map04512;map05206;map05412;map05168;map04151;map05135;map05131;map05133;map04145;map05100;map05414;map05410	Hematopoietic cell lineage;Virion - Herpesvirus;Proteoglycans in cancer;Human papillomavirus infection;Focal adhesion;Regulation of actin cytoskeleton;ECM-receptor interaction;MicroRNAs in cancer;Arrhythmogenic right ventricular cardiomyopathy;Herpes simplex virus 1 infection;PI3K-Akt signaling pathway;Yersinia infection;Shigellosis;Pertussis;Phagosome;Bacterial invasion of epithelial cells;Dilat…	ENOG410XPVZ	I:Lipid transport and metabolism	PF20806.1;PF08441.16;PF20805.1;PF01839.27;PF13517.10	Integrin_A_Ig_3;Integrin_A_Ig_1;Integrin_A_Ig_2;FG-GAP;FG-GAP_3	Integrin alpha Ig-like domain 3;Integrin alpha Ig-like domain 1;Integrin alpha Ig-like domain 2;FG-GAP repeat;FG-GAP-like repeat	plasma membrane
A0A286ZHV7	HSPG2	HSPG2	-	A0A286ZHV7_PIG Heparan sulfate proteoglycan 2 OS=Sus scrofa OX=9823 GN=HSPG2 PE=1 SV=2	0.7487	-0.4175	0.008363	down	yes	6284.55	8393.55	7950.3	8455.75	8774.61	7006.22	5854.51	5992.92	------	------	K06255	HSPG2	map05205;map04512;map05161	Proteoglycans in cancer;ECM-receptor interaction;Hepatitis B	ENOG410XTD2	S:Function unknown	PF13927.10;PF07679.20;PF13895.10;PF00047.29;PF00052.22;PF07686.21;PF00054.27;PF02210.28;PF00053.28;PF00057.22;PF18452.5;PF13385.10;PF00008.31	Ig_3;I-set;Ig_2;ig;Laminin_B;V-set;Laminin_G_1;Laminin_G_2;Laminin_EGF;Ldl_recept_a;Ig_6;Laminin_G_3;EGF	Immunoglobulin domain;Immunoglobulin I-set domain;Immunoglobulin domain;Immunoglobulin domain;Laminin B;Immunoglobulin V-set domain;Laminin G domain;Laminin G domain;Laminin EGF domain;Low-density lipoprotein receptor domain class A;Immunoglobulin domain;Concanavalin A-like lectin/glucanases superfamily;EGF-like domain	plasma membrane
A0A8D1R5K9	-	Trimethyllysine dioxygenase, mitochondrial	-	A0A8D1R5K9_PIG Trimethyllysine dioxygenase, mitochondrial OS=Sus scrofa OX=9823 PE=3 SV=1	0.8289	-0.2707	0.006429	down	yes	3525.83	4253.67	4060.27	4292.07	4408.68	3364.05	3521.55	3691.89	BP:cellular modified amino acid biosynthetic process;BP:cellular biosynthetic process;BP:cellular nitrogen compound metabolic process;BP:nitrogen compound metabolic process;BP:carnitine biosynthetic process;BP:organonitrogen compound biosynthetic process;BP:organic substance biosynthetic process;BP:organic substance metabolic process;BP:cellular process;BP:biosynthetic process;BP:biological_proce…	GO:0042398;GO:0044249;GO:0034641;GO:0006807;GO:0045329;GO:1901566;GO:1901576;GO:0071704;GO:0009987;GO:0009058;GO:0008150;GO:0008152;GO:0044271;GO:1901564;GO:0006575;GO:0006577;GO:0006578;GO:0044237;GO:0009437GO:0043226;GO:0043227;GO:0005739;GO:0110165;GO:0043231;GO:0043229;GO:0005575GO:0003674;GO:0005488;GO:0016491;GO:0046914;GO:0016706;GO:0016705;GO:0043167;GO:0050353;GO:0005506;GO:0046872;GO:00…	K00474	TMLHE	map00310	Lysine degradation	COG2175	Q:Secondary metabolites biosynthesis, transport and catabolism	PF02668.20;PF06155.16	TauD;GBBH-like_N	Taurine catabolism dioxygenase TauD, TfdA family;Gamma-butyrobetaine hydroxylase-like, N-terminal	mitochondrial
P79385	MFGE8	Lactadherin	397545	MFGM_PIG Lactadherin OS=Sus scrofa OX=9823 GN=MFGE8 PE=1 SV=2	1.229	0.2975	0.04334	up	yes	4271.93	3474.79	3496.96	3331.5	3595.91	3752.36	4591.62	4471.82	BP:developmental process;BP:reproductive process;BP:cellular process;BP:fertilization;BP:biological_process;BP:anatomical structure formation involved in morphogenesis;BP:cell adhesion;BP:angiogenesis;BP:single fertilizationCC:cellular_component;CC:secretory granule membrane;CC:membrane;CC:organelle membrane;CC:bounding membrane of organelle;CC:acrosomal membrane;CC:cytoplasmic vesicle membrane;C…	GO:0032502;GO:0022414;GO:0009987;GO:0009566;GO:0008150;GO:0048646;GO:0007155;GO:0001525;GO:0007338GO:0005575;GO:0030667;GO:0016020;GO:0031090;GO:0098588;GO:0002080;GO:0030659;GO:0005576;GO:0012506;GO:0110165	K17253	MFGE8	------	------	ENOG41114BV	S:Function unknown	PF00754.29;PF00008.31	F5_F8_type_C;EGF	F5/8 type C domain;EGF-like domain	cytoplasmic
A0A5G2Q7G7	DPP4	Dipeptidyl peptidase 4	-	A0A5G2Q7G7_PIG Dipeptidyl peptidase 4 OS=Sus scrofa OX=9823 GN=DPP4 PE=1 SV=2	1.337	0.419	0.04674	up	yes	5364.76	4013.41	4254.16	3805.61	3980.46	6266.74	4784.8	5042.74	BP:negative regulation of response to stimulus;BP:regulation of response to stimulus;BP:behavior;BP:regulation of chemotaxis;BP:negative regulation of chemotaxis;BP:negative regulation of leukocyte migration;BP:positive regulation of cell adhesion;BP:behavioral defense response;BP:positive regulation of biological process;BP:regulation of immune system process;BP:T cell costimulation;BP:lymphocyt…	GO:0048585;GO:0048583;GO:0007610;GO:0050920;GO:0050922;GO:0002686;GO:0045785;GO:0002209;GO:0048518;GO:0002682;GO:0031295;GO:0031294;GO:0042127;GO:0046649;GO:0051129;GO:0016477;GO:1901564;GO:0010631;GO:0048870;GO:0019538;GO:0002376;GO:0033555;GO:0045321;GO:0006807;GO:1902623;GO:0001667;GO:0043542;GO:0036343;GO:0035640;GO:0035641;GO:0002684;GO:0002685;GO:0065007;GO:0002683;GO:0001662;GO:0002688;GO:…	K01278	DPP4, CD26	map04974	Protein digestion and absorption	COG1506	T:Signal transduction mechanisms	PF00930.25;PF00326.25;PF18811.5	DPPIV_N;Peptidase_S9;DPPIV_rep	Dipeptidyl peptidase IV;Prolyl oligopeptidase family;Dipeptidyl peptidase IV	lysosomal
A0A4X1VZ23	NME3	Nucleoside diphosphate kinase	100514398	A0A4X1VZ23_PIG Nucleoside diphosphate kinase OS=Sus scrofa OX=9823 GN=NME3 PE=3 SV=1	0.8298	-0.2692	0.01043	down	yes	4403.24	5306.14	5032.64	5211.93	5673.86	4309.04	4496.24	4404.44	BP:pyrimidine ribonucleotide metabolic process;BP:nucleotide biosynthetic process;BP:small molecule metabolic process;BP:organic cyclic compound biosynthetic process;BP:organic cyclic compound metabolic process;BP:purine ribonucleoside triphosphate biosynthetic process;BP:purine ribonucleoside triphosphate metabolic process;BP:GTP metabolic process;BP:ribonucleoside triphosphate biosynthetic proc…	GO:0009218;GO:0009165;GO:0044281;GO:1901362;GO:1901360;GO:0009206;GO:0009205;GO:0046039;GO:0009201;GO:0046036;GO:0009209;GO:0009208;GO:0046483;GO:1901564;GO:1901566;GO:0006163;GO:0006164;GO:0019637;GO:0019438;GO:0009148;GO:0009141;GO:0009142;GO:0009144;GO:0009145;GO:0009147;GO:0006807;GO:1901576;GO:0018130;GO:0006139;GO:0009152;GO:0009150;GO:0009260;GO:0008150;GO:0008152;GO:0034654;GO:0090407;GO:…	K00940	ndk, NME	map00240;map01232;map00983;map00230;map01240	Pyrimidine metabolism;Nucleotide metabolism;Drug metabolism - other enzymes;Purine metabolism;Biosynthesis of cofactors	COG0105	S:Function unknown	PF00334.23	NDK	Nucleoside diphosphate kinase	ER
A0A4X1SEZ6	MCL1	BCL domain-containing protein	-	A0A4X1SEZ6_PIG Bcl-2 Bcl-2 homology region 1-3 domain-containing protein OS=Sus scrofa OX=9823 GN=MCL1 PE=3 SV=1	1.278	0.3539	0.04312	up	yes	4990.27	3905.95	3747.75	3773.82	4196.28	5669.16	4712.65	4588.99	BP:negative regulation of apoptotic signaling pathway;BP:positive regulation of apoptotic signaling pathway;BP:regulation of extrinsic apoptotic signaling pathway;BP:negative regulation of extrinsic apoptotic signaling pathway;BP:regulation of metabolic process;BP:regulation of apoptotic signaling pathway;BP:negative regulation of response to stimulus;BP:positive regulation of response to stimulu…	GO:2001234;GO:2001235;GO:2001236;GO:2001237;GO:0019222;GO:2001233;GO:0048585;GO:0048584;GO:0048583;GO:2001239;GO:0043523;GO:0007165;GO:0007166;GO:0007005;GO:0051716;GO:0009968;GO:0009966;GO:0048869;GO:0031323;GO:0048518;GO:0048519;GO:0010033;GO:0010506;GO:0010507;GO:1903378;GO:0033554;GO:1903376;GO:0043525;GO:0009894;GO:0009895;GO:0009892;GO:0023051;GO:2000811;GO:0035556;GO:0042981;GO:0050789;GO:…	K02539	MCL1	map05206;map04210;map04630;map04151	MicroRNAs in cancer;Apoptosis;JAK-STAT signaling pathway;PI3K-Akt signaling pathway	ENOG41123S0	U:Intracellular trafficking, secretion, and vesicular transport	PF00452.23	Bcl-2	Apoptosis regulator proteins, Bcl-2 family	cytoplasmic
A0A287BNF5	GPRC5A	GPRC5A	-	A0A287BNF5_PIG G protein-coupled receptor class C group 5 member A OS=Sus scrofa OX=9823 GN=GPRC5A PE=1 SV=1	1.328	0.4093	0.001877	up	yes	4462.08	3359.97	3121.57	3495.18	3463.16	4547.25	4277.53	4561.45	CC:vesicle;CC:intracellular non-membrane-bounded organelle;CC:nucleolus;CC:membrane;CC:intracellular organelle;CC:cellular_component;CC:non-membrane-bounded organelle;CC:plasma membrane;CC:membrane-bounded organelle;CC:organelle;CC:cellular anatomical entityMF:G-protein coupled receptor activity;MF:signaling receptor activity;MF:molecular transducer activity;MF:transmembrane signaling receptor ac…	GO:0031982;GO:0043232;GO:0005730;GO:0016020;GO:0043229;GO:0005575;GO:0043228;GO:0005886;GO:0043227;GO:0043226;GO:0110165GO:0004930;GO:0038023;GO:0060089;GO:0004888;GO:0003674	K08468	GPRC5A	------	------	ENOG410YD51	U:Intracellular trafficking, secretion, and vesicular transport	PF00003.26	7tm_3	7 transmembrane sweet-taste receptor of 3 GCPR	plasma membrane
A0A287A9D2	NR1I3	NR1I3	-	A0A287A9D2_PIG Nuclear receptor subfamily 1 group I member 3 OS=Sus scrofa OX=9823 GN=NR1I3 PE=3 SV=1	1.236	0.3057	0.03439	up	yes	5568.27	4506.21	4268.07	5063.13	4187.44	5922.01	5281.23	5501.57	BP:RNA biosynthetic process;BP:nucleobase-containing compound metabolic process;BP:nucleic acid metabolic process;BP:cellular biosynthetic process;BP:nitrogen compound metabolic process;BP:organic substance biosynthetic process;BP:organic cyclic compound metabolic process;BP:organic cyclic compound biosynthetic process;BP:organic substance metabolic process;BP:cellular process;BP:cellular aromati…	GO:0032774;GO:0006139;GO:0090304;GO:0044249;GO:0006807;GO:1901576;GO:1901360;GO:1901362;GO:0071704;GO:0009987;GO:0006725;GO:0009058;GO:0009059;GO:0008150;GO:0008152;GO:0034654;GO:0046483;GO:0016070;GO:0044238;GO:0044271;GO:0034641;GO:0044237;GO:0043170;GO:0006351;GO:0019438;GO:0018130GO:0043229;GO:0043227;GO:0043226;GO:0005634;GO:0110165;GO:0043231;GO:0005575GO:1901363;GO:0003674;GO:0008270;GO:00…	K08541	NR1I3, CAR	map05207	Chemical carcinogenesis - receptor activation	ENOG410XRZC	K:Transcription	PF00105.22;PF00104.34	zf-C4;Hormone_recep	Zinc finger, C4 type;Ligand-binding domain of nuclear hormone receptor	nuclear
A0A8D0Y033	RHOB	RHOB	100144503	A0A8D0Y033_PIG Ras homolog family member B OS=Sus scrofa OX=9823 GN=RHOB PE=4 SV=1	1.376	0.4605	0.001297	up	yes	5050.34	3671.21	3661.15	3609.34	3743.15	5383.34	4905.61	4862.06	BP:protein localization;BP:signal transduction;BP:nitrogen compound transport;BP:cellular response to stimulus;BP:negative regulation of cell cycle;BP:cellular macromolecule localization;BP:morphogenesis of an endothelium;BP:cellular developmental process;BP:fibril organization;BP:positive regulation of biological process;BP:negative regulation of biological process;BP:actin filament organization…	GO:0008104;GO:0007165;GO:0071705;GO:0051716;GO:0045786;GO:0070727;GO:0003159;GO:0048869;GO:0097435;GO:0048518;GO:0048519;GO:0007015;GO:0010634;GO:0008333;GO:0071702;GO:0007264;GO:0045184;GO:0010035;GO:0010033;GO:0016192;GO:0000910;GO:0010632;GO:0048646;GO:0033554;GO:0070887;GO:0022603;GO:0000302;GO:0061640;GO:0035556;GO:0050789;GO:0006886;GO:0016043;GO:0062197;GO:0065007;GO:0071840;GO:0071214;GO:…	K07856	RHOB	map05132	Salmonella infection	COG1100	S:Function unknown	PF00071.26;PF08477.17;PF00025.25	Ras;Roc;Arf	Ras family;Ras of Complex, Roc, domain of DAPkinase;ADP-ribosylation factor family	cytoplasmic
A0A480YRT7	-	-	-	A0A480YRT7_PIG Prolow-density lipoprotein receptor-related protein 1 preproprotein OS=Sus scrofa OX=9823 PE=3 SV=1	0.8004	-0.3212	0.0003596	down	yes	3606.95	4506.31	4441.79	4464.17	4612.98	3614.21	3706.19	3500.45	BP:transport;BP:endocytosis;BP:vesicle-mediated transport;BP:biological_process;BP:import into cell;BP:cellular process;BP:establishment of localization;BP:localizationCC:membrane;CC:cellular_component;CC:cellular anatomical entityMF:cation binding;MF:molecular_function;MF:ion binding;MF:metal ion binding;MF:calcium ion binding;MF:binding	GO:0006810;GO:0006897;GO:0016192;GO:0008150;GO:0098657;GO:0009987;GO:0051234;GO:0051179GO:0016020;GO:0005575;GO:0110165GO:0043169;GO:0003674;GO:0043167;GO:0046872;GO:0005509;GO:0005488	K04550	LRP1, CD91	map05010;map04979;map05144	Alzheimer disease;Cholesterol metabolism;Malaria	ENOG410XP34	U:Intracellular trafficking, secretion, and vesicular transport	PF00057.22;PF00058.21;PF14670.10;PF16472.9;PF12662.11;PF08450.16;PF07645.19	Ldl_recept_a;Ldl_recept_b;FXa_inhibition;DUF5050;cEGF;SGL;EGF_CA	Low-density lipoprotein receptor domain class A;Low-density lipoprotein receptor repeat class B;Coagulation Factor Xa inhibitory site;Domain of unknown function;Complement Clr-like EGF-like;SMP-30/Gluconolactonase/LRE-like region;Calcium-binding EGF domain	plasma membrane
A0A8D1EE01	-	Isovaleryl-CoA dehydrogenase, mitochondrial	-	A0A8D1EE01_PIG Isovaleryl-CoA dehydrogenase, mitochondrial OS=Sus scrofa OX=9823 PE=3 SV=1	0.8085	-0.3067	0.003139	down	yes	3337.69	4128.1	3955.4	4066.82	4362.08	3364.24	3283.27	3365.55	BP:leucine catabolic process;BP:carboxylic acid metabolic process;BP:cellular amino acid catabolic process;BP:cellular biosynthetic process;BP:small molecule catabolic process;BP:organic substance biosynthetic process;BP:organic substance catabolic process;BP:cellular nitrogen compound biosynthetic process;BP:cellular amino acid metabolic process;BP:peptide biosynthetic process;BP:organic substan…	GO:0006552;GO:0019752;GO:0009063;GO:0044249;GO:0044282;GO:1901576;GO:1901575;GO:0044271;GO:0006520;GO:0043043;GO:0071704;GO:0006082;GO:1901566;GO:1901605;GO:1901606;GO:0043170;GO:0043604;GO:0009987;GO:0009058;GO:0009059;GO:0008150;GO:0008152;GO:0043436;GO:1901564;GO:0009056;GO:0044248;GO:1901565;GO:0044238;GO:0019538;GO:0016054;GO:0034641;GO:0044237;GO:0006551;GO:0006807;GO:0043603;GO:0046395;GO:…	K00253	IVD, ivd	map00280	Valine, leucine and isoleucine degradation	ENOG410XNMY	I:Lipid transport and metabolism	PF00441.28;PF02771.20;PF02770.23;PF08028.15	Acyl-CoA_dh_1;Acyl-CoA_dh_N;Acyl-CoA_dh_M;Acyl-CoA_dh_2	Acyl-CoA dehydrogenase, C-terminal domain;Acyl-CoA dehydrogenase, N-terminal domain;Acyl-CoA dehydrogenase, middle domain;Acyl-CoA dehydrogenase, C-terminal domain	cytoplasmic
A0A287AL82	SEMA4B	SEMA4B	-	A0A287AL82_PIG Semaphorin 4B OS=Sus scrofa OX=9823 GN=SEMA4B PE=4 SV=1	1.273	0.3482	0.04714	up	yes	3979.52	3126.68	3127.82	3191.85	3060.37	4575.85	3706.19	3656.52	BP:developmental process;BP:nervous system development;BP:cellular developmental process;BP:cellular process;BP:biological_process;BP:system development;BP:cell differentiation;BP:anatomical structure developmentCC:membrane;CC:cellular_component;CC:cellular anatomical entityMF:semaphorin receptor binding;MF:binding;MF:protein binding;MF:molecular_function;MF:receptor binding	GO:0032502;GO:0007399;GO:0048869;GO:0009987;GO:0008150;GO:0048731;GO:0030154;GO:0048856GO:0016020;GO:0005575;GO:0110165GO:0030215;GO:0005488;GO:0005515;GO:0003674;GO:0005102	K06521	SEMA4, CD100	map04360	Axon guidance	ENOG410XQZC	S:Function unknown	PF01403.23;PF01437.29	Sema;PSI	Sema domain;Plexin repeat	plasma membrane
A0A5G2R862	PLBD2	Phospholipase B-like	-	A0A5G2R862_PIG Phospholipase B-like OS=Sus scrofa OX=9823 GN=PLBD2 PE=1 SV=2	0.7968	-0.3277	0.03637	down	yes	3025.49	3797.08	3471.31	4187.78	3732.14	2800.32	3267.91	3008.25	------	------	------	------	------	------	ENOG410XQRV	S:Function unknown	PF04916.17	Phospholip_B	Phospholipase B	lysosomal
A0A287AUS4	GRM1	GRM1	-	A0A287AUS4_PIG Glutamate metabotropic receptor 1 OS=Sus scrofa OX=9823 GN=GRM1 PE=1 SV=1	1.22	0.2869	0.03826	up	yes	3084.65	2528.03	2619.07	2409.2	2555.82	2861.67	2969.32	3422.96	BP:positive regulation of response to stimulus;BP:regulation of response to stimulus;BP:signal transduction;BP:cell surface receptor signaling pathway;BP:cellular response to stimulus;BP:regulation of signal transduction;BP:positive regulation of signal transduction;BP:G-protein coupled glutamate receptor signaling pathway;BP:glutamate receptor signaling pathway;BP:regulation of trans-synaptic si…	GO:0048584;GO:0048583;GO:0007165;GO:0007166;GO:0051716;GO:0009966;GO:0009967;GO:0007216;GO:0007215;GO:0099177;GO:0048518;GO:0015849;GO:0015711;GO:0006835;GO:0007610;GO:0003008;GO:0007200;GO:0098916;GO:1905039;GO:0065007;GO:0019233;GO:0071214;GO:0007186;GO:0007626;GO:0006810;GO:0050794;GO:0043410;GO:0008150;GO:0051239;GO:1902533;GO:0051234;GO:0051602;GO:0031644;GO:0003333;GO:0051966;GO:0099536;GO:…	K04603	GRM1	map04742;map04730;map04540;map04915;map04068;map04080;map04020;map05017;map04072;map04724;map04723;map05022;map04720	Taste transduction;Long-term depression;Gap junction;Estrogen signaling pathway;FoxO signaling pathway;Neuroactive ligand-receptor interaction;Calcium signaling pathway;Spinocerebellar ataxia;Phospholipase D signaling pathway;Glutamatergic synapse;Retrograde endocannabinoid signaling;Pathways of neurodegeneration - multiple diseases;Long-term potentiation	ENOG410XR6W	U:Intracellular trafficking, secretion, and vesicular transport	PF01094.32;PF00003.26;PF10606.13;PF07562.18	ANF_receptor;7tm_3;GluR_Homer-bdg;NCD3G	Receptor family ligand binding region;7 transmembrane sweet-taste receptor of 3 GCPR;Homer-binding domain of metabotropic glutamate receptor;Nine Cysteines Domain of family 3 GPCR	plasma membrane
A0A4X1SG07	EPCAM	Epithelial cell adhesion molecule	-	A0A4X1SG07_PIG Epithelial cell adhesion molecule OS=Sus scrofa OX=9823 GN=EPCAM PE=3 SV=1	0.7135	-0.487	0.0002256	down	yes	2735.33	3833.79	3742.95	3925.91	3832.51	2622.47	2860.57	2722.96	BP:regulation of cell proliferation;BP:regulation of RNA metabolic process;BP:regulation of nucleobase-containing compound metabolic process;BP:regulation of primary metabolic process;BP:regulation of metabolic process;BP:regulation of cellular biosynthetic process;BP:regulation of cell adhesion;BP:cell differentiation;BP:regulation of cellular metabolic process;BP:regulation of cell-cell adhesio…	GO:0042127;GO:0051252;GO:0019219;GO:0080090;GO:0019222;GO:0031326;GO:0030155;GO:0030154;GO:0031323;GO:0022407;GO:0007162;GO:0023019;GO:0007165;GO:0045935;GO:0050789;GO:0022408;GO:0009893;GO:0048863;GO:0010604;GO:0048869;GO:0051171;GO:0072073;GO:0060255;GO:0010556;GO:0065007;GO:2000648;GO:0048518;GO:0048519;GO:0072091;GO:0008284;GO:1902680;GO:0060429;GO:0009987;GO:0009889;GO:0009888;GO:0050794;GO:…	K06737	EPCAM, TACSTD1, CD326	------	------	ENOG4111M3B	O:Posttranslational modification, protein turnover, chaperones	PF21283.1;PF18635.5;PF00086.22	EPCAM-Trop-2_C;EpCAM_N;Thyroglobulin_1	EPCAM/Trop-2, C-terminal;Epithelial cell adhesion molecule, N-terminal domain;Thyroglobulin type-1 repeat	mitochondrial
A0A8D1C2N3	-	-	-	A0A8D1C2N3_PIG small monomeric GTPase OS=Sus scrofa OX=9823 PE=3 SV=1	0.8299	-0.269	0.0322	down	yes	2870.12	3458.39	3169.79	3455.88	3749.51	2845.02	3007.07	2758.25	BP:hemostasis;BP:regulation of secretion;BP:positive regulation of secretion;BP:regulation of transport;BP:blood coagulation;BP:establishment of organelle localization;BP:establishment of vesicle localization;BP:cellular component organization or biogenesis;BP:regulation of metabolic process;BP:cellular developmental process;BP:natural killer cell degranulation;BP:positive regulation of biologica…	GO:0007599;GO:0051046;GO:0051047;GO:0051049;GO:0007596;GO:0051656;GO:0051650;GO:0071840;GO:0019222;GO:0048869;GO:0043320;GO:0048518;GO:0001906;GO:0051050;GO:0060255;GO:0050931;GO:0046649;GO:1903307;GO:1903305;GO:0016192;GO:0016050;GO:1903426;GO:0002376;GO:0097278;GO:0009893;GO:0009891;GO:0045321;GO:0032940;GO:0010628;GO:1990182;GO:0002286;GO:0002285;GO:0006887;GO:0016043;GO:0045055;GO:0051875;GO:…	K07885	RAB27A	------	------	ENOG410XQ3T	S:Function unknown	PF00071.26;PF08477.17;PF00025.25	Ras;Roc;Arf	Ras family;Ras of Complex, Roc, domain of DAPkinase;ADP-ribosylation factor family	cytoplasmic
A0A2C9F385	EPHX1	Epoxide hydrolase	-	A0A2C9F385_PIG Epoxide hydrolase OS=Sus scrofa OX=9823 GN=EPHX1 PE=3 SV=1	1.246	0.3173	0.03797	up	yes	3115.55	2500.44	2491.21	2334.03	2676.07	2874.32	3014.95	3457.39	BP:fatty acid metabolic process;BP:ether metabolic process;BP:carboxylic acid metabolic process;BP:cellular catabolic process;BP:oxoacid metabolic process;BP:small molecule metabolic process;BP:organic cyclic compound metabolic process;BP:response to toxic substance;BP:organic substance metabolic process;BP:lipid metabolic process;BP:cellular process;BP:cellular aromatic compound metabolic proces…	GO:0006631;GO:0018904;GO:0019752;GO:0044248;GO:0043436;GO:0044281;GO:1901360;GO:0009636;GO:0071704;GO:0006629;GO:0009987;GO:0006725;GO:0032787;GO:0008150;GO:0008152;GO:0001676;GO:0042221;GO:0044255;GO:0009056;GO:0046483;GO:0044238;GO:0006082;GO:0097176;GO:0050896;GO:0044237;GO:0006690;GO:0019369;GO:0019439;GO:0033559GO:0005789;GO:0031090;GO:0016020;GO:0110165;GO:0005575GO:0003674;GO:0016801;GO:00…	K01253	EPHX1	map05207;map05204;map04976;map05208;map00980	Chemical carcinogenesis - receptor activation;Chemical carcinogenesis - DNA adducts;Bile secretion;Chemical carcinogenesis - reactive oxygen species;Metabolism of xenobiotics by cytochrome P450	COG0596	J:Translation, ribosomal structure and biogenesis	PF06441.16;PF00561.24	EHN;Abhydrolase_1	Epoxide hydrolase N terminus;alpha/beta hydrolase fold	ER
A0A287ANF9	PTGS1	Prostaglandin G/H synthase 1	-	A0A287ANF9_PIG Prostaglandin G/H synthase 1 OS=Sus scrofa OX=9823 GN=PTGS1 PE=1 SV=1	1.321	0.4016	0.004479	up	yes	3675.96	2782.15	2639.08	2662.31	3045.07	3597.82	3839.25	3590.8	BP:fatty acid biosynthetic process;BP:fatty acid metabolic process;BP:metabolic process;BP:carboxylic acid metabolic process;BP:organic acid biosynthetic process;BP:cellular biosynthetic process;BP:small molecule biosynthetic process;BP:icosanoid biosynthetic process;BP:monocarboxylic acid biosynthetic process;BP:organic substance metabolic process;BP:unsaturated fatty acid biosynthetic process;B…	GO:0006633;GO:0006631;GO:0008152;GO:0019752;GO:0016053;GO:0044249;GO:0044283;GO:0046456;GO:0072330;GO:0071704;GO:0006636;GO:0006629;GO:1901576;GO:0009987;GO:0032787;GO:0006950;GO:0008150;GO:0001516;GO:0043436;GO:0044255;GO:0006979;GO:0008610;GO:0044238;GO:0006082;GO:0046394;GO:0050896;GO:0009058;GO:0044237;GO:0046457;GO:0006690;GO:0006693;GO:0006692;GO:0033559;GO:0044281GO:0043169;GO:0003674;GO:0…	K00509	PTGS1, COX1	map00590;map04726;map04923;map04611	Arachidonic acid metabolism;Serotonergic synapse;Regulation of lipolysis in adipocytes;Platelet activation	ENOG410XPZ3	S:Function unknown	PF03098.19	An_peroxidase	Animal haem peroxidase	lysosomal
A0A286ZJD8	DPP7	DPP7	-	A0A286ZJD8_PIG Dipeptidyl peptidase 7 OS=Sus scrofa OX=9823 GN=DPP7 PE=1 SV=2	0.8263	-0.2753	0.04788	down	yes	2698.84	3266.12	3066.53	3169.53	3562.29	2432.93	2827.82	2835.78	BP:organic substance metabolic process;BP:primary metabolic process;BP:organonitrogen compound metabolic process;BP:protein metabolic process;BP:macromolecule metabolic process;BP:biological_process;BP:nitrogen compound metabolic process;BP:metabolic process;BP:proteolysisMF:hydrolase activity;MF:serine hydrolase activity;MF:catalytic activity;MF:catalytic activity, acting on a protein;MF:exopept…	GO:0071704;GO:0044238;GO:1901564;GO:0019538;GO:0043170;GO:0008150;GO:0006807;GO:0008152;GO:0006508GO:0016787;GO:0017171;GO:0003824;GO:0140096;GO:0008238;GO:0003674;GO:0070008;GO:0008233;GO:0008236	K01276	DPP7	------	------	ENOG410Y38A	U:Intracellular trafficking, secretion, and vesicular transport	PF05577.16;PF00561.24	Peptidase_S28;Abhydrolase_1	Serine carboxypeptidase S28;alpha/beta hydrolase fold	lysosomal
A0A287A7D1	TMEM9	TMEM9	-	A0A287A7D1_PIG Transmembrane protein 9 OS=Sus scrofa OX=9823 GN=TMEM9 PE=3 SV=1	0.7607	-0.3946	0.004324	down	yes	3067.3	4032.21	3869.28	3947.79	4279.55	2853.71	3148.55	3199.64	CC:organelle membrane;CC:bounding membrane of organelle;CC:membrane;CC:vacuolar membrane;CC:cellular_component;CC:lysosomal membrane;CC:cellular anatomical entity;CC:lytic vacuole membrane	GO:0031090;GO:0098588;GO:0016020;GO:0005774;GO:0005575;GO:0005765;GO:0110165;GO:0098852	K26238	TMEM9	------	------	ENOG4111KV2	S:Function unknown	PF05434.15	Tmemb_9	TMEM9	ER
A0A8D0TZ73	-	SPARC	-	A0A8D0TZ73_PIG SPARC OS=Sus scrofa OX=9823 PE=3 SV=1	1.281	0.3573	0.006306	up	yes	3377.97	2636.55	2478.87	2590.78	2840.01	3393.73	3529.82	3210.35	BP:developmental process;BP:biological_process;BP:anatomical structure developmentCC:basement membrane;CC:extracellular space;CC:membrane;CC:extracellular matrix;CC:cellular_component;CC:collagen-containing extracellular matrix;CC:external encapsulating structure;CC:cellular anatomical entityMF:cation binding;MF:ion binding;MF:calcium ion binding;MF:extracellular matrix binding;MF:metal ion bindi…	GO:0032502;GO:0008150;GO:0048856GO:0005604;GO:0005615;GO:0016020;GO:0031012;GO:0005575;GO:0062023;GO:0030312;GO:0110165GO:0043169;GO:0043167;GO:0005509;GO:0050840;GO:0046872;GO:0044877;GO:0003674;GO:0005488;GO:0005518	K24262	SPARC	------	------	ENOG41101WW	S:Function unknown	PF10591.13;PF00050.25;PF07648.19;PF09289.14	SPARC_Ca_bdg;Kazal_1;Kazal_2;FOLN	Secreted protein acidic and rich in cysteine Ca binding region;Kazal-type serine protease inhibitor domain;Kazal-type serine protease inhibitor domain;Follistatin/Osteonectin-like EGF domain	extracellular
A0A286ZK63	EIF5A	eIF-5a domain-containing protein	-	A0A286ZK63_PIG Eukaryotic translation initiation factor 5A OS=Sus scrofa OX=9823 GN=EIF5A PE=1 SV=2	1.64	0.7137	0.04748	up	yes	3731.57	2275.98	1396.78	2529.11	2902.05	4200.05	3370.52	3624.13	BP:positive regulation of translational termination;BP:regulation of primary metabolic process;BP:regulation of metabolic process;BP:regulation of apoptotic signaling pathway;BP:positive regulation of response to stimulus;BP:regulation of response to stimulus;BP:signal transduction;BP:cell surface receptor signaling pathway;BP:cytokine-mediated signaling pathway;BP:positive regulation of macromol…	GO:0045905;GO:0080090;GO:0019222;GO:2001233;GO:0048584;GO:0048583;GO:0007165;GO:0007166;GO:0019221;GO:0010604;GO:0043207;GO:0009966;GO:0010608;GO:0044419;GO:0009967;GO:1901798;GO:0048518;GO:1901796;GO:0006448;GO:0006449;GO:0060255;GO:2001141;GO:0051707;GO:0009607;GO:0009605;GO:0043068;GO:1902255;GO:1902253;GO:2001235;GO:0009893;GO:0009891;GO:0010628;GO:0042981;GO:0050789;GO:1901576;GO:0065007;GO:…	K03263	EIF5A	------	------	COG0231	J:Translation, ribosomal structure and biogenesis	PF21485.1;PF01287.24	IF5A-like_N;eIF-5a	Translation initiation factor 5A-like, N-terminal;Eukaryotic elongation factor 5A hypusine, DNA-binding OB fold	cytoplasmic
A0A5S6GGN8	ITM2C	Integral membrane protein 2	-	A0A5S6GGN8_PIG Integral membrane protein 2 OS=Sus scrofa OX=9823 GN=ITM2C PE=1 SV=1	1.226	0.294	0.01435	up	yes	3167.66	2583.58	2423.28	2551.92	2775.54	2983.05	3211.83	3308.09	BP:positive regulation of apoptotic signaling pathway;BP:regulation of extrinsic apoptotic signaling pathway;BP:regulation of primary metabolic process;BP:regulation of metabolic process;BP:regulation of apoptotic signaling pathway;BP:positive regulation of response to stimulus;BP:positive regulation of extrinsic apoptotic signaling pathway;BP:negative regulation of cell projection organization;B…	GO:2001235;GO:2001236;GO:0080090;GO:0019222;GO:2001233;GO:0048584;GO:2001238;GO:0031345;GO:0031344;GO:0010605;GO:0009966;GO:0009967;GO:0048518;GO:0048519;GO:0042127;GO:0060255;GO:0048583;GO:1903018;GO:1903019;GO:0010977;GO:0010975;GO:0009892;GO:0009890;GO:0042985;GO:0042984;GO:0120035;GO:0065007;GO:0009889;GO:0050794;GO:0008150;GO:0010556;GO:0048869;GO:0010559;GO:0010558;GO:0030154;GO:0051129;GO:…	K18265	ITM2C, BRI3	------	------	ENOG410XRNN	S:Function unknown	PF04089.18	BRICHOS	BRICHOS domain	cytoplasmic
A0A286ZIA7	ATP5MC3	ATP synthase lipid-binding protein	100513629	A0A286ZIA7_PIG ATP synthase lipid-binding protein OS=Sus scrofa OX=9823 GN=ATP5MC3 PE=2 SV=1	1.313	0.3929	0.001626	up	yes	3262.81	2484.33	2447.27	2646.41	2359.31	3315.91	3147.32	3325.2	BP:nucleoside triphosphate metabolic process;BP:nucleoside triphosphate biosynthetic process;BP:purine nucleoside triphosphate metabolic process;BP:purine nucleoside triphosphate biosynthetic process;BP:cellular biosynthetic process;BP:cellular nitrogen compound metabolic process;BP:nucleotide biosynthetic process;BP:small molecule metabolic process;BP:carbohydrate derivative biosynthetic process…	GO:0009141;GO:0009142;GO:0009144;GO:0009145;GO:0044249;GO:0034641;GO:0009165;GO:0044281;GO:1901137;GO:0072521;GO:0072522;GO:1901362;GO:0009259;GO:1901360;GO:0006163;GO:0044271;GO:0009201;GO:0071704;GO:0009199;GO:0018130;GO:0009206;GO:0009205;GO:0009987;GO:0019693;GO:0006139;GO:0046034;GO:0006793;GO:0006725;GO:0009152;GO:0009150;GO:0009260;GO:0009058;GO:0009117;GO:0008152;GO:0019438;GO:0034654;GO:…	K02128	ATPeF0C, ATP5G, ATP9	map04714;map05208;map05012;map05010;map05016;map05014;map05415;map00190;map05022;map05020	Thermogenesis;Chemical carcinogenesis - reactive oxygen species;Parkinson disease;Alzheimer disease;Huntington disease;Amyotrophic lateral sclerosis;Diabetic cardiomyopathy;Oxidative phosphorylation;Pathways of neurodegeneration - multiple diseases;Prion disease	COG0636	C:Energy production and conversion	PF00137.25	ATP-synt_C	ATP synthase subunit C	mitochondrial
A0A286ZY68	-	KRT6A	-	A0A286ZY68_PIG IF rod domain-containing protein OS=Sus scrofa OX=9823 GN=KRT6A PE=1 SV=1	1.576	0.6563	0.02262	up	yes	3703.49	2350	2343.84	2256.71	2449.44	4444.95	3303.56	3361.98	------	------	K07605	KRT2	------	------	ENOG410YY6B	S:Function unknown	PF00038.25;PF16208.9;PF07926.16	Filament;Keratin_2_head;TPR_MLP1_2	Intermediate filament protein;Keratin type II head;TPR/MLP1/MLP2-like protein	mitochondrial
A0A287B2D4	INTS11	Integrator complex subunit 11	-	A0A287B2D4_PIG Integrator complex subunit 11 OS=Sus scrofa OX=9823 GN=INTS11 PE=1 SV=1	0.8148	-0.2955	0.008195	down	yes	2239.19	2748.28	2596.33	2758.53	2889.97	2357.49	2204.46	2155.62	BP:nucleic acid metabolic process;BP:cellular nitrogen compound metabolic process;BP:nitrogen compound metabolic process;BP:ncRNA metabolic process;BP:organic cyclic compound metabolic process;BP:snRNA processing;BP:nucleobase-containing compound metabolic process;BP:organic substance metabolic process;BP:ncRNA processing;BP:cellular process;BP:cellular aromatic compound metabolic process;BP:biol…	GO:0090304;GO:0034641;GO:0006807;GO:0034660;GO:1901360;GO:0016180;GO:0006139;GO:0071704;GO:0034470;GO:0009987;GO:0006725;GO:0008150;GO:0008152;GO:0046483;GO:0016070;GO:0044238;GO:0016073;GO:0044237;GO:0043170;GO:0006396GO:0043227;GO:0043226;GO:0005634;GO:0005654;GO:0110165;GO:0032039;GO:0032991;GO:0043231;GO:0005829;GO:0043229;GO:0005575GO:0003674;GO:0004540;GO:0004521;GO:0016787;GO:0140098;GO:00…	K13148	CPSF3L, INTS11	------	------	COG1236	J:Translation, ribosomal structure and biogenesis	PF21386.1;PF10996.12;PF16661.9;PF07521.16;PF00753.31;PF12706.11	IntS11_C;Beta-Casp;Lactamase_B_6;RMMBL;Lactamase_B;Lactamase_B_2	Integrator IntS11, C-terminal domain;Beta-Casp domain;Metallo-beta-lactamase superfamily domain;Zn-dependent metallo-hydrolase RNA specificity domain;Metallo-beta-lactamase superfamily;Beta-lactamase superfamily domain	cytoplasmic
A0A5G2R1U0	SLC35B2	SLC35B2	-	A0A5G2R1U0_PIG Adenosine 3'-phospho 5'-phosphosulfate transporter 1 OS=Sus scrofa OX=9823 GN=SLC35B2 PE=1 SV=1	0.8224	-0.2821	0.005533	down	yes	2322.11	2823.56	2677.35	2866.57	2926.76	2422.48	2240.75	2303.09	BP:chondroitin sulfate biosynthetic process;BP:chondroitin sulfate metabolic process;BP:glycosaminoglycan metabolic process;BP:establishment of localization;BP:mucopolysaccharide metabolic process;BP:cellular biosynthetic process;BP:nitrogen compound metabolic process;BP:organic substance biosynthetic process;BP:localization;BP:organic substance metabolic process;BP:transport;BP:cellular process;…	GO:0030206;GO:0030204;GO:0030203;GO:0051234;GO:1903510;GO:0044249;GO:0006807;GO:1901576;GO:0051179;GO:0071704;GO:0006810;GO:0009987;GO:0009058;GO:0009059;GO:0008150;GO:0008152;GO:0055085;GO:1901564;GO:1901566;GO:0044272;GO:1901137;GO:1901135;GO:0044237;GO:0043170;GO:0006790;GO:0006022;GO:0006023;GO:0006024GO:0000139;GO:0031090;GO:0016020;GO:0110165;GO:0098588;GO:0005575GO:0005346;GO:0015932;GO:00…	K15276	SLC35B2, PAPST1	------	------	COG0697	I:Lipid transport and metabolism	PF08449.15;PF00892.24	UAA;EamA	UAA transporter family;EamA-like transporter family	plasma membrane
A0A287ABW3	GREM1	Gremlin	-	A0A287ABW3_PIG Gremlin OS=Sus scrofa OX=9823 GN=GREM1 PE=3 SV=1	1.29	0.3674	0.01596	up	yes	2885.25	2236.24	1924.09	2352.14	2432.48	2893.82	2941.95	2819.97	BP:tube formation;BP:limb morphogenesis;BP:regulation of phosphate metabolic process;BP:regulation of primary metabolic process;BP:regulation of metabolic process;BP:regulation of transport;BP:negative regulation of response to stimulus;BP:positive regulation of response to stimulus;BP:appendage morphogenesis;BP:regulation of Wnt signaling pathway;BP:regulation of focal adhesion assembly;BP:deter…	GO:0035148;GO:0035108;GO:0019220;GO:0080090;GO:0019222;GO:0051049;GO:0048585;GO:0048584;GO:0035107;GO:0030111;GO:0051893;GO:0048263;GO:0030502;GO:0071840;GO:0048863;GO:0010605;GO:0010604;GO:0009968;GO:0009966;GO:0048869;GO:1900154;GO:0032331;GO:0032330;GO:0045667;GO:1900155;GO:0035581;GO:0030855;GO:0048518;GO:0048519;GO:0031324;GO:0045668;GO:0070664;GO:0042127;GO:0030154;GO:1901888;GO:0060255;GO:…	K23318	GREM	map04350	TGF-beta signaling pathway	ENOG4111HEF	O:Posttranslational modification, protein turnover, chaperones	PF03045.19	DAN	DAN domain	plasma membrane
A0A286ZX07	PDE5A	Phosphodiesterase	-	A0A286ZX07_PIG Phosphodiesterase OS=Sus scrofa OX=9823 GN=PDE5A PE=1 SV=2	0.8077	-0.3081	0.00922	down	yes	2243.14	2777.23	2886.65	2802.18	2642.85	2223.7	2404.25	2101.48	BP:cellular process;BP:signal transduction;BP:biological regulation;BP:regulation of cellular process;BP:biological_process;BP:regulation of biological processMF:hydrolase activity;MF:phosphoric diester hydrolase activity;MF:3',5'-cyclic-nucleotide phosphodiesterase activity;MF:cation binding;MF:hydrolase activity, acting on ester bonds;MF:ion binding;MF:phosphoric ester hydrolase activity;MF:cat…	GO:0009987;GO:0007165;GO:0065007;GO:0050794;GO:0008150;GO:0050789GO:0016787;GO:0008081;GO:0004114;GO:0043169;GO:0016788;GO:0043167;GO:0042578;GO:0003824;GO:0003674;GO:0004112;GO:0046872;GO:0047555;GO:0005488	K13762	PDE5	map00230;map04022	Purine metabolism;cGMP-PKG signaling pathway	ENOG410XRI7	K:Transcription	PF00233.23;PF01590.30;PF13185.10	PDEase_I;GAF;GAF_2	3'5'-cyclic nucleotide phosphodiesterase;GAF domain;GAF domain	cytoplasmic
A0A480JHA1	-	TRPV4	100126845	A0A480JHA1_PIG Transient receptor potential cation channel subfamily V member 4 OS=Sus scrofa OX=9823 GN=TRPV4 PE=4 SV=1	0.7467	-0.4214	0.003205	down	yes	2135.91	2860.44	2849.09	2675.22	3057	2120.05	2195.72	2091.97	BP:regulation of intracellular protein transport;BP:cell-cell junction organization;BP:regulation of secretion;BP:positive regulation of secretion;BP:regulation of transport;BP:cellular response to heat;BP:inorganic ion homeostasis;BP:positive regulation of intracellular transport;BP:cellular response to stimulus;BP:relaxation of smooth muscle;BP:regulation of sodium ion transmembrane transporter…	GO:0033157;GO:0045216;GO:0051046;GO:0051047;GO:0051049;GO:0034605;GO:0098771;GO:0032388;GO:0051716;GO:0044557;GO:2000649;GO:0046330;GO:0043117;GO:0042325;GO:0042327;GO:0047484;GO:0032414;GO:0009892;GO:0009893;GO:0009890;GO:0009891;GO:1902679;GO:0051222;GO:0051223;GO:0050789;GO:0030072;GO:1901264;GO:0051347;GO:0006884;GO:0007231;GO:0002687;GO:0002684;GO:0002685;GO:0002682;GO:0002688;GO:0097553;GO:…	K04973	TRPV4	map04218;map04750;map05418	Cellular senescence;Inflammatory mediator regulation of TRP channels;Fluid shear stress and atherosclerosis	ENOG4110DG4	P:Inorganic ion transport and metabolism	PF12796.11;PF00023.34;PF00520.35;PF13606.10	Ank_2;Ank;Ion_trans;Ank_3	Ankyrin repeats;Ankyrin repeat;Ion transport protein;Ankyrin repeat	cytoplasmic
A0A481CGU4	-	N-acylglucosamine 2-epimerase	-	A0A481CGU4_PIG N-acylglucosamine 2-epimerase OS=Sus scrofa OX=9823 PE=3 SV=1	0.8171	-0.2914	0.02878	down	yes	2143.6	2623.41	2761.87	2562.91	2545.44	1958.88	2383.58	2088.33	BP:carboxylic acid metabolic process;BP:amino sugar catabolic process;BP:cellular catabolic process;BP:nitrogen compound metabolic process;BP:small molecule metabolic process;BP:small molecule catabolic process;BP:organic substance catabolic process;BP:N-acetylneuraminate metabolic process;BP:N-acetylmannosamine metabolic process;BP:mannosamine metabolic process;BP:organic substance metabolic pro…	GO:0019752;GO:0046348;GO:0044248;GO:0006807;GO:0044281;GO:0044282;GO:1901575;GO:0006054;GO:0006051;GO:0006050;GO:0071704;GO:0006082;GO:0009987;GO:0008150;GO:0008152;GO:0043436;GO:1901564;GO:0009056;GO:0044238;GO:0005975;GO:1901565;GO:0043603;GO:0006040;GO:0046395;GO:1901135;GO:0006044;GO:0044237;GO:0019262;GO:1901136;GO:1901071;GO:0016054GO:0030414;GO:0003674;GO:0004857;GO:0098772;GO:0042802;GO:0…	K01787	RENBP	map00520	Amino sugar and nucleotide sugar metabolism	COG2942	G:Carbohydrate transport and metabolism	PF07221.15	GlcNAc_2-epim	N-acylglucosamine 2-epimerase	cytoplasmic
A0A480V4R2	-	Integral membrane protein 2	595120	A0A480V4R2_PIG Integral membrane protein 2 OS=Sus scrofa OX=9823 PE=3 SV=1	1.411	0.4967	0.0472	up	yes	2643.01	1872.98	1499.71	1736.55	2382.68	2657.47	2748.06	2523.51	BP:negative regulation of metabolic process;BP:regulation of primary metabolic process;BP:regulation of metabolic process;BP:negative regulation of cellular biosynthetic process;BP:regulation of cellular biosynthetic process;BP:negative regulation of cellular metabolic process;BP:regulation of cellular metabolic process;BP:negative regulation of amyloid precursor protein biosynthetic process;BP:r…	GO:0009892;GO:0080090;GO:0019222;GO:0031327;GO:0031326;GO:0031324;GO:0031323;GO:0042985;GO:0042984;GO:0051172;GO:0051248;GO:0051246;GO:0050789;GO:0065007;GO:0048519;GO:0010605;GO:0060255;GO:0009889;GO:1903018;GO:1903019;GO:0009890;GO:0008150;GO:0051171;GO:0050794;GO:0010556;GO:0010561;GO:0010559;GO:0010558;GO:0048523GO:0043229;GO:0043227;GO:0043226;GO:0010008;GO:0031090;GO:0005615;GO:0016020;GO:0…	K18264	ITM2B	------	------	ENOG410XRNN	S:Function unknown	PF04089.18	BRICHOS	BRICHOS domain	cytoplasmic
A0A4X1TGV5	PLBD2	Phospholipase B-like	-	A0A4X1TGV5_PIG Phospholipase B-like OS=Sus scrofa OX=9823 GN=PLBD2 PE=3 SV=1	0.7951	-0.3308	0.0002694	down	yes	1913.39	2406.55	2415.35	2432.07	2372.22	1868.41	1885.6	1986.17	------	------	------	------	------	------	ENOG410XQRV	S:Function unknown	PF04916.17	Phospholip_B	Phospholipase B	lysosomal
A0A8D1YPD5	-	Nerve growth factor receptor	-	A0A8D1YPD5_PIG Nerve growth factor receptor OS=Sus scrofa OX=9823 PE=4 SV=1	1.254	0.3265	0.02006	up	yes	2741.61	2186.01	2362.52	2000.03	2195.48	2575.81	2936.52	2712.51	BP:positive regulation of apoptotic signaling pathway;BP:circadian regulation of gene expression;BP:protein localization;BP:regulation of primary metabolic process;BP:regulation of metabolic process;BP:regulation of apoptotic signaling pathway;BP:negative regulation of response to stimulus;BP:positive regulation of response to stimulus;BP:regulation of response to stimulus;BP:negative regulation …	GO:2001235;GO:0032922;GO:0008104;GO:0080090;GO:0019222;GO:2001233;GO:0048585;GO:0048584;GO:0048583;GO:0050680;GO:0007165;GO:0007166;GO:0007167;GO:1902895;GO:0007169;GO:0071705;GO:0051716;GO:0010604;GO:0009968;GO:0070727;GO:0009966;GO:0009967;GO:0071840;GO:0071310;GO:0022404;GO:0040036;GO:0048511;GO:0051799;GO:0099177;GO:0048518;GO:0048519;GO:0033036;GO:0042127;GO:0060255;GO:1903587;GO:0045184;GO:…	K02583	NGFR, TNFRSF16, CD271	map03265;map05202;map04015;map04014;map04010;map04722;map04060;map04151;map04215	Virion - Lyssavirus;Transcriptional misregulation in cancer;Rap1 signaling pathway;Ras signaling pathway;MAPK signaling pathway;Neurotrophin signaling pathway;Cytokine-cytokine receptor interaction;PI3K-Akt signaling pathway;Apoptosis - multiple species	ENOG4111F3C	U:Intracellular trafficking, secretion, and vesicular transport	PF18422.5;PF00020.22;PF00531.26	TNFR_16_TM;TNFR_c6;Death	Tumor necrosis factor receptor member 16 trans-membrane domain;TNFR/NGFR cysteine-rich region;Death domain	cytoplasmic
F1SGH9	ACOX2	Acyl-coenzyme A oxidase	100516877	F1SGH9_PIG Acyl-coenzyme A oxidase OS=Sus scrofa OX=9823 GN=ACOX2 PE=1 SV=2	0.8099	-0.3042	9.254e-05	down	yes	2059.63	2543.04	2527.23	2529.31	2572.59	2111.96	2024.52	2042.4	BP:lipid oxidation;BP:fatty acid metabolic process;BP:fatty acid beta-oxidation;BP:very long-chain fatty acid metabolic process;BP:bile acid metabolic process;BP:carboxylic acid metabolic process;BP:cellular catabolic process;BP:fatty acid catabolic process;BP:small molecule catabolic process;BP:small molecule biosynthetic process;BP:cellular lipid catabolic process;BP:organic substance biosynthe…	GO:0034440;GO:0006631;GO:0006635;GO:0000038;GO:0008206;GO:0019752;GO:0044248;GO:0009062;GO:0044282;GO:0044283;GO:0044242;GO:1901576;GO:1901575;GO:0033540;GO:0030258;GO:0071704;GO:0042592;GO:1901360;GO:0016042;GO:0006629;GO:0044238;GO:0009987;GO:0032787;GO:0009058;GO:1901617;GO:0008150;GO:0008152;GO:0072329;GO:0043436;GO:0019395;GO:0044255;GO:0009056;GO:0008202;GO:0008610;GO:0055088;GO:0006082;GO:…	K10214	ACOX2	map04146;map00120;map03320	Peroxisome;Primary bile acid biosynthesis;PPAR signaling pathway	COG1960	I:Lipid transport and metabolism	PF01756.23;PF14749.10	ACOX;Acyl-CoA_ox_N	Acyl-CoA oxidase;Acyl-coenzyme A oxidase N-terminal	peroxisomal
A0A8D1MHJ1	-	Vitamin K-dependent protein S	-	A0A8D1MHJ1_PIG Vitamin K-dependent protein S OS=Sus scrofa OX=9823 PE=4 SV=1	0.7775	-0.3631	0.007399	down	yes	1946.84	2504.08	2705.66	2473.26	2333.33	1990.75	1938.55	1911.21	CC:extracellular space;CC:membrane;CC:cellular_component;CC:cellular anatomical entityMF:cation binding;MF:ion binding;MF:molecular_function;MF:calcium ion binding;MF:metal ion binding;MF:binding	GO:0005615;GO:0016020;GO:0005575;GO:0110165GO:0043169;GO:0043167;GO:0003674;GO:0005509;GO:0046872;GO:0005488	K03908	PROS1	map04610	Complement and coagulation cascades	ENOG410ZTGU	S:Function unknown	PF00054.27;PF14670.10;PF02210.28;PF07645.19;PF12662.11;PF00594.24;PF00008.31;PF12947.11	Laminin_G_1;FXa_inhibition;Laminin_G_2;EGF_CA;cEGF;Gla;EGF;EGF_3	Laminin G domain;Coagulation Factor Xa inhibitory site;Laminin G domain;Calcium-binding EGF domain;Complement Clr-like EGF-like;Vitamin K-dependent carboxylation/gamma-carboxyglutamic;EGF-like domain;EGF domain	plasma membrane
A0A4X1TU40	PPAT	Amidophosphoribosyltransferase	100522503	A0A4X1TU40_PIG Amidophosphoribosyltransferase OS=Sus scrofa OX=9823 PE=3 SV=1	0.8015	-0.3192	0.01229	down	yes	2448.42	3054.82	3245.55	2985.41	2933.5	2288.25	2421.42	2635.58	BP:nucleoside monophosphate biosynthetic process;BP:'de novo' IMP biosynthetic process;BP:ribonucleotide biosynthetic process;BP:ribonucleoside monophosphate metabolic process;BP:nucleotide metabolic process;BP:cellular biosynthetic process;BP:cellular nitrogen compound metabolic process;BP:nitrogen compound metabolic process;BP:small molecule metabolic process;BP:nucleoside monophosphate metabol…	GO:0009124;GO:0006189;GO:0009260;GO:0009161;GO:0009117;GO:0044249;GO:0034641;GO:0006807;GO:0044281;GO:0009123;GO:0046112;GO:0072521;GO:0072522;GO:1901362;GO:0009259;GO:1901360;GO:0006139;GO:0009126;GO:0071704;GO:0009168;GO:0046040;GO:0018130;GO:0006793;GO:0009167;GO:0019693;GO:1901576;GO:0009156;GO:0009987;GO:0006725;GO:0009152;GO:0009150;GO:0009113;GO:0009112;GO:0009058;GO:0008150;GO:0006188;GO:…	K00764	purF, PPAT	map00250;map00230	Alanine, aspartate and glutamate metabolism;Purine metabolism	COG0034	F:Nucleotide transport and metabolism	PF13522.10;PF13537.10;PF13230.10;PF00156.31	GATase_6;GATase_7;GATase_4;Pribosyltran	Glutamine amidotransferase domain;Glutamine amidotransferase domain;Glutamine amidotransferases class-II;Phosphoribosyl transferase domain	cytoplasmic
A0A8D2CFE4	-	Transcription factor Jun	-	A0A8D2CFE4_PIG Transcription factor Jun OS=Sus scrofa OX=9823 PE=3 SV=1	1.22	0.2869	0.04126	up	yes	2724.07	2232.9	2031.73	2181.46	2485.5	2893.82	2723.68	2554.72	BP:regulation of primary metabolic process;BP:regulation of metabolic process;BP:signal transduction;BP:cell surface receptor signaling pathway;BP:enzyme linked receptor protein signaling pathway;BP:positive regulation of pri-miRNA transcription from RNA polymerase II promoter;BP:regulation of pri-miRNA transcription from RNA polymerase II promoter;BP:cellular response to stimulus;BP:negative reg…	GO:0080090;GO:0019222;GO:0007165;GO:0007166;GO:0007167;GO:1902895;GO:1902893;GO:0051716;GO:0010605;GO:0010604;GO:0044419;GO:0048518;GO:0048519;GO:0042127;GO:0060255;GO:0010038;GO:2001141;GO:0051702;GO:0010035;GO:0007179;GO:0007178;GO:0060395;GO:0043068;GO:0033554;GO:2000630;GO:0009892;GO:0009893;GO:0009890;GO:0009891;GO:0000302;GO:0035556;GO:0042981;GO:0050789;GO:0062197;GO:0065007;GO:1990441;GO:…	K04448	JUN	map05140;map04137;map05142;map04657;map05211;map05167;map04926;map04659;map04658;map04010;map04013;map04012;map05210;map04210;map05203;map04310;map04214;map04933;map05135;map05161;map04921;map04620;map04621;map05131;map05130;map04624;map04625;map05171;map05170;map04530;map05030;map05031;map05207;map04662;map05133;map04660;map05200;map05321;map05323;map05132;map04668;map05208;map04024;map05418;map…	Leishmaniasis;Mitophagy - animal;Chagas disease;IL-17 signaling pathway;Renal cell carcinoma;Kaposi sarcoma-associated herpesvirus infection;Relaxin signaling pathway;Th17 cell differentiation;Th1 and Th2 cell differentiation;MAPK signaling pathway;MAPK signaling pathway - fly;ErbB signaling pathway;Colorectal cancer;Apoptosis;Viral carcinogenesis;Wnt signaling pathway;Apoptosis - fly;AGE-RAGE si…	ENOG410XRWH	K:Transcription	PF03957.17;PF00170.25;PF07716.19;PF03131.21	Jun;bZIP_1;bZIP_2;bZIP_Maf	Jun-like transcription factor;bZIP transcription factor;Basic region leucine zipper;bZIP Maf transcription factor	nuclear
A0A8D1JAU4	CASP10	Caspase-10	-	A0A8D1JAU4_PIG Caspase 10 OS=Sus scrofa OX=9823 GN=CASP10 PE=3 SV=1	1.266	0.3403	0.04026	up	yes	2999.76	2370.24	2732.14	2167.94	2210.62	3213.06	2890.52	2895.7	BP:nitrogen compound metabolic process;BP:regulation of apoptotic process;BP:regulation of biological process;BP:organic substance metabolic process;BP:regulation of programmed cell death;BP:biological regulation;BP:proteolysis;BP:regulation of cellular process;BP:biological_process;BP:metabolic process;BP:primary metabolic process;BP:organonitrogen compound metabolic process;BP:protein metabolic…	GO:0006807;GO:0042981;GO:0050789;GO:0071704;GO:0043067;GO:0065007;GO:0006508;GO:0050794;GO:0008150;GO:0008152;GO:0044238;GO:1901564;GO:0019538;GO:0043170GO:0004175;GO:0097199;GO:0003674;GO:0008233;GO:0008234;GO:0016787;GO:0140096;GO:0003824;GO:0097153;GO:0004197	K04400	CASP10	map04622;map05152;map04210;map04668;map05161	RIG-I-like receptor signaling pathway;Tuberculosis;Apoptosis;TNF signaling pathway;Hepatitis B	ENOG410ZQIE	T:Signal transduction mechanisms	PF00656.26;PF01335.25	Peptidase_C14;DED	Caspase domain;Death effector domain	cytoplasmic
A0A8D1N8B9	-	AP-1 complex subunit gamma	-	A0A8D1N8B9_PIG AP-1 complex subunit gamma OS=Sus scrofa OX=9823 PE=3 SV=1	0.773	-0.3715	0.0002692	down	yes	1915.18	2477.48	2531.45	2503.14	2397.87	1943.04	1870.24	1932.24	BP:protein localization;BP:establishment of localization;BP:cellular macromolecule localization;BP:intracellular protein transport;BP:nitrogen compound transport;BP:organic substance transport;BP:macromolecule localization;BP:transport;BP:Golgi vesicle transport;BP:cellular process;BP:establishment of protein localization;BP:biological_process;BP:vacuolar transport;BP:establishment of localizatio…	GO:0008104;GO:0051234;GO:0070727;GO:0006886;GO:0071705;GO:0071702;GO:0033036;GO:0006810;GO:0048193;GO:0009987;GO:0045184;GO:0008150;GO:0007034;GO:0051649;GO:0051179;GO:0051641;GO:0006892;GO:0006896;GO:0046907;GO:0015031;GO:0016192GO:0030131;GO:0030119;GO:0030121;GO:0032991;GO:0005575;GO:0098796GO:0003674;GO:0005488;GO:0060090;GO:0030674;GO:0140312;GO:0005515;GO:0030276;GO:0035615	K12391	AP1G1	map05170;map04142	Human immunodeficiency virus 1 infection;Lysosome	ENOG410XPKK	K:Transcription	PF01602.24;PF02883.24;PF12717.11	Adaptin_N;Alpha_adaptinC2;Cnd1	Adaptin N terminal region;Adaptin C-terminal domain;non-SMC mitotic condensation complex subunit 1	cytoplasmic
O18887	SLC12A4	SLC12A4	396992	O18887_PIG K-Cl cotransporter OS=Sus scrofa OX=9823 GN=SLC12A4 PE=2 SV=1	0.8187	-0.2886	0.04392	down	yes	1891.39	2310.33	2094.97	2263.65	2572.37	1822.09	1911.79	1940.27	BP:anion transport;BP:chloride transport;BP:potassium ion homeostasis;BP:inorganic ion homeostasis;BP:cellular component organization or biogenesis;BP:cellular homeostasis;BP:regulation of cell size;BP:chemical homeostasis;BP:anterograde trans-synaptic signaling;BP:regulation of cellular component size;BP:regulation of biological process;BP:cell volume homeostasis;BP:inorganic ion import into cel…	GO:0006820;GO:0006821;GO:0055075;GO:0098771;GO:0071840;GO:0019725;GO:0008361;GO:0048878;GO:0098916;GO:0032535;GO:0050789;GO:0006884;GO:0099587;GO:0016043;GO:0090066;GO:0065007;GO:0098662;GO:0098661;GO:0098660;GO:0065008;GO:0006813;GO:0006812;GO:0006811;GO:0006810;GO:0008150;GO:0051234;GO:0099536;GO:0099537;GO:0050801;GO:0023052;GO:0098739;GO:0071805;GO:0009987;GO:0030001;GO:0055080;GO:0055081;GO:…	K14427	SLC12A4_6, KCC1_3	------	------	COG0531	S:Function unknown	PF00324.25;PF03522.19;PF13520.10	AA_permease;SLC12;AA_permease_2	Amino acid permease;Solute carrier family 12;Amino acid permease	cytoplasmic
A0A8D0N086	-	Laminin subunit gamma-2	-	A0A8D0N086_PIG Laminin subunit gamma-2 OS=Sus scrofa OX=9823 PE=4 SV=1	1.228	0.2963	0.02755	up	yes	2823.71	2299.43	2045.87	2298.75	2553.67	2725.64	2862.54	2882.94	BP:regulation of cell proliferation;BP:substrate adhesion-dependent cell spreading;BP:positive regulation of cell migration;BP:anatomical structure morphogenesis;BP:regulation of biological process;BP:cell-substrate adhesion;BP:regulation of locomotion;BP:biological regulation;BP:positive regulation of biological process;BP:positive regulation of cell proliferation;BP:animal organ morphogenesis;B…	GO:0042127;GO:0034446;GO:0030335;GO:0009653;GO:0050789;GO:0031589;GO:0040012;GO:0065007;GO:0048518;GO:0008284;GO:0009887;GO:0030334;GO:0009987;GO:0009888;GO:0050794;GO:0008150;GO:0007155;GO:0040017;GO:0048856;GO:2000145;GO:2000147;GO:0032502;GO:0048522GO:0031012;GO:0110165;GO:0062023;GO:0030312;GO:0005604;GO:0005575	K06246	LAMC2	map05165;map04510;map05145;map05146;map05200;map04512;map04151;map05222	Human papillomavirus infection;Focal adhesion;Toxoplasmosis;Amoebiasis;Pathways in cancer;ECM-receptor interaction;PI3K-Akt signaling pathway;Small cell lung cancer	ENOG4110QI9	Z:Cytoskeleton	PF00053.28;PF00052.22	Laminin_EGF;Laminin_B	Laminin EGF domain;Laminin B	extracellular
A0A286ZZX3	TIMP3	Metalloproteinase inhibitor 3	396775	A0A286ZZX3_PIG Metalloproteinase inhibitor 3 OS=Sus scrofa OX=9823 GN=TIMP3 PE=3 SV=1	1.745	0.8032	0.02655	up	yes	2933.95	1681.58	1416.65	1669.38	1958.72	3519.59	2904.29	2377.97	BP:positive regulation of apoptotic signaling pathway;BP:regulation of extrinsic apoptotic signaling pathway;BP:regulation of membrane protein ectodomain proteolysis;BP:negative regulation of membrane protein ectodomain proteolysis;BP:regulation of metabolic process;BP:regulation of apoptotic signaling pathway;BP:negative regulation of response to stimulus;BP:positive regulation of response to st…	GO:2001235;GO:2001236;GO:0051043;GO:0051045;GO:0019222;GO:2001233;GO:0048585;GO:0048584;GO:2001238;GO:0080090;GO:0051716;GO:0009968;GO:0009966;GO:0009967;GO:0071310;GO:0044092;GO:0048518;GO:0048519;GO:1905049;GO:1905048;GO:0060255;GO:0048583;GO:0007601;GO:0007600;GO:1904683;GO:0030162;GO:0010033;GO:0003008;GO:0009894;GO:0009895;GO:0009892;GO:0023051;GO:0042981;GO:0050789;GO:0051346;GO:0065007;GO:…	K16866	TIMP3	map05206;map05205	MicroRNAs in cancer;Proteoglycans in cancer	ENOG41103NU	O:Posttranslational modification, protein turnover, chaperones	PF00965.21	TIMP	Tissue inhibitor of metalloproteinase	extracellular
A0A4X1TEQ8	ADD3	ADD3	100155574	A0A4X1TEQ8_PIG Adducin 3 OS=Sus scrofa OX=9823 GN=ADD3 PE=1 SV=1	0.8255	-0.2767	0.001286	down	yes	2061.96	2497.91	2455.39	2573.94	2464.41	2010.71	2038.08	2137.08	BP:regulation of organelle organization;BP:regulation of biological process;BP:regulation of protein depolymerization;BP:negative regulation of cellular component organization;BP:regulation of cellular component organization;BP:regulation of actin polymerization or depolymerization;BP:negative regulation of cytoskeleton organization;BP:regulation of protein complex disassembly;BP:regulation of an…	GO:0033043;GO:0050789;GO:1901879;GO:0051129;GO:0051128;GO:0008064;GO:0051494;GO:0043244;GO:0090066;GO:0043242;GO:0030832;GO:0030833;GO:0030834;GO:0030835;GO:0030837;GO:0051493;GO:0016043;GO:0065007;GO:0071840;GO:0032272;GO:0048519;GO:0051693;GO:0065008;GO:0032271;GO:0009987;GO:0051016;GO:1901880;GO:0008150;GO:0032956;GO:0043254;GO:0050794;GO:1902904;GO:1902903;GO:0010639;GO:0044087;GO:0032970;GO:…	K18622	ADD	------	------	COG0235	U:Intracellular trafficking, secretion, and vesicular transport	PF00596.25	Aldolase_II	Class II Aldolase and Adducin N-terminal domain	nuclear
A0A8D0Y5Z2	-	Potassium channel subfamily K member 5	-	A0A8D0Y5Z2_PIG Potassium channel domain-containing protein OS=Sus scrofa OX=9823 PE=3 SV=1	1.253	0.3254	0.01929	up	yes	2204.18	1759.31	1771.02	1742.42	1764.5	2434.76	2124.33	2053.43	BP:regulation of membrane potential;BP:stabilization of membrane potential;BP:potassium ion transmembrane transport;BP:localization;BP:biological regulation;BP:inorganic cation transmembrane transport;BP:inorganic ion transmembrane transport;BP:regulation of biological quality;BP:cellular process;BP:potassium ion transport;BP:cation transport;BP:ion transport;BP:transport;BP:ion transmembrane tra…	GO:0042391;GO:0030322;GO:0071805;GO:0051179;GO:0065007;GO:0098662;GO:0098660;GO:0065008;GO:0009987;GO:0006813;GO:0006812;GO:0006811;GO:0006810;GO:0034220;GO:0008150;GO:0051234;GO:0055085;GO:0030001;GO:0098655GO:0005575;GO:0016020;GO:0110165GO:0005261;GO:0022841;GO:0005267;GO:0003674;GO:0015318;GO:0015271;GO:0005215;GO:0022840;GO:0022803;GO:0046873;GO:0005216;GO:0022843;GO:0022842;GO:0008324;GO:00…	K04916	KCNK5, K2P5.1	map04742;map04974	Taste transduction;Protein digestion and absorption	COG1226	P:Inorganic ion transport and metabolism	PF07885.20	Ion_trans_2	Ion channel	cytoplasmic
A0A286ZXK2	PLAU	Urokinase-type plasminogen activator	-	A0A286ZXK2_PIG Urokinase-type plasminogen activator OS=Sus scrofa OX=9823 GN=PLAU PE=4 SV=1	1.485	0.5705	0.02234	up	yes	2418.32	1628.53	1273.15	1610.05	2002.39	2311.61	2440.15	2503.22	BP:negative regulation of response to external stimulus;BP:metabolic process;BP:regulation of response to external stimulus;BP:phosphorylation;BP:negative regulation of response to stimulus;BP:regulation of response to stimulus;BP:zymogen activation;BP:regulation of wound healing;BP:nitrogen compound metabolic process;BP:negative regulation of wound healing;BP:regulation of biological process;BP:…	GO:0032102;GO:0008152;GO:0032101;GO:0016310;GO:0048585;GO:0048583;GO:0031638;GO:0061041;GO:0006807;GO:0061045;GO:0050789;GO:0051241;GO:0031639;GO:0033628;GO:0071704;GO:1900046;GO:1900047;GO:0065007;GO:0048519;GO:0065008;GO:1903034;GO:1903035;GO:0050878;GO:0009987;GO:0050794;GO:0008150;GO:0051239;GO:0006508;GO:0016485;GO:0030155;GO:0050818;GO:0050819;GO:0044238;GO:0042730;GO:1901564;GO:0051604;GO:…	K01348	PLAU	map05206;map05205;map05202;map05215;map04064;map04610	MicroRNAs in cancer;Proteoglycans in cancer;Transcriptional misregulation in cancer;Prostate cancer;NF-kappa B signaling pathway;Complement and coagulation cascades	COG5640	O:Posttranslational modification, protein turnover, chaperones	PF00089.30;PF00051.22	Trypsin;Kringle	Trypsin;Kringle domain	lysosomal
A0A287AG72	MSI2	MSI2	-	A0A287AG72_PIG Musashi RNA binding protein 2 OS=Sus scrofa OX=9823 GN=MSI2 PE=3 SV=3	0.7844	-0.3503	0.005748	down	yes	1687.19	2150.87	2189.64	2221.26	2041.7	1575.32	1803.66	1682.58	BP:regulation of primary metabolic process;BP:regulation of metabolic process;BP:regulation of cellular biosynthetic process;BP:cell development;BP:regulation of biological process;BP:central nervous system development;BP:stem cell development;BP:cellular developmental process;BP:regulation of protein metabolic process;BP:biological regulation;BP:regulation of gene expression;BP:developmental pro…	GO:0080090;GO:0019222;GO:0031326;GO:0048468;GO:0050789;GO:0007417;GO:0048864;GO:0048869;GO:0051246;GO:0065007;GO:0010468;GO:0032502;GO:0060255;GO:0031323;GO:0009987;GO:0009889;GO:0034248;GO:0008150;GO:0051171;GO:0050794;GO:0048856;GO:0010556;GO:0010608;GO:0006417;GO:0048731GO:0043229;GO:0043227;GO:0043226;GO:0005737;GO:0110165;GO:0005844;GO:0032991;GO:0043231;GO:0005829;GO:1990904;GO:0005575GO:00…	K14411	MSI	map03015	mRNA surveillance pathway	ENOG410YA8Z	U:Intracellular trafficking, secretion, and vesicular transport	PF00076.26;PF16367.9	RRM_1;RRM_7	RNA recognition motif;RNA recognition motif	cytoplasmic
A0A480K1F4	-	Glutamate--cysteine ligase	100522018	A0A480K1F4_PIG Glutamate--cysteine ligase OS=Sus scrofa OX=9823 PE=3 SV=1	1.369	0.4531	0.001611	up	yes	1949.15	1424.28	1533.72	1332.68	1406.45	1956.97	1882.53	2007.96	BP:cellular biosynthetic process;BP:cellular nitrogen compound metabolic process;BP:nitrogen compound metabolic process;BP:organic substance biosynthetic process;BP:peptide biosynthetic process;BP:organic substance metabolic process;BP:nonribosomal peptide biosynthetic process;BP:glutathione metabolic process;BP:cellular process;BP:biosynthetic process;BP:biological_process;BP:metabolic process;B…	GO:0044249;GO:0034641;GO:0006807;GO:1901576;GO:0043043;GO:0071704;GO:0019184;GO:0006749;GO:0009987;GO:0009058;GO:0008150;GO:0008152;GO:0044271;GO:0043604;GO:1901564;GO:0043603;GO:1901566;GO:0044237;GO:0006750;GO:0006518GO:0035639;GO:0016881;GO:0003674;GO:0005488;GO:0043167;GO:1901363;GO:1901265;GO:0043168;GO:0000166;GO:0017076;GO:0005524;GO:0036094;GO:0016879;GO:0016874;GO:0032555;GO:0003824;GO:0…	K11204	GCLC	map04212;map00270;map00480;map04216;map01240	Longevity regulating pathway - worm;Cysteine and methionine metabolism;Glutathione metabolism;Ferroptosis;Biosynthesis of cofactors	ENOG410XQIG	I:Lipid transport and metabolism	PF03074.20	GCS	Glutamate-cysteine ligase	cytoplasmic
A0A8D0UX85	-	Serine protease	-	A0A8D0UX85_PIG Serine protease OS=Sus scrofa OX=9823 PE=3 SV=1	1.305	0.384	0.01646	up	yes	1766.35	1353.7	1215.28	1370.56	1475.26	1701.05	1908.59	1689.41	BP:nitrogen compound metabolic process;BP:organic substance metabolic process;BP:proteolysis;BP:biological_process;BP:metabolic process;BP:primary metabolic process;BP:organonitrogen compound metabolic process;BP:protein metabolic process;BP:macromolecule metabolic processCC:intracellular organelle;CC:membrane-bounded organelle;CC:organelle;CC:nucleus;CC:cellular anatomical entity;CC:intracellula…	GO:0006807;GO:0071704;GO:0006508;GO:0008150;GO:0008152;GO:0044238;GO:1901564;GO:0019538;GO:0043170GO:0043229;GO:0043227;GO:0043226;GO:0005634;GO:0110165;GO:0043231;GO:0005575GO:0004252;GO:0004175;GO:0003674;GO:0008233;GO:0008236;GO:0016787;GO:0017171;GO:0140096;GO:0003824	K09627	PRSS23	------	------	ENOG410ZRQ7	O:Posttranslational modification, protein turnover, chaperones	PF00089.30;PF13365.10	Trypsin;Trypsin_2	Trypsin;Trypsin-like peptidase domain	mitochondrial
A0A287A8C8	SLC17A5	SLC17A5	100516051	A0A287A8C8_PIG Sialin OS=Sus scrofa OX=9823 GN=SLC17A5 PE=4 SV=1	0.8005	-0.321	0.02585	down	yes	1445.78	1806.04	1757.01	1661.08	2000.04	1459.24	1482.49	1395.61	BP:response to external biotic stimulus;BP:response to bacterium;BP:carbohydrate transport;BP:interspecies interaction between organisms;BP:organic substance transport;BP:transport;BP:biological_process;BP:establishment of localization;BP:response to other organism;BP:localization;BP:response to biotic stimulus;BP:response to external stimulus;BP:response to stimulusCC:membrane;CC:intracellular o…	GO:0043207;GO:0009617;GO:0008643;GO:0044419;GO:0071702;GO:0006810;GO:0008150;GO:0051234;GO:0051707;GO:0051179;GO:0009607;GO:0009605;GO:0050896GO:0016020;GO:0043229;GO:0005774;GO:0043227;GO:0043226;GO:0031982;GO:0031410;GO:0110165;GO:0098588;GO:0097708;GO:0005886;GO:0031090;GO:0043231;GO:0005829;GO:0005575;GO:0005765;GO:0098852GO:0005342;GO:0003674;GO:0042880;GO:0005215;GO:0046943;GO:0008514;GO:00…	K12301	SLC17A5	map04142	Lysosome	ENOG410XPWC	G:Carbohydrate transport and metabolism	PF07690.20	MFS_1	Major Facilitator Superfamily	plasma membrane
A0A8D0Y7S0	-	-	-	A0A8D0Y7S0_PIG Troponin C, slow skeletal and cardiac muscles OS=Sus scrofa OX=9823 PE=3 SV=1	0.5926	-0.7549	0.02231	down	yes	1443.55	2435.82	2548.76	2809.11	1949.58	1645.78	1354.93	1329.92	BP:regulation of cellular localization;BP:regulation of intracellular transport;BP:regulation of response to stimulus;BP:anatomical structure morphogenesis;BP:regulation of muscle adaptation;BP:regulation of biological process;BP:muscle contraction;BP:regulation of system process;BP:transition between fast and slow fiber;BP:cardiac muscle contraction;BP:ventricular cardiac muscle tissue morphogen…	GO:0060341;GO:0032386;GO:0048583;GO:0009653;GO:0043502;GO:0050789;GO:0006936;GO:0044057;GO:0014883;GO:0060048;GO:0055010;GO:0003009;GO:0065007;GO:0048729;GO:0051049;GO:0032502;GO:0032501;GO:1903115;GO:0055008;GO:0032972;GO:0032971;GO:0032970;GO:0050794;GO:0014733;GO:0008150;GO:0090257;GO:0051239;GO:0032879;GO:0003008;GO:0006941;GO:0065008;GO:0003012;GO:0006937;GO:0060415GO:0099512;GO:0030016;GO:0…	K05865	TNNC1	map04814;map04260;map04261;map04020;map05414;map05410	Motor proteins;Cardiac muscle contraction;Adrenergic signaling in cardiomyocytes;Calcium signaling pathway;Dilated cardiomyopathy;Hypertrophic cardiomyopathy	COG5126	T:Signal transduction mechanisms	PF13499.10;PF13833.10;PF00036.36;PF13405.10;PF13202.10;PF14658.10;PF21008.1	EF-hand_7;EF-hand_8;EF-hand_1;EF-hand_6;EF-hand_5;EF-hand_9;AIF-1	EF-hand domain pair;EF-hand domain pair;EF hand;EF-hand domain;EF hand;EF-hand domain;Allograft inflammatory factor 1	cytoplasmic
A0A4X1UFX2	UBE2S	UBE2S	-	A0A4X1UFX2_PIG E2 ubiquitin-conjugating enzyme OS=Sus scrofa OX=9823 GN=UBE2S PE=3 SV=1	1.253	0.3254	0.03414	up	yes	1774.31	1415.89	1330.98	1501.36	1415.31	1589.72	1790.81	1942.42	BP:cellular component assembly;BP:macromolecular complex subunit organization;BP:mitotic cell cycle process;BP:cell cycle phase transition;BP:mitotic cell cycle phase transition;BP:nitrogen compound metabolic process;BP:cell cycle process;BP:modification-dependent macromolecule catabolic process;BP:cellular component organization or biogenesis;BP:organic substance catabolic process;BP:protein mod…	GO:0022607;GO:0043933;GO:1903047;GO:0044770;GO:0044772;GO:0006807;GO:0022402;GO:0043632;GO:0071840;GO:1901575;GO:0032446;GO:0043161;GO:0070647;GO:0016043;GO:0065003;GO:0071704;GO:0006508;GO:0044238;GO:0043687;GO:0009987;GO:0019941;GO:0031145;GO:0051258;GO:0043412;GO:0036211;GO:0008150;GO:0030163;GO:0008152;GO:0010994;GO:0009056;GO:0009057;GO:0010458;GO:0051603;GO:1901564;GO:1901565;GO:0019538;GO:…	K10583	UBE2S, E2EPF	map04120	Ubiquitin mediated proteolysis	COG5078	S:Function unknown	PF00179.30	UQ_con	Ubiquitin-conjugating enzyme	cytoplasmic
A0A0B8RSE8	PGAP1	GPI inositol-deacylase	100620753	A0A0B8RSE8_PIG GPI inositol-deacylase OS=Sus scrofa domesticus OX=9825 GN=PGAP1 PE=3 SV=1	0.7868	-0.3459	0.003625	down	yes	1313.89	1669.88	1637.91	1633.06	1738.68	1259	1275.31	1407.35	BP:protein localization;BP:cellular localization;BP:axis specification;BP:pattern specification process;BP:cellular macromolecule localization;BP:anterior/posterior axis specification;BP:nitrogen compound transport;BP:transport;BP:neurological system process;BP:macromolecule localization;BP:forebrain regionalization;BP:multicellular organismal process;BP:embryonic pattern specification;BP:sensory…	GO:0008104;GO:0051641;GO:0009798;GO:0007389;GO:0070727;GO:0009948;GO:0071705;GO:0006810;GO:0050877;GO:0033036;GO:0021871;GO:0032501;GO:0009880;GO:0007605;GO:0050954;GO:0071702;GO:0007600;GO:0045184;GO:0008150;GO:0003002;GO:0051234;GO:0051179;GO:0003008;GO:0015031;GO:0009987GO:0005789;GO:0031090;GO:0016020;GO:0110165;GO:0005575GO:0003674;GO:0016787;GO:0016788;GO:0003824	K05294	PGAP1	map00563	Glycosylphosphatidylinosito	ENOG410YD9N	U:Intracellular trafficking, secretion, and vesicular transport	PF07819.17	PGAP1	PGAP1-like protein	extracellular
A0A8D0M381	-	Metalloproteinase inhibitor 1	-	A0A8D0M381_PIG Metalloproteinase inhibitor 1 OS=Sus scrofa OX=9823 PE=3 SV=1	1.646	0.719	0.001586	up	yes	2341.97	1423.05	1252.82	1463.26	1553.07	2504.22	2266.96	2254.72	BP:regulation of membrane protein ectodomain proteolysis;BP:regulation of primary metabolic process;BP:regulation of metabolic process;BP:regulation of response to stimulus;BP:negative regulation of membrane protein ectodomain proteolysis;BP:cellular response to stimulus;BP:negative regulation of macromolecule metabolic process;BP:regulation of signal transduction;BP:negative regulation of molecu…	GO:0051043;GO:0080090;GO:0019222;GO:0048583;GO:0051045;GO:0051716;GO:0010605;GO:0009966;GO:0044092;GO:0048518;GO:0048519;GO:0042127;GO:0060255;GO:0030162;GO:0010033;GO:0042177;GO:0009894;GO:0009892;GO:0034644;GO:0050789;GO:0065007;GO:0065009;GO:0071214;GO:2001044;GO:0034097;GO:0050790;GO:0050794;GO:0008150;GO:0051336;GO:0009895;GO:0050896;GO:0071482;GO:0009314;GO:0042176;GO:0009411;GO:0009416;GO:…	K16451	TIMP1	map04066	HIF-1 signaling pathway	ENOG41103NU	T:Signal transduction mechanisms	PF00965.21	TIMP	Tissue inhibitor of metalloproteinase	extracellular
A0A480YMD9	-	-	-	A0A480YMD9_PIG Prolyl 3-hydroxylase 1 isoform 1 OS=Sus scrofa OX=9823 PE=4 SV=1	0.8199	-0.2865	0.04824	down	yes	1808.05	2205.13	2305.64	1987.53	2322.21	1980.02	1767.62	1676.51	BP:regulation of protein localization;BP:regulation of post-translational protein modification;BP:regulation of protein stability;BP:protein folding;BP:negative regulation of post-translational protein modification;BP:regulation of transport;BP:bone development;BP:protein stabilization;BP:regulation of biological process;BP:metabolic process;BP:collagen metabolic process;BP:negative regulation of…	GO:0032880;GO:1901873;GO:0031647;GO:0006457;GO:1901874;GO:0051049;GO:0060348;GO:0050821;GO:0050789;GO:0008152;GO:0032963;GO:0009892;GO:0051223;GO:0080090;GO:0051248;GO:0032879;GO:0010605;GO:0019222;GO:0051246;GO:0048513;GO:0065007;GO:0031399;GO:0048519;GO:0032502;GO:0070201;GO:0060255;GO:0009987;GO:0060341;GO:0050794;GO:0008150;GO:0051171;GO:0051172;GO:1903530;GO:0050708;GO:0065008;GO:0031400;GO:…	K08134	P3H1	------	------	ENOG410XPXF	O:Posttranslational modification, protein turnover, chaperones	------	------	------	cytoplasmic
A0A4X1TN94	SLC38A2	Aa_trans domain-containing protein	-	A0A4X1TN94_PIG Sodium-coupled neutral amino acid symporter 2 OS=Sus scrofa OX=9823 GN=SLC38A2 PE=4 SV=1	1.374	0.4584	0.02241	up	yes	2134.99	1554.06	1342.36	1731.86	1587.94	2160.8	2317.25	1926.91	BP:regulation of primary metabolic process;BP:regulation of metabolic process;BP:regulation of response to stimulus;BP:cellular response to stimulus;BP:positive regulation of macromolecule metabolic process;BP:positive regulation of biological process;BP:regulation of macromolecule metabolic process;BP:organic acid transport;BP:organic anion transport;BP:response to inorganic substance;BP:positiv…	GO:0080090;GO:0019222;GO:0048583;GO:0051716;GO:0010604;GO:0048518;GO:0060255;GO:0015849;GO:0015711;GO:0010035;GO:0009893;GO:0009891;GO:0080134;GO:0010628;GO:0050789;GO:0065007;GO:0006810;GO:0009889;GO:0050794;GO:0008150;GO:0015824;GO:0051234;GO:0050896;GO:0080135;GO:0010557;GO:0010556;GO:0006868;GO:0006865;GO:0071243;GO:1903825;GO:0070887;GO:0043484;GO:0009987;GO:0015804;GO:0055085;GO:0051252;GO:…	K14207	SLC38A2, SNAT2	map04727;map04724;map04974	GABAergic synapse;Glutamatergic synapse;Protein digestion and absorption	COG0814	S:Function unknown	PF01490.22	Aa_trans	Transmembrane amino acid transporter protein	plasma membrane
A0A480UJS2	-	-	-	A0A480UJS2_PIG Laminin subunit alpha-5 isoform X1 OS=Sus scrofa OX=9823 PE=4 SV=1	0.7742	-0.3692	0.002288	down	yes	1386.8	1791.35	1833.94	1770.11	1770	1464.9	1282.05	1413.47	------	------	K06240	LAMA3_5	map05165;map04510;map05145;map05146;map05200;map04512;map04151;map05222	Human papillomavirus infection;Focal adhesion;Toxoplasmosis;Amoebiasis;Pathways in cancer;ECM-receptor interaction;PI3K-Akt signaling pathway;Small cell lung cancer	ENOG410YNSE;ENOG410XRDC	S:Function unknown;	PF00053.28;PF02210.28;PF06008.18;PF00054.27;PF06009.16;PF00052.22;PF00055.21	Laminin_EGF;Laminin_G_2;Laminin_I;Laminin_G_1;Laminin_II;Laminin_B;Laminin_N	Laminin EGF domain;Laminin G domain;Laminin Domain I;Laminin G domain;Laminin Domain II;Laminin B;Laminin N-terminal	mitochondrial
A0A4X1W4N2	TSPAN6	Tetraspanin	-	A0A4X1W4N2_PIG Tetraspanin OS=Sus scrofa OX=9823 GN=TSPAN6 PE=3 SV=1	0.7435	-0.4276	0.01541	down	yes	1383.91	1861.32	1731.38	1801.97	2050.6	1513.36	1349.01	1289.37	BP:negative regulation of response to external stimulus;BP:regulation of defense response to virus;BP:regulation of response to external stimulus;BP:negative regulation of defense response to virus;BP:regulation of response to biotic stimulus;BP:negative regulation of response to biotic stimulus;BP:negative regulation of signaling;BP:negative regulation of NIK/NF-kappaB signaling;BP:negative regu…	GO:0032102;GO:0050688;GO:0032101;GO:0050687;GO:0002831;GO:0002832;GO:0023057;GO:1901223;GO:0010648;GO:0023051;GO:0010646;GO:0050789;GO:0031347;GO:0009968;GO:0009966;GO:0062207;GO:0065007;GO:0002683;GO:0002682;GO:0048585;GO:0045088;GO:0048583;GO:0050794;GO:0050776;GO:0008150;GO:0048519;GO:1902532;GO:1902531;GO:0039532;GO:0039531;GO:0031348;GO:0080134;GO:0048523;GO:1901222GO:0016020;GO:0110165;GO:0…	K17295	TSPAN6	------	------	ENOG4111IRY	U:Intracellular trafficking, secretion, and vesicular transport	PF00335.24	Tetraspanin	Tetraspanin family	plasma membrane
A0A8D1Y277	SH3GL2	SH3GL2	-	A0A8D1Y277_PIG SH3 domain containing GRB2 like 2, endophilin A1 OS=Sus scrofa OX=9823 GN=SH3GL2 PE=1 SV=1	0.7308	-0.4525	0.0343	down	yes	1338.01	1830.89	1844.52	1952.54	1695.6	1074.77	1402.32	1536.94	BP:negative regulation of maintenance of permeability of blood-brain barrier;BP:negative regulation of phosphorus metabolic process;BP:negative regulation of metabolic process;BP:regulation of primary metabolic process;BP:regulation of maintenance of permeability of blood-brain barrier;BP:macromolecular complex subunit organization;BP:regulation of cellular biosynthetic process;BP:negative regula…	GO:1905604;GO:0010563;GO:0009892;GO:0080090;GO:1905603;GO:0043933;GO:0031326;GO:0031324;GO:0031323;GO:0010629;GO:0003013;GO:0003018;GO:0019220;GO:0050789;GO:0072319;GO:0072318;GO:0032984;GO:0010605;GO:0019222;GO:0051246;GO:0051261;GO:0016043;GO:0031327;GO:0065007;GO:0071840;GO:0031399;GO:0048519;GO:0065008;GO:0010468;GO:0032501;GO:0045936;GO:0060255;GO:0009987;GO:0009889;GO:0050794;GO:0051174;GO:…	K11247	SH3GL	map04144	Endocytosis	ENOG410XNYB	U:Intracellular trafficking, secretion, and vesicular transport	PF03114.22;PF00018.32;PF07653.21;PF14604.10;PF10455.13;PF16746.9	BAR;SH3_1;SH3_2;SH3_9;BAR_2;BAR_3	BAR domain;SH3 domain;Variant SH3 domain;Variant SH3 domain;Bin/amphiphysin/Rvs domain for vesicular trafficking;BAR domain of APPL family	cytoplasmic
F1STT2	SYTL2	SYTL2	-	F1STT2_PIG Synaptotagmin like 2 OS=Sus scrofa OX=9823 GN=SYTL2 PE=1 SV=3	0.8249	-0.2777	0.02288	down	yes	1417.51	1718.43	1848.8	1693.32	1613.18	1463.58	1465.81	1323.15	BP:protein localization;BP:cellular macromolecule localization;BP:intracellular protein transport;BP:nitrogen compound transport;BP:organic substance transport;BP:macromolecule localization;BP:cellular process;BP:transport;BP:establishment of protein localization;BP:biological_process;BP:establishment of localization in cell;BP:establishment of localization;BP:localization;BP:cellular localizatio…	GO:0008104;GO:0070727;GO:0006886;GO:0071705;GO:0071702;GO:0033036;GO:0009987;GO:0006810;GO:0045184;GO:0008150;GO:0051649;GO:0051234;GO:0051179;GO:0051641;GO:0046907;GO:0015031GO:0019899;GO:0031267;GO:0051020;GO:0003674;GO:0005488;GO:0005515	K17598	SYTL	------	------	ENOG410XRME;ENOG410Y1U8	T:Signal transduction mechanisms;S:Function unknown	PF00168.34;PF02318.20	C2;FYVE_2	C2 domain;FYVE-type zinc finger	cytoplasmic
Q29550	-	Liver carboxylesterase	397478; 100736962	EST1_PIG Liver carboxylesterase OS=Sus scrofa OX=9823 PE=1 SV=1	1.413	0.4988	0.0204	up	yes	1795.61	1270.79	1065.45	1415.96	1330.97	1963.61	1782.14	1641.09	BP:organic substance catabolic process;BP:lipid catabolic process;BP:organic substance metabolic process;BP:lipid metabolic process;BP:biological_process;BP:metabolic process;BP:catabolic process;BP:primary metabolic processCC:endoplasmic reticulum;CC:membrane-enclosed lumen;CC:endoplasmic reticulum lumen;CC:intracellular organelle;CC:non-membrane-bounded organelle;CC:membrane-bounded organelle;C…	GO:1901575;GO:0016042;GO:0071704;GO:0006629;GO:0008150;GO:0008152;GO:0009056;GO:0044238GO:0005783;GO:0031974;GO:0005788;GO:0043229;GO:0043228;GO:0043227;GO:0043226;GO:0005811;GO:0110165;GO:0043231;GO:0043232;GO:0043233;GO:0005575;GO:0070013GO:0003674;GO:0016787;GO:0016788;GO:0003824;GO:0052689	K01044	CES1	map00983	Drug metabolism - other enzymes	COG2272	U:Intracellular trafficking, secretion, and vesicular transport	PF00135.32;PF07859.17;PF20434.2	COesterase;Abhydrolase_3;BD-FAE	Carboxylesterase family;alpha/beta hydrolase fold;BD-FAE	ER
A0A481DW99	-	Glycerophosphocholine cholinephosphodiesterase	-	A0A481DW99_PIG glycerophosphocholine cholinephosphodiesterase OS=Sus scrofa OX=9823 PE=3 SV=1	0.7123	-0.4894	0.0002844	down	yes	1675.68	2352.59	2320.58	2360.29	2376.89	1731.3	1728.67	1567.07	BP:nitrogen compound metabolic process;BP:organic substance catabolic process;BP:ammonium ion metabolic process;BP:lipid catabolic process;BP:organic substance metabolic process;BP:lipid metabolic process;BP:biological_process;BP:metabolic process;BP:catabolic process;BP:primary metabolic process;BP:organonitrogen compound metabolic process;BP:choline metabolic processCC:side of membrane;CC:membr…	GO:0006807;GO:1901575;GO:0097164;GO:0016042;GO:0071704;GO:0006629;GO:0008150;GO:0008152;GO:0009056;GO:0044238;GO:1901564;GO:0019695GO:0098552;GO:0016020;GO:0110165;GO:0005886;GO:0005575;GO:0005576GO:0042578;GO:0003674;GO:0005488;GO:0043167;GO:0043169;GO:0008081;GO:0046872;GO:0016787;GO:0016788;GO:0003824;GO:0047390;GO:0008889	K08743	ENPP6	map00565	Ether lipid metabolism	COG1524	O:Posttranslational modification, protein turnover, chaperones	PF01663.26	Phosphodiest	Type I phosphodiesterase / nucleotide pyrophosphatase	extracellular
A0A8D1LIW1	-	Ribonuclease P/MRP protein subunit POP5	-	A0A8D1LIW1_PIG Ribonuclease P/MRP protein subunit POP5 OS=Sus scrofa OX=9823 PE=3 SV=1	0.8109	-0.3024	0.04926	down	yes	1692.77	2087.62	2070.4	2205.37	1987.08	1556.25	1945.23	1576.84	BP:organic substance metabolic process;BP:tRNA 5'-leader removal;BP:nucleic acid metabolic process;BP:ncRNA metabolic process;BP:tRNA processing;BP:organic cyclic compound metabolic process;BP:ncRNA 5'-end processing;BP:ncRNA processing;BP:tRNA metabolic process;BP:biological_process;BP:RNA 5'-end processing;BP:tRNA 5'-end processing;BP:nucleobase-containing compound metabolic process;BP:cellular…	GO:0071704;GO:0001682;GO:0090304;GO:0034660;GO:0008033;GO:1901360;GO:0034471;GO:0034470;GO:0006399;GO:0008150;GO:0000966;GO:0099116;GO:0006139;GO:0009987;GO:0006725;GO:0008152;GO:0044238;GO:0046483;GO:0016070;GO:0036260;GO:0034641;GO:0044237;GO:0043170;GO:0006807;GO:0006396GO:0030681;GO:0043229;GO:0043228;GO:0005575;GO:0005732;GO:0005730;GO:0043226;GO:0005655;GO:0110165;GO:1902494;GO:1902555;GO:1…	K03537	POP5	map03008	Ribosome biogenesis in eukaryotes	COG1369	J:Translation, ribosomal structure and biogenesis	PF01900.23	RNase_P_Rpp14	Rpp14/Pop5 family	cytoplasmic
A0A480J002	-	ATP-binding cassette sub-family B member 6	-	A0A480J002_PIG ATP-binding cassette sub-family B member 6 OS=Sus scrofa OX=9823 PE=3 SV=1	0.7994	-0.323	0.00319	down	yes	1516.48	1896.99	1988.77	1882.4	1819.79	1502.28	1581.84	1465.3	CC:late endosome membrane;CC:endosome membrane;CC:organelle membrane;CC:membrane;CC:cytoplasmic vesicle membrane;CC:vacuolar membrane;CC:melanosome membrane;CC:extracellular region;CC:organelle outer membrane;CC:bounding membrane of organelle;CC:mitochondrial membrane;CC:vesicle membrane;CC:early endosome membrane;CC:multivesicular body membrane;CC:pigment granule membrane;CC:outer membrane;CC:Go…	GO:0031902;GO:0010008;GO:0031090;GO:0016020;GO:0030659;GO:0005774;GO:0033162;GO:0005576;GO:0031968;GO:0098588;GO:0031966;GO:0012506;GO:0031901;GO:0032585;GO:0090741;GO:0019867;GO:0000139;GO:0005575;GO:0005765;GO:0005741;GO:0110165;GO:0098852GO:0016787;GO:0035639;GO:0016817;GO:0032553;GO:0003674;GO:0005488;GO:0016887;GO:0005524;GO:0000166;GO:1901363;GO:1901265;GO:0043168;GO:0042626;GO:0043167;GO:0…	K05661	ABCB6	map02010	ABC transporters	COG5265	O:Posttranslational modification, protein turnover, chaperones	PF16185.9;PF00005.31;PF00664.27;PF02463.23	MTABC_N;ABC_tran;ABC_membrane;SMC_N	Mitochondrial ABC-transporter N-terminal five TM region;ABC transporter;ABC transporter transmembrane region;RecF/RecN/SMC N terminal domain	plasma membrane
A0A286ZXN5	LOC100525099	Amine oxidase	-	A0A286ZXN5_PIG Amine oxidase OS=Sus scrofa OX=9823 GN=LOC100525099 PE=3 SV=2	2.409	1.268	0.01035	up	yes	1809.16	751.006	660.285	752.904	839.83	1395.1	2174.25	1858.14	CC:organelle outer membrane;CC:organelle membrane;CC:membrane;CC:outer membrane;CC:mitochondrial membrane;CC:cellular_component;CC:mitochondrial outer membrane;CC:bounding membrane of organelle;CC:cellular anatomical entityMF:monoamine oxidase activity;MF:oxidoreductase activity, acting on the CH-NH2 group of donors;MF:oxidoreductase activity, acting on the CH-NH2 group of donors, oxygen as accep…	GO:0031968;GO:0031090;GO:0016020;GO:0019867;GO:0031966;GO:0005575;GO:0005741;GO:0098588;GO:0110165GO:0097621;GO:0016638;GO:0016641;GO:0003824;GO:0003674;GO:0008131;GO:0016491	K03334	IL4I1	map00280;map00350;map00270;map00250;map00360;map00400;map00380	Valine, leucine and isoleucine degradation;Tyrosine metabolism;Cysteine and methionine metabolism;Alanine, aspartate and glutamate metabolism;Phenylalanine metabolism;Phenylalanine, tyrosine and tryptophan biosynthesis;Tryptophan metabolism	COG1231	E:Amino acid transport and metabolism	PF01593.28;PF13450.10;PF01266.28;PF00890.28;PF07992.18;PF03486.18	Amino_oxidase;NAD_binding_8;DAO;FAD_binding_2;Pyr_redox_2;HI0933_like	Flavin containing amine oxidoreductase;NA;FAD dependent oxidoreductase;FAD binding domain;Pyridine nucleotide-disulphide oxidoreductase;HI0933-like protein	peroxisomal
A0A8D0S4M2	-	CB1 cannabinoid receptor-interacting protein 1	-	A0A8D0S4M2_PIG CB1 cannabinoid receptor-interacting protein 1 OS=Sus scrofa OX=9823 PE=3 SV=1	0.8222	-0.2824	0.01748	down	yes	1092.73	1328.99	1438.65	1311.23	1237.09	1116.41	1093.96	1067.81	CC:cytoplasm;CC:membrane;CC:cellular_component;CC:plasma membrane;CC:cellular anatomical entityMF:molecular_function;MF:cannabinoid receptor binding;MF:protein binding;MF:G-protein coupled receptor binding;MF:type 1 cannabinoid receptor binding;MF:receptor binding;MF:binding	GO:0005737;GO:0016020;GO:0005575;GO:0005886;GO:0110165GO:0003674;GO:0031717;GO:0005515;GO:0001664;GO:0031718;GO:0005102;GO:0005488	------	------	------	------	ENOG41123ZA	S:Function unknown	PF15043.10	CNRIP1	CB1 cannabinoid receptor-interacting protein 1	cytoplasmic
A0A287A5I9	PRKRA	PRKRA	100155653	A0A287A5I9_PIG Protein activator of interferon induced protein kinase EIF2AK2 OS=Sus scrofa OX=9823 GN=PRKRA PE=1 SV=1	0.796	-0.3292	0.03878	down	yes	1224.2	1537.98	1666.13	1386.44	1561.37	1350.93	1173.45	1148.23	BP:positive regulation of apoptotic signaling pathway;BP:regulation of primary metabolic process;BP:regulation of metabolic process;BP:regulation of apoptotic signaling pathway;BP:production of siRNA involved in RNA interference;BP:positive regulation of response to stimulus;BP:regulation of response to stimulus;BP:pre-miRNA processing;BP:organic cyclic compound metabolic process;BP:macromolecula…	GO:2001235;GO:0080090;GO:0019222;GO:2001233;GO:0030422;GO:0048584;GO:0048583;GO:0031054;GO:1901360;GO:0065003;GO:0051716;GO:0010605;GO:0009966;GO:0009967;GO:0048518;GO:0048519;GO:0034470;GO:0060255;GO:0046483;GO:0010468;GO:0033554;GO:0022607;GO:0009892;GO:0009890;GO:0050821;GO:0006807;GO:0034660;GO:0050789;GO:0070918;GO:0009653;GO:0016043;GO:0062197;GO:0065007;GO:0071840;GO:0065008;GO:0048705;GO:…	K24540	PRKRA	------	------	ENOG410XSCK	S:Function unknown	PF00035.30;PF14709.11;PF16482.9	dsrm;DND1_DSRM;Staufen_C	Double-stranded RNA binding motif;double strand RNA binding domain from DEAD END PROTEIN 1;Staufen C-terminal domain	cytoplasmic
A0A480UED8	-	-	-	A0A480UED8_PIG CCN family member 2 (Fragment) OS=Sus scrofa OX=9823 PE=3 SV=1	1.478	0.5636	0.01403	up	yes	1563.55	1057.8	820.27	1146.68	1206.46	1588.07	1529.84	1572.75	BP:nucleic acid metabolic process;BP:nucleobase-containing compound biosynthetic process;BP:cellular nitrogen compound metabolic process;BP:nitrogen compound metabolic process;BP:organic substance biosynthetic process;BP:organic cyclic compound biosynthetic process;BP:regulation of biological process;BP:organic cyclic compound metabolic process;BP:organic substance metabolic process;BP:biological…	GO:0090304;GO:0034654;GO:0034641;GO:0006807;GO:1901576;GO:1901362;GO:0050789;GO:1901360;GO:0071704;GO:0065007;GO:0018130;GO:0006139;GO:0009987;GO:0006725;GO:0050794;GO:0009058;GO:0009059;GO:0008150;GO:0008152;GO:0019438;GO:0007155;GO:0046483;GO:0044238;GO:0044271;GO:0044249;GO:0044237;GO:0043170;GO:0006259;GO:0071897;GO:0007165GO:0031012;GO:0005575;GO:0110165;GO:0030312;GO:0005576GO:0044877;GO:00…	K06827	CTGF, CCN2, IGFBP8	map04371;map04390	Apelin signaling pathway;Hippo signaling pathway	ENOG4111F77	S:Function unknown	PF19035.4;PF00007.26;PF00219.22;PF00093.22;PF00090.23	TSP1_CCN;Cys_knot;IGFBP;VWC;TSP_1	CCN3 Nov like TSP1 domain;Cystine-knot domain;Insulin-like growth factor binding protein;von Willebrand factor type C domain;Thrombospondin type 1 domain	nuclear
A0A4X1U1J6	BDH1	BDH1	-	A0A4X1U1J6_PIG D-beta-hydroxybutyrate dehydrogenase, mitochondrial OS=Sus scrofa OX=9823 GN=BDH1 PE=3 SV=1	0.8127	-0.2992	0.03483	down	yes	1201.92	1478.85	1514.42	1533.12	1388.99	1058.11	1314.71	1232.95	BP:organic cyclic compound metabolic process;BP:organic substance metabolic process;BP:lipid metabolic process;BP:biological_process;BP:metabolic process;BP:steroid metabolic process;BP:primary metabolic processCC:lumenal side of membrane;CC:membrane-enclosed lumen;CC:intracellular organelle;CC:side of membrane;CC:membrane-bounded organelle;CC:organelle;CC:mitochondrion;CC:mitochondrial matrix;CC…	GO:1901360;GO:0071704;GO:0006629;GO:0008150;GO:0008152;GO:0008202;GO:0044238GO:0098576;GO:0031974;GO:0043229;GO:0098552;GO:0043227;GO:0043226;GO:0005739;GO:0005759;GO:0099617;GO:0110165;GO:0043231;GO:0043233;GO:0005575;GO:0070013GO:0003674;GO:0016491;GO:0003824;GO:0016614;GO:0016616;GO:0003858	K00019	BDH1, bdhA	map00650	Butanoate metabolism	ENOG410Y7FK	S:Function unknown	PF00106.29;PF13561.10;PF08659.14;PF08643.14	adh_short;adh_short_C2;KR;DUF1776	short chain dehydrogenase;Enoyl;KR domain;Fungal family of unknown function	mitochondrial
A0A287ADL4	PIGR	PIGR	-	A0A287ADL4_PIG Polymeric immunoglobulin receptor OS=Sus scrofa OX=9823 GN=PIGR PE=1 SV=1	0.5645	-0.825	0.01341	down	yes	833.398	1476.32	1516.85	1609.87	1302.25	1035.11	614.181	850.907	CC:cellular_component;CC:membrane;CC:cellular anatomical entity	GO:0005575;GO:0016020;GO:0110165	K13073	PIGR	map04672	Intestinal immune network for IgA production	ENOG41128ZA	U:Intracellular trafficking, secretion, and vesicular transport	PF07686.21;PF00047.29;PF13927.10;PF13895.10	V-set;ig;Ig_3;Ig_2	Immunoglobulin V-set domain;Immunoglobulin domain;Immunoglobulin domain;Immunoglobulin domain	plasma membrane
A0A480LD39	-	DnaJ homolog subfamily C member 25	-	A0A480LD39_PIG DnaJ homolog subfamily C member 25 OS=Sus scrofa OX=9823 PE=3 SV=1	1.282	0.3584	0.00764	up	yes	1209.68	943.405	863.922	989.454	976.838	1232.81	1256.64	1139.59	------	------	K19371	DNAJC25	------	------	COG0484	S:Function unknown	PF00226.35	DnaJ	DnaJ domain	extracellular
A5A755	GNAQ	GNAQ	654405	A5A755_PIG Guanine nucleotide-binding protein G(q) subunit alpha (Fragment) OS=Sus scrofa OX=9823 GN=GNAQ PE=2 SV=1	0.8017	-0.3189	0.01753	down	yes	1243.33	1550.93	1537.51	1520.64	1594.64	1100.08	1356.9	1273.01	BP:regulation of peptide transport;BP:positive regulation of insulin secretion;BP:negative regulation of transferase activity;BP:hemostasis;BP:regulation of primary metabolic process;BP:regulation of secretion;BP:positive regulation of secretion;BP:regulation of transport;BP:blood coagulation;BP:cell development;BP:cell maturation;BP:developmental pigmentation;BP:skeletal system development;BP:re…	GO:0090087;GO:0032024;GO:0051348;GO:0007599;GO:0080090;GO:0051046;GO:0051047;GO:0051049;GO:0007596;GO:0048468;GO:0048469;GO:0048066;GO:0001501;GO:0030111;GO:0007165;GO:0007166;GO:0009966;GO:0001508;GO:0019220;GO:0010605;GO:0019222;GO:0007212;GO:0048869;GO:0007215;GO:0042981;GO:0048513;GO:0044093;GO:0044092;GO:0048518;GO:0048519;GO:0010543;GO:0042127;GO:0051051;GO:0051050;GO:0060255;GO:0050932;GO:…	K04634	GNAQ	map05142;map05143;map05163;map05146;map04015;map04540;map04270;map04911;map04371;map05016;map04022;map04071;map05135;map04750;map04961;map04921;map05017;map05010;map04922;map04925;map04924;map04927;map04728;map04929;map04928;map04725;map04724;map04745;map04720;map05200;map04261;map04020;map04361;map05170;map04062;map04934;map04972;map04723;map04970;map04971;map05022;map04918;map04713;map04611;map…	Chagas disease;African trypanosomiasis;Human cytomegalovirus infection;Amoebiasis;Rap1 signaling pathway;Gap junction;Vascular smooth muscle contraction;Insulin secretion;Apelin signaling pathway;Huntington disease;cGMP-PKG signaling pathway;Sphingolipid signaling pathway;Yersinia infection;Inflammatory mediator regulation of TRP channels;Endocrine and other factor-regulated calcium reabsorption;…	ENOG410XNVQ	S:Function unknown	PF00503.24;PF00025.25	G-alpha;Arf	G-protein alpha subunit;ADP-ribosylation factor family	cytoplasmic
A0A4X1VL00	TNFAIP3	Ubiquitinyl hydrolase 1	100622156	A0A4X1VL00_PIG ubiquitinyl hydrolase 1 OS=Sus scrofa OX=9823 GN=TNFAIP3 PE=3 SV=1	1.298	0.3763	0.002276	up	yes	1566.87	1207.24	1248.24	1147.54	1225.94	1628.19	1585.82	1486.59	BP:negative regulation of apoptotic signaling pathway;BP:regulation of extrinsic apoptotic signaling pathway;BP:negative regulation of extrinsic apoptotic signaling pathway;BP:regulation of defense response to virus;BP:regulation of metabolic process;BP:regulation of apoptotic signaling pathway;BP:negative regulation of response to stimulus;BP:positive regulation of response to stimulus;BP:regula…	GO:2001234;GO:2001236;GO:2001237;GO:0050688;GO:0019222;GO:2001233;GO:0048585;GO:0048584;GO:0048583;GO:0031348;GO:0030111;GO:0008104;GO:0031347;GO:0080090;GO:0051716;GO:0010605;GO:0010604;GO:0009968;GO:0070727;GO:0009966;GO:0009967;GO:0070432;GO:0070433;GO:0050727;GO:0002676;GO:0032691;GO:0048518;GO:0065007;GO:0031324;GO:0033036;GO:0050687;GO:0043122;GO:0042127;GO:0032652;GO:0032651;GO:0060255;GO:…	K11859	TNFAIP3, A20, OTUD7C	map05162;map04217;map04668;map05169;map04621;map04657;map04064	Measles;Necroptosis;TNF signaling pathway;Epstein-Barr virus infection;NOD-like receptor signaling pathway;IL-17 signaling pathway;NF-kappa B signaling pathway	ENOG41117NJ	O:Posttranslational modification, protein turnover, chaperones	PF01754.20;PF02338.23	zf-A20;OTU	A20-like zinc finger;OTU-like cysteine protease	cytoplasmic
A0A287AQQ1	HDGFL3	HDGFL3	-	A0A287AQQ1_PIG HDGF like 3 OS=Sus scrofa OX=9823 GN=HDGFL3 PE=1 SV=2	0.7851	-0.3491	0.01567	down	yes	1195.28	1522.44	1413.03	1633.81	1520.48	1129.09	1163.19	1293.55	BP:regulation of microtubule polymerization or depolymerization;BP:negative regulation of microtubule polymerization or depolymerization;BP:cellular component assembly;BP:regulation of microtubule depolymerization;BP:regulation of organelle organization;BP:macromolecular complex subunit organization;BP:regulation of protein depolymerization;BP:negative regulation of cellular component organizatio…	GO:0031110;GO:0031111;GO:0022607;GO:0031114;GO:0033043;GO:0043933;GO:1901879;GO:0051129;GO:0051128;GO:0043244;GO:0120036;GO:0032886;GO:0050789;GO:0071840;GO:0043242;GO:0071824;GO:0065003;GO:0007026;GO:0006325;GO:0051494;GO:0051493;GO:0016043;GO:0030030;GO:0046785;GO:0065007;GO:0048519;GO:0031175;GO:0008283;GO:0009987;GO:0031109;GO:1901880;GO:0008150;GO:0050794;GO:0006996;GO:0051258;GO:0007017;GO:…	------	------	------	------	ENOG41127WD;ENOG410Y5WD	S:Function unknown;	PF00855.21	PWWP	PWWP domain	nuclear
A0A480TLY7	-	Polypeptide N-acetylgalactosaminyltransferase	-	A0A480TLY7_PIG Polypeptide N-acetylgalactosaminyltransferase OS=Sus scrofa OX=9823 PE=3 SV=1	0.792	-0.3364	0.009167	down	yes	1080.25	1363.9	1281.98	1395.11	1414.61	1096.14	1146.55	998.047	CC:organelle membrane;CC:bounding membrane of organelle;CC:membrane;CC:Golgi membrane;CC:cellular_component;CC:cellular anatomical entityMF:polypeptide N-acetylgalactosaminyltransferase activity;MF:catalytic activity, acting on a protein;MF:carbohydrate binding;MF:catalytic activity;MF:transferase activity;MF:molecular_function;MF:binding;MF:transferase activity, transferring glycosyl groups;MF:t…	GO:0031090;GO:0098588;GO:0016020;GO:0000139;GO:0005575;GO:0110165GO:0004653;GO:0140096;GO:0030246;GO:0003824;GO:0016740;GO:0003674;GO:0005488;GO:0016757;GO:0016758;GO:0008376;GO:0008194	K00710	GALNT	map00512;map00514	Mucin type O-glycan biosynthesis;Other types of O-glycan biosynthesis	ENOG410XPMK	S:Function unknown	PF00535.30;PF00652.26;PF02709.18	Glycos_transf_2;Ricin_B_lectin;Glyco_transf_7C	Glycosyl transferase family 2;Ricin-type beta-trefoil lectin domain;N-terminal domain of galactosyltransferase	Golgi apparatus
A0A8D0M482	RHOA	RHOA	-	A0A8D0M482_PIG Transforming protein RhoA OS=Sus scrofa OX=9823 GN=RHOA PE=3 SV=1	0.799	-0.3237	0.03725	down	yes	954.567	1194.7	1344.32	1125.42	1114.34	950.2	995.511	917.991	BP:cleavage furrow formation;BP:cell-cell junction organization;BP:substrate adhesion-dependent cell spreading;BP:positive regulation of response to stimulus;BP:regulation of response to stimulus;BP:membrane organization;BP:Rho protein signal transduction;BP:establishment or maintenance of cell polarity;BP:signal transduction;BP:cell surface receptor signaling pathway;BP:regulation of signal tran…	GO:0036089;GO:0045216;GO:0034446;GO:0048584;GO:0048583;GO:0061024;GO:0007266;GO:0007163;GO:0007165;GO:0007166;GO:0009966;GO:0003018;GO:0009755;GO:0032231;GO:0051716;GO:0032233;GO:0045787;GO:0043207;GO:0002687;GO:0003159;GO:0048869;GO:0051495;GO:0051493;GO:0051492;GO:0090162;GO:0010033;GO:0045664;GO:0045666;GO:0009967;GO:0030855;GO:0048518;GO:0030859;GO:2000404;GO:0002360;GO:0031589;GO:0002363;GO:…	K04513	RHOA	map05210;map05418;map05206;map04015;map04014;map04350;map04270;map04022;map04072;map04071;map05203;map04310;map05163;map04921;map04810;map05135;map04621;map05131;map05130;map05133;map04625;map04928;map04530;map04144;map04722;map05152;map05205;map04510;map04660;map05200;map05132;map04024;map04361;map04360;map05417;map04062;map04972;map04150;map04670;map05100;map04520;map04611	Colorectal cancer;Fluid shear stress and atherosclerosis;MicroRNAs in cancer;Rap1 signaling pathway;Ras signaling pathway;TGF-beta signaling pathway;Vascular smooth muscle contraction;cGMP-PKG signaling pathway;Phospholipase D signaling pathway;Sphingolipid signaling pathway;Viral carcinogenesis;Wnt signaling pathway;Human cytomegalovirus infection;Oxytocin signaling pathway;Regulation of actin c…	COG1100	S:Function unknown	PF00071.26;PF08477.17	Ras;Roc	Ras family;Ras of Complex, Roc, domain of DAPkinase	cytoplasmic
A0A8D1G2T9	-	MFS domain-containing protein	-	A0A8D1G2T9_PIG Major facilitator superfamily (MFS) profile domain-containing protein OS=Sus scrofa OX=9823 PE=3 SV=1	0.8174	-0.2909	0.01544	down	yes	1282.47	1569	1531.27	1513.61	1662.11	1227.53	1231.51	1388.38	BP:positive regulation of cellular amide metabolic process;BP:positive regulation of metabolic process;BP:regulation of metabolic process;BP:organic hydroxy compound transport;BP:regulation of amyloid precursor protein catabolic process;BP:positive regulation of amyloid precursor protein catabolic process;BP:regulation of biological process;BP:regulation of primary metabolic process;BP:establishm…	GO:0034250;GO:0009893;GO:0019222;GO:0015850;GO:1902991;GO:1902993;GO:0050789;GO:0080090;GO:0051234;GO:0009987;GO:0051246;GO:0051247;GO:0055085;GO:0060255;GO:0065007;GO:0048518;GO:0015798;GO:0006810;GO:0071702;GO:0034248;GO:0008150;GO:0051171;GO:0051173;GO:0051179;GO:0010604;GO:1902004;GO:1902003GO:0098590;GO:0005886;GO:0031090;GO:0016020;GO:0110165;GO:0016324;GO:0044297;GO:0042995;GO:0005575GO:19…	K08150	SLC2A13, ITR	------	------	ENOG410XNQK	G:Carbohydrate transport and metabolism	PF00083.28;PF07690.20	Sugar_tr;MFS_1	Sugar;Major Facilitator Superfamily	cytoplasmic
A0A5G2RD18	EAF2	EAF2	-	A0A5G2RD18_PIG ELL associated factor 2 OS=Sus scrofa OX=9823 GN=EAF2 PE=3 SV=1	0.7684	-0.3801	0.02744	down	yes	1112.41	1447.79	1383.58	1326.2	1633.59	1078.05	1170.86	1088.33	BP:negative regulation of growth;BP:regulation of primary metabolic process;BP:regulation of metabolic process;BP:positive regulation of cellular biosynthetic process;BP:negative regulation of reproductive process;BP:regulation of cellular biosynthetic process;BP:positive regulation of cellular metabolic process;BP:positive regulation of nitrogen compound metabolic process;BP:regulation of cellul…	GO:0045926;GO:0080090;GO:0019222;GO:0031328;GO:2000242;GO:0031326;GO:0031325;GO:0051173;GO:0031323;GO:0050680;GO:0051128;GO:0045935;GO:0060770;GO:0050789;GO:0009893;GO:0030308;GO:0050793;GO:0040008;GO:0009891;GO:0019219;GO:0006357;GO:0065007;GO:0048518;GO:0048519;GO:0010468;GO:0042127;GO:1902680;GO:2000241;GO:0034243;GO:0008283;GO:0060255;GO:0032784;GO:0009889;GO:0050794;GO:0060768;GO:0001558;GO:…	K15186	EAF	------	------	ENOG4111KQJ	K:Transcription	PF09816.13	EAF	RNA polymerase II transcription elongation factor	cytoplasmic
A0A4X1SGI5	ATP7A	P-type Cu(+) transporter	397159	A0A4X1SGI5_PIG P-type Cu(+) transporter OS=Sus scrofa OX=9823 GN=ATP7A PE=3 SV=1	0.7722	-0.373	0.01891	down	yes	1098.81	1422.9	1483.72	1334.25	1450.73	1026.96	1242.64	1026.81	BP:copper ion export;BP:regulation of metabolic process;BP:copper ion homeostasis;BP:copper ion transport;BP:inorganic ion homeostasis;BP:transmembrane transport;BP:electron transport chain;BP:respiratory electron transport chain;BP:positive regulation of biological process;BP:cellular homeostasis;BP:aerobic electron transport chain;BP:positive regulation of secondary metabolite biosynthetic proc…	GO:0060003;GO:0019222;GO:0055070;GO:0006825;GO:0098771;GO:0055085;GO:0022900;GO:0022904;GO:0048518;GO:0019725;GO:0019646;GO:1900378;GO:1900376;GO:0009893;GO:0009891;GO:0009060;GO:0048878;GO:0065007;GO:0098662;GO:0098660;GO:0006812;GO:0006811;GO:0006810;GO:0009889;GO:0050794;GO:0008150;GO:0008152;GO:0015980;GO:0045333;GO:0050801;GO:0035434;GO:0048021;GO:0048023;GO:0051234;GO:0000041;GO:0006878;GO:…	K17686	copA, ctpA, ATP7	map04978;map01524	Mineral absorption;Platinum drug resistance	COG2217	S:Function unknown	PF00403.30;PF00122.24;PF00702.30;PF08282.16	HMA;E1-E2_ATPase;Hydrolase;Hydrolase_3	Heavy-metal-associated domain;E1-E2 ATPase;haloacid dehalogenase-like hydrolase;haloacid dehalogenase-like hydrolase	cytoplasmic
A0A287A0G9	EIF3K	Eukaryotic translation initiation factor 3 subunit K	-	A0A287A0G9_PIG Eukaryotic translation initiation factor 3 subunit K OS=Sus scrofa OX=9823 GN=EIF3K PE=1 SV=1	1.482	0.5675	0.006092	up	yes	1309.34	883.726	938.395	955.148	757.634	1284.38	1238.79	1404.85	BP:cellular component assembly;BP:regulation of primary metabolic process;BP:regulation of metabolic process;BP:macromolecular complex subunit organization;BP:regulation of cellular metabolic process;BP:formation of cytoplasmic translation initiation complex;BP:regulation of biological process;BP:cellular component organization or biogenesis;BP:ribonucleoprotein complex subunit organization;BP:re…	GO:0022607;GO:0080090;GO:0019222;GO:0043933;GO:0031323;GO:0001732;GO:0050789;GO:0071840;GO:0071826;GO:0051246;GO:0016043;GO:0065003;GO:0022618;GO:0065007;GO:0031326;GO:0010468;GO:0060255;GO:0006446;GO:0009987;GO:0009889;GO:0034248;GO:0008150;GO:0051171;GO:0008152;GO:0050794;GO:0044237;GO:0010556;GO:0010608;GO:0006417;GO:0006413GO:0070993;GO:0043226;GO:0043229;GO:0043227;GO:0005852;GO:0016282;GO:0…	K15028	EIF3K	------	------	ENOG410ZSE4	J:Translation, ribosomal structure and biogenesis	PF10075.13	CSN8_PSD8_EIF3K	CSN8/PSMD8/EIF3K family	cytoplasmic
A0A286ZPQ2	CHML	Rab proteins geranylgeranyltransferase component A	-	A0A286ZPQ2_PIG Rab proteins geranylgeranyltransferase component A OS=Sus scrofa OX=9823 GN=CHML PE=3 SV=1	1.463	0.5489	0.004411	up	yes	1287.56	879.979	935.688	925.981	778.268	1376.22	1277.4	1209.06	BP:protein localization;BP:signal transduction;BP:intracellular signal transduction;BP:regulation of biological process;BP:small GTPase mediated signal transduction;BP:cellular macromolecule localization;BP:intracellular protein transport;BP:nitrogen compound transport;BP:biological regulation;BP:organic substance transport;BP:macromolecule localization;BP:transport;BP:cellular process;BP:regulat…	GO:0008104;GO:0007165;GO:0035556;GO:0050789;GO:0007264;GO:0070727;GO:0006886;GO:0071705;GO:0065007;GO:0071702;GO:0033036;GO:0006810;GO:0009987;GO:0050794;GO:0045184;GO:0008150;GO:0051649;GO:0051234;GO:0051179;GO:0051641;GO:0046907;GO:0015031GO:1902494;GO:1990234;GO:0032991;GO:0005575;GO:0005968GO:0003674;GO:0098772;GO:0005092;GO:0030234;GO:0005096;GO:0030695;GO:0060589;GO:0008047	K23460	CHM, CHML	------	------	COG5044	S:Function unknown	PF00996.22	GDI	GDP dissociation inhibitor	cytoplasmic
A0A5G2QY64	FLNC	FLNC	-	A0A5G2QY64_PIG Filamin C OS=Sus scrofa OX=9823 GN=FLNC PE=1 SV=1	0.8164	-0.2927	0.02946	down	yes	1233.25	1510.6	1454.27	1564.36	1513.18	1078.8	1303.57	1317.38	BP:actomyosin structure organization;BP:actin cytoskeleton organization;BP:cellular component organization or biogenesis;BP:cellular component organization;BP:actin filament-based process;BP:cellular process;BP:sarcomere organization;BP:organelle organization;BP:cytoskeleton organization;BP:biological_processCC:intracellular organelle;CC:non-membrane-bounded organelle;CC:organelle;CC:intercellula…	GO:0031032;GO:0030036;GO:0071840;GO:0016043;GO:0030029;GO:0009987;GO:0045214;GO:0006996;GO:0007010;GO:0008150GO:0043229;GO:0043228;GO:0043226;GO:0045171;GO:0016020;GO:0110165;GO:0042383;GO:0005886;GO:0043232;GO:0005829;GO:0005575GO:0003674;GO:0044877;GO:0005488;GO:0003779;GO:0030506;GO:0051015;GO:0008092;GO:0005515	K04437	FLNA	map05205;map04510;map04010;map05132	Proteoglycans in cancer;Focal adhesion;MAPK signaling pathway;Salmonella infection	COG5069	O:Posttranslational modification, protein turnover, chaperones	PF00630.23;PF00307.35;PF16640.9;PF19079.4	Filamin;CH;Big_3_5;CFSR	Filamin/ABP280 repeat;Calponin homology;Bacterial Ig-like domain;Collagen-flanked surface repeat	cytoplasmic
A0A8X9AEP8	-	ARVCF	-	A0A8X9AEP8_PIG ARVCF delta catenin family member OS=Sus scrofa OX=9823 GN=ARVCF PE=1 SV=1	0.7932	-0.3342	0.01009	down	yes	950.81	1198.73	1197.76	1138.62	1259.79	1022.26	950.342	879.833	BP:cellular metabolic process;BP:nucleic acid metabolic process;BP:cellular nitrogen compound metabolic process;BP:nitrogen compound metabolic process;BP:organic cyclic compound metabolic process;BP:nucleobase-containing compound metabolic process;BP:organic substance metabolic process;BP:RNA splicing;BP:cell-cell adhesion;BP:cellular process;BP:cellular aromatic compound metabolic process;BP:bio…	GO:0044237;GO:0090304;GO:0034641;GO:0006807;GO:1901360;GO:0006139;GO:0071704;GO:0008380;GO:0098609;GO:0009987;GO:0006725;GO:0008150;GO:0008152;GO:0007155;GO:0046483;GO:0016070;GO:0044238;GO:0043170;GO:0006396GO:0005911;GO:1990124;GO:0043227;GO:0043226;GO:0005737;GO:0005634;GO:0016020;GO:0030054;GO:0110165;GO:0070161;GO:0005912;GO:0005886;GO:0032991;GO:0043231;GO:1990904;GO:0043229;GO:0005575GO:00…	------	------	------	------	ENOG410Y21Q	E:Amino acid transport and metabolism	PF00514.27;PF13513.10;PF13646.10	Arm;HEAT_EZ;HEAT_2	Armadillo/beta-catenin-like repeat;HEAT-like repeat;HEAT repeats	cytoplasmic
F1RFB7	SYNGR3	Synaptogyrin	100515947	F1RFB7_PIG Synaptogyrin OS=Sus scrofa OX=9823 GN=SYNGR3 PE=1 SV=3	0.8105	-0.3031	0.002926	down	yes	956.465	1180.15	1195.7	1220.67	1124.09	993.177	930.836	945.381	BP:exocytosis;BP:regulated exocytosis;BP:cellular process;BP:export from cell;BP:transport;BP:biological_process;BP:establishment of localization;BP:localization;BP:vesicle-mediated transport;BP:secretion;BP:secretion by cellCC:synaptic vesicle;CC:neuromuscular junction;CC:intracellular organelle;CC:synapse;CC:transport vesicle;CC:membrane-bounded organelle;CC:organelle;CC:cell junction;CC:vesicl…	GO:0006887;GO:0045055;GO:0009987;GO:0140352;GO:0006810;GO:0008150;GO:0051234;GO:0051179;GO:0016192;GO:0046903;GO:0032940GO:0008021;GO:0031594;GO:0043229;GO:0045202;GO:0030133;GO:0043227;GO:0043226;GO:0030054;GO:0031982;GO:0031410;GO:0016020;GO:0070382;GO:0097708;GO:0110165;GO:0099503;GO:0043231;GO:0005575GO:0003674;GO:0042169;GO:0019904;GO:0005515;GO:0005488	------	------	------	------	ENOG4111F8S	U:Intracellular trafficking, secretion, and vesicular transport	PF01284.27	MARVEL	Membrane-associating domain	plasma membrane
A0A286ZSF3	BRWD1	BRWD1	-	A0A286ZSF3_PIG Bromodomain and WD repeat domain containing 1 OS=Sus scrofa OX=9823 GN=BRWD1 PE=4 SV=3	1.307	0.3863	0.02384	up	yes	1630.09	1246.76	1197.7	1198.72	1343.85	1437.38	1736.26	1716.63	BP:regulation of cell morphogenesis;BP:regulation of nucleobase-containing compound metabolic process;BP:regulation of primary metabolic process;BP:regulation of metabolic process;BP:regulation of anatomical structure morphogenesis;BP:regulation of cellular biosynthetic process;BP:regulation of cellular metabolic process;BP:regulation of biological process;BP:cellular component organization or bi…	GO:0022604;GO:0019219;GO:0080090;GO:0019222;GO:0022603;GO:0031326;GO:0031323;GO:0050789;GO:0071840;GO:0016043;GO:0060255;GO:0010556;GO:0065007;GO:0065008;GO:0010468;GO:0050793;GO:0009987;GO:0009889;GO:0050794;GO:0008360;GO:0008150;GO:0051171;GO:2001141;GO:0006996;GO:0007010;GO:0051252;GO:0006355;GO:0006357GO:0043229;GO:0043228;GO:0043227;GO:0005730;GO:0005634;GO:0043226;GO:0110165;GO:0043231;GO:0…	K11798	BRWD1_3	------	------	COG5076;ENOG410YCD8	O:Posttranslational modification, protein turnover, chaperones;S:Function unknown	PF00400.36;PF00439.29;PF12894.11;PF20426.2	WD40;Bromodomain;ANAPC4_WD40;NBCH_WD40	WD domain, G-beta repeat;Bromodomain;Anaphase-promoting complex subunit 4 WD40 domain;Neurobeachin beta propeller domain	nuclear
A0A8D0ZEI2	-	TACC_C domain-containing protein	-	A0A8D0ZEI2_PIG Transforming acidic coiled-coil-containing protein C-terminal domain-containing protein OS=Sus scrofa OX=9823 PE=3 SV=1	0.8086	-0.3065	0.03723	down	yes	1251.84	1548.17	1483.33	1560.69	1600.49	1071.81	1349.56	1334.16	------	------	K14282	TACC2	------	------	ENOG410YMFS	E:Amino acid transport and metabolism	PF05010.18	TACC_C	Transforming acidic coiled-coil-containing protein	cytoplasmic
A0A0B8RZZ6	TGM2	TGM2	100154530	A0A0B8RZZ6_PIG Protein-glutamine gamma-glutamyltransferase 2 OS=Sus scrofa domesticus OX=9825 GN=TGM2 PE=3 SV=1	1.64	0.7137	0.001035	up	yes	1446.89	882.039	970.125	909.399	766.593	1494.95	1400.62	1445.09	BP:phagocytosis;BP:regulation of transport;BP:dopamine transport;BP:nitrogen compound transport;BP:calcium ion homeostasis;BP:inorganic ion homeostasis;BP:catecholamine transport;BP:positive regulation of mitochondrial calcium ion concentration;BP:mitochondrial calcium ion homeostasis;BP:cellular response to alkaloid;BP:cellular response to stimulus;BP:regulation of programmed cell death;BP:posit…	GO:0006909;GO:0051049;GO:0015872;GO:0071705;GO:0055074;GO:0098771;GO:0051937;GO:0051561;GO:0051560;GO:0071312;GO:0051716;GO:0043067;GO:0010720;GO:0048518;GO:0016192;GO:1902075;GO:1902074;GO:0019725;GO:0015844;GO:0071702;GO:0051128;GO:0010033;GO:0010467;GO:0007200;GO:0010243;GO:0048878;GO:0060284;GO:0007165;GO:0015850;GO:0071867;GO:0071868;GO:0071869;GO:0050789;GO:1901576;GO:0140352;GO:0065007;GO:…	K05625	TGM2	map05016	Huntington disease	ENOG410XQEZ	O:Posttranslational modification, protein turnover, chaperones	PF00927.26;PF00868.24;PF01841.23	Transglut_C;Transglut_N;Transglut_core	Transglutaminase family, C-terminal ig like domain;Transglutaminase family;Transglutaminase-like superfamily	cytoplasmic
A0A287BIN3	CACNA2D1	CACNA2D1	-	A0A287BIN3_PIG Calcium voltage-gated channel auxiliary subunit alpha2delta 1 OS=Sus scrofa OX=9823 GN=CACNA2D1 PE=1 SV=2	0.7529	-0.4095	0.007397	down	yes	1176.01	1561.99	1517.64	1521.51	1646.83	1221.76	1049.31	1256.96	------	------	K04858	CACNA2D1	map04260;map04261;map04010;map04921;map05414;map05412;map05410	Cardiac muscle contraction;Adrenergic signaling in cardiomyocytes;MAPK signaling pathway;Oxytocin signaling pathway;Dilated cardiomyopathy;Arrhythmogenic right ventricular cardiomyopathy;Hypertrophic cardiomyopathy	ENOG410XPDX	S:Function unknown	PF08473.15;PF08399.15;PF00092.32;PF13768.10;PF13519.10	VGCC_alpha2;VWA_N;VWA;VWA_3;VWA_2	Neuronal voltage-dependent calcium channel alpha 2acd;VWA N-terminal;von Willebrand factor type A domain;von Willebrand factor type A domain;von Willebrand factor type A domain	ER
F1RMD2	CKAP2	CKAP2	-	F1RMD2_PIG Cytoskeleton associated protein 2 OS=Sus scrofa OX=9823 GN=CKAP2 PE=3 SV=3	1.202	0.2654	0.01533	up	yes	1536.31	1277.64	1323.63	1223.26	1286.03	1558.4	1621.34	1429.17	CC:cytoplasm;CC:cellular_component;CC:cellular anatomical entity	GO:0005737;GO:0005575;GO:0110165	K16769	CKAP2	------	------	ENOG4111T8P	S:Function unknown	PF15297.10	CKAP2_C	Cytoskeleton-associated protein 2 C-terminus	cytoplasmic
A0A287B647	C4H1orf43	C4H1orf43	-	A0A287B647_PIG Chromosome 4 C1orf43 homolog OS=Sus scrofa OX=9823 GN=C4H1orf43 PE=4 SV=2	0.8199	-0.2865	0.02462	down	yes	1105.22	1348.03	1351.75	1390.97	1301.38	999.352	1095.58	1220.72	CC:Golgi apparatus;CC:intracellular membrane-bounded organelle;CC:membrane;CC:mitochondrion;CC:cellular_component;CC:intracellular organelle;CC:membrane-bounded organelle;CC:organelle;CC:cellular anatomical entity	GO:0005794;GO:0043231;GO:0016020;GO:0005739;GO:0005575;GO:0043229;GO:0043227;GO:0043226;GO:0110165	------	------	------	------	ENOG410XP22	S:Function unknown	PF07406.15	NICE-3	NICE-3 protein	Golgi apparatus
A0A480DP04	DEPTOR	DEPTOR	-	A0A480DP04_PIG DEP domain containing MTOR interacting protein OS=Sus scrofa OX=9823 GN=DEPTOR PE=4 SV=1	0.7294	-0.4552	0.01212	down	yes	985.769	1351.53	1477.25	1375.89	1201.44	1033.45	961.613	962.242	BP:regulation of extrinsic apoptotic signaling pathway;BP:negative regulation of transferase activity;BP:regulation of phosphate metabolic process;BP:regulation of primary metabolic process;BP:regulation of metabolic process;BP:regulation of apoptotic signaling pathway;BP:negative regulation of response to stimulus;BP:regulation of response to stimulus;BP:negative regulation of TORC2 signaling;BP…	GO:2001236;GO:0051348;GO:0019220;GO:0080090;GO:0019222;GO:2001233;GO:0048585;GO:0048583;GO:1903940;GO:0007165;GO:0071840;GO:0010605;GO:0009968;GO:0009966;GO:0010508;GO:0044092;GO:0048518;GO:0048519;GO:0060255;GO:0045859;GO:0008361;GO:0045792;GO:0042325;GO:0042326;GO:0009896;GO:0009894;GO:0009892;GO:0009893;GO:0035556;GO:0042981;GO:0050789;GO:0043549;GO:0016043;GO:0090066;GO:0065007;GO:0065009;GO:…	K20402	DEPTOR	map04150;map04140	mTOR signaling pathway;Autophagy - animal	ENOG4110T1J	S:Function unknown	PF00610.25	DEP	Domain found in Dishevelled, Egl-10, and Pleckstrin	cytoplasmic
A0A8D1C580	-	Pleckstrin and Sec7 domain containing 3	-	A0A8D1C580_PIG PH and SEC7 domain-containing protein 3 OS=Sus scrofa OX=9823 PE=4 SV=1	1.403	0.4885	0.02905	up	yes	1311.04	934.192	1072.61	949.444	780.523	1163.35	1362.29	1407.48	BP:regulation of signaling;BP:regulation of cell communication;BP:regulation of biological process;BP:regulation of signal transduction;BP:biological regulation;BP:regulation of Ras protein signal transduction;BP:regulation of ARF protein signal transduction;BP:regulation of small GTPase mediated signal transduction;BP:regulation of response to stimulus;BP:regulation of cellular process;BP:biolog…	GO:0023051;GO:0010646;GO:0050789;GO:0009966;GO:0065007;GO:0046578;GO:0032012;GO:0051056;GO:0048583;GO:0050794;GO:0008150;GO:1902531GO:0098590;GO:0016020;GO:0031256;GO:0110165;GO:0031253;GO:0032587;GO:0005575GO:0005085;GO:0003674;GO:0098772;GO:0030234;GO:0030695;GO:0060589	K12494	PSD	map04144;map04361	Endocytosis;Axon regeneration	COG5307	U:Intracellular trafficking, secretion, and vesicular transport	PF01369.24;PF15410.10;PF00169.33	Sec7;PH_9;PH	Sec7 domain;Pleckstrin homology domain;PH domain	cytoplasmic
A0A8D0HSZ2	-	Sortilin-related receptor	-	A0A8D0HSZ2_PIG Sortilin-related receptor OS=Sus scrofa OX=9823 PE=3 SV=1	0.6076	-0.7188	0.0005772	down	yes	829.016	1364.5	1363.75	1438.59	1291.15	892.5	813.517	781.03	BP:cellular process;BP:transport;BP:biological_process;BP:establishment of localization;BP:localization;BP:endocytosis;BP:vesicle-mediated transport;BP:import into cellCC:recycling endosome membrane;CC:endoplasmic reticulum membrane;CC:endosome membrane;CC:organelle membrane;CC:membrane;CC:late endosome membrane;CC:cellular anatomical entity;CC:bounding membrane of organelle;CC:transport vesicle …	GO:0009987;GO:0006810;GO:0008150;GO:0051234;GO:0051179;GO:0006897;GO:0016192;GO:0098657GO:0055038;GO:0005789;GO:0010008;GO:0031090;GO:0016020;GO:0031902;GO:0110165;GO:0098588;GO:0030658;GO:0030659;GO:0012506;GO:0005886;GO:0032585;GO:0000139;GO:0005575;GO:0005576;GO:0031901	K24498	SORL1	------	------	ENOG410Y3W5	U:Intracellular trafficking, secretion, and vesicular transport	PF00057.22;PF15902.9;PF15901.9;PF00041.25;PF00058.21;PF16656.9	Ldl_recept_a;Sortilin-Vps10;Sortilin_C;fn3;Ldl_recept_b;Pur_ac_phosph_N	Low-density lipoprotein receptor domain class A;Sortilin, neurotensin receptor 3,;Sortilin, neurotensin receptor 3, C-terminal;Fibronectin type III domain;Low-density lipoprotein receptor repeat class B;Purple acid Phosphatase, N-terminal domain	cytoplasmic
A0A8D0TPW7	-	TPR_REGION domain-containing protein	-	A0A8D0TPW7_PIG E3 SUMO-protein ligase RanBP2 OS=Sus scrofa OX=9823 PE=4 SV=1	1.285	0.3618	0.02321	up	yes	1625.06	1264.2	1202.59	1343.6	1246.41	1476.76	1605.34	1793.08	BP:transport;BP:protein folding;BP:intracellular transport;BP:cellular process;BP:biological_process;BP:establishment of localization in cell;BP:establishment of localization;BP:localization;BP:cellular localizationMF:cation binding;MF:isomerase activity;MF:catalytic activity, acting on a protein;MF:ion binding;MF:catalytic activity;MF:cis-trans isomerase activity;MF:binding;MF:peptidyl-prolyl ci…	GO:0006810;GO:0006457;GO:0046907;GO:0009987;GO:0008150;GO:0051649;GO:0051234;GO:0051179;GO:0051641GO:0043169;GO:0016853;GO:0140096;GO:0043167;GO:0003824;GO:0016859;GO:0005488;GO:0003755;GO:0003674;GO:0046872;GO:0016874	K12172	RANBP2, NUP358	map03250;map03013;map05014	Viral life cycle - HIV-1;Nucleocytoplasmic transport;Amyotrophic lateral sclerosis	COG0652	Q:Secondary metabolites biosynthesis, transport and catabolism	PF00638.22;PF00641.22;PF12185.12;PF00160.25;PF00515.32	Ran_BP1;zf-RanBP;IR1-M;Pro_isomerase;TPR_1	RanBP1 domain;Zn-finger in Ran binding protein and others;Nup358/RanBP2 E3 ligase domain;Cyclophilin type peptidyl-prolyl cis-trans isomerase/CLD;Tetratricopeptide repeat	mitochondrial
A0A481AWD4	NUDT12	NAD-capped RNA hydrolase NUDT12	-	A0A481AWD4_PIG NAD-capped RNA hydrolase NUDT12 OS=Sus scrofa OX=9823 GN=NUDT12 PE=3 SV=1	0.817	-0.2916	0.01264	down	yes	933.438	1142.47	1137.51	1075.17	1214.75	917.715	896.42	986.18	BP:NADP metabolic process;BP:methylguanosine-cap decapping;BP:organophosphate catabolic process;BP:RNA decapping;BP:NAD-cap decapping;BP:nucleotide metabolic process;BP:nucleic acid metabolic process;BP:cellular nitrogen compound metabolic process;BP:nitrogen compound metabolic process;BP:small molecule metabolic process;BP:purine-containing compound metabolic process;BP:NAD catabolic process;BP:…	GO:0006739;GO:0110156;GO:0046434;GO:0110154;GO:0110155;GO:0009117;GO:0090304;GO:0034641;GO:0006807;GO:0044281;GO:0072521;GO:0019677;GO:0006195;GO:1901360;GO:1901361;GO:0006139;GO:1901575;GO:0072523;GO:0019362;GO:0009166;GO:0072524;GO:0019674;GO:0071704;GO:0072526;GO:0044248;GO:0006163;GO:0006742;GO:0019439;GO:0009987;GO:0006725;GO:0046700;GO:0008150;GO:0008152;GO:0034655;GO:0046496;GO:0009056;GO:…	K03426	NUDT12_13, nudC	map04146;map00760	Peroxisome;Nicotinate and nicotinamide metabolism	COG2816	L:Replication, recombination and repair	PF00293.32;PF12796.11;PF00023.34;PF13857.10;PF13637.10;PF09297.15;PF13606.10;PF09296.15	NUDIX;Ank_2;Ank;Ank_5;Ank_4;zf-NADH-PPase;Ank_3;NUDIX-like	NUDIX domain;Ankyrin repeats;Ankyrin repeat;Ankyrin repeats;Ankyrin repeats;NADH pyrophosphatase zinc ribbon domain;Ankyrin repeat;NADH pyrophosphatase-like rudimentary NUDIX domain	cytoplasmic
F1SKP5	MAFF	MAFF	100156484	F1SKP5_PIG MAF bZIP transcription factor F OS=Sus scrofa OX=9823 GN=MAFF PE=4 SV=3	1.212	0.2774	0.02853	up	yes	1119.61	923.948	1020.19	916.444	835.212	1094.01	1098.7	1166.11	BP:regulation of RNA metabolic process;BP:regulation of primary metabolic process;BP:regulation of metabolic process;BP:regulation of cellular biosynthetic process;BP:cell differentiation;BP:regulation of cellular metabolic process;BP:embryo development;BP:embryo development ending in birth or egg hatching;BP:regulation of epidermis development;BP:multicellular organism development;BP:in utero em…	GO:0051252;GO:0080090;GO:0019222;GO:0031326;GO:0030154;GO:0031323;GO:0009790;GO:0009792;GO:0045682;GO:0007275;GO:0001701;GO:0050793;GO:0048869;GO:0050789;GO:0019219;GO:0010556;GO:0065007;GO:0045604;GO:0035914;GO:0030856;GO:0043009;GO:0010468;GO:0032502;GO:0032501;GO:0060255;GO:0009987;GO:0009889;GO:0050794;GO:0045595;GO:0008150;GO:0051171;GO:0051239;GO:2001141;GO:0048856;GO:0006355;GO:0006357;GO:…	K09037	MAFF_G_K	------	------	ENOG41102C7	K:Transcription	PF03131.21	bZIP_Maf	bZIP Maf transcription factor	nuclear
A0A287BPX6	USP33	Ubiquitin carboxyl-terminal hydrolase	-	A0A287BPX6_PIG Ubiquitin carboxyl-terminal hydrolase OS=Sus scrofa OX=9823 GN=USP33 PE=3 SV=3	1.286	0.3629	0.01135	up	yes	997.635	776.023	757.706	761.735	808.629	1091.85	955.06	946	BP:nitrogen compound metabolic process;BP:organic substance metabolic process;BP:proteolysis;BP:cellular process;BP:transport;BP:biological_process;BP:metabolic process;BP:organonitrogen compound metabolic process;BP:establishment of localization;BP:localization;BP:primary metabolic process;BP:endocytosis;BP:vesicle-mediated transport;BP:protein metabolic process;BP:macromolecule metabolic proces…	GO:0006807;GO:0071704;GO:0006508;GO:0009987;GO:0006810;GO:0008150;GO:0008152;GO:1901564;GO:0051234;GO:0051179;GO:0044238;GO:0006897;GO:0016192;GO:0019538;GO:0043170;GO:0098657GO:0005815;GO:0048471;GO:0110165;GO:0005575GO:0101005;GO:0003674;GO:0008270;GO:0008233;GO:0008234;GO:0043169;GO:0019783;GO:0046914;GO:0043167;GO:0046872;GO:0016787;GO:0140096;GO:0003824;GO:0004843;GO:0005488	K11848	USP20_33	------	------	ENOG410ZG0F;COG5560	O:Posttranslational modification, protein turnover, chaperones;	PF00443.33;PF06337.16;PF02148.23;PF13423.10	UCH;DUSP;zf-UBP;UCH_1	Ubiquitin carboxyl-terminal hydrolase;DUSP domain;Zn-finger in ubiquitin-hydrolases and other protein;Ubiquitin carboxyl-terminal hydrolase	cytoplasmic
A0A4X1SI53	HTRA1	HTRA1	-	A0A4X1SI53_PIG HtrA serine peptidase 1 OS=Sus scrofa OX=9823 GN=HTRA1 PE=3 SV=1	1.481	0.5666	0.01804	up	yes	1155.62	780.193	592.304	843.93	904.345	1176.7	1168.62	1121.53	BP:chorionic trophoblast cell differentiation;BP:negative regulation of response to stimulus;BP:cell differentiation;BP:regulation of response to stimulus;BP:negative regulation of signaling;BP:nitrogen compound metabolic process;BP:regulation of signaling;BP:regulation of cell communication;BP:regulation of apoptotic process;BP:regulation of biological process;BP:cell death;BP:regulation of cell…	GO:0060718;GO:0048585;GO:0030154;GO:0048583;GO:0023057;GO:0006807;GO:0023051;GO:0010646;GO:0042981;GO:0050789;GO:0008219;GO:0090287;GO:0030514;GO:1903844;GO:0009968;GO:0090101;GO:0009966;GO:0048869;GO:0090288;GO:0043065;GO:0071704;GO:0043067;GO:0048513;GO:0065007;GO:0048518;GO:0006508;GO:0043068;GO:0032502;GO:0090092;GO:0017015;GO:0009987;GO:0048519;GO:0050794;GO:0008150;GO:0008152;GO:0030512;GO:…	K08784	HTRA1, PRSS11	------	------	COG0265	J:Translation, ribosomal structure and biogenesis	PF13365.10;PF00089.30;PF17820.5;PF00595.28;PF00219.22;PF13180.10;PF07648.19	Trypsin_2;Trypsin;PDZ_6;PDZ;IGFBP;PDZ_2;Kazal_2	Trypsin-like peptidase domain;Trypsin;PDZ domain;PDZ domain;Insulin-like growth factor binding protein;PDZ domain;Kazal-type serine protease inhibitor domain	extracellular
A0A287BHS8	MAPK14	Mitogen-activated protein kinase	-	A0A287BHS8_PIG Mitogen-activated protein kinase 14 OS=Sus scrofa OX=9823 GN=MAPK14 PE=1 SV=3	0.8263	-0.2753	0.02707	down	yes	821.841	994.609	1025.88	1039.77	918.181	834.17	759.42	871.932	BP:regulation of intracellular protein transport;BP:regulation of transport;BP:cartilage condensation;BP:small molecule metabolic process;BP:carbohydrate transmembrane transport;BP:cellular response to stimulus;BP:response to external biotic stimulus;BP:MAPK cascade;BP:regulation of synaptic membrane adhesion;BP:regulation of intracellular transport;BP:heterocycle metabolic process;BP:response to…	GO:0033157;GO:0051049;GO:0001502;GO:0044281;GO:0034219;GO:0051716;GO:0043207;GO:0000165;GO:0099179;GO:0032386;GO:0046483;GO:0009607;GO:0009605;GO:0042692;GO:0009893;GO:0009891;GO:0051222;GO:0051223;GO:0050789;GO:0035994;GO:0000902;GO:0008645;GO:0008643;GO:0002682;GO:0097009;GO:0018130;GO:0070201;GO:2000379;GO:0006629;GO:0019318;GO:2000377;GO:0019395;GO:0002521;GO:0016070;GO:0010557;GO:0010556;GO:…	K04441	P38	map05140;map05167;map05142;map04657;map05145;map04750;map05161;map04015;map04659;map04658;map04010;map04013;map05169;map04932;map04218;map04370;map04212;map04114;map04071;map05163;map05135;map04933;map04622;map04620;map04621;map05131;map05130;map04624;map05132;map05171;map05170;map04723;map04728;map05020;map05152;map04664;map04261;map05133;map04660;map04550;map04926;map04668;map05208;map04068;map…	Leishmaniasis;Kaposi sarcoma-associated herpesvirus infection;Chagas disease;IL-17 signaling pathway;Toxoplasmosis;Inflammatory mediator regulation of TRP channels;Hepatitis B;Rap1 signaling pathway;Th17 cell differentiation;Th1 and Th2 cell differentiation;MAPK signaling pathway;MAPK signaling pathway - fly;Epstein-Barr virus infection;Non-alcoholic fatty liver disease;Cellular senescence;VEGF s…	ENOG410XNY0	K:Transcription	PF00069.29;PF07714.21;PF03109.20	Pkinase;PK_Tyr_Ser-Thr;ABC1	Protein kinase domain;Protein tyrosine and serine/threonine kinase;ABC1 atypical kinase-like domain	cytoplasmic
P80310	S100A12	Protein S100-A12	100301483	S10AC_PIG Protein S100-A12 OS=Sus scrofa OX=9823 GN=S100A12 PE=1 SV=2	1.867	0.9007	0.0004043	up	yes	1066.81	571.447	607.605	529.11	577.626	1085.36	1123.77	991.315	BP:inflammatory response;BP:antimicrobial humoral response;BP:regulation of biological process;BP:positive regulation of cell communication;BP:regulation of response to stimulus;BP:positive regulation of signaling;BP:xenobiotic metabolic process;BP:regulation of signaling;BP:ameboidal-type cell migration;BP:regulation of cell communication;BP:antimicrobial humoral immune response mediated by anti…	GO:0006954;GO:0019730;GO:0050789;GO:0010647;GO:0048583;GO:0023056;GO:0006805;GO:0023051;GO:0001667;GO:0010646;GO:0061844;GO:0043542;GO:0002376;GO:1902531;GO:0043207;GO:0009966;GO:0009967;GO:0044419;GO:0065007;GO:0001906;GO:0016477;GO:0043123;GO:0048584;GO:0045087;GO:0009987;GO:0050794;GO:0006952;GO:0048518;GO:0006950;GO:0098542;GO:0008152;GO:0006955;GO:1902533;GO:0006959;GO:0051707;GO:0050832;GO:…	K23766	S100A12	------	------	ENOG411177M	S:Function unknown	PF01023.23;PF00036.36	S_100;EF-hand_1	S-100/ICaBP type calcium binding domain;EF hand	cytoplasmic
A0A286ZQ27	HKDC1	Hexokinase	100153520	A0A286ZQ27_PIG hexokinase OS=Sus scrofa OX=9823 GN=HKDC1 PE=1 SV=1	0.6631	-0.5927	0.003483	down	yes	643.827	970.947	883.358	984.919	1044.56	595.637	663.44	672.402	BP:cellular glucose homeostasis;BP:carboxylic acid metabolic process;BP:carbohydrate homeostasis;BP:homeostatic process;BP:glucose homeostasis;BP:small molecule metabolic process;BP:generation of precursor metabolites and energy;BP:pyruvate metabolic process;BP:organic substance catabolic process;BP:glycolytic process;BP:carbohydrate phosphorylation;BP:organic substance metabolic process;BP:phosp…	GO:0001678;GO:0019752;GO:0033500;GO:0042592;GO:0042593;GO:0044281;GO:0006091;GO:0006090;GO:1901575;GO:0006096;GO:0046835;GO:0071704;GO:0016310;GO:0019725;GO:0009987;GO:0006793;GO:0019318;GO:0008150;GO:0008152;GO:0043436;GO:0055082;GO:0032787;GO:0009056;GO:0044238;GO:0005975;GO:0006082;GO:0005996;GO:0016052;GO:0044237;GO:0048878;GO:0006796;GO:0019637;GO:0051156;GO:0006006;GO:1901135GO:0043229;GO:0…	K00844	HK	map01250;map00520;map00051;map00524;map00052;map00010;map00500;map05131;map04930;map04973;map04910;map05230;map04066	Biosynthesis of nucleotide sugars;Amino sugar and nucleotide sugar metabolism;Fructose and mannose metabolism;Neomycin, kanamycin and gentamicin biosynthesis;Galactose metabolism;Glycolysis / Gluconeogenesis;Starch and sucrose metabolism;Shigellosis;Type II diabetes mellitus;Carbohydrate digestion and absorption;Insulin signaling pathway;Central carbon metabolism in cancer;HIF-1 signaling pathway	COG5026	G:Carbohydrate transport and metabolism	PF03727.20;PF00349.25	Hexokinase_2;Hexokinase_1	Hexokinase;Hexokinase	cytoplasmic
A0A8D1XFZ2	-	Cytochrome P450 family 4 subfamily F member 2	-	A0A8D1XFZ2_PIG Docosahexaenoic acid omega-hydroxylase CYP4F3-like OS=Sus scrofa OX=9823 PE=3 SV=1	1.228	0.2963	0.007092	up	yes	899.993	733.077	745.04	732.915	721.275	839.199	948.519	912.26	------	------	K00490	CYP4F	------	------	COG2124	U:Intracellular trafficking, secretion, and vesicular transport	PF00067.26	p450	Cytochrome P450	ER
F1RIP3	FTL	Ferritin	-	F1RIP3_PIG Ferritin OS=Sus scrofa OX=9823 GN=FTL PE=1 SV=3	1.337	0.419	0.04142	up	yes	1193.17	892.227	1084.53	800.87	791.28	1128.53	1232.57	1218.42	BP:ion homeostasis;BP:homeostatic process;BP:inorganic ion homeostasis;BP:transition metal ion transport;BP:cellular homeostasis;BP:metal ion transport;BP:cellular iron ion homeostasis;BP:cation transport;BP:ion transport;BP:transport;BP:cellular ion homeostasis;BP:biological_process;BP:cellular cation homeostasis;BP:cation homeostasis;BP:cellular chemical homeostasis;BP:establishment of localiza…	GO:0050801;GO:0042592;GO:0098771;GO:0000041;GO:0019725;GO:0030001;GO:0006879;GO:0006812;GO:0006811;GO:0006810;GO:0006873;GO:0008150;GO:0030003;GO:0055080;GO:0055082;GO:0051234;GO:0051179;GO:0048878;GO:0006826GO:0003674;GO:0005488;GO:1901681;GO:0043169;GO:0046914;GO:0043167;GO:0005506;GO:0046872;GO:0008199	K13625	FTL	map04978;map04217;map04216	Mineral absorption;Necroptosis;Ferroptosis	COG1528;ENOG4111Q1M	S:Function unknown;P:Inorganic ion transport and metabolism	PF00210.28	Ferritin	Ferritin-like domain	cytoplasmic
A0A480JZR3	-	-	-	A0A480JZR3_PIG Basement membrane-specific heparan sulfate proteoglycan core protein isoform X4 OS=Sus scrofa OX=9823 PE=4 SV=1	0.5702	-0.8105	0.02705	down	yes	554.802	972.943	966.895	1162.41	789.523	517.454	477.062	669.89	------	------	K06255	HSPG2	map05205;map04512;map05161	Proteoglycans in cancer;ECM-receptor interaction;Hepatitis B	ENOG410XTD2	S:Function unknown	PF13927.10;PF07679.20;PF13895.10;PF00047.29;PF00052.22;PF07686.21;PF00053.28;PF00057.22;PF08205.16;PF18452.5	Ig_3;I-set;Ig_2;ig;Laminin_B;V-set;Laminin_EGF;Ldl_recept_a;C2-set_2;Ig_6	Immunoglobulin domain;Immunoglobulin I-set domain;Immunoglobulin domain;Immunoglobulin domain;Laminin B;Immunoglobulin V-set domain;Laminin EGF domain;Low-density lipoprotein receptor domain class A;CD80-like C2-set immunoglobulin domain;Immunoglobulin domain	plasma membrane
A0A480JYH0	-	Autophagy-related protein 9	-	A0A480JYH0_PIG Autophagy-related protein 9 OS=Sus scrofa OX=9823 PE=3 SV=1	0.7713	-0.3746	0.01622	down	yes	901.835	1169.2	1072.32	1222.22	1213.07	912.558	975.857	817.09	BP:cellular component assembly;BP:lipid transport;BP:organelle disassembly;BP:bone morphogenesis;BP:cellular catabolic process;BP:protein localization;BP:autophagosome assembly;BP:cellular localization;BP:anatomical structure morphogenesis;BP:mitochondrion organization;BP:cellular macromolecule localization;BP:programmed cell death;BP:cellular component organization;BP:autophagosome organization;…	GO:0022607;GO:0006869;GO:1903008;GO:0060349;GO:0044248;GO:0008104;GO:0000045;GO:0051641;GO:0009653;GO:0007005;GO:0070727;GO:0012501;GO:0016043;GO:1905037;GO:0097300;GO:0071840;GO:0071702;GO:0033036;GO:0006914;GO:0009887;GO:0006810;GO:0061726;GO:0009987;GO:0034497;GO:0044804;GO:0044805;GO:0061919;GO:0008152;GO:0032502;GO:0051234;GO:0009056;GO:0051179;GO:0070925;GO:0006996;GO:0007033;GO:0000422;GO:…	K17907	ATG9	map04136;map04137;map04140	Autophagy - other;Mitophagy - animal;Autophagy - animal	ENOG410XQBE	U:Intracellular trafficking, secretion, and vesicular transport	PF04109.20	ATG9	Autophagy protein ATG9	cytoplasmic
A0A480EKD7	KIRREL1	KIRREL1	100512834	A0A480EKD7_PIG Kin of IRRE-like protein 1 isoform X1 OS=Sus scrofa OX=9823 GN=KIRREL1 PE=3 SV=1	0.7895	-0.341	0.002938	down	yes	853.579	1081.21	1065.23	1146.69	1031.7	852.93	868.543	839.263	BP:cell-cell junction organization;BP:cellular component maintenance;BP:cell junction maintenance;BP:multicellular organismal process;BP:renal filtration;BP:glomerular filtration;BP:cellular component organization;BP:cellular component organization or biogenesis;BP:cellular process;BP:cell-cell adhesion;BP:biological_process;BP:cell-cell junction maintenance;BP:cell adhesion;BP:system process;BP:…	GO:0045216;GO:0043954;GO:0034331;GO:0032501;GO:0097205;GO:0003094;GO:0016043;GO:0071840;GO:0009987;GO:0098609;GO:0008150;GO:0045217;GO:0007155;GO:0003008;GO:0003014;GO:0034330GO:0005886;GO:0030054;GO:0016020;GO:0048471;GO:0110165;GO:0070161;GO:0005911;GO:0005575GO:0017022;GO:0003674;GO:0005488;GO:0050839;GO:0008092;GO:0005515	K25874	KIRREL, NEPH	------	------	ENOG410XPX0	S:Function unknown	PF13927.10;PF07679.20;PF13895.10;PF00047.29;PF07686.21;PF08205.16;PF07654.19	Ig_3;I-set;Ig_2;ig;V-set;C2-set_2;C1-set	Immunoglobulin domain;Immunoglobulin I-set domain;Immunoglobulin domain;Immunoglobulin domain;Immunoglobulin V-set domain;CD80-like C2-set immunoglobulin domain;Immunoglobulin C1-set domain	peroxisomal
A0A480QI27	-	Protein phosphatase 1 regulatory subunit	100626700	A0A480QI27_PIG Protein phosphatase 1 regulatory subunit OS=Sus scrofa OX=9823 PE=4 SV=1	1.245	0.3161	0.04689	up	yes	1118.56	898.43	918.644	945.258	831.389	1049.38	1048.79	1257.51	BP:regulation of biological process;BP:biological regulation;BP:cellular process;BP:regulation of cellular process;BP:biological_process;BP:signal transductionCC:intracellular organelle;CC:non-membrane-bounded organelle;CC:cytoplasm;CC:organelle;CC:cellular anatomical entity;CC:cytoskeleton;CC:intracellular non-membrane-bounded organelle;CC:cellular_componentMF:phosphatase regulator activity;MF:e…	GO:0050789;GO:0065007;GO:0009987;GO:0050794;GO:0008150;GO:0007165GO:0043229;GO:0043228;GO:0005737;GO:0043226;GO:0110165;GO:0005856;GO:0043232;GO:0005575GO:0019208;GO:0019899;GO:0003674;GO:0005488;GO:0098772;GO:0030234;GO:0019901;GO:0019900;GO:0005515	K17457	PPP1R12C, MBS85	map04921;map05205;map04510;map04810;map04270	Oxytocin signaling pathway;Proteoglycans in cancer;Focal adhesion;Regulation of actin cytoskeleton;Vascular smooth muscle contraction	COG0666	S:Function unknown	PF15898.9;PF12796.11;PF00023.34;PF13637.10;PF13606.10;PF13857.10	PRKG1_interact;Ank_2;Ank;Ank_4;Ank_3;Ank_5	cGMP-dependent protein kinase interacting domain;Ankyrin repeats;Ankyrin repeat;Ankyrin repeats;Ankyrin repeat;Ankyrin repeats	cytoplasmic
A0A8D0P3N1	-	Nucleolar protein 12	-	A0A8D0P3N1_PIG Nucleolar protein 12 OS=Sus scrofa OX=9823 PE=3 SV=1	1.393	0.4782	0.01447	up	yes	1118.84	803.298	894.612	675.023	840.26	1184.15	1051.29	1121.07	CC:intracellular non-membrane-bounded organelle;CC:nucleolus;CC:cellular_component;CC:intracellular organelle;CC:non-membrane-bounded organelle;CC:organelle;CC:cellular anatomical entity	GO:0043232;GO:0005730;GO:0005575;GO:0043229;GO:0043228;GO:0043226;GO:0110165	K14851	RRP17, NOL12	------	------	ENOG410XZ47	S:Function unknown	PF09805.13	Nop25	Nucleolar protein 12	mitochondrial
A0A4X1TAF1	FIGNL1	FIGNL1	100625562	A0A4X1TAF1_PIG Fidgetin-like protein 1 OS=Sus scrofa OX=9823 GN=FIGNL1 PE=3 SV=1	0.8178	-0.2902	0.04359	down	yes	783.776	958.372	1020.65	941.757	912.712	874.914	776.086	700.328	BP:negative regulation of apoptotic signaling pathway;BP:regulation of primary metabolic process;BP:regulation of metabolic process;BP:regulation of apoptotic signaling pathway;BP:negative regulation of response to stimulus;BP:regulation of response to stimulus;BP:cellular component organization or biogenesis;BP:cellular response to stimulus;BP:negative regulation of signal transduction;BP:regula…	GO:2001234;GO:0080090;GO:0019222;GO:2001233;GO:0048585;GO:0048583;GO:0071840;GO:0051716;GO:0009968;GO:0009966;GO:0048869;GO:0140013;GO:0048519;GO:0006282;GO:0051052;GO:0060255;GO:0000018;GO:0042981;GO:0050789;GO:0016043;GO:0065007;GO:0071214;GO:0050794;GO:0008150;GO:1902532;GO:1902531;GO:0080134;GO:0080135;GO:0009314;GO:0030154;GO:0023057;GO:0010648;GO:0023051;GO:0010646;GO:0010569;GO:0071479;GO:…	K22766	FIGNL1	------	------	COG0464	U:Intracellular trafficking, secretion, and vesicular transport	PF00004.33;PF09336.14;PF17862.5	AAA;Vps4_C;AAA_lid_3	ATPase family associated with various cellular activities;Vps4 C terminal oligomerisation domain;AAA+ lid domain	nuclear
A0A286ZQA3	TLE4	TLE4	100156044	A0A286ZQA3_PIG TLE family member 4, transcriptional corepressor OS=Sus scrofa OX=9823 GN=TLE4 PE=3 SV=2	1.277	0.3528	0.04159	up	yes	1098.39	860.294	900.464	913.2	767.219	1193.72	1128.64	972.815	BP:regulation of RNA metabolic process;BP:regulation of primary metabolic process;BP:regulation of metabolic process;BP:regulation of cellular biosynthetic process;BP:negative regulation of response to stimulus;BP:regulation of response to stimulus;BP:negative regulation of signaling;BP:regulation of Wnt signaling pathway;BP:negative regulation of cell communication;BP:cell surface receptor signa…	GO:0051252;GO:0080090;GO:0019222;GO:0031326;GO:0048585;GO:0048583;GO:0023057;GO:0030111;GO:0010648;GO:0007166;GO:0023051;GO:0010646;GO:0050789;GO:0009968;GO:0009966;GO:0030178;GO:0019219;GO:0065007;GO:0048519;GO:0010468;GO:0090090;GO:0060255;GO:0031323;GO:0009987;GO:0009889;GO:0050794;GO:0008150;GO:0051171;GO:2001141;GO:0016055;GO:0006355;GO:0010556;GO:0060828;GO:0048523;GO:0007165GO:0090575;GO:0…	K04497	GRO, TLE	map04330;map04013;map04310	Notch signaling pathway;MAPK signaling pathway - fly;Wnt signaling pathway	ENOG410XPX3	S:Function unknown	PF03920.19;PF00400.36;PF20426.2	TLE_N;WD40;NBCH_WD40	Groucho/TLE N-terminal Q-rich domain;WD domain, G-beta repeat;Neurobeachin beta propeller domain	nuclear
A0A8D0NFZ4	-	Rab-like protein 2B	-	A0A8D0NFZ4_PIG Rab-like protein 2B OS=Sus scrofa OX=9823 PE=3 SV=1	1.287	0.364	0.0009415	up	yes	1004	780.288	758.14	766.879	815.844	968.645	1029.27	1014.1	MF:purine ribonucleoside triphosphate binding;MF:molecular_function;MF:binding;MF:ion binding;MF:heterocyclic compound binding;MF:nucleoside phosphate binding;MF:anion binding;MF:guanyl nucleotide binding;MF:nucleotide binding;MF:guanyl ribonucleotide binding;MF:purine nucleotide binding;MF:GTP binding;MF:hydrolase activity;MF:GTPase activity;MF:nucleoside-triphosphatase activity;MF:small molecul…	GO:0035639;GO:0003674;GO:0005488;GO:0043167;GO:1901363;GO:1901265;GO:0043168;GO:0019001;GO:0000166;GO:0032561;GO:0017076;GO:0005525;GO:0016787;GO:0003924;GO:0017111;GO:0036094;GO:0003824;GO:0016818;GO:0097367;GO:0097159;GO:0016817;GO:0016462;GO:0032555;GO:0032553	K07931	RABL2	------	------	COG1100	K:Transcription	PF00071.26;PF08477.17;PF00025.25;PF00009.31	Ras;Roc;Arf;GTP_EFTU	Ras family;Ras of Complex, Roc, domain of DAPkinase;ADP-ribosylation factor family;Elongation factor Tu GTP binding domain	cytoplasmic
A0A5G2QDG7	EXOC5	Exocyst complex component 5	-	A0A5G2QDG7_PIG Exocyst complex component 5 OS=Sus scrofa OX=9823 GN=EXOC5 PE=1 SV=1	0.6936	-0.5278	0.0217	down	yes	720.745	1039.14	1125.94	928.372	1063.1	690.278	845.034	626.923	BP:cellular component assembly;BP:cell projection organization;BP:cell projection assembly;BP:protein localization;BP:plasma membrane bounded cell projection organization;BP:cell death;BP:protein localization to cell periphery;BP:cellular component organization or biogenesis;BP:plasma membrane bounded cell projection assembly;BP:epithelial cell apoptotic process;BP:protein localization to plasma …	GO:0022607;GO:0030030;GO:0030031;GO:0008104;GO:0120036;GO:0008219;GO:1990778;GO:0071840;GO:0120031;GO:1904019;GO:0072659;GO:0070727;GO:0009653;GO:0016043;GO:0001736;GO:0033036;GO:0032502;GO:0006915;GO:0060271;GO:0008283;GO:0009987;GO:0012501;GO:0008150;GO:0072657;GO:0051668;GO:0070925;GO:0051179;GO:0051641;GO:0006996;GO:1905515;GO:0007164;GO:0044782GO:0005737;GO:0110165;GO:0005575GO:0019899;GO:00…	K19984	EXOC5, SEC10	map05132	Salmonella infection	ENOG410XSQQ	U:Intracellular trafficking, secretion, and vesicular transport	PF07393.15;PF20667.1	Sec10_HB;Sec10_N	Exocyst complex component Sec10-like, alpha-helical bundle;Exocyst complex component Sec10, N-terminal	cytoplasmic
A0A286ZJ77	-	Transposase_22 domain-containing protein	-	A0A286ZJ77_PIG LINE-1 type transposase domain-containing protein 1 OS=Sus scrofa OX=9823 PE=4 SV=2	1.235	0.3045	0.03778	up	yes	962.185	779.286	735.921	799.079	802.858	880.046	937.937	1068.57	BP:cellular process;BP:transposition, RNA-mediated;BP:transposition;BP:biological_processCC:macromolecular complex;CC:ribonucleoprotein complex;CC:cellular_componentMF:organic cyclic compound binding;MF:single-stranded RNA binding;MF:molecular_function;MF:binding;MF:nucleic acid binding;MF:heterocyclic compound binding;MF:RNA binding	GO:0009987;GO:0032197;GO:0032196;GO:0008150GO:0032991;GO:1990904;GO:0005575GO:0097159;GO:0003727;GO:0003674;GO:0005488;GO:0003676;GO:1901363;GO:0003723	------	------	------	------	------	------	PF02994.18;PF17490.6;PF08614.15;PF17489.6	Transposase_22;Tnp_22_dsRBD;ATG16;Tnp_22_trimer	L1 transposable element RBD-like domain;L1 transposable element dsRBD-like domain;Autophagy protein 16;L1 transposable element trimerization domain	cytoplasmic
A0A5G2QUR1	MIA3	MIA3	-	A0A5G2QUR1_PIG MIA SH3 domain ER export factor 3 OS=Sus scrofa OX=9823 GN=MIA3 PE=1 SV=2	0.7015	-0.5115	0.04409	down	yes	849.263	1210.59	1149.18	1169.14	1313.47	1059.22	818.113	670.451	------	------	K23704	MIA3, TANGO1	------	------	ENOG410YVAS	U:Intracellular trafficking, secretion, and vesicular transport	PF07653.21	SH3_2	Variant SH3 domain	Golgi apparatus
A0A4X1VGN6	-	Polyketide_cyc domain-containing protein	-	A0A4X1VGN6_PIG Coenzyme Q-binding protein COQ10 homolog B, mitochondrial OS=Sus scrofa OX=9823 PE=3 SV=1	1.253	0.3254	0.01812	up	yes	983.59	785.262	837.607	743.225	774.954	964.7	919.98	1066.09	BP:cellular biosynthetic process;BP:small molecule biosynthetic process;BP:generation of precursor metabolites and energy;BP:organic substance biosynthetic process;BP:quinone biosynthetic process;BP:quinone metabolic process;BP:organic substance metabolic process;BP:ubiquinone biosynthetic process;BP:ubiquinone metabolic process;BP:cellular process;BP:biosynthetic process;BP:cellular respiration;…	GO:0044249;GO:0044283;GO:0006091;GO:1901576;GO:1901663;GO:1901661;GO:0071704;GO:0006744;GO:0006743;GO:0009987;GO:0009058;GO:0045333;GO:0008152;GO:0015980;GO:0042181;GO:0042180;GO:0044237;GO:0008150;GO:0044281GO:0003674;GO:0005488;GO:0048039;GO:0048038	K18588	COQ10	------	------	COG2867	I:Lipid transport and metabolism	PF03364.24	Polyketide_cyc	Polyketide cyclase / dehydrase and lipid transport	mitochondrial
F1SPA3	B4GALT4	Beta-1,4-galactosyltransferase	-	F1SPA3_PIG Beta-1,4-galactosyltransferase OS=Sus scrofa OX=9823 GN=B4GALT4 PE=3 SV=3	1.257	0.33	0.001533	up	yes	1109.31	882.232	891.455	880.71	874.531	1162.81	1062.79	1102.34	BP:glycosaminoglycan metabolic process;BP:liposaccharide metabolic process;BP:keratan sulfate biosynthetic process;BP:mucopolysaccharide metabolic process;BP:cellular biosynthetic process;BP:nitrogen compound metabolic process;BP:macromolecule metabolic process;BP:lipid metabolic process;BP:organic substance biosynthetic process;BP:cellular amide metabolic process;BP:keratan sulfate metabolic pro…	GO:0030203;GO:1903509;GO:0018146;GO:1903510;GO:0044249;GO:0006807;GO:0043170;GO:0006629;GO:1901576;GO:0043603;GO:0042339;GO:0071704;GO:0006687;GO:0046467;GO:0006688;GO:0006664;GO:0006665;GO:0030148;GO:0006643;GO:0043604;GO:0070085;GO:0009987;GO:0009247;GO:0009058;GO:0009059;GO:0008150;GO:0008152;GO:0044271;GO:0044255;GO:0008610;GO:0044238;GO:0001572;GO:1901564;GO:1901566;GO:0005975;GO:1901137;GO:…	K07969	B4GALT4	map00601;map00533	Glycosphingolipid biosynthesis - lacto and neolacto series;Glycosaminoglycan biosynthesis - keratan sulfate	ENOG410ZYYA	U:Intracellular trafficking, secretion, and vesicular transport	PF13733.10;PF02709.18	Glyco_transf_7N;Glyco_transf_7C	N-terminal region of glycosyl transferase group 7;N-terminal domain of galactosyltransferase	Golgi apparatus
A0A4X1V915	PRDX4	PRDX4	100152260	A0A4X1V915_PIG thioredoxin-dependent peroxiredoxin OS=Sus scrofa OX=9823 GN=PRDX4 PE=3 SV=1	1.234	0.3033	0.0397	up	yes	911.904	738.714	836.614	701.566	677.963	937.06	945.756	852.894	MF:antioxidant activity;MF:peroxiredoxin activity;MF:catalytic activity;MF:molecular_function;MF:oxidoreductase activity, acting on peroxide as acceptor;MF:peroxidase activity;MF:oxidoreductase activity	GO:0016209;GO:0051920;GO:0003824;GO:0003674;GO:0016684;GO:0004601;GO:0016491	K03386	PRDX2_4, ahpC	map04214	Apoptosis - fly	COG0450	O:Posttranslational modification, protein turnover, chaperones	PF00578.25;PF08534.14;PF10417.13	AhpC-TSA;Redoxin;1-cysPrx_C	AhpC/TSA family;Redoxin;C-terminal domain of 1-Cys peroxiredoxin	ER
A0A287BI57	NUDT8	NUDT8	-	A0A287BI57_PIG Nudix hydrolase 8 OS=Sus scrofa OX=9823 GN=NUDT8 PE=4 SV=2	0.7333	-0.4475	0.008104	down	yes	757.42	1032.84	1126.16	1003.3	969.067	781.918	697.801	792.542	BP:organophosphate catabolic process;BP:nucleotide catabolic process;BP:small molecule metabolic process;BP:small molecule catabolic process;BP:organic cyclic compound metabolic process;BP:organic cyclic compound catabolic process;BP:nucleobase-containing small molecule metabolic process;BP:monocarboxylic acid metabolic process;BP:monocarboxylic acid catabolic process;BP:oxoacid metabolic process…	GO:0046434;GO:0009166;GO:0044281;GO:0044282;GO:1901360;GO:1901361;GO:0055086;GO:0032787;GO:0072329;GO:0043436;GO:0046483;GO:1901564;GO:1901568;GO:1901569;GO:0016054;GO:0006163;GO:0019439;GO:0009062;GO:0006807;GO:0006195;GO:1901575;GO:0016042;GO:0035383;GO:0006629;GO:0009154;GO:0009150;GO:0009261;GO:0019637;GO:0008150;GO:0008152;GO:0034655;GO:0046700;GO:0033869;GO:0044270;GO:0044273;GO:0046395;GO:…	K18665	NUDT8	------	------	COG0494	Z:Cytoskeleton	PF00293.32	NUDIX	NUDIX domain	cytoplasmic
A0A8D0JWL5	-	DNA repair protein complementing XP-C cells	-	A0A8D0JWL5_PIG DNA repair protein complementing XP-C cells OS=Sus scrofa OX=9823 PE=3 SV=1	1.666	0.7364	0.02416	up	yes	958.898	575.519	768.522	522.337	435.698	957.328	885.518	1033.85	BP:signal transduction;BP:organic cyclic compound metabolic process;BP:cellular response to stimulus;BP:negative regulation of cell cycle;BP:negative regulation of biological process;BP:DNA repair;BP:nucleotide-excision repair;BP:heterocycle metabolic process;BP:cellular response to stress;BP:pyrimidine dimer repair;BP:mismatch repair;BP:nitrogen compound metabolic process;BP:intracellular signal…	GO:0007165;GO:1901360;GO:0051716;GO:0045786;GO:0048519;GO:0006281;GO:0006289;GO:0046483;GO:0033554;GO:0006290;GO:0006298;GO:0006807;GO:0035556;GO:0050789;GO:0007346;GO:0031573;GO:0031570;GO:0065007;GO:0071214;GO:0050794;GO:1901987;GO:0006950;GO:0000720;GO:0008150;GO:0008152;GO:1901988;GO:0050896;GO:0071482;GO:0009314;GO:0034641;GO:0009411;GO:0009416;GO:1901990;GO:0034644;GO:0006139;GO:0071478;GO:…	K10838	XPC	map03420	Nucleotide excision repair	COG5535	L:Replication, recombination and repair	PF10405.13;PF03835.19;PF10403.13;PF10404.13	BHD_3;Rad4;BHD_1;BHD_2	Rad4 beta-hairpin domain 3;Rad4 transglutaminase-like domain;Rad4 beta-hairpin domain 1;Rad4 beta-hairpin domain 2	cytoplasmic
A0A480JXP6	-	-	-	A0A480JXP6_PIG Chitinase domain-containing protein 1 (Fragment) OS=Sus scrofa OX=9823 PE=3 SV=1	0.7603	-0.3954	0.02249	down	yes	740.743	974.291	920.115	911.105	1091.65	689.3	780.482	752.446	BP:negative regulation of metabolic process;BP:metabolic process;BP:regulation of metabolic process;BP:negative regulation of cellular biosynthetic process;BP:regulation of cellular biosynthetic process;BP:negative regulation of cellular metabolic process;BP:regulation of cellular metabolic process;BP:negative regulation of gene expression;BP:regulation of biological process;BP:negative regulatio…	GO:0009892;GO:0008152;GO:0019222;GO:0031327;GO:0031326;GO:0031324;GO:0031323;GO:0010629;GO:0050789;GO:0010605;GO:0009890;GO:0051241;GO:0071704;GO:0065007;GO:0048519;GO:0010468;GO:0044238;GO:0060255;GO:0009889;GO:0050794;GO:0008150;GO:0051239;GO:1900016;GO:1900015;GO:0005975;GO:0001817;GO:0010556;GO:0048523;GO:0010558;GO:0001818GO:0005770;GO:0000323;GO:0043227;GO:0005764;GO:0031984;GO:0005773;GO:0…	K17525	CHID1	------	------	ENOG410XQB6	G:Carbohydrate transport and metabolism	PF00704.32	Glyco_hydro_18	Glycosyl hydrolases family 18	Golgi apparatus
A0A4X1W5D0	NDUFA1	NADH dehydrogenase [ubiquinone] 1 alpha subcomplex subunit 1	-	A0A4X1W5D0_PIG NADH dehydrogenase [ubiquinone] 1 alpha subcomplex subunit 1 OS=Sus scrofa OX=9823 GN=NDUFA1 PE=3 SV=1	1.445	0.5311	0.04204	up	yes	1174.05	812.699	679.464	863.219	895.413	1365.6	1015.23	1141.32	CC:organelle membrane;CC:membrane;CC:organelle inner membrane;CC:mitochondrial membrane;CC:cellular_component;CC:mitochondrial inner membrane;CC:respiratory chain;CC:cellular anatomical entity	GO:0031090;GO:0016020;GO:0019866;GO:0031966;GO:0005575;GO:0005743;GO:0070469;GO:0110165	K03945	NDUFA1	map04714;map00190;map05208;map05012;map05010;map04723;map05016;map05014;map05415;map04932;map05022;map05020	Thermogenesis;Oxidative phosphorylation;Chemical carcinogenesis - reactive oxygen species;Parkinson disease;Alzheimer disease;Retrograde endocannabinoid signaling;Huntington disease;Amyotrophic lateral sclerosis;Diabetic cardiomyopathy;Non-alcoholic fatty liver disease;Pathways of neurodegeneration - multiple diseases;Prion disease	ENOG4112BUF	U:Intracellular trafficking, secretion, and vesicular transport	PF15879.9	MWFE	NADH-ubiquinone oxidoreductase MWFE subunit	extracellular
A0A8D1S440	-	Actin binding LIM protein 1	-	A0A8D1S440_PIG Actin binding LIM protein 1 OS=Sus scrofa OX=9823 PE=4 SV=1	4.133	2.047	0.0003433	up	yes	1308.58	316.612	432.245	198.784	318.808	1382	1199.53	1344.22	------	------	K07520	ABLIM	map04360	Axon guidance	ENOG410XRPY	S:Function unknown	PF16182.9;PF00412.26;PF02209.23	AbLIM_anchor;LIM;VHP	Putative adherens-junction anchoring region of AbLIM;LIM domain;Villin headpiece domain	cytoplasmic
A0A480V7I4	-	-	-	A0A480V7I4_PIG Sterol regulatory element-binding protein 1 OS=Sus scrofa OX=9823 PE=3 SV=1	1.377	0.4615	0.01622	up	yes	930.523	675.653	661.743	728.077	637.14	1026.06	939	826.507	BP:regulation of peptide transport;BP:regulation of intracellular protein transport;BP:protein localization;BP:regulation of primary metabolic process;BP:regulation of metabolic process;BP:negative regulation of secretion;BP:regulation of transport;BP:regulation of intracellular transport;BP:small molecule metabolic process;BP:cell surface receptor signaling pathway;BP:small molecule biosynthetic…	GO:0090087;GO:0033157;GO:0008104;GO:0080090;GO:0019222;GO:0051048;GO:0051049;GO:0032386;GO:0044281;GO:0007166;GO:0044283;GO:1902895;GO:0007169;GO:1901362;GO:1902893;GO:0032774;GO:0009267;GO:0006984;GO:0051716;GO:0010605;GO:0010604;GO:0070727;GO:0048869;GO:0007165;GO:0046879;GO:0048511;GO:0045833;GO:0045834;GO:0048518;GO:0048519;GO:0033036;GO:1903747;GO:0045542;GO:0032933;GO:0051051;GO:0060255;GO:…	K07197	SREBP1, SREBF1	map04910;map04936;map04932;map04152;map04931	Insulin signaling pathway;Alcoholic liver disease;Non-alcoholic fatty liver disease;AMPK signaling pathway;Insulin resistance	ENOG410XSVP	K:Transcription	PF00010.30	HLH	Helix-loop-helix DNA-binding domain	nuclear
A0A4X1SGA2	CAVIN2	CAVIN2	100517010	A0A4X1SGA2_PIG Caveolae associated protein 2 OS=Sus scrofa OX=9823 GN=CAVIN2 PE=3 SV=1	1.486	0.5714	0.01429	up	yes	1132.26	761.828	710.263	769.711	805.511	1280.27	986.196	1130.32	BP:plasma membrane organization;BP:cellular component organization or biogenesis;BP:cellular component organization;BP:cellular process;BP:biological_process;BP:membrane organization;BP:membrane tubulationCC:plasma membrane region;CC:caveola;CC:plasma membrane raft;CC:cytoplasm;CC:membrane;CC:nucleoplasm;CC:cellular anatomical entity;CC:cytosol;CC:membrane raft;CC:cellular_component;CC:membrane m…	GO:0007009;GO:0071840;GO:0016043;GO:0009987;GO:0008150;GO:0061024;GO:0097320GO:0098590;GO:0005901;GO:0044853;GO:0005737;GO:0016020;GO:0005654;GO:0110165;GO:0005829;GO:0045121;GO:0005575;GO:0098857GO:0005543;GO:0005080;GO:0019899;GO:0003674;GO:0005488;GO:0001786;GO:0008289;GO:0019901;GO:0019900;GO:0072341;GO:0005515	------	------	------	------	ENOG410XP8W	S:Function unknown	PF15237.10	PTRF_SDPR	PTRF/SDPR family	cytoplasmic
A0A480QJD7	-	-	-	A0A480QJD7_PIG Mucin-1 OS=Sus scrofa OX=9823 PE=4 SV=1	0.5791	-0.7881	0.0009034	down	yes	650.303	1123.05	1120.66	1088.51	1159.98	562.261	732.823	655.825	CC:cytoplasm;CC:plasma membrane region;CC:intracellular membrane-bounded organelle;CC:apical plasma membrane;CC:nucleus;CC:membrane;CC:cellular_component;CC:intracellular organelle;CC:membrane-bounded organelle;CC:organelle;CC:cellular anatomical entity	GO:0005737;GO:0098590;GO:0043231;GO:0016324;GO:0005634;GO:0016020;GO:0005575;GO:0043229;GO:0043227;GO:0043226;GO:0110165	K06568	MUC1, CD227	------	------	ENOG410ZQ7Z	U:Intracellular trafficking, secretion, and vesicular transport	PF01390.24	SEA	SEA domain	extracellular
A0A8D0UN97	TBX15	TBX15	-	A0A8D0UN97_PIG T-box transcription factor 15 OS=Sus scrofa OX=9823 GN=TBX15 PE=4 SV=1	0.7954	-0.3302	0.008512	down	yes	671.345	843.986	882.434	806.955	842.569	629.451	725.516	659.066	BP:developmental process;BP:embryonic organ morphogenesis;BP:regulation of primary metabolic process;BP:regulation of metabolic process;BP:positive regulation of cellular biosynthetic process;BP:regulation of cellular biosynthetic process;BP:positive regulation of cellular metabolic process;BP:positive regulation of nitrogen compound metabolic process;BP:regulation of cellular metabolic process;B…	GO:0032502;GO:0048562;GO:0080090;GO:0019222;GO:0031328;GO:0031326;GO:0031325;GO:0051173;GO:0031323;GO:0045935;GO:0009653;GO:0050789;GO:0009893;GO:0010604;GO:0048869;GO:0001708;GO:0009891;GO:0019219;GO:0010556;GO:0065007;GO:0048518;GO:0010468;GO:0048705;GO:0048704;GO:0009887;GO:0048701;GO:0060255;GO:0009987;GO:0009889;GO:0050794;GO:0008150;GO:0051171;GO:2001141;GO:0051252;GO:0051254;GO:1902680;GO:…	K10182	TBX15, TBX14	------	------	ENOG410Y98J	K:Transcription	PF00907.26	T-box	T-box	nuclear
A0A480VDL2	-	-	-	A0A480VDL2_PIG Cyclin-dependent kinase 16 isoform 3 OS=Sus scrofa OX=9823 PE=3 SV=1	1.218	0.2845	0.02814	up	yes	824.413	676.75	648.959	631.701	749.588	787.366	869.187	816.685	BP:phosphorylation;BP:cellular process;BP:biological_process;BP:metabolic process;BP:cellular metabolic process;BP:phosphate-containing compound metabolic process;BP:phosphorus metabolic processMF:purine ribonucleoside triphosphate binding;MF:molecular_function;MF:binding;MF:ion binding;MF:heterocyclic compound binding;MF:nucleoside phosphate binding;MF:anion binding;MF:nucleotide binding;MF:tran…	GO:0016310;GO:0009987;GO:0008150;GO:0008152;GO:0044237;GO:0006796;GO:0006793GO:0035639;GO:0003674;GO:0005488;GO:0043167;GO:1901363;GO:1901265;GO:0043168;GO:0000166;GO:0016740;GO:0004672;GO:0017076;GO:0005524;GO:0016301;GO:0140096;GO:0036094;GO:0003824;GO:0016772;GO:0030554;GO:0097367;GO:0097159;GO:0016773;GO:0032559;GO:0032555;GO:0032553	K08820	CDK16, PCTK1	------	------	ENOG410XPP3	S:Function unknown	PF00069.29;PF07714.21;PF12330.12	Pkinase;PK_Tyr_Ser-Thr;Haspin_kinase	Protein kinase domain;Protein tyrosine and serine/threonine kinase;Haspin like kinase domain	ER
I3LKZ2	ARHGEF16	ARHGEF16	100625324	I3LKZ2_PIG Rho guanine nucleotide exchange factor 16 OS=Sus scrofa OX=9823 GN=ARHGEF16 PE=4 SV=1	0.8025	-0.3174	0.008708	down	yes	583.43	727.011	746.025	764.947	670.061	588.303	593.447	568.539	BP:positive regulation of protein localization to membrane;BP:regulation of cellular localization;BP:regulation of protein localization to membrane;BP:cell chemotaxis;BP:regulation of biological process;BP:positive regulation of cellular protein localization;BP:regulation of protein localization;BP:taxis;BP:biological regulation;BP:positive regulation of biological process;BP:cell migration;BP:po…	GO:1905477;GO:0060341;GO:1905475;GO:0060326;GO:0050789;GO:1903829;GO:0032880;GO:0042330;GO:0065007;GO:0048518;GO:0016477;GO:1903078;GO:0006935;GO:1903076;GO:0009987;GO:1904377;GO:1904375;GO:0008150;GO:0008152;GO:0032879;GO:0050794;GO:0040011;GO:0032259;GO:0048870;GO:0048522GO:0043229;GO:0043227;GO:0005634;GO:0043226;GO:0110165;GO:0043231;GO:0005575GO:0005085;GO:0019899;GO:0031267;GO:0003674;GO:00…	K20688	ARHGEF16	------	------	COG5422	O:Posttranslational modification, protein turnover, chaperones	PF00621.24;PF00169.33;PF00018.32;PF14604.10	RhoGEF;PH;SH3_1;SH3_9	RhoGEF domain;PH domain;SH3 domain;Variant SH3 domain	cytoplasmic
A0A287BIL0	SLC49A4	SLC49A4	-	A0A287BIL0_PIG Solute carrier family 49 member 4 OS=Sus scrofa OX=9823 GN=SLC49A4 PE=3 SV=2	0.7818	-0.3551	0.02074	down	yes	504.3	645.03	619.319	624.019	691.75	449.405	552.354	511.142	BP:organic hydroxy compound transport;BP:vitamin B6 transport;BP:nitrogen compound transport;BP:organic substance transport;BP:pyridoxine transport;BP:transport;BP:biological_process;BP:establishment of localization;BP:localization;BP:vitamin transportCC:intracellular organelle;CC:membrane-bounded organelle;CC:organelle;CC:organelle membrane;CC:membrane;CC:vacuolar membrane;CC:cellular anatomical…	GO:0015850;GO:0031919;GO:0071705;GO:0071702;GO:0031923;GO:0006810;GO:0008150;GO:0051234;GO:0051179;GO:0051180GO:0043229;GO:0043227;GO:0043226;GO:0031090;GO:0016020;GO:0005774;GO:0110165;GO:0098588;GO:0043231;GO:0005575;GO:0005765;GO:0098852	K15381	DIRC2, SLC49A3	------	------	ENOG410XSTK	U:Intracellular trafficking, secretion, and vesicular transport	PF07690.20	MFS_1	Major Facilitator Superfamily	plasma membrane
A0A4X1TYW6	-	Hyaluronan mediated motility receptor	-	A0A4X1TYW6_PIG Hyaluronan-mediated motility receptor C-terminal domain-containing protein OS=Sus scrofa OX=9823 PE=4 SV=1	1.206	0.2702	0.03908	up	yes	765.048	634.421	610.751	663.068	629.445	684.343	801.327	809.474	BP:glycosaminoglycan metabolic process;BP:mucopolysaccharide metabolic process;BP:regulation of biological process;BP:nitrogen compound metabolic process;BP:localization;BP:regulation of apoptotic process;BP:organic substance catabolic process;BP:organic substance metabolic process;BP:regulation of programmed cell death;BP:biological regulation;BP:hyaluronan metabolic process;BP:cellular process;…	GO:0030203;GO:1903510;GO:0050789;GO:0006807;GO:0051179;GO:0042981;GO:1901575;GO:0071704;GO:0043067;GO:0065007;GO:0030212;GO:0009987;GO:0030214;GO:0006810;GO:0050794;GO:0008150;GO:0008152;GO:0006897;GO:0051234;GO:0009056;GO:0009057;GO:0016192;GO:1901564;GO:1901565;GO:1901136;GO:1901135;GO:0006898;GO:0043170;GO:0006022;GO:0098657;GO:0006026;GO:0006027GO:0005829;GO:0043229;GO:0043226;GO:0005737;GO:0…	K06267	HMMR, RHAMM, CD168	map04512	ECM-receptor interaction	ENOG4111G1K	S:Function unknown	PF15905.9;PF15908.9	HMMR_N;HMMR_C	Hyaluronan mediated motility receptor N-terminal;Hyaluronan mediated motility receptor C-terminal	cytoplasmic
A0A286ZWQ1	LTBP1	LTBP1	-	A0A286ZWQ1_PIG Latent transforming growth factor beta binding protein 1 OS=Sus scrofa OX=9823 GN=LTBP1 PE=4 SV=2	1.347	0.4297	0.03787	up	yes	746.873	554.528	475.984	559.846	627.753	658.379	806.788	775.454	------	------	K19559	LTBP1	map04350	TGF-beta signaling pathway	ENOG410Z7XK	A:RNA processing and modification	PF07645.19;PF12662.11;PF00683.21;PF00008.31;PF12947.11;PF12661.11;PF14670.10	EGF_CA;cEGF;TB;EGF;EGF_3;hEGF;FXa_inhibition	Calcium-binding EGF domain;Complement Clr-like EGF-like;TB domain;EGF-like domain;EGF domain;Human growth factor-like EGF;Coagulation Factor Xa inhibitory site	plasma membrane
A0A076V355	FZD6	Frizzled-6	100157360	A0A076V355_PIG Frizzled-6 OS=Sus scrofa OX=9823 GN=FZD6 PE=2 SV=1	1.311	0.3907	0.02286	up	yes	766.617	584.81	581.765	513.525	659.14	821.871	747.697	730.284	BP:cellular process;BP:regulation of cellular process;BP:biological regulation;BP:signal transduction;BP:cell surface receptor signaling pathway;BP:biological_process;BP:regulation of biological processCC:membrane;CC:cellular_component;CC:cellular anatomical entityMF:signaling receptor activity;MF:molecular transducer activity;MF:transmembrane signaling receptor activity;MF:molecular_function	GO:0009987;GO:0050794;GO:0065007;GO:0007165;GO:0007166;GO:0008150;GO:0050789GO:0016020;GO:0005575;GO:0110165GO:0038023;GO:0060089;GO:0004888;GO:0003674	K02376	FZD6	map05205;map05165;map04390;map05200;map04550;map05010;map05217;map04916;map05225;map05224;map04934;map05226;map04150;map05022;map04310	Proteoglycans in cancer;Human papillomavirus infection;Hippo signaling pathway;Pathways in cancer;Signaling pathways regulating pluripotency of stem cells;Alzheimer disease;Basal cell carcinoma;Melanogenesis;Hepatocellular carcinoma;Breast cancer;Cushing syndrome;Gastric cancer;mTOR signaling pathway;Pathways of neurodegeneration - multiple diseases;Wnt signaling pathway	ENOG410XRC8	U:Intracellular trafficking, secretion, and vesicular transport	PF01534.21;PF01392.26	Frizzled;Fz	Frizzled/Smoothened family membrane region;Fz domain	plasma membrane
P51779	CFD	Complement factor D	396877	CFAD_PIG Complement factor D OS=Sus scrofa OX=9823 GN=CFD PE=2 SV=1	1.883	0.913	0.0005158	up	yes	878.99	466.815	453.03	414.416	532.997	879.771	843.709	913.488	BP:organic substance metabolic process;BP:organonitrogen compound metabolic process;BP:protein metabolic process;BP:macromolecule metabolic process;BP:biological_process;BP:nitrogen compound metabolic process;BP:metabolic process;BP:proteolysis;BP:primary metabolic processMF:serine-type endopeptidase activity;MF:endopeptidase activity;MF:hydrolase activity;MF:serine hydrolase activity;MF:catalyti…	GO:0071704;GO:1901564;GO:0019538;GO:0043170;GO:0008150;GO:0006807;GO:0008152;GO:0006508;GO:0044238GO:0004252;GO:0004175;GO:0016787;GO:0017171;GO:0140096;GO:0003824;GO:0003674;GO:0008233;GO:0008236	K01334	CFD	map05171;map05150;map04610	Coronavirus disease - COVID-19;Staphylococcus aureus infection;Complement and coagulation cascades	COG5640	S:Function unknown	PF00089.30;PF09342.15	Trypsin;DUF1986	Trypsin;Domain of unknown function	extracellular
A0A8D0XPT6	-	Zinc finger FYVE domain-containing protein	-	A0A8D0XPT6_PIG Zinc finger FYVE domain-containing protein OS=Sus scrofa OX=9823 PE=4 SV=1	0.6712	-0.5752	0.03554	down	yes	523.901	780.505	704.029	717.659	919.826	437.42	557.897	576.384	MF:cation binding;MF:metal ion binding;MF:molecular_function;MF:binding;MF:ion binding	GO:0043169;GO:0046872;GO:0003674;GO:0005488;GO:0043167	K04679	MADHIP, SARA	map04350;map04144	TGF-beta signaling pathway;Endocytosis	ENOG410XSEQ	S:Function unknown	PF11979.12;PF01363.25	SARA_C;FYVE	Smad anchor for receptor activation-like, C-terminal;FYVE zinc finger	cytoplasmic
A0A8D0T5S3	-	Sulfatase domain-containing protein	-	A0A8D0T5S3_PIG Sulfatase N-terminal domain-containing protein OS=Sus scrofa OX=9823 PE=3 SV=1	0.6823	-0.5515	0.03623	down	yes	516.039	756.361	770.098	688.19	810.794	533.243	389.498	625.377	CC:cellular_component;CC:cellular anatomical entityMF:cation binding;MF:iduronate-2-sulfatase activity;MF:hydrolase activity;MF:hydrolase activity, acting on ester bonds;MF:ion binding;MF:catalytic activity;MF:molecular_function;MF:binding;MF:sulfuric ester hydrolase activity;MF:metal ion binding	GO:0005575;GO:0110165GO:0043169;GO:0004423;GO:0016787;GO:0016788;GO:0043167;GO:0003824;GO:0003674;GO:0005488;GO:0008484;GO:0046872	K01136	IDS	map04142;map00531	Lysosome;Glycosaminoglycan degradation	COG3119	P:Inorganic ion transport and metabolism	PF00884.27;PF01663.26	Sulfatase;Phosphodiest	Sulfatase;Type I phosphodiesterase / nucleotide pyrophosphatase	lysosomal
A0A287BTI9	TULP3	Tubby-like protein	100511196	A0A287BTI9_PIG Tubby-like protein OS=Sus scrofa OX=9823 GN=TULP3 PE=3 SV=1	0.8174	-0.2909	0.01866	down	yes	562.188	687.767	712.697	670.928	679.676	508.497	613.16	564.909	BP:regulation of smoothened signaling pathway;BP:protein localization;BP:negative regulation of response to stimulus;BP:regulation of response to stimulus;BP:regulation of G-protein coupled receptor protein signaling pathway;BP:signal transduction;BP:cell surface receptor signaling pathway;BP:negative regulation of signal transduction;BP:cellular macromolecule localization;BP:regulation of signal…	GO:0008589;GO:0008104;GO:0048585;GO:0048583;GO:0008277;GO:0007165;GO:0007166;GO:0009968;GO:0070727;GO:0009966;GO:0048869;GO:0048513;GO:0048519;GO:0033036;GO:0061548;GO:0060831;GO:0003002;GO:0023057;GO:0048646;GO:0048568;GO:0031076;GO:0010646;GO:0065007;GO:0001843;GO:0009887;GO:0048702;GO:0009888;GO:0045879;GO:0060606;GO:0008150;GO:0050794;GO:0042733;GO:0009952;GO:0007423;GO:0007224;GO:0043010;GO:…	K19600	TUB, TULP	------	------	ENOG410XQFT	S:Function unknown	PF01167.22;PF16322.9	Tub;Tub_N	Tub family;Tubby N-terminal	nuclear
G3CKJ2	GAPDH	Glyceraldehyde-3-phosphate dehydrogenase	396823	G3CKJ2_PIG Glyceraldehyde-3-phosphate dehydrogenase (Fragment) OS=Sus scrofa OX=9823 GN=GAPDH PE=2 SV=1	0.4941	-1.017	0.02926	down	yes	375.402	759.771	971.699	687.256	620.358	379.21	446.223	300.775	BP:regulation of primary metabolic process;BP:antimicrobial humoral response;BP:positive regulation of response to stimulus;BP:regulation of response to stimulus;BP:small molecule metabolic process;BP:cellular component organization or biogenesis;BP:negative regulation of macromolecule metabolic process;BP:response to external biotic stimulus;BP:regulation of signal transduction;BP:positive regul…	GO:0080090;GO:0019730;GO:0048584;GO:0048583;GO:0044281;GO:0071840;GO:0010605;GO:0043207;GO:0009966;GO:0009967;GO:0018193;GO:0044419;GO:0044092;GO:0048518;GO:0048519;GO:0001906;GO:0007010;GO:0043122;GO:0043123;GO:0060255;GO:0032787;GO:0050832;GO:0030162;GO:0043436;GO:0051702;GO:0051707;GO:0065009;GO:0009607;GO:0019538;GO:0016052;GO:0010468;GO:0002376;GO:0016241;GO:0009894;GO:0051716;GO:0009892;GO:…	K00134	GAPDH, gapA	map00010;map05010;map05130;map05132;map05415;map04066	Glycolysis / Gluconeogenesis;Alzheimer disease;Pathogenic Escherichia coli infection;Salmonella infection;Diabetic cardiomyopathy;HIF-1 signaling pathway	COG0057	G:Carbohydrate transport and metabolism	PF02800.24;PF00044.28	Gp_dh_C;Gp_dh_N	Glyceraldehyde 3-phosphate dehydrogenase, C-terminal domain;Glyceraldehyde 3-phosphate dehydrogenase, NAD binding domain	cytoplasmic
A0A4X1UXA2	LZTR1	LZTR1	100525839	A0A4X1UXA2_PIG Leucine zipper like transcription regulator 1 OS=Sus scrofa OX=9823 GN=LZTR1 PE=4 SV=1	1.219	0.2857	0.004382	up	yes	672.922	552.001	511.64	578.107	566.255	672.675	679.758	666.333	BP:regulation of small GTPase mediated signal transduction;BP:negative regulation of response to stimulus;BP:regulation of Ras protein signal transduction;BP:metabolic process;BP:nitrogen compound metabolic process;BP:regulation of signaling;BP:regulation of cell communication;BP:negative regulation of signal transduction;BP:organic substance metabolic process;BP:regulation of signal transduction…	GO:0051056;GO:0048585;GO:0046578;GO:0008152;GO:0006807;GO:0023051;GO:0010646;GO:0009968;GO:0071704;GO:0009966;GO:0070647;GO:0050789;GO:0032446;GO:0065007;GO:0048519;GO:0048583;GO:0043687;GO:0051058;GO:0043412;GO:0036211;GO:0008150;GO:0046580;GO:1902532;GO:1902531;GO:0050794;GO:0044238;GO:1901564;GO:0023057;GO:0019538;GO:0043170;GO:0016567;GO:0048523;GO:0010648GO:1990234;GO:0055038;GO:0000151;GO:0…	K23330	LZTR1	------	------	ENOG410Y2DF	K:Transcription	PF13415.10;PF13418.10;PF01344.29;PF13854.10;PF00651.35;PF13964.10;PF07646.19	Kelch_3;Kelch_4;Kelch_1;Kelch_5;BTB;Kelch_6;Kelch_2	Galactose oxidase, central domain;Galactose oxidase, central domain;Kelch motif;Kelch motif;BTB/POZ domain;Kelch motif;Kelch motif	cytoplasmic
A0A287ATL2	PKNOX1	PKNOX1	-	A0A287ATL2_PIG PBX/knotted 1 homeobox 1 OS=Sus scrofa OX=9823 GN=PKNOX1 PE=3 SV=2	0.7764	-0.3651	0.04305	down	yes	488.633	629.326	643.06	661.216	583.702	455.868	437.974	572.055	BP:anatomical structure development;BP:regulation of nucleobase-containing compound metabolic process;BP:regulation of primary metabolic process;BP:regulation of metabolic process;BP:positive regulation of cellular biosynthetic process;BP:regulation of cellular biosynthetic process;BP:positive regulation of cellular metabolic process;BP:cell differentiation;BP:regulation of cellular metabolic pro…	GO:0048856;GO:0019219;GO:0080090;GO:0019222;GO:0031328;GO:0031326;GO:0031325;GO:0030154;GO:0031323;GO:0042110;GO:0045321;GO:0050789;GO:0001525;GO:0009893;GO:0010604;GO:0048869;GO:0009891;GO:1903131;GO:0006357;GO:0065007;GO:0048518;GO:0001654;GO:0048513;GO:0010468;GO:0032502;GO:1902680;GO:0032501;GO:0045935;GO:0030217;GO:0030218;GO:0009987;GO:0009889;GO:0050794;GO:0001775;GO:0046649;GO:0008150;GO:…	K24891	PKNOX	------	------	ENOG410XPMQ	U:Intracellular trafficking, secretion, and vesicular transport	PF16493.9;PF05920.15;PF00046.33	Meis_PKNOX_N;Homeobox_KN;Homeodomain	N-terminal of Homeobox Meis and PKNOX1;Homeobox KN domain;Homeodomain	nuclear
A0A4X1SJB0	VEZF1	VEZF1	-	A0A4X1SJB0_PIG Vascular endothelial zinc finger 1 OS=Sus scrofa OX=9823 GN=VEZF1 PE=1 SV=1	0.8054	-0.3122	0.02562	down	yes	667.958	829.343	771.217	842.101	874.711	646.432	736.579	620.864	------	------	K26610	VEZF1	------	------	COG5048	S:Function unknown	PF13465.10;PF13894.10;PF00096.30	zf-H2C2_2;zf-C2H2_4;zf-C2H2	Zinc-finger double domain;C2H2-type zinc finger;Zinc finger, C2H2 type	nuclear
A0A8D0MVX9	L1CAM	L1CAM	-	A0A8D0MVX9_PIG L1 cell adhesion molecule OS=Sus scrofa OX=9823 GN=L1CAM PE=3 SV=1	1.23	0.2987	0.006242	up	yes	831.429	676.139	667.74	637.466	723.21	809.815	861.489	822.983	CC:cellular_component;CC:membrane;CC:cellular anatomical entity;CC:plasma membrane	GO:0005575;GO:0016020;GO:0110165;GO:0005886	K06550	L1CAM, CD171	map04514;map04360	Cell adhesion molecules;Axon guidance	ENOG410XSVG	S:Function unknown	PF13927.10;PF07679.20;PF00041.25;PF13895.10;PF00047.29;PF13882.10;PF07686.21	Ig_3;I-set;fn3;Ig_2;ig;Bravo_FIGEY;V-set	Immunoglobulin domain;Immunoglobulin I-set domain;Fibronectin type III domain;Immunoglobulin domain;Immunoglobulin domain;Bravo-like intracellular region;Immunoglobulin V-set domain	ER
A0A287ALJ5	HACL1	HACL1	-	A0A287ALJ5_PIG 2-hydroxyacyl-CoA lyase 1 OS=Sus scrofa OX=9823 GN=HACL1 PE=1 SV=2	1.368	0.4521	0.01485	up	yes	717.577	524.634	470.548	488.308	615.045	694.416	734.834	723.481	MF:anion binding;MF:cation binding;MF:thiamine pyrophosphate binding;MF:organic cyclic compound binding;MF:lyase activity;MF:magnesium ion binding;MF:vitamin binding;MF:ion binding;MF:small molecule binding;MF:catalytic activity;MF:molecular_function;MF:binding;MF:quaternary ammonium group binding;MF:sulfur compound binding;MF:metal ion binding;MF:heterocyclic compound binding	GO:0043168;GO:0043169;GO:0030976;GO:0097159;GO:0016829;GO:0000287;GO:0019842;GO:0043167;GO:0036094;GO:0003824;GO:0003674;GO:0005488;GO:0050997;GO:1901681;GO:0046872;GO:1901363	K12261	HACL1	map04146	Peroxisome	COG0028	E:Amino acid transport and metabolism	PF00205.26;PF02776.22;PF02775.25	TPP_enzyme_M;TPP_enzyme_N;TPP_enzyme_C	Thiamine pyrophosphate enzyme, central domain;Thiamine pyrophosphate enzyme, N-terminal TPP binding domain;Thiamine pyrophosphate enzyme, C-terminal TPP binding domain	cytoplasmic
A0A8D1WTF2	-	PKD_channel domain-containing protein	-	A0A8D1WTF2_PIG Polycystin cation channel PKD1/PKD2 domain-containing protein OS=Sus scrofa OX=9823 PE=4 SV=1	0.5589	-0.8393	0.0001567	down	yes	403.642	722.2	731.177	681.32	754.102	388.445	416.221	406.258	CC:organelle membrane;CC:membrane;CC:cellular_component;CC:cytoplasmic vesicle membrane;CC:vesicle membrane;CC:plasma membrane;CC:bounding membrane of organelle;CC:cellular anatomical entity;CC:endosome membraneMF:ion transmembrane transporter activity;MF:cation transmembrane transporter activity;MF:cation channel activity;MF:transporter activity;MF:ion channel activity;MF:transmembrane transport…	GO:0031090;GO:0016020;GO:0005575;GO:0030659;GO:0012506;GO:0005886;GO:0098588;GO:0110165;GO:0010008GO:0015075;GO:0008324;GO:0005261;GO:0005215;GO:0005216;GO:0022857;GO:0015267;GO:0003674;GO:0022803	K04992	MCOLN1, TRPML1	map04020;map04142	Calcium signaling pathway;Lysosome	ENOG410Z1HH	U:Intracellular trafficking, secretion, and vesicular transport	PF21381.1;PF08016.16;PF00520.35	MCLN_ECD;PKD_channel;Ion_trans	Mucolipin, extracytosolic domain;Polycystin cation channel;Ion transport protein	ER
A0A4X1T793	-	Nucleotide-binding oligomerization domain-containing protein 1	-	A0A4X1T793_PIG Nucleotide binding oligomerization domain containing 1 OS=Sus scrofa OX=9823 PE=3 SV=1	0.7567	-0.4022	0.005988	down	yes	478.804	632.773	646.78	655.692	595.846	522.995	457.926	455.491	BP:immune system process;BP:response to biotic stimulus;BP:response to external stimulus;BP:response to external biotic stimulus;BP:regulation of apoptotic process;BP:innate immune response;BP:defense response;BP:regulation of programmed cell death;BP:regulation of cellular process;BP:regulation of biological process;BP:response to stress;BP:biological regulation;BP:defense response to other orga…	GO:0002376;GO:0009607;GO:0009605;GO:0043207;GO:0042981;GO:0045087;GO:0006952;GO:0043067;GO:0050794;GO:0050789;GO:0006950;GO:0065007;GO:0098542;GO:0006955;GO:0008150;GO:0051707;GO:0050896;GO:0044419GO:0005737;GO:0005575;GO:0110165	K08727	NOD1, CARD4	map05120;map04621;map05131;map05133;map05132	Epithelial cell signaling in Helicobacter pylori infection;NOD-like receptor signaling pathway;Shigellosis;Pertussis;Salmonella infection	ENOG410ZBX3	S:Function unknown	PF05729.16;PF17776.5;PF13516.10;PF00619.25;PF17779.5;PF12799.11	NACHT;NLRC4_HD2;LRR_6;CARD;NOD2_WH;LRR_4	NACHT domain;NLRC4 helical domain HD2;Leucine Rich repeat;Caspase recruitment domain;NOD2 winged helix domain;Leucine Rich repeats	cytoplasmic
F1RXQ6	MID1IP1	MID1IP1	100736958	F1RXQ6_PIG Mid1-interacting protein 1 OS=Sus scrofa OX=9823 GN=MID1IP1 PE=2 SV=1	1.256	0.3288	0.01276	up	yes	767.266	610.949	609.363	591.171	632.314	705.795	824.961	771.043	BP:regulation of microtubule polymerization or depolymerization;BP:negative regulation of microtubule polymerization or depolymerization;BP:cellular component assembly;BP:regulation of microtubule depolymerization;BP:regulation of primary metabolic process;BP:regulation of metabolic process;BP:regulation of organelle organization;BP:macromolecular complex subunit organization;BP:regulation of cel…	GO:0031110;GO:0031111;GO:0022607;GO:0031114;GO:0080090;GO:0019222;GO:0033043;GO:0043933;GO:0031326;GO:0031325;GO:1901879;GO:0031323;GO:0051129;GO:0051128;GO:0043244;GO:0032886;GO:0071840;GO:0043242;GO:0046890;GO:0042304;GO:0007026;GO:0045923;GO:0051494;GO:0051493;GO:0010565;GO:0016043;GO:0050789;GO:0065003;GO:0065007;GO:0062013;GO:0048518;GO:0048519;GO:0062012;GO:0009893;GO:0045723;GO:0019217;GO:…	------	------	------	------	ENOG4111NGS	O:Posttranslational modification, protein turnover, chaperones	PF07084.16	Spot_14	Thyroid hormone-inducible hepatic protein Spot 14	cytoplasmic
A0A286ZX41	NUPR1	NUPR1	-	A0A286ZX41_PIG Nuclear protein 1 isoform b OS=Sus scrofa OX=9823 GN=NUPR1 PE=3 SV=1	1.687	0.7545	0.0001553	up	yes	831.702	492.906	505.958	495.696	477.063	848.152	860.416	786.538	BP:positive regulation of apoptotic signaling pathway;BP:regulation of primary metabolic process;BP:regulation of metabolic process;BP:regulation of apoptotic signaling pathway;BP:positive regulation of response to stimulus;BP:regulation of response to stimulus;BP:negative regulation of epithelial cell proliferation;BP:male gonad development;BP:positive regulation of defense response;BP:signal tr…	GO:2001235;GO:0080090;GO:0019222;GO:2001233;GO:0048584;GO:0048583;GO:0050680;GO:0008584;GO:0031349;GO:0007165;GO:1904691;GO:1903862;GO:0031347;GO:0051716;GO:0050729;GO:0045786;GO:0045787;GO:0009966;GO:0048869;GO:0033043;GO:0050727;GO:0048513;GO:0048518;GO:0048519;GO:0002526;GO:0042127;GO:2000241;GO:0060255;GO:1901800;GO:0003006;GO:0030162;GO:0051128;GO:0062099;GO:0010639;GO:0062098;GO:0033554;GO:…	K15626	NUPR1, COM1	map05202	Transcriptional misregulation in cancer	ENOG4112B8R	K:Transcription	PF10195.13	Phospho_p8	DNA-binding nuclear phosphoprotein p8	nuclear
A0A286ZSA0	SORT1	SORT1	-	A0A286ZSA0_PIG Sortilin 1 OS=Sus scrofa OX=9823 GN=SORT1 PE=1 SV=1	0.7405	-0.4334	0.009278	down	yes	561.921	758.814	829.711	721.556	725.175	531.873	548.579	605.312	------	------	K12388	SORT1	map04979;map04142;map04722	Cholesterol metabolism;Lysosome;Neurotrophin signaling pathway	ENOG410ZJ6Q	U:Intracellular trafficking, secretion, and vesicular transport	PF15902.9;PF15901.9;PF15899.9	Sortilin-Vps10;Sortilin_C;BNR_6	Sortilin, neurotensin receptor 3,;Sortilin, neurotensin receptor 3, C-terminal;BNR-Asp box repeat	nuclear
A0A8D0IN67	RASA4B	RASA4B	-	A0A8D0IN67_PIG RAS p21 protein activator 4B OS=Sus scrofa OX=9823 GN=RASA4B PE=4 SV=1	0.7673	-0.3821	0.01966	down	yes	500.715	652.595	629.847	650.717	677.222	448.882	478.685	574.579	BP:cellular response to metal ion;BP:negative regulation of response to stimulus;BP:regulation of Ras protein signal transduction;BP:cellular response to inorganic substance;BP:negative regulation of signaling;BP:cellular response to chemical stimulus;BP:regulation of signaling;BP:intracellular signal transduction;BP:regulation of biological process;BP:cellular response to stimulus;BP:regulation …	GO:0071248;GO:0048585;GO:0046578;GO:0071241;GO:0023057;GO:0070887;GO:0023051;GO:0035556;GO:0050789;GO:0051716;GO:1902531;GO:0010646;GO:0009968;GO:0009966;GO:0065007;GO:0048519;GO:1902075;GO:1902074;GO:0051056;GO:0007165;GO:0048583;GO:0009987;GO:0071277;GO:0051058;GO:0051592;GO:0008150;GO:0046580;GO:0010038;GO:1902532;GO:0042221;GO:0010035;GO:0010033;GO:0050794;GO:1901700;GO:1901701;GO:0050896;GO:…	K17630	RASA4, CAPRI	map04014	Ras signaling pathway	ENOG410Y128	S:Function unknown	PF00168.34;PF00616.23;PF00779.23;PF00169.33	C2;RasGAP;BTK;PH	C2 domain;GTPase-activator protein for Ras-like GTPase;BTK motif;PH domain	cytoplasmic
A0A4X1V4V1	CDKN1B	Cyclin-dependent kinase inhibitor 1B	397584	A0A4X1V4V1_PIG Cyclin-dependent kinase inhibitor 1B OS=Sus scrofa OX=9823 GN=CDKN1B PE=3 SV=1	1.336	0.4179	0.03821	up	yes	646.826	484.281	456.633	469.475	526.734	697.176	694.137	549.164	BP:regulation of microtubule polymerization or depolymerization;BP:nuclear transport;BP:nuclear export;BP:regulation of phosphate metabolic process;BP:regulation of primary metabolic process;BP:positive regulation of microtubule polymerization;BP:negative regulation of reproductive process;BP:regulation of reproductive process;BP:G1/S transition of mitotic cell cycle;BP:negative regulation of epi…	GO:0031110;GO:0051169;GO:0051168;GO:0019220;GO:0080090;GO:0031116;GO:2000242;GO:2000241;GO:0000082;GO:0050680;GO:0048102;GO:0031113;GO:0007165;GO:0007166;GO:0051716;GO:0007219;GO:0045786;GO:0019222;GO:0051495;GO:0051493;GO:0071310;GO:0031112;GO:0048513;GO:0030856;GO:0048518;GO:0048519;GO:1902075;GO:1902074;GO:0042127;GO:0007605;GO:0007600;GO:1904035;GO:2001141;GO:0010035;GO:0010033;GO:0003008;GO:…	K06624	CDKN1B, P27, KIP1	map04110;map05215;map05165;map05162;map05202;map05206;map05200;map05169;map04068;map05220;map04151;map01522;map05203;map04934;map05226;map04012;map04933;map04066;map05222	Cell cycle;Prostate cancer;Human papillomavirus infection;Measles;Transcriptional misregulation in cancer;MicroRNAs in cancer;Pathways in cancer;Epstein-Barr virus infection;FoxO signaling pathway;Chronic myeloid leukemia;PI3K-Akt signaling pathway;Endocrine resistance;Viral carcinogenesis;Cushing syndrome;Gastric cancer;ErbB signaling pathway;AGE-RAGE signaling pathway in diabetic complications;…	ENOG410XXN5	T:Signal transduction mechanisms	PF02234.23	CDI	Cyclin-dependent kinase inhibitor	cytoplasmic
A0A0B8S0A4	CFLAR	CFLAR	414381	A0A0B8S0A4_PIG CASP8 and FADD-like apoptosis regulator OS=Sus scrofa domesticus OX=9825 GN=CFLAR PE=3 SV=1	0.6294	-0.668	0.01031	down	yes	483.024	767.471	756.913	706.721	838.78	575.365	408.279	465.427	BP:negative regulation of extrinsic apoptotic signaling pathway via death domain receptors;BP:negative regulation of apoptotic signaling pathway;BP:regulation of extrinsic apoptotic signaling pathway;BP:regulation of extrinsic apoptotic signaling pathway via death domain receptors;BP:regulation of apoptotic signaling pathway;BP:negative regulation of response to stimulus;BP:positive regulation of…	GO:1902042;GO:2001234;GO:2001236;GO:1902041;GO:2001233;GO:0048585;GO:0048584;GO:0048583;GO:0006807;GO:0023056;GO:0023057;GO:2001237;GO:0010648;GO:0023051;GO:0008219;GO:0010646;GO:0042981;GO:0050789;GO:0009968;GO:0009966;GO:0009967;GO:0071704;GO:0043067;GO:0043066;GO:0065007;GO:0048518;GO:0048519;GO:0043069;GO:0062098;GO:0043122;GO:0043123;GO:0009987;GO:0060544;GO:0006915;GO:0050794;GO:0012501;GO:…	K04724	CFLAR, FLIP	map05142;map05160;map04217;map04668;map04210;map04064;map04140	Chagas disease;Hepatitis C;Necroptosis;TNF signaling pathway;Apoptosis;NF-kappa B signaling pathway;Autophagy - animal	ENOG410ZQIE	S:Function unknown	PF00656.26;PF01335.25	Peptidase_C14;DED	Caspase domain;Death effector domain	lysosomal
A0A480HJC7	-	Interleukin-4 receptor subunit alpha	-	A0A480HJC7_PIG Interleukin-4 receptor subunit alpha OS=Sus scrofa OX=9823 PE=3 SV=1	1.518	0.6022	0.04187	up	yes	673.929	443.859	397.538	364.317	569.721	586.031	701.57	734.186	BP:multicellular organismal process;BP:cytokine-mediated signaling pathway;BP:cellular process;BP:regulation of cellular process;BP:biological_process;BP:signal transduction;BP:cell surface receptor signaling pathway;BP:biological regulation;BP:production of molecular mediator involved in inflammatory response;BP:regulation of biological processCC:external side of plasma membrane;CC:membrane;CC:c…	GO:0032501;GO:0019221;GO:0009987;GO:0050794;GO:0008150;GO:0007165;GO:0007166;GO:0065007;GO:0002532;GO:0050789GO:0009897;GO:0016020;GO:0005575;GO:0098552;GO:0110165GO:0003674;GO:0140375;GO:0060089;GO:0038023;GO:0004888;GO:0004896	K05071	IL4R, CD124	map04640;map05200;map05321;map04659;map04658;map04630;map04060;map04151	Hematopoietic cell lineage;Pathways in cancer;Inflammatory bowel disease;Th17 cell differentiation;Th1 and Th2 cell differentiation;JAK-STAT signaling pathway;Cytokine-cytokine receptor interaction;PI3K-Akt signaling pathway	ENOG41124QC	U:Intracellular trafficking, secretion, and vesicular transport	PF09238.14	IL4Ra_N	Interleukin-4 receptor alpha chain, N-terminal	plasma membrane
A0A480JB75	-	-	-	A0A480JB75_PIG Mitogen-activated protein kinase kinase kinase 6 OS=Sus scrofa OX=9823 PE=4 SV=1	1.297	0.3752	0.03502	up	yes	632.901	487.815	526.637	506.221	430.587	565.141	687.313	646.249	BP:phosphorylation;BP:cellular process;BP:biological_process;BP:metabolic process;BP:cellular metabolic process;BP:phosphate-containing compound metabolic process;BP:phosphorus metabolic processMF:purine ribonucleoside triphosphate binding;MF:molecular_function;MF:binding;MF:nucleotide binding;MF:heterocyclic compound binding;MF:nucleoside phosphate binding;MF:anion binding;MF:cation binding;MF:m…	GO:0016310;GO:0009987;GO:0008150;GO:0008152;GO:0044237;GO:0006796;GO:0006793GO:0035639;GO:0003674;GO:0005488;GO:0000166;GO:1901363;GO:1901265;GO:0043168;GO:0043169;GO:0000287;GO:0043167;GO:0004674;GO:0016740;GO:0004672;GO:0017076;GO:0046872;GO:0005524;GO:0016301;GO:0140096;GO:0036094;GO:0003824;GO:0030554;GO:0016773;GO:0016772;GO:0097367;GO:0032559;GO:0032555;GO:0097159;GO:0004709;GO:0032553	K04425	MAP3K6, ASK2	map04010	MAPK signaling pathway	ENOG410XQGS	O:Posttranslational modification, protein turnover, chaperones	PF13281.10;PF00069.29;PF07714.21;PF20302.2;PF20308.2;PF19039.4;PF20309.2	MAP3K_TRAF_bd;Pkinase;PK_Tyr_Ser-Thr;HisK-N-like;TPR-S;ASK_PH;DRHyd-ASK	MAP3K TRAFs-binding domain;Protein kinase domain;Protein tyrosine and serine/threonine kinase;HisK-N-like globin domain of the ASK signalosome;Tetratricopeptide Repeats-Sensor;ASK kinase PH domain;Deoxyribohydrolase	cytoplasmic
A0A4X1SXS6	IMPDH2	Inosine-5'-monophosphate dehydrogenase	-	A0A4X1SXS6_PIG Inosine-5'-monophosphate dehydrogenase OS=Sus scrofa OX=9823 GN=IMPDH PE=3 SV=1	0.6763	-0.5643	0.003014	down	yes	433.595	641.161	646.842	596.75	679.891	449.196	391.235	460.354	BP:nucleoside monophosphate biosynthetic process;BP:ribonucleoside monophosphate metabolic process;BP:cellular biosynthetic process;BP:cellular nitrogen compound metabolic process;BP:nucleotide biosynthetic process;BP:small molecule metabolic process;BP:nucleoside monophosphate metabolic process;BP:purine-containing compound metabolic process;BP:purine-containing compound biosynthetic process;BP:…	GO:0009124;GO:0009161;GO:0044249;GO:0034641;GO:0009165;GO:0044281;GO:0009123;GO:0072521;GO:0072522;GO:1901362;GO:0009259;GO:0009168;GO:0009126;GO:0009127;GO:0071704;GO:1901360;GO:0006177;GO:0018130;GO:0009987;GO:0019693;GO:0006139;GO:0009156;GO:0046037;GO:0006164;GO:0006725;GO:0009152;GO:0009150;GO:0009260;GO:0009058;GO:0009117;GO:0008152;GO:0019438;GO:0034654;GO:0044271;GO:0090407;GO:0055086;GO:…	K00088	IMPDH, guaB	map01232;map00983;map00230	Nucleotide metabolism;Drug metabolism - other enzymes;Purine metabolism	COG0517	S:Function unknown	PF00478.29;PF00571.32;PF03060.19;PF01070.22;PF00977.25	IMPDH;CBS;NMO;FMN_dh;His_biosynth	IMP dehydrogenase / GMP reductase domain;CBS domain;Nitronate monooxygenase;FMN-dependent dehydrogenase;Histidine biosynthesis protein	cytoplasmic
A0A286ZW86	CAV1	Caveolin	-	A0A286ZW86_PIG Caveolin OS=Sus scrofa OX=9823 GN=CAV1 PE=3 SV=2	1.839	0.8789	0.001841	up	yes	474.905	258.195	267.398	206.164	301.023	493.973	459.491	471.252	BP:angiotensin-activated signaling pathway;BP:membrane organization;BP:signal transduction;BP:plasma membrane raft assembly;BP:cellular component organization or biogenesis;BP:positive regulation of cell adhesion;BP:positive regulation of biological process;BP:regulation of immune system process;BP:T cell costimulation;BP:lymphocyte costimulation;BP:extracellular structure organization;BP:vesicle…	GO:0038166;GO:0061024;GO:0007165;GO:0044854;GO:0071840;GO:0045785;GO:0048518;GO:0002682;GO:0031295;GO:0031294;GO:0043062;GO:0016192;GO:0002376;GO:0030198;GO:0022607;GO:0050789;GO:0086103;GO:0016043;GO:0031579;GO:0002684;GO:0065007;GO:0044857;GO:0007186;GO:0048646;GO:0006810;GO:0050794;GO:0008150;GO:0051234;GO:0006897;GO:0006898;GO:0002694;GO:0002696;GO:0051239;GO:0030155;GO:0045229;GO:0051249;GO:…	K06278	CAV1	map05205;map04510;map05418;map05416;map04144;map05100;map05020	Proteoglycans in cancer;Focal adhesion;Fluid shear stress and atherosclerosis;Viral myocarditis;Endocytosis;Bacterial invasion of epithelial cells;Prion disease	ENOG4111HJR	U:Intracellular trafficking, secretion, and vesicular transport	PF01146.21	Caveolin	Caveolin	cytoplasmic
A0A8D1MTV6	-	Laminin subunit gamma-2	-	A0A8D1MTV6_PIG Laminin subunit gamma-2 OS=Sus scrofa OX=9823 PE=4 SV=1	1.566	0.6471	0.002133	up	yes	413.241	263.84	279.94	266.89	244.689	450.186	397.084	392.454	BP:regulation of cell proliferation;BP:substrate adhesion-dependent cell spreading;BP:positive regulation of cell migration;BP:anatomical structure morphogenesis;BP:regulation of biological process;BP:cell-substrate adhesion;BP:regulation of locomotion;BP:biological regulation;BP:positive regulation of biological process;BP:positive regulation of cell proliferation;BP:animal organ morphogenesis;B…	GO:0042127;GO:0034446;GO:0030335;GO:0009653;GO:0050789;GO:0031589;GO:0040012;GO:0065007;GO:0048518;GO:0008284;GO:0009887;GO:0030334;GO:0009987;GO:0009888;GO:0050794;GO:0008150;GO:0007155;GO:0040017;GO:0048856;GO:2000145;GO:2000147;GO:0032502;GO:0048522GO:0031012;GO:0110165;GO:0062023;GO:0030312;GO:0005604;GO:0005575	K06246	LAMC2	map05165;map04510;map05145;map05146;map05200;map04512;map04151;map05222	Human papillomavirus infection;Focal adhesion;Toxoplasmosis;Amoebiasis;Pathways in cancer;ECM-receptor interaction;PI3K-Akt signaling pathway;Small cell lung cancer	ENOG4110QI9	Z:Cytoskeleton	PF00053.28;PF00052.22	Laminin_EGF;Laminin_B	Laminin EGF domain;Laminin B	extracellular
A0A5G2QLW3	HIRA	Protein HIRA	-	A0A5G2QLW3_PIG Protein HIRA OS=Sus scrofa OX=9823 GN=HIRA PE=3 SV=1	0.6307	-0.665	0.03183	down	yes	249.825	396.115	441.441	351.707	395.198	287.23	175.698	286.547	BP:regulation of primary metabolic process;BP:regulation of metabolic process;BP:macromolecular complex subunit organization;BP:regulation of cellular biosynthetic process;BP:regulation of cellular metabolic process;BP:nucleic acid metabolic process;BP:cellular biosynthetic process;BP:nitrogen compound metabolic process;BP:regulation of biological process;BP:organic cyclic compound metabolic proc…	GO:0080090;GO:0019222;GO:0043933;GO:0031326;GO:0031323;GO:0090304;GO:0044249;GO:0006807;GO:0050789;GO:1901360;GO:0032774;GO:0071824;GO:1901576;GO:0071704;GO:0006325;GO:1901362;GO:0016043;GO:0060255;GO:0065007;GO:0071840;GO:0010468;GO:0018130;GO:0006139;GO:0019219;GO:0006725;GO:0009987;GO:0009889;GO:0050794;GO:0009058;GO:0009059;GO:0008150;GO:0051171;GO:0008152;GO:2001141;GO:0034654;GO:0046483;GO:…	K11293	HIRA, HIR1	------	------	ENOG410XP1H	K:Transcription	PF00400.36;PF07569.15;PF12894.11	WD40;Hira;ANAPC4_WD40	WD domain, G-beta repeat;TUP1-like enhancer of split;Anaphase-promoting complex subunit 4 WD40 domain	nuclear
A0A4X1SWE6	-	SH3 domain-containing protein	-	A0A4X1SWE6_PIG SH3 domain-containing protein OS=Sus scrofa OX=9823 PE=3 SV=1	2.081	1.057	0.0008907	up	yes	448.059	215.291	201.706	236.53	207.636	400.967	464.281	478.928	BP:cellular process;BP:biological_process;BP:cell adhesionCC:cytoplasm;CC:anchoring junction;CC:cellular_component;CC:cell junction;CC:focal adhesion;CC:cellular anatomical entity;CC:cell-substrate junction	GO:0009987;GO:0008150;GO:0007155GO:0005737;GO:0070161;GO:0005575;GO:0030054;GO:0005925;GO:0110165;GO:0030055	K05726	BCAR1, CAS	map04510;map05163;map04015;map05135;map05131;map04670;map04062;map04935;map05100;map04810	Focal adhesion;Human cytomegalovirus infection;Rap1 signaling pathway;Yersinia infection;Shigellosis;Leukocyte transendothelial migration;Chemokine signaling pathway;Growth hormone synthesis, secretion and action;Bacterial invasion of epithelial cells;Regulation of actin cytoskeleton	ENOG410ZSUM	S:Function unknown	PF12026.12;PF08824.14;PF00018.32;PF14604.10;PF07653.21	CAS_C;Serine_rich;SH3_1;SH3_9;SH3_2	Crk-Associated Substrate C-terminal domain;Serine rich protein interaction domain;SH3 domain;Variant SH3 domain;Variant SH3 domain	cytoplasmic
A0A287BM95	IFT43	IFT43	100516026	A0A287BM95_PIG Intraflagellar transport 43 OS=Sus scrofa OX=9823 GN=IFT43 PE=3 SV=2	0.614	-0.7037	0.03523	down	yes	244.992	398.987	396.683	318.566	481.713	269.556	220.196	245.223	BP:cellular component assembly;BP:establishment of localization;BP:cell projection organization;BP:cell projection assembly;BP:transport;BP:intraciliary transport;BP:plasma membrane bounded cell projection organization;BP:cellular component organization or biogenesis;BP:plasma membrane bounded cell projection assembly;BP:cellular component organization;BP:cytoskeleton-dependent intracellular tran…	GO:0022607;GO:0051234;GO:0030030;GO:0030031;GO:0006810;GO:0042073;GO:0120036;GO:0071840;GO:0120031;GO:0016043;GO:0030705;GO:0099111;GO:0035721;GO:0031503;GO:0060271;GO:0008283;GO:0009987;GO:0010970;GO:0008150;GO:0051649;GO:0070925;GO:0051179;GO:0051641;GO:0006996;GO:0007017;GO:0046907;GO:0007018;GO:0044782GO:0043229;GO:0043228;GO:0005814;GO:0005929;GO:0043227;GO:0043226;GO:0042995;GO:0031514;GO:0…	K19675	IFT43	------	------	ENOG4111KGC	U:Intracellular trafficking, secretion, and vesicular transport	PF15305.10	IFT43	Intraflagellar transport protein 43	cytoplasmic
A0A8D0I2K9	-	Early growth response protein	-	A0A8D0I2K9_PIG Early growth response protein OS=Sus scrofa OX=9823 PE=3 SV=1	0.2872	-1.8	0.001046	down	yes	146.246	509.204	530.611	434.442	562.559	170.806	110.366	157.566	BP:circadian regulation of gene expression;BP:regulation of phosphate metabolic process;BP:regulation of primary metabolic process;BP:regulation of metabolic process;BP:negative regulation of response to stimulus;BP:cellular response to oxygen-containing compound;BP:regulation of chemokine production;BP:behavior;BP:BMP signaling pathway;BP:regulation of Wnt signaling pathway;BP:regulation of neur…	GO:0032922;GO:0019220;GO:0080090;GO:0019222;GO:0048585;GO:1901701;GO:0032642;GO:0007610;GO:0030509;GO:0030111;GO:0043523;GO:0007165;GO:0007166;GO:0007167;GO:1902895;GO:1902893;GO:0019221;GO:0072111;GO:0072110;GO:0051716;GO:0010605;GO:0010604;GO:0009968;GO:0009966;GO:0048869;GO:0043067;GO:0002931;GO:0048511;GO:0048512;GO:0044093;GO:0048518;GO:0048519;GO:0032722;GO:1902075;GO:1902074;GO:0042127;GO:…	K09203	EGR1	map05166;map04371;map04928;map04912;map04933;map05020	Human T-cell leukemia virus 1 infection;Apelin signaling pathway;Parathyroid hormone synthesis, secretion and action;GnRH signaling pathway;AGE-RAGE signaling pathway in diabetic complications;Prion disease	COG5048	S:Function unknown	PF11914.12;PF11928.12;PF13465.10;PF00096.30;PF13894.10	DUF3432;DUF3446;zf-H2C2_2;zf-C2H2;zf-C2H2_4	Domain of unknown function;Early growth response N-terminal domain;Zinc-finger double domain;Zinc finger, C2H2 type;C2H2-type zinc finger	cytoplasmic
A0A4X1W1P3	SCNM1	Sodium channel modifier 1	100157107	A0A4X1W1P3_PIG Sodium channel modifier 1 OS=Sus scrofa OX=9823 GN=SCNM1 PE=4 SV=1	1.609	0.6862	0.03764	up	yes	538.129	334.478	332.157	384.695	286.582	588.279	607.849	418.258	BP:nucleic acid metabolic process;BP:cellular nitrogen compound metabolic process;BP:nitrogen compound metabolic process;BP:mRNA splicing, via spliceosome;BP:organic cyclic compound metabolic process;BP:nucleobase-containing compound metabolic process;BP:alternative mRNA splicing, via spliceosome;BP:organic substance metabolic process;BP:RNA splicing;BP:mRNA metabolic process;BP:cellular process;…	GO:0090304;GO:0034641;GO:0006807;GO:0000398;GO:1901360;GO:0006139;GO:0000380;GO:0071704;GO:0008380;GO:0016071;GO:0009987;GO:0006725;GO:0000375;GO:0000377;GO:0008150;GO:0008152;GO:0046483;GO:0016070;GO:0044238;GO:0044237;GO:0043170;GO:0006396;GO:0006397GO:0043227;GO:0043226;GO:0016607;GO:0016604;GO:0005634;GO:0110165;GO:0032991;GO:0043231;GO:1990904;GO:0043229;GO:0005575;GO:0005681GO:0005488;GO:00…	K24827	SCNM1	------	------	ENOG4112DAT	S:Function unknown	PF15805.9;PF15803.9	SCNM1_acidic;zf-SCNM1	Acidic C-terminal region of sodium channel modifier 1 SCNM1;Zinc-finger of sodium channel modifier 1	cytoplasmic
F1S8Q0	TNIP2	TNIP2	100518977	F1S8Q0_PIG TNFAIP3 interacting protein 2 OS=Sus scrofa OX=9823 GN=TNIP2 PE=4 SV=2	1.215	0.281	0.03141	up	yes	438.827	361.25	346.199	385.628	351.924	410.249	427.737	478.494	BP:regulation of primary metabolic process;BP:regulation of metabolic process;BP:positive regulation of response to stimulus;BP:regulation of response to stimulus;BP:positive regulation of defense response;BP:signal transduction;BP:cell surface receptor signaling pathway;BP:regulation of defense response;BP:cellular response to stimulus;BP:positive regulation of macromolecule metabolic process;BP…	GO:0080090;GO:0019222;GO:0048584;GO:0048583;GO:0031349;GO:0007165;GO:0007166;GO:0031347;GO:0051716;GO:0010604;GO:0043207;GO:0009966;GO:0009967;GO:0071310;GO:0048518;GO:0002682;GO:0043122;GO:0043123;GO:0060255;GO:2001141;GO:0045944;GO:0010033;GO:0002429;GO:0009607;GO:0009605;GO:0002376;GO:0009891;GO:0023051;GO:0002831;GO:0002833;GO:0051254;GO:0045935;GO:0032496;GO:0042981;GO:0050789;GO:0002764;GO:…	------	------	------	------	ENOG410XRZP	S:Function unknown	PF12180.12;PF16516.9	EABR;CC2-LZ	TSG101 and ALIX binding domain of CEP55;Leucine zipper of domain CC2 of NEMO, NF-kappa-B essential modulator	cytoplasmic
A0A480PL45	-	Non-specific serine/threonine protein kinase	-	A0A480PL45_PIG non-specific serine/threonine protein kinase OS=Sus scrofa OX=9823 PE=4 SV=1	0.5786	-0.7894	0.02566	down	yes	286.134	494.539	511.849	562.705	409.063	264.695	362.967	230.739	BP:regulation of metabolic process;BP:phosphorylation;BP:regulation of cellular metabolic process;BP:RNA metabolic process;BP:nucleic acid metabolic process;BP:cellular nitrogen compound metabolic process;BP:nitrogen compound metabolic process;BP:signal transduction;BP:cellular aromatic compound metabolic process;BP:RNA processing;BP:regulation of biological process;BP:nucleobase-containing compo…	GO:0019222;GO:0016310;GO:0031323;GO:0016070;GO:0090304;GO:0034641;GO:0006807;GO:0007165;GO:0006725;GO:0006396;GO:0050789;GO:0006139;GO:0051716;GO:0071704;GO:0043170;GO:0065007;GO:1901360;GO:0010468;GO:0006397;GO:0060255;GO:0009889;GO:0009987;GO:0050794;GO:0031326;GO:0006950;GO:0008150;GO:0008152;GO:0044238;GO:0046483;GO:0016071;GO:0030968;GO:0050896;GO:0044237;GO:0006796;GO:0010556;GO:0033554;GO:…	K08852	ERN1	map05012;map05010;map05016;map05017;map05014;map05417;map04210;map04932;map05022;map04141;map04140	Parkinson disease;Alzheimer disease;Huntington disease;Spinocerebellar ataxia;Amyotrophic lateral sclerosis;Lipid and atherosclerosis;Apoptosis;Non-alcoholic fatty liver disease;Pathways of neurodegeneration - multiple diseases;Protein processing in endoplasmic reticulum;Autophagy - animal	COG0515	O:Posttranslational modification, protein turnover, chaperones	PF00069.29;PF07714.21;PF13360.10	Pkinase;PK_Tyr_Ser-Thr;PQQ_2	Protein kinase domain;Protein tyrosine and serine/threonine kinase;PQQ-like domain	cytoplasmic
A0A480S9X6	ORMDL3	ORM1-like protein	-	A0A480S9X6_PIG ORM1-like protein OS=Sus scrofa OX=9823 PE=3 SV=1	0.6309	-0.6645	0.04597	down	yes	294.001	466.002	377.906	551.384	468.715	358.592	247.572	275.84	BP:regulation of primary metabolic process;BP:regulation of metabolic process;BP:regulation of cellular biosynthetic process;BP:regulation of cellular metabolic process;BP:regulation of membrane lipid metabolic process;BP:regulation of lipid biosynthetic process;BP:regulation of biological process;BP:organic substance metabolic process;BP:biological regulation;BP:lipid metabolic process;BP:regula…	GO:0080090;GO:0019222;GO:0031326;GO:0031323;GO:1905038;GO:0046890;GO:0050789;GO:0071704;GO:0065007;GO:0006629;GO:0019216;GO:0060255;GO:0009987;GO:0009889;GO:0034248;GO:0008150;GO:0051171;GO:0008152;GO:0044255;GO:0050794;GO:0044238;GO:0090153;GO:0044237;GO:0044087;GO:0010556;GO:2000303GO:0005789;GO:0031090;GO:0016020;GO:0110165;GO:0005575	------	------	------	------	COG5081	G:Carbohydrate transport and metabolism	PF04061.18	ORMDL	ORMDL family	peroxisomal
A0A4X1SGB1	UIMC1	BRCA1-A complex subunit RAP80	-	A0A4X1SGB1_PIG BRCA1-A complex subunit RAP80 OS=Sus scrofa OX=9823 GN=UIMC1 PE=3 SV=1	0.6187	-0.6927	0.04125	down	yes	263.39	425.712	510.644	404.064	362.429	213.706	324.048	252.415	BP:regulation of primary metabolic process;BP:regulation of metabolic process;BP:positive regulation of response to stimulus;BP:regulation of response to stimulus;BP:signal transduction;BP:organic cyclic compound metabolic process;BP:cellular response to stimulus;BP:negative regulation of cell cycle;BP:double-strand break repair;BP:negative regulation of biological process;BP:positive regulation …	GO:0080090;GO:0019222;GO:0048584;GO:0048583;GO:0007165;GO:1901360;GO:0051716;GO:0045786;GO:0006302;GO:0048519;GO:0051054;GO:0006282;GO:0051052;GO:0006281;GO:0060255;GO:0010972;GO:2001141;GO:0046483;GO:0033554;GO:0009892;GO:0009893;GO:0009890;GO:0006807;GO:0035556;GO:0050789;GO:0007346;GO:0031570;GO:0016043;GO:0065007;GO:0071840;GO:0009889;GO:0050794;GO:1901987;GO:0006950;GO:0008150;GO:0008152;GO:…	K20775	UIMC1, RAP80	map03440	Homologous recombination	ENOG4111MI8	K:Transcription	PF18282.5	RAP80_UIM	RAP80 N-terminal ubiquitin interaction motif	nuclear
A0A5G2QVG4	EMB	EMB	-	A0A5G2QVG4_PIG Embigin OS=Sus scrofa OX=9823 GN=EMB PE=4 SV=2	0.7182	-0.4775	0.03127	down	yes	418.289	582.376	608.99	492.716	645.421	459.109	393.352	402.407	BP:cell proliferation;BP:cell projection organization;BP:cellular process;BP:cellular component organization;BP:plasma membrane bounded cell projection organization;BP:biological_process;BP:neuron projection development;BP:cell adhesion;BP:axon guidance;BP:neuron projection guidance;BP:cellular component organization or biogenesisCC:membrane;CC:cellular_component;CC:cellular anatomical entity;CC:…	GO:0008283;GO:0030030;GO:0009987;GO:0016043;GO:0120036;GO:0008150;GO:0031175;GO:0007155;GO:0007411;GO:0097485;GO:0071840GO:0016020;GO:0005575;GO:0110165;GO:0005886	------	------	------	------	ENOG41120A3	S:Function unknown	PF07679.20;PF13927.10;PF13895.10;PF07686.21;PF00047.29	I-set;Ig_3;Ig_2;V-set;ig	Immunoglobulin I-set domain;Immunoglobulin domain;Immunoglobulin domain;Immunoglobulin V-set domain;Immunoglobulin domain	plasma membrane
A0A287AA85	HCAR2	HCAR2	-	A0A287AA85_PIG Hydroxycarboxylic acid receptor 2 OS=Sus scrofa OX=9823 GN=HCAR2 PE=3 SV=1	1.563	0.6443	0.02185	up	yes	568.361	363.691	355.647	391.401	344.026	667.814	480.884	556.384	CC:membrane;CC:cellular_component;CC:cellular anatomical entityMF:G-protein coupled receptor activity;MF:signaling receptor activity;MF:molecular transducer activity;MF:transmembrane signaling receptor activity;MF:molecular_function	GO:0016020;GO:0005575;GO:0110165GO:0004930;GO:0038023;GO:0060089;GO:0004888;GO:0003674	K08402	HCAR2_3, GPR109	map04024	cAMP signaling pathway	ENOG4110VUM	U:Intracellular trafficking, secretion, and vesicular transport	PF00001.25	7tm_1	7 transmembrane receptor	plasma membrane
A0A287BB75	ABCG1	ABCG1	-	A0A287BB75_PIG ATP binding cassette subfamily G member 1 OS=Sus scrofa OX=9823 GN=ABCG1 PE=3 SV=2	2.381	1.252	0.001787	up	yes	526.903	221.323	167.13	232.596	264.244	581.301	521.059	478.349	CC:membrane;CC:cellular anatomical entity;CC:cellular_componentMF:purine ribonucleoside triphosphate binding;MF:molecular_function;MF:binding;MF:ATPase activity;MF:ion binding;MF:heterocyclic compound binding;MF:nucleoside phosphate binding;MF:anion binding;MF:ATPase activity, coupled to transmembrane movement of substances;MF:nucleotide binding;MF:primary active transmembrane transporter activit…	GO:0016020;GO:0110165;GO:0005575GO:0035639;GO:0003674;GO:0005488;GO:0016887;GO:0043167;GO:1901363;GO:1901265;GO:0043168;GO:0042626;GO:0000166;GO:0015399;GO:0017076;GO:0022804;GO:0016787;GO:0005215;GO:0140359;GO:0017111;GO:0036094;GO:0003824;GO:0016818;GO:0030554;GO:0097367;GO:0097159;GO:0016817;GO:0016462;GO:0022857;GO:0032559;GO:0005524;GO:0032555;GO:0032553	K05679	ABCG1	map05417;map02010	Lipid and atherosclerosis;ABC transporters	COG1131	S:Function unknown	PF01061.28;PF00005.31;PF19055.4;PF02463.23;PF13304.10	ABC2_membrane;ABC_tran;ABC2_membrane_7;SMC_N;AAA_21	ABC-2 type transporter;ABC transporter;ABC-2 type transporter;RecF/RecN/SMC N terminal domain;AAA domain, putative AbiEii toxin, Type IV TA system	plasma membrane
A0A4X1SF63	LOC100154044	LOC100154044	-	A0A4X1SF63_PIG Bcl-2-like protein 2 OS=Sus scrofa OX=9823 GN=LOC100154044 PE=3 SV=1	1.267	0.3414	0.0004592	up	yes	572.667	451.823	435.353	455.902	464.214	587.806	566.554	563.639	BP:cell death;BP:regulation of apoptotic process;BP:regulation of biological process;BP:regulation of programmed cell death;BP:biological regulation;BP:apoptotic process;BP:cellular process;BP:regulation of cellular process;BP:programmed cell death;BP:biological_processCC:organelle;CC:intracellular organelle;CC:membrane-bounded organelle;CC:membrane;CC:mitochondrion;CC:cellular anatomical entity;…	GO:0008219;GO:0042981;GO:0050789;GO:0043067;GO:0065007;GO:0006915;GO:0009987;GO:0050794;GO:0012501;GO:0008150GO:0043226;GO:0043229;GO:0043227;GO:0016020;GO:0005739;GO:0110165;GO:0043231;GO:0005575GO:0003674;GO:0005488;GO:0003676;GO:1901363;GO:0097159;GO:0003723	K14396	PABPN1, PABP2	map05164;map03015	Influenza A;mRNA surveillance pathway	ENOG4111PFV	F:Nucleotide transport and metabolism	PF00452.23;PF00076.26;PF02180.21	Bcl-2;RRM_1;BH4	Apoptosis regulator proteins, Bcl-2 family;RNA recognition motif;Bcl-2 homology region 4	cytoplasmic
A0A480L4Z5	-	-	-	A0A480L4Z5_PIG Centrosomal protein CCDC61 OS=Sus scrofa OX=9823 PE=3 SV=1	2.432	1.282	0.01308	up	yes	652.919	268.491	282.025	146.102	377.345	647.939	759.972	550.845	BP:cellular component assembly;BP:mitotic cell cycle process;BP:mitotic spindle assembly;BP:cell cycle process;BP:centriole assembly;BP:microtubule organizing center organization;BP:spindle assembly;BP:cellular component organization or biogenesis;BP:cellular component organization;BP:microtubule cytoskeleton organization involved in mitosis;BP:cellular process;BP:spindle organization;BP:mitotic …	GO:0022607;GO:1903047;GO:0090307;GO:0022402;GO:0098534;GO:0031023;GO:0051225;GO:0071840;GO:0016043;GO:1902850;GO:0009987;GO:0007051;GO:0007052;GO:0008150;GO:0070925;GO:0006996;GO:0007017;GO:0007010;GO:0000226GO:0036064;GO:0005813;GO:0005815;GO:0110165;GO:0034451;GO:0032991;GO:0120103;GO:0005575GO:0003674;GO:0005488;GO:0015631;GO:0008017;GO:0008092;GO:0042802;GO:0005515	K16755	CCDC61	------	------	ENOG410YKVJ	S:Function unknown	------	------	------	cytoplasmic
A0A480UV93	-	ZNF512B	-	A0A480UV93_PIG Zinc finger protein 512B OS=Sus scrofa OX=9823 GN=ZNF512B PE=3 SV=1	0.7724	-0.3726	0.03119	down	yes	376.037	486.858	527.567	484.681	448.326	390.799	410.346	326.967	------	------	------	------	------	------	COG5048	S:Function unknown	PF21276.1;PF00096.30;PF13894.10;PF21367.1	ZNF512_C2H2;zf-C2H2;zf-C2H2_4;ZNF512_zf-C2H2	Zinc finger protein 512, C2H2 zinc finger;Zinc finger, C2H2 type;C2H2-type zinc finger;Zinc finger 512, zinc fingers	cytoplasmic
A0A8D1CY14	-	G_PROTEIN_RECEP_F1_2 domain-containing protein	-	A0A8D1CY14_PIG G-protein coupled receptors family 1 profile domain-containing protein OS=Sus scrofa OX=9823 PE=3 SV=1	0.5885	-0.7649	0.001824	down	yes	245.168	416.591	432.773	393.598	423.402	285.202	228.497	221.804	BP:regulation of biological quality;BP:positive regulation of cytosolic calcium ion concentration;BP:biological_process;BP:biological regulationCC:membrane;CC:cellular_component;CC:cellular anatomical entityMF:G-protein coupled peptide receptor activity;MF:G-protein coupled receptor activity;MF:signaling receptor activity;MF:molecular transducer activity;MF:transmembrane signaling receptor activi…	GO:0065008;GO:0007204;GO:0008150;GO:0065007GO:0016020;GO:0005575;GO:0110165GO:0008528;GO:0004930;GO:0038023;GO:0060089;GO:0004888;GO:0001653;GO:0003674;GO:0008188;GO:0004966	K04231	GALR2	map04080	Neuroactive ligand-receptor interaction	ENOG410XRW9	S:Function unknown	PF00001.25;PF10320.13;PF10324.13	7tm_1;7TM_GPCR_Srsx;7TM_GPCR_Srw	7 transmembrane receptor;Serpentine type 7TM GPCR chemoreceptor Srsx;Serpentine type 7TM GPCR chemoreceptor Srw	plasma membrane
A0A8W4FP85	-	KPNA5	-	A0A8W4FP85_PIG Importin subunit alpha OS=Sus scrofa OX=9823 GN=KPNA5 PE=3 SV=1	0.8216	-0.2835	0.04062	down	yes	439.509	534.959	522.637	542.011	540.229	463.243	477.985	377.299	BP:protein localization to nucleus;BP:nuclear transport;BP:protein localization;BP:cellular localization;BP:cellular macromolecule localization;BP:nitrogen compound transport;BP:transport;BP:establishment of protein localization to organelle;BP:macromolecule localization;BP:cellular process;BP:organic substance transport;BP:protein import into nucleus;BP:nucleocytoplasmic transport;BP:NLS-bearing…	GO:0034504;GO:0051169;GO:0008104;GO:0051641;GO:0070727;GO:0071705;GO:0006810;GO:0072594;GO:0033036;GO:0009987;GO:0071702;GO:0006606;GO:0006913;GO:0006607;GO:0045184;GO:0033365;GO:0051170;GO:0051649;GO:0051234;GO:0051179;GO:0046907;GO:0015031;GO:0008150;GO:0006886GO:0043229;GO:0043227;GO:0043226;GO:0005737;GO:0005654;GO:0005634;GO:0110165;GO:0043231;GO:0005829;GO:0005575GO:0140142;GO:0061608;GO:00…	K15042	KPNA5_6	map05207;map05164;map03013	Chemical carcinogenesis - receptor activation;Influenza A;Nucleocytoplasmic transport	COG5064	A:RNA processing and modification	PF00514.27;PF13513.10;PF01749.24;PF16186.9;PF13646.10;PF02985.26	Arm;HEAT_EZ;IBB;Arm_3;HEAT_2;HEAT	Armadillo/beta-catenin-like repeat;HEAT-like repeat;Importin beta binding domain;Atypical Arm repeat;HEAT repeats;HEAT repeat	cytoplasmic
A0A286ZJP1	PAK6	Non-specific serine/threonine protein kinase	-	A0A286ZJP1_PIG non-specific serine/threonine protein kinase OS=Sus scrofa OX=9823 GN=PAK6 PE=4 SV=1	0.744	-0.4266	0.006191	down	yes	354.902	477.035	444.07	497.788	489.247	338.773	387.047	338.884	BP:developmental growth;BP:developmental cell growth;BP:cell projection organization;BP:phosphorylation;BP:learning;BP:memory;BP:behavior;BP:learning or memory;BP:plasma membrane bounded cell projection morphogenesis;BP:anatomical structure morphogenesis;BP:cellular component organization or biogenesis;BP:cell growth;BP:growth;BP:neuron projection arborization;BP:cellular component organization;B…	GO:0048589;GO:0048588;GO:0030030;GO:0016310;GO:0007612;GO:0007613;GO:0007610;GO:0007611;GO:0120039;GO:0009653;GO:0071840;GO:0016049;GO:0040007;GO:0140058;GO:0016043;GO:0032989;GO:0060560;GO:0032502;GO:0007626;GO:0032501;GO:1990138;GO:0008283;GO:0050877;GO:0003008;GO:0009987;GO:0008150;GO:0008152;GO:0048858;GO:0032990;GO:0050890;GO:0044237;GO:0006796;GO:0048812;GO:0006793GO:0043226;GO:0005654;GO:0…	K05735	PAK6	map04510;map04810;map04660;map04014;map04012;map04360;map05170;map05211	Focal adhesion;Regulation of actin cytoskeleton;T cell receptor signaling pathway;Ras signaling pathway;ErbB signaling pathway;Axon guidance;Human immunodeficiency virus 1 infection;Renal cell carcinoma	ENOG410XP4K	T:Signal transduction mechanisms	PF00069.29;PF07714.21;PF00786.32	Pkinase;PK_Tyr_Ser-Thr;PBD	Protein kinase domain;Protein tyrosine and serine/threonine kinase;P21-Rho-binding domain	cytoplasmic
F1RY04	UFL1	E3 UFM1-protein ligase 1	-	F1RY04_PIG E3 UFM1-protein ligase 1 OS=Sus scrofa OX=9823 GN=UFL1 PE=1 SV=4	0.663	-0.5929	0.03354	down	yes	330.053	497.838	514.316	445.846	533.351	393.562	354.954	241.644	BP:regulation of primary metabolic process;BP:regulation of metabolic process;BP:regulation of cell cycle process;BP:negative regulation of response to stimulus;BP:regulation of response to stimulus;BP:signal transduction;BP:negative regulation of response to endoplasmic reticulum stress;BP:regulation of protein ubiquitination involved in ubiquitin-dependent protein catabolic process;BP:cellular …	GO:0080090;GO:0019222;GO:0010564;GO:0048585;GO:0048583;GO:0007165;GO:1903573;GO:2000058;GO:0071840;GO:0043200;GO:0051716;GO:0048863;GO:0010605;GO:0032434;GO:0009968;GO:0071704;GO:0009966;GO:0048869;GO:0070647;GO:0002244;GO:0032446;GO:0010720;GO:0048518;GO:0048519;GO:0061912;GO:0043687;GO:1902074;GO:0042127;GO:0033146;GO:0033143;GO:0060255;GO:0061709;GO:0060251;GO:0060252;GO:0030162;GO:0010033;GO:…	K22755	UFL1	------	------	ENOG410XSRX	O:Posttranslational modification, protein turnover, chaperones	PF09743.13	E3_UFM1_ligase	E3 UFM1-protein ligase 1	nuclear
A0A287BFI7	ZNF385A	ZNF385A	-	A0A287BFI7_PIG Zinc finger protein 385A OS=Sus scrofa OX=9823 GN=ZNF385A PE=1 SV=1	1.367	0.451	0.02886	up	yes	416.837	305.02	362.095	277.529	275.437	423.357	383.777	443.379	BP:negative regulation of apoptotic signaling pathway;BP:regulation of DNA damage response, signal transduction by p53 class mediator resulting in transcription of p21 class mediator;BP:hemostasis;BP:positive regulation of DNA damage response, signal transduction by p53 class mediator resulting in transcription of p21 class mediator;BP:regulation of metabolic process;BP:negative regulation of int…	GO:2001234;GO:1902162;GO:0007599;GO:1902164;GO:0019222;GO:1902166;GO:0048585;GO:0048584;GO:0048583;GO:0030220;GO:0007611;GO:1902165;GO:0071840;GO:0080090;GO:0051716;GO:0009968;GO:0070727;GO:0009966;GO:0009967;GO:2001233;GO:0045600;GO:1901798;GO:0048518;GO:1901796;GO:1902229;GO:0060255;GO:0048468;GO:0007610;GO:0003008;GO:0016050;GO:0048646;GO:0033554;GO:1902254;GO:1902253;GO:1902230;GO:0042981;GO:…	K26543	ZNF385A, HZF	map04115	p53 signaling pathway	ENOG410Y1ZH	S:Function unknown	PF12874.11;PF12171.12	zf-met;zf-C2H2_jaz	Zinc-finger of C2H2 type;Zinc-finger double-stranded RNA-binding	nuclear
A0A286ZVR5	PICALM	PICALM	-	A0A286ZVR5_PIG Phosphatidylinositol binding clathrin assembly protein OS=Sus scrofa OX=9823 GN=PICALM PE=1 SV=2	1.408	0.4936	0.03445	up	yes	529.72	376.117	397.945	316.581	413.823	566.351	569.688	453.121	BP:macromolecular complex subunit organization;BP:clathrin-dependent endocytosis;BP:clathrin coat assembly;BP:cellular component assembly;BP:cellular component organization or biogenesis;BP:cellular component organization;BP:macromolecular complex assembly;BP:transport;BP:cellular process;BP:biological_process;BP:establishment of localization;BP:localization;BP:endocytosis;BP:vesicle-mediated tra…	GO:0043933;GO:0072583;GO:0048268;GO:0022607;GO:0071840;GO:0016043;GO:0065003;GO:0006810;GO:0009987;GO:0008150;GO:0051234;GO:0051179;GO:0006897;GO:0016192;GO:0006898;GO:0098657GO:0016020;GO:0030135;GO:0043226;GO:0030136;GO:0031982;GO:0031410;GO:0110165;GO:0097708;GO:0043231;GO:0043229;GO:0005575;GO:0043227GO:0030276;GO:0003674;GO:0005488;GO:0005543;GO:0005545;GO:0008289;GO:0035091;GO:0005515	K20044	PICALM	------	------	ENOG410XQ90	S:Function unknown	PF07651.20;PF01417.24	ANTH;ENTH	ANTH domain;ENTH domain	cytoplasmic
I3L9C0	LAPTM5	LAPTM5	100624193	I3L9C0_PIG Lysosomal protein transmembrane 5 OS=Sus scrofa OX=9823 GN=LAPTM5 PE=3 SV=1	1.663	0.7338	0.02154	up	yes	498.03	299.515	269.261	291.822	337.461	550.699	546.041	397.35	BP:membrane organization;BP:regulation of biological process;BP:cellular component organization or biogenesis;BP:response to tumor cell;BP:regulation of lysosomal membrane permeability;BP:regulation of programmed cell death;BP:cellular component organization;BP:biological regulation;BP:positive regulation of biological process;BP:negative regulation of biological process;BP:regulation of biologic…	GO:0061024;GO:0050789;GO:0071840;GO:0002347;GO:0097213;GO:0043067;GO:0016043;GO:0065007;GO:0048518;GO:0048519;GO:0065008;GO:0043069;GO:0043068;GO:1904093;GO:1904092;GO:1905710;GO:0009987;GO:0050794;GO:0006952;GO:0006950;GO:0097214;GO:0008150;GO:0009607;GO:0097212;GO:0050896;GO:0012502;GO:0002357;GO:0090559;GO:0048523;GO:0048522GO:0043231;GO:0043226;GO:0043229;GO:0030133;GO:0043227;GO:0031090;GO:0…	K12387	LAPTM	map04142	Lysosome	ENOG410YPPU	U:Intracellular trafficking, secretion, and vesicular transport	PF03821.20	Mtp	Golgi 4-transmembrane spanning transporter	ER
A0A8D1JLQ1	LOC100152738	Dynamin-binding protein	-	A0A8D1JLQ1_PIG Dynamin-binding protein OS=Sus scrofa OX=9823 GN=LOC100152738 PE=4 SV=1	0.7842	-0.3507	0.02696	down	yes	308.396	393.281	370.617	387.876	421.349	275.506	344.322	305.361	BP:signal transduction;BP:intracellular signal transduction;BP:regulation of biological process;BP:biological regulation;BP:cellular process;BP:regulation of cellular process;BP:biological_processCC:intracellular organelle;CC:non-membrane-bounded organelle;CC:organelle;CC:cell junction;CC:cytoskeleton;CC:organelle subcompartment;CC:cellular anatomical entity;CC:Golgi stack;CC:anchoring junction;C…	GO:0007165;GO:0035556;GO:0050789;GO:0065007;GO:0009987;GO:0050794;GO:0008150GO:0043229;GO:0043228;GO:0043226;GO:0030054;GO:0005856;GO:0031984;GO:0110165;GO:0005795;GO:0070161;GO:0043232;GO:0005575;GO:0098791;GO:0045202GO:0005085;GO:0003674;GO:0098772;GO:0030234;GO:0030695;GO:0060589	K20705	DNMBP, ARHGEF36, TUBA	------	------	ENOG410XT9S	T:Signal transduction mechanisms	PF14604.10;PF03114.22;PF00018.32;PF07653.21;PF00621.24	SH3_9;BAR;SH3_1;SH3_2;RhoGEF	Variant SH3 domain;BAR domain;SH3 domain;Variant SH3 domain;RhoGEF domain	cytoplasmic
A0A480VFK7	-	Receptor protein serine/threonine kinase	-	A0A480VFK7_PIG receptor protein serine/threonine kinase OS=Sus scrofa OX=9823 PE=3 SV=1	1.864	0.8984	0.01463	up	yes	429.569	230.424	185.032	199.464	306.775	422.102	382.829	483.776	BP:limb morphogenesis;BP:regulation of primary metabolic process;BP:developmental growth;BP:mitral valve morphogenesis;BP:positive regulation of response to stimulus;BP:regulation of response to stimulus;BP:signal transduction;BP:cell surface receptor signaling pathway;BP:enzyme linked receptor protein signaling pathway;BP:heart trabecula morphogenesis;BP:positive regulation of bone mineralizatio…	GO:0035108;GO:0080090;GO:0048589;GO:0003183;GO:0048584;GO:0048583;GO:0007165;GO:0007166;GO:0007167;GO:0061384;GO:0030501;GO:1902893;GO:0061383;GO:0014032;GO:0010605;GO:0019222;GO:0060914;GO:0010464;GO:0009966;GO:0009967;GO:0055021;GO:0007498;GO:0048513;GO:0048514;GO:0010721;GO:0048518;GO:0048519;GO:0048352;GO:0009950;GO:0042127;GO:0019827;GO:0060255;GO:0048468;GO:0002053;GO:0003006;GO:0070167;GO:…	K04673	BMPR1A, ALK3, CD292	map04550;map04060;map04350;map04390;map05418	Signaling pathways regulating pluripotency of stem cells;Cytokine-cytokine receptor interaction;TGF-beta signaling pathway;Hippo signaling pathway;Fluid shear stress and atherosclerosis	ENOG410XQT0	C:Energy production and conversion	PF00069.29;PF07714.21;PF08515.16;PF01064.27	Pkinase;PK_Tyr_Ser-Thr;TGF_beta_GS;Activin_recp	Protein kinase domain;Protein tyrosine and serine/threonine kinase;Transforming growth factor beta type I GS-motif;Activin types I and II receptor domain	plasma membrane
A0A480T674	-	Nuclear distribution protein nudE-like 1	-	A0A480T674_PIG Nuclear distribution protein nudE-like 1 OS=Sus scrofa OX=9823 PE=3 SV=1	0.8029	-0.3167	0.0008876	down	yes	402.192	500.925	483.234	517.898	501.644	411.488	399.8	395.288	BP:cell differentiation;BP:cellular developmental process;BP:developmental process;BP:cellular process;BP:biological_processCC:intracellular organelle;CC:non-membrane-bounded organelle;CC:organelle;CC:cytoplasm;CC:supramolecular complex;CC:spindle;CC:microtubule organizing center;CC:cellular anatomical entity;CC:kinetochore;CC:intracellular non-membrane-bounded organelle;CC:cellular_componentMF:m…	GO:0030154;GO:0048869;GO:0032502;GO:0009987;GO:0008150GO:0043229;GO:0043228;GO:0043226;GO:0005737;GO:0099080;GO:0005819;GO:0005815;GO:0110165;GO:0000776;GO:0043232;GO:0005575GO:0003674;GO:0005488;GO:0015631;GO:0008017;GO:0008092;GO:0005515	K16739	NDEL1	------	------	ENOG410XPMP	Z:Cytoskeleton	PF04880.17	NUDE_C	NUDE protein, C-terminal conserved region	cytoplasmic
A0A287B1J6	CYP4V2	CYP4V2	-	A0A287B1J6_PIG Cytochrome P450 family 4 subfamily V member 2 OS=Sus scrofa OX=9823 GN=CYP4V2 PE=3 SV=2	0.6939	-0.5272	0.01877	down	yes	341.361	491.916	531.117	414.211	530.42	335.687	333.924	354.472	BP:lipid oxidation;BP:fatty acid metabolic process;BP:carboxylic acid metabolic process;BP:organic substance metabolic process;BP:lipid metabolic process;BP:cellular process;BP:monocarboxylic acid metabolic process;BP:biological_process;BP:metabolic process;BP:oxoacid metabolic process;BP:fatty acid oxidation;BP:cellular lipid metabolic process;BP:lipid modification;BP:primary metabolic process;B…	GO:0034440;GO:0006631;GO:0019752;GO:0071704;GO:0006629;GO:0009987;GO:0032787;GO:0008150;GO:0008152;GO:0043436;GO:0019395;GO:0044255;GO:0030258;GO:0044238;GO:0006082;GO:0044237;GO:0010430;GO:0044281GO:0016020;GO:0005789;GO:0031090;GO:0110165;GO:0005575GO:0004497;GO:0003674;GO:0005488;GO:1901363;GO:0016491;GO:0043169;GO:0046914;GO:0016705;GO:0043167;GO:0005506;GO:0046872;GO:0020037;GO:0003824;GO:00…	K07427	CYP4V	------	------	COG2124	S:Function unknown	PF00067.26	p450	Cytochrome P450	ER
A0A480MRN4	-	-	-	A0A480MRN4_PIG Lysosomal alpha-glucosidase OS=Sus scrofa OX=9823 PE=3 SV=1	0.7609	-0.3942	0.003675	down	yes	358.722	471.449	445.149	475.807	493.39	362.791	336.213	377.162	BP:involuntary skeletal muscle contraction;BP:muscle system process;BP:respiratory system process;BP:maintenance of location in cell;BP:cellular component organization or biogenesis;BP:biological regulation;BP:system process;BP:cellular homeostasis;BP:muscle contraction;BP:heart morphogenesis;BP:process utilizing autophagic mechanism;BP:behavior;BP:skeletal muscle contraction;BP:selective autopha…	GO:0003011;GO:0003012;GO:0003016;GO:0051651;GO:0071840;GO:0065007;GO:0003008;GO:0019725;GO:0006936;GO:0003007;GO:0061919;GO:0007610;GO:0003009;GO:0061912;GO:0006941;GO:0016052;GO:0046716;GO:0050789;GO:1901575;GO:0001568;GO:0016043;GO:0006112;GO:0065008;GO:0007626;GO:0009887;GO:0008016;GO:0009888;GO:0008150;GO:0008152;GO:0051235;GO:0044042;GO:0015980;GO:0035904;GO:1903522;GO:0051239;GO:0044248;GO:…	K12316	GAA	map00500;map04142;map00052	Starch and sucrose metabolism;Lysosome;Galactose metabolism	COG1501	S:Function unknown	PF01055.30;PF21365.1;PF00088.22;PF13802.10	Glyco_hydro_31_2nd;Glyco_hydro_31_3rd;Trefoil;Gal_mutarotas_2	Glycosyl hydrolases family 31 TIM-barrel domain;Glycosyl hydrolase family 31 C-terminal domain;Trefoil;Glycosyl hydrolase 31 N-terminal galactose mutarotase-like domain	Golgi apparatus
A0A287AKV5	AIF1L	AIF1L	-	A0A287AKV5_PIG Allograft inflammatory factor 1 like OS=Sus scrofa OX=9823 GN=AIF1L PE=1 SV=1	0.7302	-0.4536	0.0273	down	yes	306.366	419.57	398.757	377.895	482.057	324.657	303.486	290.957	CC:plasma membrane region;CC:supramolecular fiber;CC:polymeric cytoskeletal fiber;CC:focal adhesion;CC:cell junction;CC:cell-substrate junction;CC:membrane;CC:supramolecular complex;CC:cellular anatomical entity;CC:leading edge membrane;CC:anchoring junction;CC:cell projection membrane;CC:actin filament;CC:ruffle membrane;CC:cellular_component;CC:supramolecular polymerMF:molecular_function;MF:bin…	GO:0098590;GO:0099512;GO:0099513;GO:0005925;GO:0030054;GO:0030055;GO:0016020;GO:0099080;GO:0110165;GO:0031256;GO:0070161;GO:0031253;GO:0005884;GO:0032587;GO:0005575;GO:0099081GO:0003674;GO:0005488;GO:0043169;GO:0043167;GO:0003779;GO:0005509;GO:0046872;GO:0051015;GO:0008092;GO:0005515;GO:0044877	K18617	AIF1	------	------	ENOG4111MIW	A:RNA processing and modification	PF21008.1	AIF-1	Allograft inflammatory factor 1	cytoplasmic
A0A4X1TWC1	-	DEUBAD domain-containing protein	-	A0A4X1TWC1_PIG DEUBAD domain-containing protein OS=Sus scrofa OX=9823 PE=3 SV=1	1.343	0.4255	0.01511	up	yes	371.898	276.975	265.738	305.629	259.557	403.891	340.695	371.108	BP:regulation of primary metabolic process;BP:regulation of metabolic process;BP:regulation of cellular biosynthetic process;BP:regulation of cellular metabolic process;BP:regulation of biological process;BP:regulation of macromolecule metabolic process;BP:biological regulation;BP:regulation of gene expression;BP:regulation of nucleobase-containing compound metabolic process;BP:regulation of bios…	GO:0080090;GO:0019222;GO:0031326;GO:0031323;GO:0050789;GO:0060255;GO:0065007;GO:0010468;GO:0019219;GO:0009889;GO:0050794;GO:0008150;GO:0051171;GO:2001141;GO:0051252;GO:0006355;GO:0010556GO:0043229;GO:0043227;GO:0005634;GO:0043226;GO:0110165;GO:0043231;GO:0005575GO:0003674;GO:0005488;GO:0003676;GO:0003677;GO:0043167;GO:0043169;GO:0046872;GO:0097159;GO:1901363	K11471	ASXL	map03083	Polycomb repressive complex	ENOG4111F3G	S:Function unknown	PF13919.10;PF13922.10	ASXH;PHD_3	Asx homology domain;PHD domain of transcriptional enhancer, Asx	nuclear
A0A287B7K3	NUDT13	NAD(+) diphosphatase	-	A0A287B7K3_PIG NAD(+) diphosphatase OS=Sus scrofa OX=9823 GN=NUDT13 PE=4 SV=1	1.404	0.4895	0.02767	up	yes	599.218	426.671	351.596	417.596	510.82	564.54	594.31	638.806	BP:NADP metabolic process;BP:organophosphate catabolic process;BP:NAD metabolic process;BP:NADH metabolic process;BP:nucleotide catabolic process;BP:nitrogen compound metabolic process;BP:nicotinamide nucleotide metabolic process;BP:purine-containing compound metabolic process;BP:purine nucleotide catabolic process;BP:organic cyclic compound metabolic process;BP:organic cyclic compound catabolic …	GO:0006739;GO:0046434;GO:0019674;GO:0006734;GO:0009166;GO:0006807;GO:0046496;GO:0072521;GO:0006195;GO:1901360;GO:1901361;GO:0006163;GO:0009056;GO:0072523;GO:0019362;GO:1901565;GO:0072524;GO:0071704;GO:0072526;GO:0044248;GO:0006742;GO:0009987;GO:0006139;GO:0019439;GO:0006725;GO:1901575;GO:0046700;GO:0009117;GO:0008152;GO:0019364;GO:0034655;GO:0034641;GO:0055086;GO:0046483;GO:0044238;GO:1901564;GO:…	K03426	NUDT12_13, nudC	map04146;map00760	Peroxisome;Nicotinate and nicotinamide metabolism	COG2816	U:Intracellular trafficking, secretion, and vesicular transport	PF00293.32;PF09296.15;PF09297.15	NUDIX;NUDIX-like;zf-NADH-PPase	NUDIX domain;NADH pyrophosphatase-like rudimentary NUDIX domain;NADH pyrophosphatase zinc ribbon domain	mitochondrial
A0A4X1SIX5	DUT	Deoxyuridine 5'-triphosphate nucleotidohydrolase	-	A0A4X1SIX5_PIG Deoxyuridine 5'-triphosphate nucleotidohydrolase OS=Sus scrofa OX=9823 GN=DUT PE=1 SV=1	1.533	0.6164	0.007145	up	yes	608.163	396.788	472.975	384.665	332.723	598.259	624.021	602.209	BP:pyrimidine deoxyribonucleoside triphosphate metabolic process;BP:pyrimidine deoxyribonucleoside triphosphate catabolic process;BP:organophosphate catabolic process;BP:pyrimidine deoxyribonucleotide metabolic process;BP:nucleobase-containing compound metabolic process;BP:nucleotide catabolic process;BP:nucleotide biosynthetic process;BP:deoxyribonucleoside monophosphate metabolic process;BP:sma…	GO:0009211;GO:0009213;GO:0046434;GO:0009219;GO:0006139;GO:0009166;GO:0009165;GO:0009162;GO:0044281;GO:0009130;GO:1901362;GO:1901360;GO:1901361;GO:0009177;GO:0009176;GO:0046483;GO:1901564;GO:1901565;GO:1901566;GO:0019439;GO:0019438;GO:0009149;GO:0009141;GO:0009143;GO:0009147;GO:0006807;GO:0046080;GO:0046081;GO:1901576;GO:1901575;GO:0018130;GO:0006221;GO:0009157;GO:0046700;GO:0019637;GO:0009263;GO:…	K01520	dut, DUT	map00240;map01232;map00983	Pyrimidine metabolism;Nucleotide metabolism;Drug metabolism - other enzymes	COG0756	F:Nucleotide transport and metabolism	PF00692.23	dUTPase	dUTPase	cytoplasmic
A0A286ZL86	OSBPL6	Oxysterol-binding protein	-	A0A286ZL86_PIG Oxysterol-binding protein OS=Sus scrofa OX=9823 GN=OSBPL6 PE=3 SV=2	0.658	-0.6038	0.009682	down	yes	399.79	607.629	590.215	562.34	670.332	338.991	420.958	439.422	BP:lipid transport;BP:transport;BP:organic substance transport;BP:biological_process;BP:establishment of localization;BP:localizationMF:lipid binding;MF:molecular_function;MF:binding	GO:0006869;GO:0006810;GO:0071702;GO:0008150;GO:0051234;GO:0051179GO:0008289;GO:0003674;GO:0005488	K20463	OSBPL3_6_7, ORP3_6_7	------	------	ENOG410XP9E	U:Intracellular trafficking, secretion, and vesicular transport	PF01237.22;PF15409.10;PF00169.33	Oxysterol_BP;PH_8;PH	Oxysterol-binding protein;Pleckstrin homology domain;PH domain	nuclear
F1RNN5	P2RX7	P2X purinoceptor	497623	F1RNN5_PIG P2X purinoceptor OS=Sus scrofa OX=9823 GN=P2RX7 PE=1 SV=2	0.672	-0.5735	0.003022	down	yes	345.927	514.734	487.04	490.811	566.35	345.832	354.392	337.556	BP:regulation of primary metabolic process;BP:regulation of metabolic process;BP:regulation of transport;BP:membrane organization;BP:regulation of cell projection assembly;BP:signal transduction;BP:cell surface receptor signaling pathway;BP:positive regulation of transmembrane transport;BP:regulation of ion transmembrane transport;BP:regulation of macromolecule biosynthetic process;BP:positive re…	GO:0080090;GO:0019222;GO:0051049;GO:0061024;GO:0060491;GO:0007165;GO:0007166;GO:0034764;GO:0034765;GO:0010556;GO:0034767;GO:0031344;GO:0071840;GO:0031346;GO:0010604;GO:0048518;GO:0010522;GO:0098662;GO:0042127;GO:0032652;GO:0051050;GO:0060255;GO:0034204;GO:0045913;GO:0008361;GO:1904427;GO:0010033;GO:0051899;GO:0045794;GO:0010243;GO:0070588;GO:0007009;GO:0010468;GO:0045821;GO:0032731;GO:0032535;GO:…	K05220	P2RX7	map04080;map04621;map04020	Neuroactive ligand-receptor interaction;NOD-like receptor signaling pathway;Calcium signaling pathway	ENOG4110DDY	U:Intracellular trafficking, secretion, and vesicular transport	PF00864.23;PF20478.2	P2X_receptor;P2RX7_C	ATP P2X receptor;P2X purinoreceptor 7 intracellular domain	cytoplasmic
A0A480QTI0	-	TM7SF2	100514510	A0A480QTI0_PIG Delta(14)-sterol reductase isoform 1 OS=Sus scrofa OX=9823 GN=TM7SF2 PE=3 SV=1	0.6409	-0.6418	0.01924	down	yes	318.057	496.268	445.404	506.171	537.228	243.104	340.316	370.75	BP:small molecule metabolic process;BP:small molecule biosynthetic process;BP:organic substance biosynthetic process;BP:organic cyclic compound metabolic process;BP:alcohol metabolic process;BP:organic cyclic compound biosynthetic process;BP:organic substance metabolic process;BP:lipid biosynthetic process;BP:sterol biosynthetic process;BP:sterol metabolic process;BP:lipid metabolic process;BP:pr…	GO:0044281;GO:0044283;GO:1901576;GO:1901360;GO:0006066;GO:1901362;GO:0071704;GO:0008610;GO:0016126;GO:0016125;GO:0006629;GO:0044238;GO:0046165;GO:1902653;GO:1902652;GO:0009058;GO:0008150;GO:0008152;GO:0008202;GO:0008203;GO:0006695;GO:0006694;GO:1901617;GO:1901615GO:0005783;GO:0031090;GO:0043229;GO:0043227;GO:0043226;GO:0016020;GO:0110165;GO:0043235;GO:0032991;GO:0043231;GO:0005575GO:0003674;GO:00…	K00222	TM7SF2, ERG24	map00100	Steroid biosynthesis	ENOG410XP67	T:Signal transduction mechanisms	PF01222.21	ERG4_ERG24	Ergosterol biosynthesis ERG4/ERG24 family	ER
A0A0B8S038	OSBPL5	Oxysterol-binding protein	100515995	A0A0B8S038_PIG Oxysterol-binding protein OS=Sus scrofa domesticus OX=9825 GN=OSBPL5 PE=3 SV=1	1.463	0.5489	0.002518	up	yes	544.412	372.177	388.072	324.667	403.791	533.239	560.382	539.614	------	------	K20464	OSBPL5, ORP5	map04979	Cholesterol metabolism	ENOG410XRW6	O:Posttranslational modification, protein turnover, chaperones	PF01237.22;PF00169.33	Oxysterol_BP;PH	Oxysterol-binding protein;PH domain	cytoplasmic
A0A287BEW9	SNAP47	Synaptosomal-associated protein 47	-	A0A287BEW9_PIG Synaptosomal-associated protein 47 OS=Sus scrofa OX=9823 GN=SNAP47 PE=3 SV=2	1.353	0.4362	0.01453	up	yes	438.028	323.8	298.957	373.766	298.677	416.763	439.355	457.967	------	------	K18212	SNAP47	------	------	ENOG410Y3Y0	E:Amino acid transport and metabolism	------	------	------	cytoplasmic
A0A8D1KYP3	NCAPD2	Condensin complex subunit 1	-	A0A8D1KYP3_PIG Condensin complex subunit 1 OS=Sus scrofa OX=9823 GN=NCAPD2 PE=3 SV=1	0.8027	-0.3171	0.01169	down	yes	321.363	400.368	407.47	367.394	426.239	320.444	329.763	313.881	BP:organelle organization;BP:chromosome organization;BP:cellular process;BP:mitotic cell cycle process;BP:chromosome condensation;BP:biological_process;BP:cellular component organization;BP:cell division;BP:mitotic chromosome condensation;BP:cell cycle process;BP:cellular component organization or biogenesisCC:cellular_component;CC:intracellular non-membrane-bounded organelle;CC:chromosome;CC:nuc…	GO:0006996;GO:0051276;GO:0009987;GO:1903047;GO:0030261;GO:0008150;GO:0016043;GO:0051301;GO:0007076;GO:0022402;GO:0071840GO:0005575;GO:0043232;GO:0005694;GO:0005634;GO:0110165;GO:0043229;GO:0043228;GO:0043227;GO:0043226;GO:0043231	K06677	YCS4, CNAP1, CAPD2	------	------	COG5098;COG5098	B:Chromatin structure and dynamics;D:Cell cycle control, cell division, chromosome partitioning	PF12717.11;PF12922.11;PF01602.24	Cnd1;Cnd1_N;Adaptin_N	non-SMC mitotic condensation complex subunit 1;non-SMC mitotic condensation complex subunit 1, N-term;Adaptin N terminal region	nuclear
A0A8X9AEI7	-	PIK3CB	-	A0A8X9AEI7_PIG phosphatidylinositol-4,5-bisphosphate 3-kinase OS=Sus scrofa OX=9823 GN=PIK3CB PE=3 SV=1	0.7971	-0.3272	0.04276	down	yes	452.198	567.31	573.69	587.922	540.317	447.601	391.147	517.846	BP:regulation of metabolic process;BP:negative regulation of response to stimulus;BP:positive regulation of response to stimulus;BP:regulation of response to stimulus;BP:negative regulation of protein kinase B signaling;BP:signal transduction;BP:regulation of sprouting angiogenesis;BP:negative regulation of sprouting angiogenesis;BP:positive regulation of protein kinase B signaling;BP:regulation …	GO:0019222;GO:0048585;GO:0048584;GO:0048583;GO:0051898;GO:0007165;GO:1903670;GO:1903671;GO:0051897;GO:0051896;GO:0010604;GO:0009966;GO:0009967;GO:0048518;GO:0048519;GO:0033031;GO:0033032;GO:0051057;GO:0051056;GO:0060255;GO:0090520;GO:0010634;GO:0010632;GO:0043068;GO:0009893;GO:1901343;GO:0009891;GO:1902547;GO:0010628;GO:0035556;GO:0042981;GO:0050789;GO:0002684;GO:0065007;GO:0007186;GO:0050793;GO:…	K00922	PIK3CA_B_D	map04620;map04625;map04929;map04550;map04722;map04630;map05230;map05231;map05235;map05142;map04650;map05146;map04015;map04014;map04012;map04810;map05135;map05131;map05132;map05225;map05224;map04725;map05226;map05221;map05220;map05223;map05222;map04666;map04664;map04662;map04660;map00562;map04668;map04068;map01522;map05418;map05417;map04062;map05415;map04066;map04973;map04150;map04151;map04152;map…	Toll-like receptor signaling pathway;C-type lectin receptor signaling pathway;GnRH secretion;Signaling pathways regulating pluripotency of stem cells;Neurotrophin signaling pathway;JAK-STAT signaling pathway;Central carbon metabolism in cancer;Choline metabolism in cancer;PD-L1 expression and PD-1 checkpoint pathway in cancer;Chagas disease;Natural killer cell mediated cytotoxicity;Amoebiasis;Rap…	COG5032	S:Function unknown	PF00613.24;PF00454.31;PF00794.22;PF02192.20;PF00792.28	PI3Ka;PI3_PI4_kinase;PI3K_rbd;PI3K_p85B;PI3K_C2	Phosphoinositide 3-kinase family, accessory domain;Phosphatidylinositol 3- and 4-kinase;PI3-kinase family, ras-binding domain;PI3-kinase family, p85-binding domain;Phosphoinositide 3-kinase C2	extracellular
A0A480IEJ1	-	Protein CASP	-	A0A480IEJ1_PIG Protein CASP OS=Sus scrofa OX=9823 PE=3 SV=1	0.6259	-0.676	0.005289	down	yes	378.325	604.46	637.892	564.581	610.908	316.704	437.915	380.356	BP:intra-Golgi vesicle-mediated transport;BP:transport;BP:vesicle-mediated transport;BP:Golgi vesicle transport;BP:cellular process;BP:biological_process;BP:establishment of localization;BP:localizationCC:membrane;CC:bounding membrane of organelle;CC:Golgi membrane;CC:cellular_component;CC:cellular anatomical entity;CC:organelle membraneMF:organic cyclic compound binding;MF:heterocyclic compound …	GO:0006891;GO:0006810;GO:0016192;GO:0048193;GO:0009987;GO:0008150;GO:0051234;GO:0051179GO:0016020;GO:0098588;GO:0000139;GO:0005575;GO:0110165;GO:0031090GO:0097159;GO:1901363;GO:0005488;GO:0003676;GO:0003677;GO:0003674	K09313	CUTL	------	------	ENOG410XPRP	U:Intracellular trafficking, secretion, and vesicular transport	PF08172.16	CASP_C	CASP C terminal	nuclear
A0A8D1Y966	-	BATF3	-	A0A8D1Y966_PIG Basic leucine zipper ATF-like transcription factor 3 OS=Sus scrofa OX=9823 GN=BATF3 PE=4 SV=1	1.268	0.3426	0.01245	up	yes	522.647	412.314	401.208	393.833	441.899	511.28	562.831	493.83	BP:regulation of RNA metabolic process;BP:regulation of primary metabolic process;BP:regulation of metabolic process;BP:regulation of cellular biosynthetic process;BP:regulation of cellular metabolic process;BP:mitotic cell cycle process;BP:cellular component organization or biogenesis;BP:cellular component organization;BP:regulation of biological process;BP:regulation of nucleobase-containing co…	GO:0051252;GO:0080090;GO:0019222;GO:0031326;GO:0031323;GO:1903047;GO:0071840;GO:0016043;GO:0050789;GO:0019219;GO:0010556;GO:0065007;GO:0010468;GO:0060255;GO:0009987;GO:0009889;GO:0050794;GO:0008150;GO:0051171;GO:2001141;GO:0007059;GO:0006996;GO:0000070;GO:0000819;GO:0051276;GO:0098813;GO:0006355;GO:0006357;GO:0022402GO:0043229;GO:0043228;GO:0043227;GO:0043226;GO:0099080;GO:0005634;GO:0110165;GO:0…	K11545	NSL1, MIS14, DC8	------	------	ENOG41125EG	S:Function unknown	PF08641.16;PF00170.25;PF07716.19;PF03131.21	Mis14;bZIP_1;bZIP_2;bZIP_Maf	Kinetochore protein Mis14 like;bZIP transcription factor;Basic region leucine zipper;bZIP Maf transcription factor	nuclear
A0A286ZVK0	TMEM38B	TMEM38B	100153669	A0A286ZVK0_PIG Transmembrane protein 38B OS=Sus scrofa OX=9823 GN=TMEM38B PE=1 SV=1	1.241	0.3115	0.0097	up	yes	473.842	381.771	361.965	406.754	376.594	487.33	489.917	444.277	BP:regulation of transport;BP:regulation of sequestering of calcium ion;BP:negative regulation of sequestering of calcium ion;BP:signal transduction;BP:regulation of ion transmembrane transport;BP:cellular component organization or biogenesis;BP:cellular response to stimulus;BP:cellular response to caffeine;BP:cellular developmental process;BP:release of sequestered calcium ion into cytosol;BP:an…	GO:0051049;GO:0051282;GO:0051283;GO:0007165;GO:0034765;GO:0071840;GO:0051716;GO:0071313;GO:0048869;GO:0051209;GO:0048513;GO:0030855;GO:0048519;GO:0098662;GO:0006937;GO:0055117;GO:0010243;GO:0070588;GO:0010882;GO:0010881;GO:0010880;GO:0019637;GO:0032940;GO:0019932;GO:0035556;GO:0050789;GO:1901576;GO:0016043;GO:0065007;GO:0034762;GO:0098660;GO:0097553;GO:0008016;GO:0006629;GO:0140352;GO:0006812;GO:…	K24013	TMEM38, TRIC	------	------	ENOG410XQ0P	U:Intracellular trafficking, secretion, and vesicular transport	PF05197.17	TRIC	TRIC channel	ER
A0A4X1UVA0	ASB9	SOCS box domain-containing protein	-	A0A4X1UVA0_PIG SOCS box domain-containing protein OS=Sus scrofa OX=9823 GN=ASB9 PE=4 SV=1	1.435	0.5211	0.008014	up	yes	460.006	320.467	274.418	323.47	363.513	451.806	483.753	444.457	BP:positive regulation of catabolic process;BP:regulation of catabolic process;BP:positive regulation of metabolic process;BP:regulation of metabolic process;BP:protein modification by small protein conjugation or removal;BP:regulation of protein catabolic process;BP:nitrogen compound metabolic process;BP:signal transduction;BP:intracellular signal transduction;BP:regulation of biological process…	GO:0009896;GO:0009894;GO:0009893;GO:0019222;GO:0070647;GO:0042176;GO:0006807;GO:0007165;GO:0035556;GO:0050789;GO:0080090;GO:0010604;GO:0045732;GO:0051246;GO:0051247;GO:0032446;GO:0065007;GO:0048518;GO:0060255;GO:0043687;GO:0009987;GO:0050794;GO:0071704;GO:0043412;GO:0036211;GO:0008150;GO:0051171;GO:0008152;GO:0051173;GO:0044238;GO:1901564;GO:0019538;GO:0043170;GO:0016567	K10331	ASB9	------	------	COG0666	O:Posttranslational modification, protein turnover, chaperones	PF12796.11;PF00023.34;PF13637.10;PF13606.10;PF13857.10;PF07525.20	Ank_2;Ank;Ank_4;Ank_3;Ank_5;SOCS_box	Ankyrin repeats;Ankyrin repeat;Ankyrin repeats;Ankyrin repeat;Ankyrin repeats;SOCS box	cytoplasmic
A0A287AD21	SUMO3	Small ubiquitin-related modifier	-	A0A287AD21_PIG Small ubiquitin-related modifier OS=Sus scrofa OX=9823 GN=SUMO3 PE=3 SV=2	1.505	0.5898	0.008112	up	yes	396.949	263.781	308.476	228.29	254.579	391.132	422.882	376.834	CC:intracellular membrane-bounded organelle;CC:nucleus;CC:cellular_component;CC:intracellular organelle;CC:membrane-bounded organelle;CC:organelle;CC:cellular anatomical entity	GO:0043231;GO:0005634;GO:0005575;GO:0043229;GO:0043227;GO:0043226;GO:0110165	K12160	SUMO, SMT3	map03013;map05418	Nucleocytoplasmic transport;Fluid shear stress and atherosclerosis	COG5227	O:Posttranslational modification, protein turnover, chaperones	PF11976.12;PF00240.27	Rad60-SLD;ubiquitin	Ubiquitin-2 like Rad60 SUMO-like;Ubiquitin family	nuclear
A0A287BHH5	LGI3	LGI3	100512015	A0A287BHH5_PIG Leucine rich repeat LGI family member 3 OS=Sus scrofa OX=9823 GN=LGI3 PE=1 SV=1	1.617	0.6933	0.02821	up	yes	401.375	248.291	262.154	229.845	252.875	487.468	338.893	377.764	BP:regulation of secretion;BP:regulation of transport;BP:regulation of secretion by cell;BP:regulation of biological process;BP:regulation of localization;BP:biological regulation;BP:regulation of exocytosis;BP:regulation of cellular process;BP:biological_process;BP:regulation of vesicle-mediated transportCC:synaptic vesicle;CC:intracellular organelle;CC:transport vesicle;CC:membrane-bounded orga…	GO:0051046;GO:0051049;GO:1903530;GO:0050789;GO:0032879;GO:0065007;GO:0017157;GO:0050794;GO:0008150;GO:0060627GO:0008021;GO:0043229;GO:0030133;GO:0043227;GO:0031982;GO:0031410;GO:0044224;GO:0043226;GO:0070382;GO:0110165;GO:0099503;GO:0097708;GO:0005615;GO:0043231;GO:0005575;GO:0005576	K19999	LGI3	------	------	ENOG4110HT0	S:Function unknown	PF03736.21;PF13855.10;PF13306.10	EPTP;LRR_8;LRR_5	EPTP domain;Leucine rich repeat;BspA type Leucine rich repeat region	extracellular
A0A287ARN4	EFCAB7	PGM1	-	A0A287ARN4_PIG Phosphoglucomutase 1 OS=Sus scrofa OX=9823 GN=PGM1 PE=4 SV=2	0.5279	-0.9217	0.03333	down	yes	222.189	420.909	475.459	450.435	336.834	145.404	302.874	218.29	MF:cation binding;MF:ion binding;MF:molecular_function;MF:binding;MF:metal ion binding;MF:calcium ion binding	GO:0043169;GO:0043167;GO:0003674;GO:0005488;GO:0046872;GO:0005509	K23852	EFCAB7	map04340	Hedgehog signaling pathway	COG5126;COG5126;COG5126	D:Cell cycle control, cell division, chromosome partitioning;T:Signal transduction mechanisms;Z:Cytoskeleton	PF13499.10;PF00036.36;PF13405.10	EF-hand_7;EF-hand_1;EF-hand_6	EF-hand domain pair;EF hand;EF-hand domain	cytoplasmic
A0A4X1U201	LRRK2	Non-specific serine/threonine protein kinase	-	A0A4X1U201_PIG non-specific serine/threonine protein kinase OS=Sus scrofa OX=9823 GN=LRRK2 PE=4 SV=1	0.2142	-2.223	1.598e-05	down	yes	168.211	785.455	804.987	809.069	742.308	173.395	144.29	186.949	BP:phosphorylation;BP:cell differentiation;BP:regulation of response to stimulus;BP:regulation of signaling;BP:regulation of cell communication;BP:regulation of biological process;BP:regulation of signal transduction;BP:cellular developmental process;BP:biological regulation;BP:developmental process;BP:cellular process;BP:regulation of cellular process;BP:biological_process;BP:metabolic process;B…	GO:0016310;GO:0030154;GO:0048583;GO:0023051;GO:0010646;GO:0050789;GO:0009966;GO:0048869;GO:0065007;GO:0032502;GO:0009987;GO:0050794;GO:0008150;GO:0008152;GO:0044237;GO:0006796;GO:0006793GO:0016020;GO:0110165;GO:0005829;GO:0005575GO:0035639;GO:0032553;GO:0003674;GO:0005488;GO:1901265;GO:0043168;GO:0032561;GO:0000166;GO:0004674;GO:0016740;GO:0004672;GO:0017076;GO:0005525;GO:0016301;GO:0140096;GO:00…	K08844	LRRK2	map05012;map05022	Parkinson disease;Pathways of neurodegeneration - multiple diseases	COG4886	U:Intracellular trafficking, secretion, and vesicular transport	PF00069.29;PF07714.21;PF13855.10;PF08477.17;PF12799.11;PF16095.9;PF00071.26	Pkinase;PK_Tyr_Ser-Thr;LRR_8;Roc;LRR_4;COR;Ras	Protein kinase domain;Protein tyrosine and serine/threonine kinase;Leucine rich repeat;Ras of Complex, Roc, domain of DAPkinase;Leucine Rich repeats;C-terminal of Roc, COR, domain;Ras family	extracellular
A0A8D0IZP0	-	Macrophage colony-stimulating factor 1	-	A0A8D0IZP0_PIG Macrophage colony-stimulating factor 1 OS=Sus scrofa OX=9823 PE=4 SV=1	1.499	0.584	0.03567	up	yes	542.408	361.835	345.611	355.994	383.899	542.844	443.786	640.595	BP:regulation of primary metabolic process;BP:regulation of metabolic process;BP:positive regulation of response to stimulus;BP:regulation of response to stimulus;BP:regulation of chemotaxis;BP:signal transduction;BP:cell surface receptor signaling pathway;BP:enzyme linked receptor protein signaling pathway;BP:transmembrane receptor protein tyrosine kinase signaling pathway;BP:positive regulation…	GO:0080090;GO:0019222;GO:0048584;GO:0048583;GO:0050920;GO:0007165;GO:0007166;GO:0007167;GO:0007169;GO:0032103;GO:0010604;GO:0043207;GO:0002687;GO:0009966;GO:0009967;GO:0044419;GO:0002685;GO:0010720;GO:0048518;GO:0002682;GO:0042127;GO:1902228;GO:0060255;GO:1902226;GO:0071622;GO:1903708;GO:0051707;GO:0002931;GO:0009607;GO:0009605;GO:0045651;GO:0002376;GO:0002688;GO:0050921;GO:0009893;GO:0009891;GO:…	K05453	CSF1, MCSF	map04640;map04015;map04014;map05323;map04010;map04668;map04151;map05010;map04380;map04060;map04061;map05022	Hematopoietic cell lineage;Rap1 signaling pathway;Ras signaling pathway;Rheumatoid arthritis;MAPK signaling pathway;TNF signaling pathway;PI3K-Akt signaling pathway;Alzheimer disease;Osteoclast differentiation;Cytokine-cytokine receptor interaction;Viral protein interaction with cytokine and cytokine receptor;Pathways of neurodegeneration - multiple diseases	ENOG410Z5Q9	U:Intracellular trafficking, secretion, and vesicular transport	PF05337.15	CSF-1	Macrophage colony stimulating factor-1	plasma membrane
A0A287A9F0	MAP4K2	Mitogen-activated protein kinase kinase kinase kinase 2	100523716	A0A287A9F0_PIG Mitogen-activated protein kinase kinase kinase kinase 2 OS=Sus scrofa OX=9823 GN=MAP4K2 PE=3 SV=2	0.746	-0.4228	0.01102	down	yes	380.156	509.589	509.387	502.219	517.162	434.496	368.419	337.552	BP:positive regulation of stress-activated MAPK cascade;BP:phosphorylation;BP:positive regulation of response to stimulus;BP:regulation of response to stimulus;BP:vesicle targeting;BP:positive regulation of signaling;BP:intracellular signal transduction;BP:regulation of signaling;BP:regulation of JNK cascade;BP:positive regulation of cell communication;BP:regulation of cell communication;BP:regul…	GO:0032874;GO:0016310;GO:0048584;GO:0048583;GO:0006903;GO:0023056;GO:0035556;GO:0023051;GO:0046328;GO:0010647;GO:0010646;GO:0050789;GO:0043408;GO:0009966;GO:0009967;GO:0043410;GO:0007165;GO:0065007;GO:0048518;GO:0009987;GO:0032872;GO:0070302;GO:0070304;GO:0050794;GO:0046330;GO:0008150;GO:0008152;GO:1902533;GO:1902531;GO:0080134;GO:0080135;GO:0044237;GO:0006796;GO:0006793;GO:0048522GO:0005737;GO:0…	K04414	MAP4K2, GCK	map04010	MAPK signaling pathway	ENOG410XP9G	T:Signal transduction mechanisms	PF00069.29;PF00780.26;PF07714.21	Pkinase;CNH;PK_Tyr_Ser-Thr	Protein kinase domain;CNH domain;Protein tyrosine and serine/threonine kinase	cytoplasmic
A0A8D0IIC8	-	Arb2 domain-containing protein	-	A0A8D0IIC8_PIG Arb2-like domain-containing protein OS=Sus scrofa OX=9823 PE=4 SV=1	1.657	0.7286	0.02916	up	yes	320.312	193.314	209.159	173.035	197.746	313.821	260.34	386.776	------	------	------	------	------	------	ENOG410ZNS0	S:Function unknown	PF09757.13	Arb2	Arb2 domain	ER
A0A287BIA4	ZNF516	ZNF516	-	A0A287BIA4_PIG Zinc finger protein 516 OS=Sus scrofa OX=9823 GN=ZNF516 PE=3 SV=2	3.44	1.782	0.003949	up	yes	307.414	89.3683	111.208	59.7133	97.1839	363.643	309.618	248.983	------	------	K22411	ZNF516	map04714	Thermogenesis	COG5048	A:RNA processing and modification	PF00096.30;PF13894.10;PF13465.10;PF13909.10	zf-C2H2;zf-C2H2_4;zf-H2C2_2;zf-H2C2_5	Zinc finger, C2H2 type;C2H2-type zinc finger;Zinc-finger double domain;C2H2-type zinc-finger domain	nuclear
A0A287AHB5	CSAD	CSAD	100515377	A0A287AHB5_PIG Cysteine sulfinic acid decarboxylase OS=Sus scrofa OX=9823 GN=CSAD PE=1 SV=2	32	5	0.0002781	up	yes	331.319	0	0	0	0	326.218	286.178	381.56	BP:carboxylic acid metabolic process;BP:oxoacid metabolic process;BP:signal transduction;BP:cell surface receptor signaling pathway;BP:muscle structure development;BP:muscle organ development;BP:cell adhesion;BP:regulation of biological process;BP:organic substance metabolic process;BP:animal organ development;BP:biological regulation;BP:developmental process;BP:cellular process;BP:regulation of …	GO:0019752;GO:0043436;GO:0007165;GO:0007166;GO:0061061;GO:0007517;GO:0007155;GO:0050789;GO:0071704;GO:0048513;GO:0065007;GO:0032502;GO:0009987;GO:0050794;GO:0008150;GO:0008152;GO:0006082;GO:0007229;GO:0048856;GO:0044237;GO:0044281GO:0098590;GO:0055037;GO:0048770;GO:0043229;GO:0043227;GO:0043226;GO:0031982;GO:0031410;GO:0016020;GO:0110165;GO:0030027;GO:0031256;GO:0009986;GO:0031253;GO:0097708;GO:0…	K18966	GADL1, CSAD	map00770;map00410;map00430	Pantothenate and CoA biosynthesis;beta-Alanine metabolism;Taurine and hypotaurine metabolism	COG0076	A:RNA processing and modification	PF00282.23	Pyridoxal_deC	Pyridoxal-dependent decarboxylase conserved domain	cytoplasmic
A0A5G2QE18	REST	REST	-	A0A5G2QE18_PIG C2H2-type domain-containing protein OS=Sus scrofa OX=9823 GN=REST PE=4 SV=1	1e-05	-16.61	0.01141	down	yes	0	137.18	77.1898	180.424	153.925	0	0	0	BP:regulation of peptide transport;BP:regulation of stem cell differentiation;BP:negative regulation of stem cell differentiation;BP:regulation of metabolic process;BP:negative regulation of secretion;BP:regulation of transport;BP:regulation of mesenchymal stem cell differentiation;BP:regulation of primary metabolic process;BP:cellular response to stimulus;BP:stem cell differentiation;BP:negative…	GO:0090087;GO:2000736;GO:2000737;GO:0019222;GO:0051048;GO:0051049;GO:2000739;GO:0080090;GO:0051716;GO:0048863;GO:0010605;GO:0051046;GO:0048869;GO:0071310;GO:0045665;GO:0045664;GO:0042981;GO:0045833;GO:0010894;GO:0044093;GO:2000740;GO:0048518;GO:0048519;GO:0042127;GO:0051055;GO:0010566;GO:0051051;GO:0060255;GO:0031960;GO:0090276;GO:0030162;GO:2001141;GO:0051702;GO:0090278;GO:0010033;GO:0065008;GO:…	K09222	REST	map04550;map05016	Signaling pathways regulating pluripotency of stem cells;Huntington disease	COG5048	S:Function unknown	PF13465.10;PF13909.10;PF00096.30;PF13894.10	zf-H2C2_2;zf-H2C2_5;zf-C2H2;zf-C2H2_4	Zinc-finger double domain;C2H2-type zinc-finger domain;Zinc finger, C2H2 type;C2H2-type zinc finger	nuclear
A0A480QB10	-	Inhibitor of growth protein	-	A0A480QB10_PIG Inhibitor of growth protein OS=Sus scrofa OX=9823 GN=ING5 PE=3 SV=1	1e-05	-16.61	0.02223	down	yes	0	56.4557	27.1909	61.887	80.2892	0	0	0	BP:positive regulation of apoptotic signaling pathway;BP:regulation of primary metabolic process;BP:regulation of metabolic process;BP:regulation of apoptotic signaling pathway;BP:positive regulation of response to stimulus;BP:regulation of response to stimulus;BP:signal transduction;BP:cellular component organization or biogenesis;BP:regulation of signal transduction;BP:positive regulation of si…	GO:2001235;GO:0080090;GO:0019222;GO:2001233;GO:0048584;GO:0048583;GO:0007165;GO:0071840;GO:0009966;GO:0009967;GO:0048518;GO:0042127;GO:0051052;GO:0060255;GO:2001141;GO:0006275;GO:0010468;GO:0042981;GO:0050789;GO:0016043;GO:0065007;GO:2000278;GO:0009889;GO:0050794;GO:0008150;GO:0006355;GO:0010556;GO:0048147;GO:0048145;GO:0048144;GO:0051128;GO:0023056;GO:0023051;GO:0010647;GO:0010646;GO:0008285;GO:…	K11345	ING5	------	------	COG5034	G:Carbohydrate transport and metabolism	PF12998.11	ING	Inhibitor of growth proteins N-terminal histone-binding	nuclear
A0A8D0ZR92	-	Histone-lysine N-methyltransferase SETD1B	-	A0A8D0ZR92_PIG SET domain-containing protein 1B OS=Sus scrofa OX=9823 PE=4 SV=1	1.734	0.7941	0.04125	up	yes	389.874	224.78	266.335	258.813	149.192	312.797	405.375	451.451	BP:metabolic process;BP:methylation;BP:biological_processCC:intracellular organelle;CC:non-membrane-bounded organelle;CC:methyltransferase complex;CC:nuclear speck;CC:nuclear body;CC:organelle;CC:cellular anatomical entity;CC:catalytic complex;CC:chromosome;CC:transferase complex;CC:macromolecular complex;CC:intracellular non-membrane-bounded organelle;CC:histone methyltransferase complex;CC:cell…	GO:0008152;GO:0032259;GO:0008150GO:0043229;GO:0043228;GO:0034708;GO:0016607;GO:0016604;GO:0043226;GO:0110165;GO:1902494;GO:0005694;GO:1990234;GO:0032991;GO:0043232;GO:0035097;GO:0005575;GO:0048188GO:0042054;GO:0016278;GO:0016279;GO:0008276;GO:0003674;GO:0005488;GO:0003676;GO:0008168;GO:1901363;GO:0016740;GO:0016741;GO:0042800;GO:0008757;GO:0140096;GO:0003824;GO:0008170;GO:0097159;GO:0003723	K11422	SETD1, SET1	map00310	Lysine degradation	COG2940	U:Intracellular trafficking, secretion, and vesicular transport	PF00856.32;PF11764.12;PF00076.26	SET;N-SET;RRM_1	SET domain;COMPASS;RNA recognition motif	cytoplasmic
A0A0B8RS99	SLC35A1	SLC35A1	100517983	A0A0B8RS99_PIG Solute carrier family 35 (CMP-sialic acid transporter), member A1 OS=Sus scrofa domesticus OX=9825 GN=SLC35A1 PE=3 SV=1	0.6247	-0.6788	0.01845	down	yes	150.444	240.814	235.931	222.049	264.463	127.797	133.329	190.204	BP:carbohydrate transport;BP:organic substance transport;BP:transport;BP:biological_process;BP:establishment of localization;BP:localizationCC:organelle membrane;CC:membrane;CC:cellular anatomical entity;CC:bounding membrane of organelle;CC:Golgi membrane;CC:cellular_componentMF:nucleobase-containing compound transmembrane transporter activity;MF:molecular_function;MF:pyrimidine nucleotide-sugar …	GO:0008643;GO:0071702;GO:0006810;GO:0008150;GO:0051234;GO:0051179GO:0031090;GO:0016020;GO:0110165;GO:0098588;GO:0000139;GO:0005575GO:0015932;GO:0003674;GO:0015165;GO:0015297;GO:0015291;GO:0005215;GO:0005338;GO:0008514;GO:0022857;GO:0022804;GO:1901505;GO:0005456	K15272	SLC35A1_2_3	------	------	COG0697	U:Intracellular trafficking, secretion, and vesicular transport	PF04142.19;PF08449.15	Nuc_sug_transp;UAA	Nucleotide-sugar transporter;UAA transporter family	plasma membrane
A0A286ZVH4	EPC1	Enhancer of polycomb homolog	100521573	A0A286ZVH4_PIG Enhancer of polycomb homolog OS=Sus scrofa OX=9823 GN=EPC1 PE=3 SV=3	1e-05	-16.61	0.0007513	down	yes	0	155.5	142.177	188.808	135.517	0	0	0	BP:regulation of primary metabolic process;BP:regulation of metabolic process;BP:positive regulation of response to stimulus;BP:regulation of response to stimulus;BP:cellular component organization or biogenesis;BP:negative regulation of transcription from RNA polymerase II promoter;BP:cellular response to stimulus;BP:negative regulation of macromolecule metabolic process;BP:positive regulation o…	GO:0080090;GO:0019222;GO:0048584;GO:0048583;GO:0071840;GO:0000122;GO:0051716;GO:0010605;GO:0010604;GO:0040029;GO:0048518;GO:0048519;GO:0051054;GO:0006282;GO:0051052;GO:0006281;GO:0060255;GO:2001141;GO:0046483;GO:0000018;GO:0033554;GO:0009892;GO:0009893;GO:0009890;GO:0009891;GO:0050789;GO:0016043;GO:0065007;GO:1901360;GO:0045911;GO:0010569;GO:0009889;GO:0050794;GO:2000781;GO:0008150;GO:0008152;GO:…	K11322	EPC	map03082	ATP-dependent chromatin remodeling	ENOG410XSSX	K:Transcription	PF06752.16;PF10513.13	E_Pc_C;EPL1	Enhancer of Polycomb C-terminus;Enhancer of polycomb-like	nuclear
A0A286ZJV9	SEMA4D	SEMA4D	-	A0A286ZJV9_PIG Semaphorin 4D OS=Sus scrofa OX=9823 GN=SEMA4D PE=1 SV=2	1e-05	-16.61	0.02175	down	yes	0	83.7595	99.5497	113.17	38.5583	0	0	0	BP:regulation of phosphate metabolic process;BP:regulation of primary metabolic process;BP:regulation of metabolic process;BP:positive regulation of collateral sprouting;BP:positive regulation of cell junction assembly;BP:negative regulation of response to stimulus;BP:regulation of response to stimulus;BP:positive regulation of nitrogen compound metabolic process;BP:neural crest cell migration;BP…	GO:0019220;GO:0080090;GO:0019222;GO:0048672;GO:1901890;GO:0048585;GO:0048583;GO:0051173;GO:0001755;GO:0007162;GO:0001503;GO:0050920;GO:0007165;GO:0050922;GO:0010556;GO:0061387;GO:0031345;GO:0031344;GO:0071840;GO:0048670;GO:0010605;GO:0010604;GO:0042330;GO:0090497;GO:0048869;GO:0045667;GO:0010720;GO:0048522;GO:0048518;GO:0048519;GO:0120039;GO:0045668;GO:0042127;GO:0071526;GO:0006935;GO:1901888;GO:…	K06521	SEMA4, CD100	map04360	Axon guidance	ENOG410XQZC	U:Intracellular trafficking, secretion, and vesicular transport	PF01403.23;PF01437.29;PF00047.29	Sema;PSI;ig	Sema domain;Plexin repeat;Immunoglobulin domain	cytoplasmic
A0A287B7T8	CHPT1	CHPT1	100523738	A0A287B7T8_PIG Cholinephosphotransferase 1 OS=Sus scrofa OX=9823 GN=CHPT1 PE=3 SV=2	0.5385	-0.893	0.03546	down	yes	188.329	349.747	283.159	446.252	319.83	217.205	165.274	182.508	BP:glycerolipid metabolic process;BP:glycerophospholipid metabolic process;BP:ether metabolic process;BP:cellular biosynthetic process;BP:nitrogen compound metabolic process;BP:organic substance metabolic process;BP:platelet activating factor metabolic process;BP:glycerol ether biosynthetic process;BP:glycerol ether metabolic process;BP:platelet activating factor biosynthetic process;BP:phospholi…	GO:0046486;GO:0006650;GO:0018904;GO:0044249;GO:0006807;GO:0071704;GO:0046469;GO:0046504;GO:0006662;GO:0006663;GO:0006644;GO:0006629;GO:0008610;GO:1901576;GO:0009987;GO:0009058;GO:0045017;GO:0008150;GO:0008152;GO:0046485;GO:0044255;GO:0090407;GO:0008611;GO:0097384;GO:0044238;GO:1901564;GO:1901566;GO:0008654;GO:0044237;GO:1901503;GO:0006796;GO:0006793;GO:0019637;GO:0046474;GO:0044281GO:0005789;GO:0…	K00994	CHPT1, CPT1	map00565;map00564;map05231;map00440	Ether lipid metabolism;Glycerophospholipid metabolism;Choline metabolism in cancer;Phosphonate and phosphinate metabolism	COG5050	S:Function unknown	PF01066.25	CDP-OH_P_transf	CDP-alcohol phosphatidyltransferase	Golgi apparatus
F1RQS4	SUPT3H	SUPT3H	-	F1RQS4_PIG SPT3 homolog, SAGA and STAGA complex component OS=Sus scrofa OX=9823 GN=SUPT3H PE=4 SV=5	1.257	0.33	0.00911	up	yes	293.198	233.22	215.746	248.008	235.905	305.55	276.898	297.145	BP:RNA biosynthetic process;BP:nucleic acid metabolic process;BP:cellular biosynthetic process;BP:nitrogen compound metabolic process;BP:organic cyclic compound metabolic process;BP:organic substance biosynthetic process;BP:organic cyclic compound biosynthetic process;BP:organic substance metabolic process;BP:transcription from RNA polymerase II promoter;BP:heterocycle biosynthetic process;BP:nuc…	GO:0032774;GO:0090304;GO:0044249;GO:0006807;GO:1901360;GO:1901576;GO:1901362;GO:0071704;GO:0006366;GO:0018130;GO:0006139;GO:0009987;GO:0006725;GO:0009058;GO:0009059;GO:0008150;GO:0008152;GO:0034654;GO:0046483;GO:0016070;GO:0044238;GO:0044271;GO:0034641;GO:0044237;GO:0043170;GO:0006351;GO:0019438GO:0043229;GO:0043227;GO:0043226;GO:0005634;GO:0110165;GO:0043231;GO:0005575GO:0003674;GO:0005488;GO:00…	K11313	SUPT3H, SPT3	map05202	Transcriptional misregulation in cancer	ENOG410Z86C	K:Transcription	PF02269.20	TFIID-18kDa	Transcription initiation factor IID, 18kD subunit	nuclear
A0A480MFX0	-	P-type Cu(+) transporter	-	A0A480MFX0_PIG P-type Cu(+) transporter OS=Sus scrofa OX=9823 PE=3 SV=1	0.7239	-0.4661	0.03543	down	yes	212.939	294.145	310.817	278.368	293.251	227.701	245.574	165.544	CC:cellular_component;CC:organelle subcompartment;CC:membrane;CC:cellular anatomical entity;CC:trans-Golgi network;CC:Golgi subcompartmentMF:purine ribonucleoside triphosphate binding;MF:molecular_function;MF:binding;MF:ATPase activity;MF:ATP binding;MF:nucleotide binding;MF:heterocyclic compound binding;MF:nucleoside phosphate binding;MF:anion binding;MF:ATPase activity, coupled to transmembrane…	GO:0005575;GO:0031984;GO:0016020;GO:0110165;GO:0005802;GO:0098791GO:0035639;GO:0003674;GO:0005488;GO:0016887;GO:0005524;GO:0000166;GO:1901363;GO:1901265;GO:0043168;GO:0042626;GO:0046914;GO:0046915;GO:0015318;GO:0043167;GO:0015399;GO:0017076;GO:0046873;GO:0005507;GO:0016787;GO:0022853;GO:0043169;GO:0005215;GO:0008324;GO:0140358;GO:0017111;GO:0036094;GO:0003824;GO:0005375;GO:0022890;GO:0016818;GO:0…	K17686	copA, ctpA, ATP7	map04978;map01524	Mineral absorption;Platinum drug resistance	COG2217	P:Inorganic ion transport and metabolism	PF00403.30;PF00122.24;PF00702.30;PF08282.16	HMA;E1-E2_ATPase;Hydrolase;Hydrolase_3	Heavy-metal-associated domain;E1-E2 ATPase;haloacid dehalogenase-like hydrolase;haloacid dehalogenase-like hydrolase	cytoplasmic
A0A480N181	-	Glutathione hydrolase	-	A0A480N181_PIG Glutathione hydrolase OS=Sus scrofa OX=9823 PE=3 SV=1	0.6536	-0.6135	0.03301	down	yes	183.782	281.177	324.768	224.755	294.008	171.974	182.179	197.192	BP:negative regulation of response to stimulus;BP:regulation of response to stimulus;BP:biological regulation;BP:regulation of biological process;BP:organic substance catabolic process;BP:regulation of response to oxidative stress;BP:organic substance metabolic process;BP:glutathione metabolic process;BP:negative regulation of biological process;BP:biological_process;BP:metabolic process;BP:catab…	GO:0048585;GO:0048583;GO:0065007;GO:0050789;GO:1901575;GO:1902882;GO:0071704;GO:0006749;GO:0048519;GO:0008150;GO:0008152;GO:0009056;GO:1902883;GO:0080134;GO:0006751GO:0016020;GO:0110165;GO:0005886;GO:0005575GO:0003674;GO:0008233;GO:0016740;GO:0070003;GO:0016746;GO:0016787;GO:0008242;GO:0140096;GO:0003824;GO:0036374	K00681	ggt	map00480;map00430	Glutathione metabolism;Taurine and hypotaurine metabolism	COG0405	E:Amino acid transport and metabolism	PF01019.25	G_glu_transpept	Gamma-glutamyltranspeptidase	cytoplasmic
A0A8D0IPH2	-	WD repeat-containing protein 91	-	A0A8D0IPH2_PIG WD repeat-containing protein 91 OS=Sus scrofa OX=9823 PE=3 SV=1	2.462	1.3	0.003466	up	yes	315.941	128.34	112.436	141.029	131.557	261.53	361.159	325.136	BP:localization;BP:vesicle-mediated transport between endosomal compartments;BP:cellular localization;BP:cellular process;BP:transport;BP:establishment of localization in cell;BP:establishment of localization;BP:early endosome to late endosome transport;BP:cytosolic transport;BP:vesicle-mediated transport;BP:intracellular transport;BP:biological_processCC:extrinsic component of membrane;CC:endoso…	GO:0051179;GO:0098927;GO:0051641;GO:0009987;GO:0006810;GO:0051649;GO:0051234;GO:0045022;GO:0016482;GO:0016192;GO:0046907;GO:0008150GO:0019898;GO:0010008;GO:0031090;GO:0016020;GO:0098588;GO:0110165;GO:0030659;GO:0031312;GO:0031313;GO:0012506;GO:0005829;GO:0031902;GO:0005575;GO:0031901GO:0019207;GO:0003674;GO:0098772;GO:0030234;GO:0035014	K24760	WDR91	------	------	ENOG410XQIX	S:Function unknown	PF00400.36;PF12894.11	WD40;ANAPC4_WD40	WD domain, G-beta repeat;Anaphase-promoting complex subunit 4 WD40 domain	cytoplasmic
A0A286ZRA9	RIC8B	RIC8B	-	A0A286ZRA9_PIG Synembryn OS=Sus scrofa OX=9823 GN=RIC8B PE=1 SV=3	1.508	0.5926	0.01781	up	yes	257.231	170.616	200.725	164.632	146.491	247.279	236.576	287.838	BP:regulation of biological process;BP:biological regulation;BP:G-protein coupled receptor signaling pathway;BP:cellular process;BP:regulation of cellular process;BP:biological_process;BP:signal transductionCC:cytoplasm;CC:centrosome;CC:membrane;CC:microtubule organizing center;CC:cellular anatomical entity;CC:plasma membrane;CC:cytosol;CC:cellular_componentMF:guanyl-nucleotide exchange factor ac…	GO:0050789;GO:0065007;GO:0007186;GO:0009987;GO:0050794;GO:0008150;GO:0007165GO:0005737;GO:0005813;GO:0016020;GO:0005815;GO:0110165;GO:0005886;GO:0005829;GO:0005575GO:0005085;GO:0003674;GO:0005488;GO:0098772;GO:0001965;GO:0030234;GO:0030695;GO:0060589;GO:0005515	------	------	------	------	ENOG410XSCJ	U:Intracellular trafficking, secretion, and vesicular transport	PF10165.13	Ric8	Guanine nucleotide exchange factor synembryn	cytoplasmic
A0A8D0PPS9	-	Tyrosine-protein kinase	-	A0A8D0PPS9_PIG Tyrosine-protein kinase OS=Sus scrofa OX=9823 PE=3 SV=1	32	5	3.068e-06	up	yes	412.449	0	0	0	0	396.47	407.236	433.642	BP:regulation of phosphate metabolic process;BP:cytokine-mediated signaling pathway;BP:regulation of metabolic process;BP:activation of protein kinase activity;BP:signal transduction;BP:cell surface receptor signaling pathway;BP:cellular component organization or biogenesis;BP:regulation of primary metabolic process;BP:cellular response to stimulus;BP:positive regulation of macromolecule metaboli…	GO:0019220;GO:0019221;GO:0019222;GO:0032147;GO:0007165;GO:0007166;GO:0071840;GO:0080090;GO:0051716;GO:0010604;GO:0018212;GO:0018193;GO:0044093;GO:0048518;GO:0042127;GO:0060255;GO:0031960;GO:0045859;GO:0010033;GO:0042325;GO:0042327;GO:1901564;GO:0019538;GO:0002376;GO:0071407;GO:0009893;GO:0033674;GO:0035556;GO:0050789;GO:0051347;GO:0043549;GO:0016043;GO:0065007;GO:0043085;GO:0065009;GO:0050790;GO:…	K04447	JAK2	map05140;map05167;map05164;map05145;map05161;map04659;map04658;map05168;map05235;map04217;map04920;map04725;map05207;map05152;map05200;map04550;map05417;map04062;map01521;map04151;map04630;map04935;map04933;map04917	Leishmaniasis;Kaposi sarcoma-associated herpesvirus infection;Influenza A;Toxoplasmosis;Hepatitis B;Th17 cell differentiation;Th1 and Th2 cell differentiation;Herpes simplex virus 1 infection;PD-L1 expression and PD-1 checkpoint pathway in cancer;Necroptosis;Adipocytokine signaling pathway;Cholinergic synapse;Chemical carcinogenesis - receptor activation;Tuberculosis;Pathways in cancer;Signaling …	COG0515	S:Function unknown	PF07714.21;PF00069.29;PF18379.5;PF17887.5;PF18377.5;PF00017.28	PK_Tyr_Ser-Thr;Pkinase;FERM_F1;Jak1_Phl;FERM_F2;SH2	Protein tyrosine and serine/threonine kinase;Protein kinase domain;FERM F1 ubiquitin-like domain;Jak1 pleckstrin homology-like domain;FERM F2 acyl-CoA binding protein-like domain;SH2 domain	cytoplasmic
A0A8D1FVT2	-	Alpha-L-iduronidase	-	A0A8D1FVT2_PIG Alpha-L-iduronidase OS=Sus scrofa OX=9823 PE=3 SV=1	32	5	0.004587	up	yes	383.242	0	0	0	0	254.198	478.103	417.426	BP:primary metabolic process;BP:carbohydrate metabolic process;BP:organic substance metabolic process;BP:biological_process;BP:metabolic processMF:hydrolase activity;MF:catalytic activity;MF:hydrolase activity, acting on glycosyl bonds;MF:hydrolase activity, hydrolyzing O-glycosyl compounds;MF:molecular_function	GO:0044238;GO:0005975;GO:0071704;GO:0008150;GO:0008152GO:0016787;GO:0003824;GO:0016798;GO:0004553;GO:0003674	K01217	IDUA	map04142;map00531	Lysosome;Glycosaminoglycan degradation	ENOG410XWW3	G:Carbohydrate transport and metabolism	PF01229.21;PF21200.1	Glyco_hydro_39;Glyco_hydro_39_C	Glycosyl hydrolases family 39;Alpha-L-iduronidase C-terminal domain	lysosomal
A0A287BIF0	CYP19A1	CYP19A2	-	A0A287BIF0_PIG aromatase OS=Sus scrofa OX=9823 GN=CYP19A2 PE=3 SV=2	32	5	1.518e-06	up	yes	369.782	0	0	0	0	386.381	361.249	361.717	BP:female gonad development;BP:response to organic cyclic compound;BP:response to estradiol;BP:developmental process involved in reproduction;BP:response to lipid;BP:gonad development;BP:organic substance metabolic process;BP:animal organ development;BP:developmental process;BP:reproductive structure development;BP:lipid metabolic process;BP:biological_process;BP:metabolic process;BP:response to …	GO:0008585;GO:0014070;GO:0032355;GO:0003006;GO:0033993;GO:0008406;GO:0071704;GO:0048513;GO:0032502;GO:0048608;GO:0006629;GO:0008150;GO:0008152;GO:0042221;GO:0010033;GO:1901700;GO:0044238;GO:0050896;GO:0048856;GO:0022414GO:0005783;GO:0043229;GO:0043227;GO:0016020;GO:0043226;GO:0110165;GO:0043231;GO:0005575GO:0004497;GO:0070330;GO:0003674;GO:0005488;GO:0043167;GO:1901363;GO:0016491;GO:0043169;GO:00…	K07434	CYP19A	map00140;map04913	Steroid hormone biosynthesis;Ovarian steroidogenesis	COG2124	U:Intracellular trafficking, secretion, and vesicular transport	PF00067.26	p450	Cytochrome P450	ER
A0A287A053	NSMAF	NSMAF	100153039	A0A287A053_PIG Neutral sphingomyelinase activation associated factor OS=Sus scrofa OX=9823 GN=NSMAF PE=4 SV=1	32	5	0.03028	up	yes	136.56	0	0	0	0	166.58	188.629	54.4702	------	------	K18953	NSMAF, FAN	map04071	Sphingolipid signaling pathway	ENOG410XNQC	S:Function unknown	PF02138.22;PF00400.36;PF02893.24;PF12894.11	Beach;WD40;GRAM;ANAPC4_WD40	Beige/BEACH domain;WD domain, G-beta repeat;GRAM domain;Anaphase-promoting complex subunit 4 WD40 domain	nuclear
A0A287A6Q2	SETDB2	SETDB2	-	A0A287A6Q2_PIG Histone-lysine N-methyltransferase SETDB2 OS=Sus scrofa OX=9823 GN=SETDB2 PE=4 SV=2	1e-05	-16.61	0.002548	down	yes	0	100.119	122.66	71.9923	105.704	0	0	0	BP:regulation of metabolic process;BP:cellular component organization or biogenesis;BP:negative regulation of macromolecule metabolic process;BP:positive regulation of heterochromatin assembly;BP:positive regulation of biological process;BP:negative regulation of biological process;BP:positive regulation of chromatin organization;BP:regulation of macromolecule metabolic process;BP:positive regula…	GO:0019222;GO:0071840;GO:0010605;GO:0031453;GO:0048518;GO:0048519;GO:1905269;GO:0060255;GO:0010638;GO:0009892;GO:0009890;GO:0016043;GO:0065007;GO:0032259;GO:0051130;GO:0009889;GO:0050794;GO:0008150;GO:0008152;GO:0007059;GO:0010556;GO:2001252;GO:0010558;GO:0033044;GO:0033043;GO:0051128;GO:0007049;GO:0031327;GO:0009987;GO:0006338;GO:0010629;GO:1902275;GO:0043933;GO:0031326;GO:0031324;GO:0031323;GO:…	K18494	SETDB2	map00310	Lysine degradation	COG2940;ENOG410ZQJZ	S:Function unknown;	PF05033.20;PF00856.32;PF01429.23	Pre-SET;SET;MBD	Pre-SET motif;SET domain;Methyl-CpG binding domain	nuclear
A0A4X1U9K2	-	SEFIR domain-containing protein	-	A0A4X1U9K2_PIG SEFIR domain-containing protein OS=Sus scrofa OX=9823 PE=4 SV=1	1.473	0.5588	0.04523	up	yes	335.864	228.043	209.899	226.142	248.089	341.258	271.281	395.052	CC:membrane;CC:cellular_component;CC:plasma membrane;CC:cellular anatomical entityMF:signaling receptor activity;MF:molecular transducer activity;MF:transmembrane signaling receptor activity;MF:molecular_function;MF:immune receptor activity;MF:interleukin-17 receptor activity;MF:cytokine receptor activity	GO:0016020;GO:0005575;GO:0005886;GO:0110165GO:0038023;GO:0060089;GO:0004888;GO:0003674;GO:0140375;GO:0030368;GO:0004896	K05164	IL17RA, CD217	map04936;map04060;map04657	Alcoholic liver disease;Cytokine-cytokine receptor interaction;IL-17 signaling pathway	ENOG4111HRA	U:Intracellular trafficking, secretion, and vesicular transport	PF16556.9;PF16578.9;PF08357.15	IL17R_fnIII_D1;IL17R_fnIII_D2;SEFIR	Interleukin-17 receptor, fibronectin-III-like domain 1;Interleukin 17 receptor D;SEFIR domain	ER
A0A4X1W9L2	RNF41	E3 ubiquitin-protein ligase NRDP1	100157936	A0A4X1W9L2_PIG E3 ubiquitin-protein ligase NRDP1 OS=Sus scrofa OX=9823 GN=RNF41 PE=4 SV=1	1.216	0.2821	0.005968	up	yes	275.084	226.276	208.378	234.312	236.138	272.389	278.688	274.173	BP:regulation of primary metabolic process;BP:regulation of metabolic process;BP:regulation of response to stimulus;BP:signal transduction;BP:cell surface receptor signaling pathway;BP:regulation of protein kinase B signaling;BP:positive regulation of macromolecule metabolic process;BP:regulation of signal transduction;BP:protein modification by small protein conjugation or removal;BP:protein mod…	GO:0080090;GO:0019222;GO:0048583;GO:0007165;GO:0007166;GO:0051896;GO:0010604;GO:0009966;GO:0070647;GO:0032446;GO:0048518;GO:0048519;GO:0042127;GO:0060255;GO:0061919;GO:1903706;GO:1901564;GO:1901565;GO:0019538;GO:0010639;GO:0030163;GO:0010507;GO:0016567;GO:1903146;GO:0009894;GO:0009895;GO:0009892;GO:0009893;GO:0006807;GO:0050789;GO:1901575;GO:0065007;GO:2000379;GO:0050793;GO:2000377;GO:0050794;GO:…	K11981	RNF41, NRDP1	map04144	Endocytosis	ENOG410XNN7	O:Posttranslational modification, protein turnover, chaperones	PF08941.14;PF13923.10;PF00097.29;PF13639.10;PF15227.10;PF14835.10;PF11789.12;PF12678.11;PF13445.10	USP8_interact;zf-C3HC4_2;zf-C3HC4;zf-RING_2;zf-C3HC4_4;zf-RING_6;zf-Nse;zf-rbx1;zf-RING_UBOX	USP8 interacting;Zinc finger, C3HC4 type;Zinc finger, C3HC4 type;Ring finger domain;zinc finger of C3HC4-type, RING;zf-RING of BARD1-type protein;Zinc-finger of the MIZ type in Nse subunit;RING-H2 zinc finger domain;RING-type zinc-finger	cytoplasmic
F1RL14	LOC102157603	Vitellogenin domain-containing protein	-	F1RL14_PIG Vitellogenin domain-containing protein OS=Sus scrofa OX=9823 GN=LOC102157603 PE=4 SV=3	32	5	5.406e-07	up	yes	955.215	0	0	0	0	926.07	956.173	983.404	MF:lipid transporter activity;MF:transporter activity;MF:molecular_function	GO:0005319;GO:0005215;GO:0003674	------	------	------	------	ENOG410XR10;ENOG410ZP28	S:Function unknown;	PF21013.1;PF01347.26;PF09172.15;PF08742.15;PF00094.29	LOC400499;Vitellogenin_N;Vit_open_b-sht;C8;VWD	LOC400499 family;Lipoprotein amino terminal region;Vitellinogen, open beta-sheet;C8 domain;von Willebrand factor type D domain	extracellular
A0A287B4M0	DERL3	Derlin	100155947	A0A287B4M0_PIG Derlin OS=Sus scrofa OX=9823 GN=DERL3 PE=3 SV=1	32	5	0.0002957	up	yes	374.937	0	0	0	0	435.318	327.518	361.974	BP:regulation of intracellular protein transport;BP:response to nitrogen compound;BP:regulation of cellular localization;BP:regulation of transport;BP:regulation of intracellular transport;BP:negative regulation of intracellular transport;BP:ERAD pathway;BP:nitrogen compound metabolic process;BP:ER-associated ubiquitin-dependent protein catabolic process;BP:response to chemical;BP:negative regula…	GO:0033157;GO:1901698;GO:0060341;GO:0051049;GO:0032386;GO:0032387;GO:0036503;GO:0006807;GO:0030433;GO:0042221;GO:1904950;GO:0051224;GO:0050789;GO:0070861;GO:0051716;GO:0051223;GO:1904153;GO:0043161;GO:0010033;GO:0070862;GO:1904152;GO:0071704;GO:0006511;GO:0065007;GO:0006508;GO:0032880;GO:0043632;GO:1903828;GO:0070201;GO:0033554;GO:0051051;GO:0044238;GO:0019941;GO:0009987;GO:0090317;GO:1901575;GO:…	K13989	DERL2_3	map04141	Protein processing in endoplasmic reticulum	COG5291	S:Function unknown	PF04511.19	DER1	Der1-like family	extracellular
A0A8D1CKP8	CENPQ	Centromere protein Q	-	A0A8D1CKP8_PIG Centromere protein Q OS=Sus scrofa OX=9823 GN=CENPQ PE=3 SV=1	32	5	7.292e-05	up	yes	294.257	0	0	0	0	304.128	260.286	318.359	BP:regulation of cellular localization;BP:regulation of biological process;BP:establishment of organelle localization;BP:establishment of chromosome localization;BP:positive regulation of cellular protein localization;BP:regulation of protein localization;BP:regulation of localization;BP:positive regulation of protein localization to kinetochore;BP:biological regulation;BP:positive regulation of …	GO:0060341;GO:0050789;GO:0051656;GO:0051303;GO:1903829;GO:0032880;GO:0032879;GO:1905342;GO:0065007;GO:0048518;GO:0050794;GO:0008150;GO:0051649;GO:0051310;GO:0051234;GO:1905340;GO:0051179;GO:0051640;GO:0050000;GO:0048522GO:0015629;GO:0043229;GO:0043228;GO:0043226;GO:0005856;GO:0043227;GO:0005634;GO:0000775;GO:0005654;GO:0098687;GO:0110165;GO:0032991;GO:0043231;GO:0043232;GO:0000939;GO:0005575	K11509	CENPQ	------	------	ENOG410YTSN	S:Function unknown	PF13094.10	CENP-Q	CENP-Q, a CENPA-CAD centromere complex subunit	nuclear
A0A286ZWF3	APLF	APLF	100516073	A0A286ZWF3_PIG Aprataxin and PNKP like factor OS=Sus scrofa OX=9823 GN=APLF PE=4 SV=2	1e-05	-16.61	3.626e-05	down	yes	0	507.498	545.98	516.621	459.893	0	0	0	BP:cellular response to stimulus;BP:nucleic acid metabolic process;BP:cellular nitrogen compound metabolic process;BP:nitrogen compound metabolic process;BP:organic cyclic compound metabolic process;BP:nucleobase-containing compound metabolic process;BP:double-strand break repair;BP:organic substance metabolic process;BP:DNA repair;BP:cellular process;BP:cellular aromatic compound metabolic proce…	GO:0051716;GO:0090304;GO:0034641;GO:0006807;GO:1901360;GO:0006139;GO:0006302;GO:0071704;GO:0006281;GO:0009987;GO:0006725;GO:0006974;GO:0006950;GO:0008150;GO:0008152;GO:0046483;GO:0044238;GO:0050896;GO:0044237;GO:0043170;GO:0033554;GO:0006259GO:0003906;GO:0003674;GO:0008408;GO:0004527;GO:0016787;GO:0140097;GO:0016788;GO:0003824;GO:0004518	K13295	APLF	------	------	ENOG41126IA	S:Function unknown	PF10283.13;PF17913.5	zf-CCHH;FHA_2	PBZ domain;FHA domain	cytoplasmic
A0A8D0RJL3	-	MED31	-	A0A8D0RJL3_PIG Mediator of RNA polymerase II transcription subunit 31 OS=Sus scrofa OX=9823 GN=MED31 PE=3 SV=1	1.448	0.5341	0.005059	up	yes	375.669	259.512	218.36	279.478	280.698	372.267	372.777	381.962	BP:developmental process;BP:regulation of RNA metabolic process;BP:regulation of primary metabolic process;BP:regulation of metabolic process;BP:negative regulation of fibroblast proliferation;BP:regulation of cellular biosynthetic process;BP:regulation of fibroblast proliferation;BP:limb development;BP:regulation of cellular metabolic process;BP:regulation of biological process;BP:regulation of …	GO:0032502;GO:0051252;GO:0080090;GO:0019222;GO:0048147;GO:0031326;GO:0048145;GO:0060173;GO:0031323;GO:0050789;GO:0019219;GO:0010556;GO:0065007;GO:0048519;GO:0010468;GO:0042127;GO:0008285;GO:0060255;GO:0009889;GO:0050794;GO:0008150;GO:0051171;GO:2001141;GO:0048856;GO:0006355;GO:0006357;GO:0048523;GO:0048736GO:0090575;GO:0016592;GO:0070847;GO:0032991;GO:0005575;GO:0005667GO:0003674;GO:0003712;GO:01…	K15153	MED31, SOH1	------	------	COG5088	K:Transcription	PF05669.16	Med31	SOH1	cytoplasmic
A0A287A3A6	PNPLA7	PNPLA7	-	A0A287A3A6_PIG Patatin like phospholipase domain containing 7 OS=Sus scrofa OX=9823 GN=PNPLA7 PE=3 SV=1	0.6355	-0.654	0.0001535	down	yes	225.938	355.518	361.897	356.331	348.326	224.191	241.313	212.309	------	------	K14676	NTE, NRE	map00564	Glycerophospholipid metabolism	COG1752	S:Function unknown	PF00027.33;PF01734.26	cNMP_binding;Patatin	Cyclic nucleotide-binding domain;Patatin-like phospholipase	ER
A0A8D0I2A6	RFC1	Replication factor C subunit 1	-	A0A8D0I2A6_PIG Replication factor C subunit 1 OS=Sus scrofa OX=9823 GN=RFC1 PE=3 SV=1	0.7597	-0.3965	0.03209	down	yes	232.675	306.261	324.922	309.282	284.578	230.997	199.679	267.35	BP:nucleic acid metabolic process;BP:cellular nitrogen compound metabolic process;BP:nitrogen compound metabolic process;BP:organic cyclic compound metabolic process;BP:nucleobase-containing compound metabolic process;BP:cellular response to stimulus;BP:organic substance metabolic process;BP:DNA replication;BP:DNA repair;BP:cellular process;BP:cellular aromatic compound metabolic process;BP:cellu…	GO:0090304;GO:0034641;GO:0006807;GO:1901360;GO:0006139;GO:0051716;GO:0071704;GO:0006260;GO:0006281;GO:0009987;GO:0006725;GO:0006974;GO:0006950;GO:0008150;GO:0008152;GO:0046483;GO:0044238;GO:0050896;GO:0044237;GO:0043170;GO:0033554;GO:0006259GO:0043227;GO:0043226;GO:0005634;GO:0110165;GO:0032991;GO:0043231;GO:0043229;GO:0005575;GO:0005663GO:0003676;GO:0035639;GO:0016817;GO:0003674;GO:0005488;GO:00…	K10754	RFC1	map03430;map03410;map03420;map03030	Mismatch repair;Base excision repair;Nucleotide excision repair;DNA replication	COG5275	S:Function unknown	PF08519.16;PF00004.33	RFC1;AAA	Replication factor RFC1 C terminal domain;ATPase family associated with various cellular activities	nuclear
A0A287AAB2	SLA-11	-	-	A0A287AAB2_PIG Ig-like domain-containing protein OS=Sus scrofa OX=9823 PE=1 SV=2	2.253	1.172	0.0175	up	yes	235.82	104.657	54.779	100.859	158.332	220.882	266.285	220.293	BP:antigen processing and presentation;BP:immune system process;BP:biological_process;BP:immune response;BP:response to stimulusCC:cellular_component;CC:endocytic vesicle membrane;CC:organelle membrane;CC:phagocytic vesicle membrane;CC:lumenal side of membrane;CC:bounding membrane of organelle;CC:membrane;CC:cytoplasmic vesicle membrane;CC:lumenal side of endoplasmic reticulum membrane;CC:vesicle…	GO:0019882;GO:0002376;GO:0008150;GO:0006955;GO:0050896GO:0005575;GO:0030666;GO:0031090;GO:0030670;GO:0098576;GO:0098588;GO:0016020;GO:0030659;GO:0098553;GO:0012506;GO:0098552;GO:0110165	K06751	MHC1	map05166;map05167;map05165;map05203;map05163;map05320;map05332;map05330;map05168;map05169;map04514;map04218;map04940;map05416;map05170;map04145;map04144;map04612	Human T-cell leukemia virus 1 infection;Kaposi sarcoma-associated herpesvirus infection;Human papillomavirus infection;Viral carcinogenesis;Human cytomegalovirus infection;Autoimmune thyroid disease;Graft-versus-host disease;Allograft rejection;Herpes simplex virus 1 infection;Epstein-Barr virus infection;Cell adhesion molecules;Cellular senescence;Type I diabetes mellitus;Viral myocarditis;Human…	ENOG41117CA;ENOG4111K8F	U:Intracellular trafficking, secretion, and vesicular transport;	PF00129.22;PF07654.19;PF06623.15	MHC_I;C1-set;MHC_I_C	Class I Histocompatibility antigen, domains alpha 1 and 2;Immunoglobulin C1-set domain;MHC_I C-terminus	plasma membrane
A0A287B418	C10H9orf72	C9orf72	-	A0A287B418_PIG C9orf72-SMCR8 complex subunit OS=Sus scrofa OX=9823 GN=C9orf72 PE=4 SV=1	0.7091	-0.4959	0.002002	down	yes	168.937	238.251	231.678	243.309	239.766	152.652	170.312	183.848	BP:axon extension;BP:regulation of primary metabolic process;BP:developmental growth;BP:developmental cell growth;BP:regulation of response to stimulus;BP:regulation of phosphate metabolic process;BP:cellular component organization or biogenesis;BP:negative regulation of macromolecule metabolic process;BP:regulation of metabolic process;BP:regulation of signal transduction;BP:regulation of cytosk…	GO:0048675;GO:0080090;GO:0048589;GO:0048588;GO:0048583;GO:0019220;GO:0071840;GO:0010605;GO:0019222;GO:0009966;GO:0051493;GO:1902774;GO:0048518;GO:0048519;GO:1990138;GO:0060255;GO:0061919;GO:0040007;GO:0016192;GO:0042325;GO:0042326;GO:0009896;GO:0009894;GO:0022607;GO:0009892;GO:0009893;GO:0060341;GO:0034063;GO:0050789;GO:0016049;GO:0016043;GO:0065007;GO:0006810;GO:0050794;GO:0008150;GO:0008152;GO:…	K23609	C9ORF72	map05022;map05014;map04140	Pathways of neurodegeneration - multiple diseases;Amyotrophic lateral sclerosis;Autophagy - animal	ENOG41117RW	S:Function unknown	PF15019.10	C9orf72-like	C9orf72-like protein family	cytoplasmic
A0A8D1E2R3	AKR1C4	Aldo_ket_red domain-containing protein	-	A0A8D1E2R3_PIG NADP-dependent oxidoreductase domain-containing protein OS=Sus scrofa OX=9823 GN=AKR1C4 PE=3 SV=1	32	5	0.01303	up	yes	407.403	0	0	0	0	435.877	556.886	229.445	BP:fatty acid biosynthetic process;BP:fatty acid metabolic process;BP:unsaturated fatty acid biosynthetic process;BP:carboxylic acid metabolic process;BP:cellular biosynthetic process;BP:small molecule metabolic process;BP:small molecule biosynthetic process;BP:monocarboxylic acid biosynthetic process;BP:organic substance biosynthetic process;BP:icosanoid biosynthetic process;BP:organic substance…	GO:0006633;GO:0006631;GO:0006636;GO:0019752;GO:0044249;GO:0044281;GO:0044283;GO:0072330;GO:1901576;GO:0046456;GO:0071704;GO:0006629;GO:0009987;GO:0032787;GO:0001516;GO:0009058;GO:0008150;GO:0008152;GO:0043436;GO:0044255;GO:0008610;GO:0044238;GO:0006082;GO:0046394;GO:0016053;GO:0044237;GO:0046457;GO:0006690;GO:0006693;GO:0006692;GO:0033559GO:0003674;GO:0016491;GO:0003824	K04119	AKR1C3	map00590;map00140;map00790;map04913;map05208	Arachidonic acid metabolism;Steroid hormone biosynthesis;Folate biosynthesis;Ovarian steroidogenesis;Chemical carcinogenesis - reactive oxygen species	COG0656	S:Function unknown	PF00248.25	Aldo_ket_red	Aldo/keto reductase family	peroxisomal
A0A8D0HSE3	-	-	-	A0A8D0HSE3_PIG Fibronectin type-III domain-containing protein OS=Sus scrofa OX=9823 PE=4 SV=1	32	5	0.001302	up	yes	311.67	0	0	0	0	357.242	343.253	234.516	BP:developmental growth;BP:developmental cell growth;BP:positive regulation of cell junction assembly;BP:head development;BP:signal transduction;BP:cell surface receptor signaling pathway;BP:enzyme linked receptor protein signaling pathway;BP:transmembrane receptor protein tyrosine kinase signaling pathway;BP:proepicardium cell migration involved in pericardium morphogenesis;BP:positive regulatio…	GO:0048589;GO:0048588;GO:1901890;GO:0060322;GO:0007165;GO:0007166;GO:0007167;GO:0007169;GO:0003345;GO:0048518;GO:1990138;GO:1901888;GO:0097485;GO:0098742;GO:0048870;GO:0022607;GO:0031175;GO:0120036;GO:0050789;GO:0016049;GO:0016043;GO:0098609;GO:0065007;GO:0071840;GO:0016477;GO:0051130;GO:0050793;GO:0050794;GO:0008150;GO:0051239;GO:0051963;GO:0051962;GO:0051960;GO:0051965;GO:0051240;GO:0050808;GO:…	K16362	FLRT	------	------	COG4886	I:Lipid transport and metabolism	PF13855.10;PF12799.11;PF13306.10;PF14580.10	LRR_8;LRR_4;LRR_5;LRR_9	Leucine rich repeat;Leucine Rich repeats;BspA type Leucine rich repeat region;Leucine-rich repeat	plasma membrane
A0A287B6M0	CA2	Carbonic anhydrase	-	A0A287B6M0_PIG Carbonic anhydrase OS=Sus scrofa OX=9823 GN=CA2 PE=1 SV=2	32	5	0.0003052	up	yes	421.929	0	0	0	0	355.184	478.972	431.63	BP:angiotensin-activated signaling pathway;BP:regulation of transport;BP:signal transduction;BP:regulation of anion transport;BP:regulation of biological process;BP:regulation of ion transport;BP:biological regulation;BP:G-protein coupled receptor signaling pathway;BP:cellular process;BP:regulation of cellular process;BP:biological_process;BP:regulation of localizationCC:cytoplasm;CC:apical part …	GO:0038166;GO:0051049;GO:0007165;GO:0044070;GO:0050789;GO:0043269;GO:0065007;GO:0007186;GO:0009987;GO:0050794;GO:0008150;GO:0032879GO:0005737;GO:0045177;GO:0016020;GO:0110165;GO:0005886;GO:0005575GO:0003674;GO:0005488;GO:0043169;GO:0046914;GO:0016829;GO:0043167;GO:0046872;GO:0016787;GO:0004064;GO:0052689;GO:0003824;GO:0016788;GO:0004089;GO:0016835;GO:0016836;GO:0008270	K18245	CA2	map04971;map04972;map00910;map04966;map04976;map04964	Gastric acid secretion;Pancreatic secretion;Nitrogen metabolism;Collecting duct acid secretion;Bile secretion;Proximal tubule bicarbonate reclamation	COG3338	P:Inorganic ion transport and metabolism	PF00194.25	Carb_anhydrase	Eukaryotic-type carbonic anhydrase	cytoplasmic
A0A287A0Q7	TMCC3	TMCC3	-	A0A287A0Q7_PIG Transmembrane and coiled-coil domain family 3 OS=Sus scrofa OX=9823 GN=TMCC3 PE=3 SV=2	32	5	0.0123	up	yes	121.051	0	0	0	0	175.6	83.3929	104.161	CC:endoplasmic reticulum;CC:membrane;CC:cellular_component;CC:intracellular organelle;CC:membrane-bounded organelle;CC:organelle;CC:cellular anatomical entity;CC:intracellular membrane-bounded organelleMF:identical protein binding;MF:14-3-3 protein binding;MF:molecular_function;MF:binding;MF:protein binding	GO:0005783;GO:0016020;GO:0005575;GO:0043229;GO:0043227;GO:0043226;GO:0110165;GO:0043231GO:0042802;GO:0071889;GO:0003674;GO:0005488;GO:0005515	------	------	------	------	ENOG410Y9KV	S:Function unknown	PF10267.13	Tmemb_cc2	Predicted transmembrane and coiled-coil 2 protein	cytoplasmic
A0A8D0K712	-	High mobility group nucleosome-binding domain-containing protein 5	-	A0A8D0K712_PIG High mobility group nucleosome binding domain 5 OS=Sus scrofa OX=9823 PE=3 SV=1	1e-05	-16.61	0.0002316	down	yes	0	112.138	122.807	119.21	94.3959	0	0	0	BP:macromolecular complex subunit organization;BP:cellular component organization or biogenesis;BP:protein-DNA complex subunit organization;BP:chromatin organization;BP:cellular component organization;BP:cellular process;BP:biological_processCC:intracellular organelle;CC:membrane-bounded organelle;CC:nucleus;CC:organelle;CC:cellular anatomical entity;CC:chromatin;CC:macromolecular complex;CC:intr…	GO:0043933;GO:0071840;GO:0071824;GO:0006325;GO:0016043;GO:0009987;GO:0008150GO:0043229;GO:0043227;GO:0005634;GO:0043226;GO:0110165;GO:0000785;GO:0032991;GO:0043231;GO:0032993;GO:0005575GO:0031491;GO:0031490;GO:0031492;GO:0003674;GO:0005488;GO:0003676;GO:0003677;GO:1901363;GO:0097159;GO:0044877;GO:0003682	K17045	HMGN5	------	------	ENOG410XQBG	K:Transcription	PF01101.22	HMG14_17	HMG14 and HMG17	nuclear
A0A287BD79	FXR2	FXR2	-	A0A287BD79_PIG FMR1 autosomal homolog 2 OS=Sus scrofa OX=9823 GN=FXR2 PE=1 SV=2	1e-05	-16.61	1.482e-05	down	yes	0	582.514	546.949	574.613	625.981	0	0	0	BP:regulation of primary metabolic process;BP:regulation of metabolic process;BP:regulation of cellular biosynthetic process;BP:regulation of cellular metabolic process;BP:regulation of biological process;BP:posttranscriptional regulation of gene expression;BP:regulation of protein metabolic process;BP:biological regulation;BP:regulation of gene expression;BP:regulation of macromolecule metabolic…	GO:0080090;GO:0019222;GO:0031326;GO:0031323;GO:0050789;GO:0010608;GO:0051246;GO:0065007;GO:0010468;GO:0060255;GO:0009889;GO:0034248;GO:0008150;GO:0051171;GO:0050794;GO:0010556;GO:0006417GO:0035770;GO:0043229;GO:0043228;GO:0036464;GO:0099080;GO:0043226;GO:0098794;GO:0110165;GO:0043232;GO:0005575GO:0005488;GO:0003674;GO:0003676;GO:0097159;GO:0003723;GO:1901363;GO:0003729	K15516	FMR	------	------	ENOG410ZDJG	S:Function unknown	PF12235.12;PF16096.9;PF17904.5;PF00013.33	FXMRP1_C_core;FXR_C1;KH_9;KH_1	Fragile X-related 1 protein core C terminal;Fragile X-related 1 protein C-terminal region 2;FMRP KH0 domain;KH domain	cytoplasmic
A0A287ABJ3	SZT2	SZT2	-	A0A287ABJ3_PIG SZT2 subunit of KICSTOR complex OS=Sus scrofa OX=9823 GN=SZT2 PE=1 SV=2	0.7739	-0.3698	0.009415	down	yes	274.87	355.18	354.019	343.802	367.72	247.219	301.511	275.882	CC:intracellular membrane-bounded organelle;CC:peroxisome;CC:cellular_component;CC:microbody;CC:intracellular organelle;CC:membrane-bounded organelle;CC:organelle;CC:cellular anatomical entity	GO:0043231;GO:0005777;GO:0005575;GO:0042579;GO:0043229;GO:0043227;GO:0043226;GO:0110165	K23298	SZT2	------	------	ENOG410XTCX	S:Function unknown	------	------	------	peroxisomal
A0A4X1V7A7	FBXL3	FBXL3	100152980	A0A4X1V7A7_PIG F-box and leucine rich repeat protein 3 OS=Sus scrofa OX=9823 GN=FBXL3 PE=4 SV=1	0.6311	-0.6641	0.01872	down	yes	204.333	323.775	298.96	373.73	298.634	183.372	187.858	241.768	BP:response to abiotic stimulus;BP:regulation of circadian rhythm;BP:response to radiation;BP:nitrogen compound metabolic process;BP:response to light stimulus;BP:modification-dependent macromolecule catabolic process;BP:regulation of biological process;BP:organic substance catabolic process;BP:entrainment of circadian clock;BP:protein modification by small protein conjugation;BP:proteasome-media…	GO:0009628;GO:0042752;GO:0009314;GO:0006807;GO:0009416;GO:0043632;GO:0050789;GO:1901575;GO:0009649;GO:0032446;GO:0043161;GO:0070647;GO:0071704;GO:0065007;GO:0006508;GO:0065008;GO:0044238;GO:0043687;GO:0019941;GO:0031146;GO:0043412;GO:0036211;GO:0008150;GO:0030163;GO:0008152;GO:0009648;GO:1901564;GO:0009056;GO:0009057;GO:0051603;GO:0031648;GO:1901565;GO:0009605;GO:0019538;GO:0031647;GO:0010498;GO:…	K10269	FBXL3	map04710	Circadian rhythm	ENOG410XT8H	O:Posttranslational modification, protein turnover, chaperones	PF00646.37;PF12937.11	F-box;F-box-like	F-box domain;F-box-like	cytoplasmic
A0A5K1VSJ8	PER1	PER1	-	A0A5K1VSJ8_PIG Period circadian regulator 1 OS=Sus scrofa OX=9823 GN=PER1 PE=4 SV=1	0.6721	-0.5733	0.01976	down	yes	142.483	212.005	235.672	195.79	204.554	158.484	154.329	114.636	CC:cytoplasm;CC:intracellular membrane-bounded organelle;CC:nucleus;CC:cellular_component;CC:intracellular organelle;CC:membrane-bounded organelle;CC:organelle;CC:cellular anatomical entity	GO:0005737;GO:0043231;GO:0005634;GO:0005575;GO:0043229;GO:0043227;GO:0043226;GO:0110165	K21944	PER1	map04713;map04710	Circadian entrainment;Circadian rhythm	ENOG410ZBUP	K:Transcription	PF12114.12;PF21353.1;PF08447.16;PF14598.10	Period_C;Per3-like_PAS-A;PAS_3;PAS_11	Period protein 2/3C-terminal region;Period circadian protein homolog 3-like, PAS-A domain;PAS fold;PAS domain	cytoplasmic
A0A287ARW8	ATF7IP2	ATF7IP2	-	A0A287ARW8_PIG Activating transcription factor 7 interacting protein 2 OS=Sus scrofa OX=9823 GN=ATF7IP2 PE=3 SV=1	1.326	0.4071	0.0137	up	yes	173.982	131.221	117.499	136.171	139.994	162.607	171.354	187.984	CC:intracellular membrane-bounded organelle;CC:nucleus;CC:cellular_component;CC:intracellular organelle;CC:membrane-bounded organelle;CC:organelle;CC:cellular anatomical entity	GO:0043231;GO:0005634;GO:0005575;GO:0043229;GO:0043227;GO:0043226;GO:0110165	K25802	ATF7IP, MCAF	------	------	ENOG4111C5S	K:Transcription	PF16788.9;PF16794.9	ATF7IP_BD;fn3_4	ATF-interacting protein binding domain;Fibronectin-III type domain	nuclear
A0A287B051	ODF2	ODF2	-	A0A287B051_PIG Outer dense fiber protein 2 OS=Sus scrofa OX=9823 GN=ODF2 PE=3 SV=2	1.479	0.5646	0.04228	up	yes	154.734	104.626	92.5396	135.742	85.5981	142.779	165.669	155.754	BP:regulation of cell proliferation;BP:regulation of cell projection assembly;BP:protein localization;BP:regulation of organelle organization;BP:cell projection organization;BP:regulation of biological process;BP:cell differentiation;BP:regulation of cellular component organization;BP:plasma membrane bounded cell projection organization;BP:gamete generation;BP:cellular component organization;BP:r…	GO:0042127;GO:0060491;GO:0008104;GO:0033043;GO:0030030;GO:0050789;GO:0030154;GO:0051128;GO:0120036;GO:0007276;GO:0016043;GO:0120035;GO:0070727;GO:0065007;GO:1902115;GO:0071840;GO:1902017;GO:0033036;GO:0031344;GO:0120032;GO:0032502;GO:0044087;GO:0048609;GO:0008283;GO:0009987;GO:0050794;GO:0003006;GO:0007283;GO:0008150;GO:0048232;GO:0051179;GO:0051641;GO:0006996;GO:0022414;GO:0010457;GO:0048869;GO:…	K16479	ODF2	------	------	ENOG4111XWH	Z:Cytoskeleton	------	------	------	nuclear
A0A4X1SH75	-	Olfactory receptor	-	A0A4X1SH75_PIG Olfactory receptor OS=Sus scrofa OX=9823 PE=3 SV=1	1e-05	-16.61	0.0002213	down	yes	0	647.964	644.74	561.26	737.893	0	0	0	------	------	K04257	OLFR	map04740	Olfactory transduction	ENOG4111DRH	U:Intracellular trafficking, secretion, and vesicular transport	PF13853.10;PF00001.25	7tm_4;7tm_1	Olfactory receptor;7 transmembrane receptor	plasma membrane
A0A287AY46	XBP1	XBP1	-	A0A287AY46_PIG X-box-binding protein 1 OS=Sus scrofa OX=9823 GN=XBP1 PE=4 SV=3	1e-05	-16.61	0.006682	down	yes	0	204.764	202.173	274.71	137.408	0	0	0	CC:intracellular membrane-bounded organelle;CC:nucleus;CC:cellular_component;CC:intracellular organelle;CC:membrane-bounded organelle;CC:organelle;CC:cellular anatomical entityMF:transcription factor activity, sequence-specific DNA binding;MF:molecular_function;MF:transcription regulator activity	GO:0043231;GO:0005634;GO:0005575;GO:0043229;GO:0043227;GO:0043226;GO:0110165GO:0003700;GO:0003674;GO:0140110	K09027	XBP1	map05012;map05010;map05017;map05014;map05417;map04932;map05022;map04141	Parkinson disease;Alzheimer disease;Spinocerebellar ataxia;Amyotrophic lateral sclerosis;Lipid and atherosclerosis;Non-alcoholic fatty liver disease;Pathways of neurodegeneration - multiple diseases;Protein processing in endoplasmic reticulum	ENOG410XSJI	K:Transcription	PF00170.25;PF07716.19;PF03131.21	bZIP_1;bZIP_2;bZIP_Maf	bZIP transcription factor;Basic region leucine zipper;bZIP Maf transcription factor	nuclear
A0A8D0IFT0	-	P4Hc domain-containing protein	-	A0A8D0IFT0_PIG Prolyl 4-hydroxylase alpha subunit domain-containing protein OS=Sus scrofa OX=9823 PE=4 SV=1	1e-05	-16.61	0.0175	down	yes	0	154.108	182.906	203.394	76.0228	0	0	0	BP:collagen metabolic process;BP:biological_process;BP:metabolic processCC:endoplasmic reticulum;CC:organelle;CC:intracellular organelle;CC:membrane-bounded organelle;CC:cellular anatomical entity;CC:intracellular membrane-bounded organelle;CC:cellular_componentMF:carbohydrate binding;MF:molecular_function;MF:monosaccharide binding;MF:heterocyclic compound binding;MF:oxidoreductase activity;MF:an…	GO:0032963;GO:0008150;GO:0008152GO:0005783;GO:0043226;GO:0043229;GO:0043227;GO:0110165;GO:0043231;GO:0005575GO:0030246;GO:0003674;GO:0048029;GO:1901363;GO:0016491;GO:0043168;GO:0031418;GO:0046914;GO:0016706;GO:0016705;GO:0043167;GO:0005506;GO:0046872;GO:0043169;GO:0140096;GO:0036094;GO:0003824;GO:0031544;GO:0031543;GO:0051213;GO:0019797;GO:0043177;GO:0097159;GO:0031406;GO:0019842;GO:0019798;GO:00…	K08134	P3H1	------	------	ENOG410XPXF	O:Posttranslational modification, protein turnover, chaperones	------	------	------	cytoplasmic
A0A286ZNW5	B4GALT7	Beta-1,4-galactosyltransferase	-	A0A286ZNW5_PIG Beta-1,4-galactosyltransferase OS=Sus scrofa OX=9823 GN=B4GALT7 PE=3 SV=3	32	5	0.0001026	up	yes	230.465	0	0	0	0	238.1	251.635	201.661	BP:carbohydrate metabolic process;BP:primary metabolic process;BP:organic substance metabolic process;BP:metabolic process;BP:biological_processCC:organelle membrane;CC:membrane;CC:cellular_component;CC:Golgi cisterna membrane;CC:bounding membrane of organelle;CC:cellular anatomical entity;CC:Golgi membraneMF:cation binding;MF:catalytic activity;MF:ion binding;MF:transferase activity;MF:molecular…	GO:0005975;GO:0044238;GO:0071704;GO:0008152;GO:0008150GO:0031090;GO:0016020;GO:0005575;GO:0032580;GO:0098588;GO:0110165;GO:0000139GO:0043169;GO:0003824;GO:0043167;GO:0016740;GO:0003674;GO:0005488;GO:0046872;GO:0016757	K00733	B4GALT7	map00534;map00532	Glycosaminoglycan biosynthesis - heparan sulfate / heparin;Glycosaminoglycan biosynthesis - chondroitin sulfate / dermatan sulfate	ENOG410Z0TP	I:Lipid transport and metabolism	PF02709.18;PF13733.10	Glyco_transf_7C;Glyco_transf_7N	N-terminal domain of galactosyltransferase;N-terminal region of glycosyl transferase group 7	Golgi apparatus
F1RW07	EVPL	EVPL	-	F1RW07_PIG Envoplakin OS=Sus scrofa OX=9823 GN=EVPL PE=1 SV=3	0.8166	-0.2923	0.03394	down	yes	283.954	347.706	332.865	323.86	386.393	290.4	274.309	287.153	BP:organelle organization;BP:cytoskeleton organization;BP:intermediate filament cytoskeleton organization;BP:cellular process;BP:cellular component organization;BP:intermediate filament-based process;BP:biological_process;BP:cellular component organization or biogenesisCC:cytoskeleton;CC:intracellular non-membrane-bounded organelle;CC:cellular_component;CC:intracellular organelle;CC:non-membrane-…	GO:0006996;GO:0007010;GO:0045104;GO:0009987;GO:0016043;GO:0045103;GO:0008150;GO:0071840GO:0005856;GO:0043232;GO:0005575;GO:0043229;GO:0043228;GO:0110165;GO:0043226	K10383	EVPL	------	------	ENOG410XRFQ	S:Function unknown	PF17902.5;PF00681.24	SH3_10;Plectin	SH3 domain;Plectin repeat	cytoplasmic
A0A4X1VR02	DTNBP1	DTNBP1	100049697	A0A4X1VR02_PIG Dystrobrevin binding protein 1 OS=Sus scrofa OX=9823 GN=DTNBP1 PE=3 SV=1	0.5956	-0.7476	0.02957	down	yes	218.783	367.342	351.602	449.628	300.797	220.547	200.396	235.407	BP:synaptic vesicle transport along microtubule;BP:synaptic vesicle cytoskeletal transport;BP:hemostasis;BP:regulation of metabolic process;BP:positive regulation of secretion;BP:regulation of transport;BP:blood coagulation;BP:vesicle cytoskeletal trafficking;BP:platelet dense granule organization;BP:axo-dendritic transport;BP:establishment of organelle localization;BP:establishment of vesicle lo…	GO:0099517;GO:0099514;GO:0007599;GO:0019222;GO:0051047;GO:0051049;GO:0007596;GO:0099518;GO:0060155;GO:0008088;GO:0051656;GO:0051650;GO:0071840;GO:0010604;GO:0099177;GO:0048518;GO:0097479;GO:0099111;GO:0051050;GO:0060255;GO:0051590;GO:0010970;GO:1903305;GO:0016050;GO:0001505;GO:0009893;GO:0009891;GO:0023051;GO:0010628;GO:0120039;GO:0051588;GO:0048489;GO:0009653;GO:0016043;GO:0008089;GO:0065007;GO:…	K20189	DTNBP1, BLOC1S8	------	------	ENOG4111YM1	U:Intracellular trafficking, secretion, and vesicular transport	PF04440.20	Dysbindin	Dysbindin	nuclear
A0A287B9B3	SERPINF2	SERPINF2	-	A0A287B9B3_PIG Alpha-2-antiplasmin isoform X2 OS=Sus scrofa OX=9823 GN=SERPINF2 PE=1 SV=1	32	5	0.002115	up	yes	155.13	0	0	0	0	111.996	183.772	169.622	------	------	K03983	SERPINF2, AAP	map04610	Complement and coagulation cascades	COG4826	K:Transcription	PF00079.24	Serpin	Serpin	extracellular
A0A8D0VG28	-	Vitamin D3 receptor	-	A0A8D0VG28_PIG Vitamin D3 receptor OS=Sus scrofa OX=9823 PE=3 SV=1	1e-05	-16.61	0.0001655	down	yes	0	290.14	310.11	312.572	247.739	0	0	0	BP:regulation of primary metabolic process;BP:regulation of metabolic process;BP:positive regulation of monooxygenase activity;BP:lactation;BP:regulation of calcidiol 1-monooxygenase activity;BP:regulation of response to stimulus;BP:nucleobase-containing compound metabolic process;BP:skeletal system development;BP:regulation of bone mineralization;BP:positive regulation of bone mineralization;BP:…	GO:0080090;GO:0019222;GO:0032770;GO:0007595;GO:0060558;GO:0048583;GO:0006139;GO:0001501;GO:0030500;GO:0030501;GO:1901362;GO:1901360;GO:1904747;GO:0010605;GO:0010604;GO:0009966;GO:0048869;GO:0055074;GO:0030856;GO:0044093;GO:0048518;GO:0048519;GO:0030858;GO:0070562;GO:0050801;GO:0042127;GO:0048584;GO:0060255;GO:0006366;GO:0050680;GO:0003006;GO:2001141;GO:0010979;GO:0009299;GO:0010033;GO:0046483;GO:…	K08539	VDR, NR1I1	map05207;map05152;map04978;map04961;map04928	Chemical carcinogenesis - receptor activation;Tuberculosis;Mineral absorption;Endocrine and other factor-regulated calcium reabsorption;Parathyroid hormone synthesis, secretion and action	ENOG410XRZC	S:Function unknown	PF00105.22;PF00104.34	zf-C4;Hormone_recep	Zinc finger, C4 type;Ligand-binding domain of nuclear hormone receptor	nuclear
A0A287BAP1	TBPL2	TBPL2	-	A0A287BAP1_PIG TATA box-binding protein-like 2 OS=Sus scrofa OX=9823 GN=TBPL2 PE=3 SV=1	1e-05	-16.61	0.01208	down	yes	0	137.5	74.4194	170.318	167.763	0	0	0	------	------	K03120	TBP, tbp	map05166;map05165;map05203;map03022;map05016;map05017	Human T-cell leukemia virus 1 infection;Human papillomavirus infection;Viral carcinogenesis;Basal transcription factors;Huntington disease;Spinocerebellar ataxia	COG2101	S:Function unknown	PF00352.25	TBP	Transcription factor TFIID	cytoplasmic
A0A480F400	CTNNA2	Catenin alpha-2	-	A0A480F400_PIG Catenin alpha-2 OS=Sus scrofa OX=9823 PE=3 SV=1	1e-05	-16.61	0.005256	down	yes	0	119.258	161.154	107.444	89.1765	0	0	0	BP:axonogenesis;BP:negative regulation of response to stimulus;BP:regulation of response to stimulus;BP:regulation of cell projection organization;BP:cellular component organization or biogenesis;BP:regulation of cytoskeleton organization;BP:negative regulation of biological process;BP:regulation of cell proliferation;BP:regulation of neuron projection development;BP:hindbrain radial glia guided …	GO:0007409;GO:0048585;GO:0048583;GO:0031344;GO:0071840;GO:0051493;GO:0048519;GO:0042127;GO:0010975;GO:0021932;GO:0048870;GO:0010639;GO:0021535;GO:0120039;GO:0120035;GO:0050789;GO:0016043;GO:0065007;GO:2001222;GO:0016477;GO:0009887;GO:0098609;GO:0050794;GO:0008150;GO:0032956;GO:0048813;GO:0048812;GO:0110053;GO:0021942;GO:0051126;GO:0051125;GO:0051494;GO:0032102;GO:0033043;GO:0050807;GO:0051129;GO:…	K05691	CTNNA	map04390;map05200;map05412;map05213;map04670;map05226;map05100;map04520	Hippo signaling pathway;Pathways in cancer;Arrhythmogenic right ventricular cardiomyopathy;Endometrial cancer;Leukocyte transendothelial migration;Gastric cancer;Bacterial invasion of epithelial cells;Adherens junction	ENOG410XSRU	S:Function unknown	PF01044.23	Vinculin	Vinculin family	cytoplasmic
A0A287ADW7	PTPN22	PTPN22	-	A0A287ADW7_PIG protein-tyrosine-phosphatase OS=Sus scrofa OX=9823 GN=PTPN22 PE=3 SV=2	1.856	0.8922	0.02243	up	yes	290.262	156.422	164.784	114.428	190.055	235.146	336.485	299.156	BP:dephosphorylation;BP:cellular process;BP:cellular metabolic process;BP:phosphate-containing compound metabolic process;BP:biological_process;BP:metabolic process;BP:phosphorus metabolic processCC:cellular_component;CC:intracellular organelle;CC:organelle;CC:cellular anatomical entityMF:hydrolase activity;MF:phosphatase activity;MF:hydrolase activity, acting on ester bonds;MF:non-membrane spann…	GO:0016311;GO:0009987;GO:0044237;GO:0006796;GO:0008150;GO:0008152;GO:0006793GO:0005575;GO:0043229;GO:0043226;GO:0110165GO:0016787;GO:0016791;GO:0016788;GO:0004726;GO:0004725;GO:0140096;GO:0042578;GO:0003824;GO:0004721;GO:0003674	K18024	PTPN12_18_22	------	------	COG5599	S:Function unknown	PF00102.31	Y_phosphatase	Protein-tyrosine phosphatase	cytoplasmic
A0A287AGI6	LOC106510284	Apolipoprotein L3	-	A0A287AGI6_PIG Apolipoprotein L3 OS=Sus scrofa OX=9823 GN=LOC106510284 PE=3 SV=1	1e-05	-16.61	9.733e-07	down	yes	0	918.545	908.231	954.378	893.026	0	0	0	BP:primary metabolic process;BP:transport;BP:organonitrogen compound metabolic process;BP:lipid transport;BP:protein metabolic process;BP:macromolecule metabolic process;BP:organic substance metabolic process;BP:nitrogen compound metabolic process;BP:biological_process;BP:lipoprotein metabolic process;BP:metabolic process;BP:organic substance transport;BP:establishment of localization;BP:localiza…	GO:0044238;GO:0006810;GO:1901564;GO:0006869;GO:0019538;GO:0043170;GO:0071704;GO:0006807;GO:0008150;GO:0042157;GO:0008152;GO:0071702;GO:0051234;GO:0051179GO:0016020;GO:0005575;GO:0110165;GO:0005576GO:0005488;GO:0008289;GO:0003674	K14480	APOL	------	------	ENOG410Y0AF	O:Posttranslational modification, protein turnover, chaperones	PF05461.15	ApoL	Apolipoprotein L	cytoplasmic
A0A8D0RXW7	-	Transmembrane protein 131-like	-	A0A8D0RXW7_PIG Transmembrane protein 131-like OS=Sus scrofa OX=9823 PE=3 SV=1	0.577	-0.7934	0.01993	down	yes	150.359	260.572	277.177	203.643	300.895	151.312	145.628	154.137	CC:cellular_component;CC:membrane;CC:cellular anatomical entity	GO:0005575;GO:0016020;GO:0110165	------	------	------	------	ENOG410Z7NH	S:Function unknown	PF19532.3;PF12371.12;PF15780.9	TMEM131_like;TMEM131_like_N;ASH	Transmembrane protein 131-like;Transmembrane protein 131-like N-terminal;Abnormal spindle-like microcephaly-assoc'd, ASPM-SPD-2-Hydin	Golgi apparatus
A0A8W4FGW2	-	FNIP1	-	A0A8W4FGW2_PIG Folliculin interacting protein 1 OS=Sus scrofa OX=9823 GN=FNIP1 PE=3 SV=1	1.962	0.9723	0.01891	up	yes	198.699	101.277	137.341	108.49	57.9986	192.715	183.81	219.571	------	------	K20400	FNIP1	map04150	mTOR signaling pathway	ENOG410ZIEC	S:Function unknown	PF14637.10;PF14638.10;PF14636.10	FNIP_M;FNIP_C;FNIP_N	Folliculin-interacting protein middle domain;Folliculin-interacting protein C-terminus;Folliculin-interacting protein N-terminus	nuclear
A0A4X1U7G5	-	Transformation/transcription domain-associated protein	-	A0A4X1U7G5_PIG Transformation/transcription domain associated protein OS=Sus scrofa OX=9823 PE=3 SV=1	32	5	9.408e-05	up	yes	365.291	0	0	0	0	392.791	383.777	319.306	------	------	K08874	TRRAP	map05166;map03082	Human T-cell leukemia virus 1 infection;ATP-dependent chromatin remodeling	COG5032;COG5032;COG5032;COG5032;COG5032	B:Chromatin structure and dynamics;D:Cell cycle control, cell division, chromosome partitioning;L:Replication, recombination and repair;T:Signal transduction mechanisms;U:Intracellular trafficking, secretion, and vesicular transport	PF20206.2;PF20175.2;PF02259.27;PF00454.31	Tra1_ring;Tra1_central;FAT;PI3_PI4_kinase	Tra1 HEAT repeat ring region;Tra1 HEAT repeat central region;FAT domain;Phosphatidylinositol 3- and 4-kinase	cytoplasmic
K7GMQ2	IER3	IER3	-	K7GMQ2_PIG Immediate early response 3 OS=Sus scrofa OX=9823 GN=IER3 PE=4 SV=4	1e-05	-16.61	0.01475	down	yes	0	120.816	139.808	159.526	63.114	0	0	0	BP:negative regulation of apoptotic signaling pathway;BP:regulation of primary metabolic process;BP:regulation of metabolic process;BP:regulation of apoptotic signaling pathway;BP:regulation of transport;BP:negative regulation of response to stimulus;BP:regulation of response to stimulus;BP:negative regulation of defense response;BP:signal transduction;BP:mitochondrial membrane organization;BP:re…	GO:2001234;GO:0080090;GO:0019222;GO:2001233;GO:0051049;GO:0048585;GO:0048583;GO:0031348;GO:0007165;GO:0007006;GO:0031347;GO:0050728;GO:0045786;GO:0010604;GO:0043207;GO:0009966;GO:0010821;GO:0033043;GO:0050727;GO:0044419;GO:0048518;GO:0048519;GO:0032386;GO:0006282;GO:0051052;GO:0060255;GO:0032787;GO:0010972;GO:0043436;GO:0009607;GO:0051707;GO:0051716;GO:0009605;GO:0061024;GO:1901029;GO:0003085;GO:…	------	------	------	------	ENOG410Z2E4	U:Intracellular trafficking, secretion, and vesicular transport	------	------	------	mitochondrial
A0A287AV51	MYT1L	MYT1L	-	A0A287AV51_PIG Myelin transcription factor 1 like OS=Sus scrofa OX=9823 GN=MYT1L PE=3 SV=2	2.051	1.036	0.01287	up	yes	412.082	200.873	148.152	241.858	212.611	368.978	493.809	373.46	------	------	K23193	MYT1L	------	------	ENOG410ZPWS	K:Transcription	PF08474.15;PF01530.22	MYT1;zf-C2HC	Myelin transcription factor 1;Zinc finger, C2HC type	nuclear
A0A480XXR9	-	Tyrosine-protein kinase	-	A0A480XXR9_PIG Tyrosine-protein kinase OS=Sus scrofa OX=9823 PE=3 SV=1	1.963	0.9731	0.02454	up	yes	230.336	117.333	88.592	131.67	131.736	284.866	218.864	187.276	BP:alpha-beta T cell differentiation;BP:alpha-beta T cell activation;BP:cellular component organization or biogenesis;BP:cellular developmental process;BP:T cell differentiation;BP:lymphocyte activation;BP:immune system process;BP:leukocyte activation;BP:lymphocyte proliferation;BP:T cell proliferation;BP:cellular component organization;BP:biological regulation;BP:mononuclear cell proliferation;B…	GO:0046632;GO:0046631;GO:0071840;GO:0048869;GO:0030217;GO:0046649;GO:0002376;GO:0045321;GO:0046651;GO:0042098;GO:0016043;GO:0065007;GO:0032943;GO:0050798;GO:0030098;GO:1903131;GO:0050794;GO:0001775;GO:0008150;GO:0008152;GO:0006955;GO:0002521;GO:0050896;GO:0016310;GO:0030154;GO:0051128;GO:0032502;GO:0032501;GO:0008283;GO:0009987;GO:0030036;GO:0042110;GO:0050789;GO:0070661;GO:0030029;GO:0006996;GO:…	K06619	ABL1	map04110;map05206;map05200;map04014;map04012;map04722;map05130;map04360;map05416;map05208;map05220	Cell cycle;MicroRNAs in cancer;Pathways in cancer;Ras signaling pathway;ErbB signaling pathway;Neurotrophin signaling pathway;Pathogenic Escherichia coli infection;Axon guidance;Viral myocarditis;Chemical carcinogenesis - reactive oxygen species;Chronic myeloid leukemia	COG0515	F:Nucleotide transport and metabolism	PF07714.21;PF00069.29;PF08919.14;PF00017.28;PF00018.32;PF07653.21;PF14604.10	PK_Tyr_Ser-Thr;Pkinase;F_actin_bind;SH2;SH3_1;SH3_2;SH3_9	Protein tyrosine and serine/threonine kinase;Protein kinase domain;F-actin binding;SH2 domain;SH3 domain;Variant SH3 domain;Variant SH3 domain	cytoplasmic
A0A8D0JH41	RHCG	RHCG	-	A0A8D0JH41_PIG Ammonium transporter Rh type C OS=Sus scrofa OX=9823 GN=RHCG PE=3 SV=1	32	5	0.001403	up	yes	243.712	0	0	0	0	303.19	228.701	199.245	BP:ion homeostasis;BP:ammonium transmembrane transport;BP:homeostatic process;BP:inorganic ion homeostasis;BP:transmembrane transport;BP:nitrogen compound transport;BP:ammonia homeostasis;BP:inorganic cation transmembrane transport;BP:inorganic ion transmembrane transport;BP:cellular homeostasis;BP:cellular process;BP:transport;BP:cellular ion homeostasis;BP:biological_process;BP:cellular chemica…	GO:0050801;GO:0072488;GO:0042592;GO:0098771;GO:0055085;GO:0071705;GO:0097272;GO:0098662;GO:0098660;GO:0019725;GO:0009987;GO:0006810;GO:0006873;GO:0008150;GO:0055082;GO:0051234;GO:0051179;GO:0070634;GO:0070633;GO:0048878GO:0098590;GO:0043229;GO:0043227;GO:0043226;GO:0031982;GO:0031410;GO:0016020;GO:0110165;GO:0016324;GO:0016323;GO:0097708;GO:0005886;GO:0043231;GO:0005575GO:0035379;GO:0003674;GO:00…	K06580	SLC42A, RHAG, RHBG, RHCG, CD241	------	------	ENOG410XTF8	U:Intracellular trafficking, secretion, and vesicular transport	PF00909.25	Ammonium_transp	Ammonium Transporter Family	ER
A0A4X1VGH3	-	Gamma-synuclein	-	A0A4X1VGH3_PIG Gamma-synuclein OS=Sus scrofa OX=9823 PE=3 SV=1	2.639	1.4	0.01511	up	yes	434.281	164.577	153.527	145.167	195.035	452.971	535.111	314.759	BP:modulation of synaptic transmission;BP:synapse organization;BP:regulation of secretion;BP:regulation of transport;BP:adult locomotory behavior;BP:cell junction organization;BP:behavior;BP:cell-cell signaling;BP:secretion by cell;BP:protein localization;BP:signaling;BP:regulation of neurotransmitter levels;BP:regulation of signaling;BP:regulation of neurotransmitter transport;BP:regulation of l…	GO:0050804;GO:0050808;GO:0051046;GO:0051049;GO:0008344;GO:0034330;GO:0007610;GO:0007267;GO:0032940;GO:0008104;GO:0023052;GO:0001505;GO:0023051;GO:0051588;GO:0032879;GO:0010646;GO:0050789;GO:0071840;GO:0070727;GO:0016043;GO:0071705;GO:0098916;GO:0065007;GO:0071702;GO:0051952;GO:0099177;GO:0033036;GO:0007626;GO:0007154;GO:0006810;GO:0140352;GO:0009306;GO:0032501;GO:0009987;GO:0050794;GO:0045184;GO:…	K24202	SNCG	------	------	ENOG4111VY5	O:Posttranslational modification, protein turnover, chaperones	PF01387.21	Synuclein	Synuclein	cytoplasmic
F1S4G5	RMI1	RecQ-mediated genome instability protein 1	100517963	F1S4G5_PIG RecQ-mediated genome instability protein 1 OS=Sus scrofa OX=9823 GN=RMI1 PE=3 SV=1	2.382	1.252	0.0002771	up	yes	375.017	157.453	128.075	168.341	175.943	355.215	379.295	390.541	BP:feeding behavior;BP:developmental growth;BP:behavior;BP:meiotic cell cycle process;BP:nucleic acid metabolic process;BP:glucose homeostasis;BP:cellular nitrogen compound metabolic process;BP:nitrogen compound metabolic process;BP:cell cycle process;BP:multicellular organism growth;BP:response to chemical;BP:chemical homeostasis;BP:organic cyclic compound metabolic process;BP:nucleobase-contain…	GO:0007631;GO:0048589;GO:0007610;GO:1903046;GO:0090304;GO:0042593;GO:0034641;GO:0006807;GO:0022402;GO:0035264;GO:0042221;GO:0048878;GO:1901360;GO:0006139;GO:0051716;GO:0006302;GO:0000725;GO:0000724;GO:0033500;GO:0071704;GO:0042592;GO:0061982;GO:0006260;GO:0002023;GO:0009746;GO:0071139;GO:0006281;GO:0032501;GO:0009987;GO:0006725;GO:0006974;GO:0022414;GO:0006950;GO:0008150;GO:0042755;GO:0008152;GO:…	K10990	RMI1, BRAP75	map03460	Fanconi anemia pathway	ENOG410Z65I	S:Function unknown	PF16099.9;PF08585.16;PF21000.1	RMI1_C;RMI1_N_C;RMI1_N_N	Recq-mediated genome instability protein 1, C-terminal OB-fold;RMI1, N-terminal OB-fold domain;RMI1, N-terminal helical domain	cytoplasmic
A0A286ZL35	HAPLN4	HAPLN4	-	A0A286ZL35_PIG Hyaluronan and proteoglycan link protein 4 OS=Sus scrofa OX=9823 GN=HAPLN4 PE=4 SV=1	32	5	2.521e-07	up	yes	299.478	0	0	0	0	307.173	292.348	298.912	BP:synapse organization;BP:cell junction organization;BP:cell adhesion;BP:cellular component assembly;BP:regulation of biological process;BP:synapse assembly;BP:synaptic transmission, GABAergic;BP:cellular component organization;BP:anterograde trans-synaptic signaling;BP:biological regulation;BP:cellular component organization or biogenesis;BP:cellular process;BP:inhibitory synapse assembly;BP:si…	GO:0050808;GO:0034330;GO:0007155;GO:0022607;GO:0050789;GO:0007416;GO:0051932;GO:0016043;GO:0098916;GO:0065007;GO:0071840;GO:0009987;GO:1904862;GO:0023052;GO:0007268;GO:0007267;GO:0007154;GO:0034329;GO:0008150;GO:0099536;GO:0099537GO:0031012;GO:0045202;GO:0098966;GO:0110165;GO:0030312;GO:0062023;GO:0072534;GO:0030054;GO:0005575;GO:0005576GO:0005201;GO:0150043;GO:0003674;GO:0005488;GO:0005539;GO:00…	K06853	HAPLN4	------	------	ENOG411150M	U:Intracellular trafficking, secretion, and vesicular transport	PF00193.21;PF07686.21	Xlink;V-set	Extracellular link domain;Immunoglobulin V-set domain	extracellular
A0A8D0J761	-	PH and SEC7 domain-containing protein 4	-	A0A8D0J761_PIG PH and SEC7 domain-containing protein 4 OS=Sus scrofa OX=9823 PE=4 SV=1	32	5	0.001296	up	yes	223.367	0	0	0	0	169.05	240.532	260.519	------	------	K12494	PSD	map04144;map04361	Endocytosis;Axon regeneration	COG5307	K:Transcription	PF01369.24;PF15410.10;PF00169.33	Sec7;PH_9;PH	Sec7 domain;Pleckstrin homology domain;PH domain	cytoplasmic
A0A287BH25	TSC22D3	TSC22D3	-	A0A287BH25_PIG TSC22 domain family protein 3 OS=Sus scrofa OX=9823 GN=TSC22D3 PE=3 SV=1	1e-05	-16.61	0.0006987	down	yes	0	88.0842	88.9055	103.799	71.5482	0	0	0	BP:regulation of nucleobase-containing compound metabolic process;BP:regulation of primary metabolic process;BP:regulation of metabolic process;BP:regulation of transcription from RNA polymerase II promoter;BP:regulation of macromolecule metabolic process;BP:regulation of cellular biosynthetic process;BP:regulation of cellular metabolic process;BP:regulation of RNA metabolic process;BP:regulation…	GO:0019219;GO:0080090;GO:0019222;GO:0006357;GO:0060255;GO:0031326;GO:0031323;GO:0051252;GO:0009889;GO:0050789;GO:0006355;GO:0010556;GO:0065007;GO:0051171;GO:2001141;GO:0008150;GO:0050794;GO:0010468	------	------	------	------	ENOG411251N;ENOG410YG9S	U:Intracellular trafficking, secretion, and vesicular transport;S:Function unknown	PF01166.22	TSC22	TSC-22/dip/bun family	cytoplasmic
A0A287A3I4	APOBEC3B	-	-	A0A287A3I4_PIG single-stranded DNA cytosine deaminase OS=Sus scrofa OX=9823 PE=3 SV=1	1e-05	-16.61	0.009529	down	yes	0	316.094	432.258	197.744	318.281	0	0	0	MF:hydrolase activity;MF:transition metal ion binding;MF:cation binding;MF:ion binding;MF:catalytic activity;MF:molecular_function;MF:zinc ion binding;MF:metal ion binding;MF:binding	GO:0016787;GO:0046914;GO:0043169;GO:0043167;GO:0003824;GO:0003674;GO:0008270;GO:0046872;GO:0005488	K18750	APOBEC3	map05170;map03250	Human immunodeficiency virus 1 infection;Viral life cycle - HIV-1	ENOG41119MS	A:RNA processing and modification	PF18772.5;PF18771.5;PF18782.5;PF18778.5;PF18750.5;PF08210.15;PF05240.18;PF18774.5;PF18775.5;PF18769.5	APOBEC2;APOBEC3;NAD2;NAD1;SNAD4;APOBEC_N;APOBEC_C;APOBEC4_like;APOBEC4;APOBEC1	APOBEC2;APOBEC3;Novel AID APOBEC clade 2;Novel AID APOBEC clade 1;Secreted Novel AID/APOBEC-like Deaminase 4;APOBEC-like N-terminal domain;APOBEC-like C-terminal domain;APOBEC4-like -AID/APOBEC-deaminase;APOBEC4;APOBEC1	cytoplasmic
A0A8D1QMV4	-	Poly [ADP-ribose] polymerase	-	A0A8D1QMV4_PIG Calponin-homology (CH) domain-containing protein OS=Sus scrofa OX=9823 PE=4 SV=1	1e-05	-16.61	0.001209	down	yes	0	254.266	311.718	245.869	205.212	0	0	0	------	------	K10388	PLEC	------	------	COG5069	Z:Cytoskeleton	PF00681.24;PF21020.1;PF00307.35;PF21097.1;PF17902.5;PF18373.5;PF21019.1	Plectin;Spectrin_4;CH;SR_plectin_7;SH3_10;Spectrin_2;Spectrin_3	Plectin repeat;Spectrin-like repeat;Calponin homology;Spectrin repeat;SH3 domain;Spectrin like domain;Spectrin-like repeat	cytoplasmic
A0A287A4W8	SLA-6	SLA	-	A0A287A4W8_PIG MHC class I antigen 6 OS=Sus scrofa OX=9823 GN=SLA-6 PE=3 SV=3	1.454	0.54	0.008912	up	yes	365.41	251.346	251.764	245.357	256.916	374.057	320.666	401.506	CC:cellular_component;CC:membrane;CC:cellular anatomical entity	GO:0005575;GO:0016020;GO:0110165	K06751	MHC1	map05166;map05167;map05165;map05203;map05163;map05320;map05332;map05330;map05168;map05169;map04514;map04218;map04940;map05416;map05170;map04145;map04144;map04612	Human T-cell leukemia virus 1 infection;Kaposi sarcoma-associated herpesvirus infection;Human papillomavirus infection;Viral carcinogenesis;Human cytomegalovirus infection;Autoimmune thyroid disease;Graft-versus-host disease;Allograft rejection;Herpes simplex virus 1 infection;Epstein-Barr virus infection;Cell adhesion molecules;Cellular senescence;Type I diabetes mellitus;Viral myocarditis;Human…	ENOG4111K8F	U:Intracellular trafficking, secretion, and vesicular transport	PF00129.22;PF07654.19	MHC_I;C1-set	Class I Histocompatibility antigen, domains alpha 1 and 2;Immunoglobulin C1-set domain	plasma membrane
A0A8D0N8L1	CXCL8	Multifunctional fusion protein	-	A0A8D0N8L1_PIG Multifunctional fusion protein OS=Sus scrofa OX=9823 GN=CXCL8 PE=3 SV=1	1.635	0.7093	0.0005601	up	yes	284.212	173.834	179.558	161.773	180.171	271.638	302.208	278.791	BP:establishment of localization;BP:cytokine-mediated signaling pathway;BP:regulation of metabolic process;BP:negative regulation of response to stimulus;BP:positive regulation of response to stimulus;BP:regulation of response to stimulus;BP:regulation of G-protein coupled receptor protein signaling pathway;BP:positive regulation of positive chemotaxis;BP:regulation of chemotaxis;BP:signal transd…	GO:0051234;GO:0019221;GO:0019222;GO:0048585;GO:0048584;GO:0048583;GO:0008277;GO:0050927;GO:0050920;GO:0007165;GO:0007166;GO:0060326;GO:0080090;GO:0051716;GO:0010605;GO:0019730;GO:0043207;GO:0009966;GO:0070848;GO:0044419;GO:0048513;GO:0048518;GO:0048519;GO:0030595;GO:0030593;GO:0006935;GO:0060255;GO:0050930;GO:0052372;GO:2001141;GO:0051707;GO:0010033;GO:0009607;GO:0016192;GO:0009605;GO:0048870;GO:…	K10030	IL8, CXCL8	map05167;map05142;map05144;map05163;map05146;map05161;map05219;map04218;map04061;map04072;map04622;map05135;map05134;map04620;map04621;map05131;map05130;map05133;map05132;map05171;map05164;map04657;map05202;map05200;map05323;map04060;map05417;map04062;map04064;map05120;map04936;map04932;map04933	Kaposi sarcoma-associated herpesvirus infection;Chagas disease;Malaria;Human cytomegalovirus infection;Amoebiasis;Hepatitis B;Bladder cancer;Cellular senescence;Viral protein interaction with cytokine and cytokine receptor;Phospholipase D signaling pathway;RIG-I-like receptor signaling pathway;Yersinia infection;Legionellosis;Toll-like receptor signaling pathway;NOD-like receptor signaling pathwa…	ENOG410Z1BP	O:Posttranslational modification, protein turnover, chaperones	PF00048.24	IL8	Small cytokines	extracellular
F1SQF7	TADA3	Transcriptional adapter 3	100157464	F1SQF7_PIG Transcriptional adapter 3 OS=Sus scrofa OX=9823 GN=TADA3 PE=3 SV=3	2.037	1.026	0.02409	up	yes	289.108	141.91	120.896	118.203	186.631	239.045	271.52	356.757	BP:regulation of phosphate metabolic process;BP:regulation of primary metabolic process;BP:regulation of metabolic process;BP:regulation of embryonic development;BP:macromolecular complex subunit organization;BP:cellular component organization or biogenesis;BP:negative regulation of macromolecule metabolic process;BP:positive regulation of macromolecule metabolic process;BP:positive regulation of…	GO:0019220;GO:0080090;GO:0019222;GO:0045995;GO:0043933;GO:0071840;GO:0010605;GO:0010604;GO:0048518;GO:0048519;GO:0060255;GO:2001141;GO:0042325;GO:0009892;GO:0009893;GO:0009890;GO:0009891;GO:0050789;GO:0045934;GO:0016043;GO:0065007;GO:0065008;GO:0050793;GO:0009889;GO:0050794;GO:0008150;GO:0051239;GO:0051174;GO:0031647;GO:0006355;GO:0010557;GO:0010556;GO:0010558;GO:0007049;GO:0090043;GO:0000122;GO:…	K11315	TADA3, ADA3, NGG1	map05165	Human papillomavirus infection	ENOG410XQUH	K:Transcription	PF10198.13	Ada3	Histone acetyltransferases subunit 3	nuclear
A0A287B3B3	CEBPD	CEBPD	-	A0A287B3B3_PIG CCAAT/enhancer-binding protein OS=Sus scrofa OX=9823 GN=CEBPD PE=3 SV=2	0.4758	-1.072	0.001444	down	yes	120.903	254.08	231.309	251.525	279.407	139.675	116.287	106.747	BP:regulation of primary metabolic process;BP:regulation of metabolic process;BP:organic cyclic compound biosynthetic process;BP:organic cyclic compound metabolic process;BP:negative regulation of macromolecule metabolic process;BP:cellular developmental process;BP:regulation of osteoblast differentiation;BP:positive regulation of biological process;BP:negative regulation of biological process;BP…	GO:0080090;GO:0019222;GO:1901362;GO:1901360;GO:0010605;GO:0048869;GO:0045667;GO:0048518;GO:0048519;GO:0045669;GO:0060255;GO:2001141;GO:0046483;GO:0034641;GO:0019438;GO:0009892;GO:0009890;GO:0006807;GO:1901576;GO:0065007;GO:0018130;GO:0050793;GO:0009889;GO:0050794;GO:0008150;GO:0008152;GO:0034654;GO:0016070;GO:0044271;GO:0006355;GO:0010556;GO:0006351;GO:0010558;GO:0032774;GO:0030154;GO:0044249;GO:…	K10050	CEBPD	------	------	ENOG410YJ8G;ENOG4111S4B	F:Nucleotide transport and metabolism;K:Transcription	PF07716.19;PF08614.15	bZIP_2;ATG16	Basic region leucine zipper;Autophagy protein 16	nuclear
F1RJX0	AKAP11	AKAP11	-	F1RJX0_PIG A-kinase anchoring protein 11 OS=Sus scrofa OX=9823 GN=AKAP11 PE=3 SV=4	32	5	0.01599	up	yes	121.939	0	0	0	0	168.67	132.264	64.8821	------	------	K16527	AKAP11	------	------	ENOG410ZS5D	T:Signal transduction mechanisms	PF05716.17	AKAP_110	A-kinase anchor protein 110 kDa	mitochondrial

## Sheet: SP600125 vs NC 48 h
Accession	Symbol	Protein Name	Entrez ID	Description	FC(J_S_48/J_48)	Log2FC(J_S_48/J_48)	P_value(J_S_48/J_48)	Regulate	Significant	J_S_48	J_48	J_48_1	J_48_2	J_48_3	J_S_48_1	J_S_48_2	J_S_48_3	GO Term	GO ID	KO ID	KO Name	Pathway ID	Pathway_defition	EggNOG ID	EggNOG_Functional Categories	Pfam ID	Domain	Domain Description	Subcellular Loc
Q4PLW0	PLIN2	Perilipin-2	397402	PLIN2_PIG Perilipin-2 OS=Sus scrofa OX=9823 GN=PLIN2 PE=2 SV=1	1.204	0.2678	5.267e-05	up	yes	42668.2	35426.3	36071.3	34808.9	35398.5	42378.6	42718.8	42907.4	BP:response to extracellular stimulus;BP:lipid transport;BP:lipid droplet disassembly;BP:organelle disassembly;BP:response to starvation;BP:lipid storage;BP:monocarboxylic acid transport;BP:regulation of lipid localization;BP:cellular component organization or biogenesis;BP:cellular response to stimulus;BP:regulation of localization;BP:positive regulation of lipid localization;BP:cellular compone…	GO:0009991;GO:0006869;GO:1905691;GO:1903008;GO:0042594;GO:0019915;GO:0015718;GO:1905952;GO:0071840;GO:0051716;GO:0032879;GO:1905954;GO:0016043;GO:0050789;GO:0010890;GO:0065007;GO:0071702;GO:0048518;GO:0071496;GO:0015909;GO:0015908;GO:0015849;GO:0006810;GO:0015711;GO:0006950;GO:0034389;GO:0008150;GO:0009267;GO:0042149;GO:0007154;GO:0051235;GO:0051234;GO:0051179;GO:0046942;GO:0006996;GO:0031668;GO:…	K17284	PLIN2, ADRP	map03320	PPAR signaling pathway	ENOG410XTQ5	U:Intracellular trafficking, secretion, and vesicular transport	PF03036.20	Perilipin	Perilipin family	nuclear
A0A4X1UWK0	PNP	Purine nucleoside phosphorylase	100157138	A0A4X1UWK0_PIG Purine nucleoside phosphorylase OS=Sus scrofa OX=9823 GN=PNP PE=1 SV=1	1.236	0.3057	0.0001213	up	yes	41875.3	33873.2	34040	34170.4	33409.3	42833	41243.3	41549.6	BP:cellular nitrogen compound metabolic process;BP:nitrogen compound metabolic process;BP:small molecule metabolic process;BP:organic cyclic compound metabolic process;BP:nucleobase-containing compound metabolic process;BP:organic substance metabolic process;BP:cellular process;BP:cellular aromatic compound metabolic process;BP:biological_process;BP:nucleoside metabolic process;BP:metabolic proce…	GO:0034641;GO:0006807;GO:0044281;GO:1901360;GO:0006139;GO:0071704;GO:0009987;GO:0006725;GO:0008150;GO:0009116;GO:0008152;GO:0055086;GO:0046483;GO:0044238;GO:1901564;GO:1901135;GO:0044237;GO:1901657GO:0003674;GO:0004731;GO:0016740;GO:0047975;GO:0016763;GO:0003824;GO:0016757	K03783	punA, PNP	map01232;map00230;map00760	Nucleotide metabolism;Purine metabolism;Nicotinate and nicotinamide metabolism	COG0005	F:Nucleotide transport and metabolism	PF01048.24	PNP_UDP_1	Phosphorylase superfamily	cytoplasmic
A0A287A0H1	UPP1	Uridine phosphorylase	-	A0A287A0H1_PIG Uridine phosphorylase OS=Sus scrofa OX=9823 GN=UPP1 PE=1 SV=1	1.314	0.394	0.02022	up	yes	194199	147831	157644	144470	141379	215422	190662	176513	BP:organophosphate catabolic process;BP:pyrimidine ribonucleotide metabolic process;BP:nucleotide catabolic process;BP:nucleoside catabolic process;BP:nucleotide biosynthetic process;BP:small molecule metabolic process;BP:small molecule catabolic process;BP:ribonucleoside monophosphate metabolic process;BP:organic cyclic compound biosynthetic process;BP:organic cyclic compound metabolic process;B…	GO:0046434;GO:0009218;GO:0009166;GO:0009164;GO:0009165;GO:0044281;GO:0044282;GO:0009161;GO:1901362;GO:1901360;GO:1901361;GO:0044206;GO:0046483;GO:0009174;GO:0009173;GO:0010138;GO:1901564;GO:1901565;GO:1901566;GO:1901136;GO:0019439;GO:0019438;GO:0006807;GO:1901576;GO:1901575;GO:0019637;GO:0018130;GO:0006220;GO:0006221;GO:0009156;GO:0046700;GO:0009260;GO:0008150;GO:0008152;GO:0034654;GO:0034655;GO:…	K00757	udp, UPP	map00240;map01232;map00983	Pyrimidine metabolism;Nucleotide metabolism;Drug metabolism - other enzymes	COG2820	F:Nucleotide transport and metabolism	PF01048.24	PNP_UDP_1	Phosphorylase superfamily	cytoplasmic
A0A8D0YKI6	FN1	Fibronectin	-	A0A8D0YKI6_PIG Fibronectin OS=Sus scrofa OX=9823 GN=FN1 PE=4 SV=1	0.4446	-1.169	0.007845	down	yes	19323.3	43459	49346.1	40154.1	40876.8	25650.7	20110.1	12209.2	BP:regulation of phosphate metabolic process;BP:regulation of biological quality;BP:regulation of metabolic process;BP:substrate adhesion-dependent cell spreading;BP:negative regulation of cellular metabolic process;BP:cell-matrix adhesion;BP:calcium-independent cell-matrix adhesion;BP:signal transduction;BP:cell surface receptor signaling pathway;BP:regulation of axon extension;BP:regulation of …	GO:0019220;GO:0065008;GO:0019222;GO:0034446;GO:0031324;GO:0007160;GO:0007161;GO:0007165;GO:0007166;GO:0030516;GO:0061387;GO:0031344;GO:0071840;GO:0031346;GO:0010605;GO:0010604;GO:0045785;GO:0009966;GO:0048869;GO:0009611;GO:0044419;GO:0048513;GO:0010720;GO:0030307;GO:0048518;GO:0002682;GO:1901166;GO:0030155;GO:0042127;GO:0031589;GO:0060255;GO:0048583;GO:0008360;GO:0010975;GO:0001755;GO:0051702;GO:…	K05717	FN1	map05205;map05165;map04510;map04810;map05146;map05200;map04512;map04151;map05135;map05100;map04933;map05222	Proteoglycans in cancer;Human papillomavirus infection;Focal adhesion;Regulation of actin cytoskeleton;Amoebiasis;Pathways in cancer;ECM-receptor interaction;PI3K-Akt signaling pathway;Yersinia infection;Bacterial invasion of epithelial cells;AGE-RAGE signaling pathway in diabetic complications;Small cell lung cancer	ENOG410Y2NH	O:Posttranslational modification, protein turnover, chaperones	PF00041.25;PF00039.22;PF16656.9;PF00040.23	fn3;fn1;Pur_ac_phosph_N;fn2	Fibronectin type III domain;Fibronectin type I domain;Purple acid Phosphatase, N-terminal domain;Fibronectin type II domain	plasma membrane
A0A4X1T6F5	TMEM167A	Protein kish	-	A0A4X1T6F5_PIG Protein kish OS=Sus scrofa OX=9823 GN=TMEM167A PE=3 SV=1	0.7483	-0.4183	0.04947	down	yes	12736.6	17020.6	19654.1	15158	16249.9	12821.9	13952.7	11435.1	BP:secretion;BP:exocytosis;BP:vesicle-mediated transport;BP:export from cell;BP:cellular process;BP:constitutive secretory pathway;BP:secretion by cell;BP:biological_process;BP:transport;BP:establishment of localization;BP:localizationCC:membrane;CC:bounding membrane of organelle;CC:Golgi membrane;CC:cellular_component;CC:cellular anatomical entity;CC:organelle membrane	GO:0046903;GO:0006887;GO:0016192;GO:0140352;GO:0009987;GO:0045054;GO:0032940;GO:0008150;GO:0006810;GO:0051234;GO:0051179GO:0016020;GO:0098588;GO:0000139;GO:0005575;GO:0110165;GO:0031090	------	------	------	------	ENOG4112243	S:Function unknown	PF06842.16	DUF1242	Protein of unknown function	cytoplasmic
Q95JC8	ARG1	Arginase-1	397115	ARGI1_PIG Arginase-1 OS=Sus scrofa OX=9823 GN=ARG1 PE=2 SV=1	1.639	0.7128	0.0004214	up	yes	21273.7	12977.1	13386.1	13101.7	12443.5	20071.6	22554.9	21194.7	BP:primary metabolic process;BP:glutamine family amino acid catabolic process;BP:ornithine metabolic process;BP:carboxylic acid metabolic process;BP:cellular amino acid catabolic process;BP:cellular biosynthetic process;BP:cellular nitrogen compound metabolic process;BP:nitrogen compound metabolic process;BP:small molecule metabolic process;BP:nitrogen cycle metabolic process;BP:glutamine family …	GO:0044238;GO:0009065;GO:0006591;GO:0019752;GO:0009063;GO:0044249;GO:0034641;GO:0006807;GO:0044281;GO:0071941;GO:0009064;GO:1901576;GO:1901575;GO:0006520;GO:0006527;GO:0006525;GO:0071704;GO:0006082;GO:0019547;GO:1901605;GO:0019627;GO:0009987;GO:0009058;GO:0008150;GO:0008152;GO:0043436;GO:0044271;GO:0044282;GO:0009056;GO:0044248;GO:1901565;GO:0043604;GO:1901564;GO:0043603;GO:1901566;GO:0046395;GO:…	K01476	E3.5.3.1, rocF, arg	map00220;map00330;map05146	Arginine biosynthesis;Arginine and proline metabolism;Amoebiasis	COG0010	E:Amino acid transport and metabolism	PF00491.25	Arginase	Arginase family	cytoplasmic
F1S7A4	TACSTD2	TACSTD2	100510966	F1S7A4_PIG Tumor-associated calcium signal transducer 2 OS=Sus scrofa OX=9823 GN=TACSTD2 PE=3 SV=1	0.7963	-0.3286	0.001405	down	yes	11953	15010.7	14926.7	15343.7	14761.7	12641.9	11529.7	11687.3	BP:negative regulation of multicellular organismal process;BP:regulation of stem cell differentiation;BP:negative regulation of cell migration;BP:regulation of cell adhesion;BP:regulation of kidney development;BP:negative regulation of cellular component organization;BP:regulation of cellular component organization;BP:negative regulation of cytoskeleton organization;BP:negative regulation of cell…	GO:0051241;GO:2000736;GO:0030336;GO:0030155;GO:0090183;GO:0051129;GO:0051128;GO:0051494;GO:0007162;GO:0051094;GO:1905331;GO:1905330;GO:0045595;GO:0120035;GO:0031345;GO:0120033;GO:0032231;GO:0032232;GO:1900028;GO:0051497;GO:1900027;GO:1900024;GO:1900025;GO:0051493;GO:0051492;GO:0050789;GO:0033043;GO:0050793;GO:0065007;GO:0010639;GO:0048518;GO:0048519;GO:0031344;GO:2000738;GO:0042127;GO:0008285;GO:…	K17288	TACSTD2	------	------	ENOG4111M3B	U:Intracellular trafficking, secretion, and vesicular transport	PF21283.1;PF18635.5;PF00086.22	EPCAM-Trop-2_C;EpCAM_N;Thyroglobulin_1	EPCAM/Trop-2, C-terminal;Epithelial cell adhesion molecule, N-terminal domain;Thyroglobulin type-1 repeat	Golgi apparatus
A0A8D1D0F2	-	MARVEL domain-containing protein	-	A0A8D1D0F2_PIG MARVEL domain-containing protein OS=Sus scrofa OX=9823 PE=3 SV=1	0.5265	-0.9255	0.02858	down	yes	16965.4	32225.2	28490.7	32151.5	36033.5	24476.6	15601.7	10817.8	CC:synaptic vesicle;CC:vesicle;CC:secretory vesicle;CC:cytoplasmic vesicle;CC:membrane;CC:exocytic vesicle;CC:intracellular organelle;CC:intracellular vesicle;CC:cellular_component;CC:transport vesicle;CC:membrane-bounded organelle;CC:organelle;CC:cellular anatomical entity;CC:intracellular membrane-bounded organelle	GO:0008021;GO:0031982;GO:0099503;GO:0031410;GO:0016020;GO:0070382;GO:0043229;GO:0097708;GO:0005575;GO:0030133;GO:0043227;GO:0043226;GO:0110165;GO:0043231	------	------	------	------	ENOG4111FYV	U:Intracellular trafficking, secretion, and vesicular transport	PF01284.27	MARVEL	Membrane-associating domain	cytoplasmic
A0A4X1WD80	NID2	NID2	-	A0A4X1WD80_PIG Nidogen 2 OS=Sus scrofa OX=9823 GN=NID2 PE=4 SV=1	0.5582	-0.8411	0.0001215	down	yes	11424.1	20464.4	21284.2	20309.7	19799.3	12210.9	11324.4	10736.8	BP:cell-substrate adhesion;BP:cellular process;BP:cell-matrix adhesion;BP:biological_process;BP:cell adhesionCC:cellular_component;CC:membrane;CC:collagen-containing extracellular matrix;CC:extracellular matrix;CC:basement membrane;CC:extracellular region;CC:external encapsulating structure;CC:cellular anatomical entityMF:cation binding;MF:metal ion binding;MF:calcium ion binding;MF:molecular_fun…	GO:0031589;GO:0009987;GO:0007160;GO:0008150;GO:0007155GO:0005575;GO:0016020;GO:0062023;GO:0031012;GO:0005604;GO:0005576;GO:0030312;GO:0110165GO:0043169;GO:0046872;GO:0005509;GO:0003674;GO:0043167;GO:0005488	K06826	NID	------	------	ENOG4111DVZ;ENOG410XR8N	O:Posttranslational modification, protein turnover, chaperones;S:Function unknown	PF07474.16;PF06119.18;PF00086.22;PF00058.21;PF12947.11;PF12662.11;PF07645.19;PF00008.31	G2F;NIDO;Thyroglobulin_1;Ldl_recept_b;EGF_3;cEGF;EGF_CA;EGF	G2F domain;Nidogen-like;Thyroglobulin type-1 repeat;Low-density lipoprotein receptor repeat class B;EGF domain;Complement Clr-like EGF-like;Calcium-binding EGF domain;EGF-like domain	extracellular
A0A286ZHV7	HSPG2	HSPG2	-	A0A286ZHV7_PIG Heparan sulfate proteoglycan 2 OS=Sus scrofa OX=9823 GN=HSPG2 PE=1 SV=2	0.4262	-1.23	0.0001273	down	yes	9394.79	22044.3	23655.7	21191.1	21286.1	9954.62	9361.45	8868.3	------	------	K06255	HSPG2	map05205;map04512;map05161	Proteoglycans in cancer;ECM-receptor interaction;Hepatitis B	ENOG410XTD2	S:Function unknown	PF13927.10;PF07679.20;PF13895.10;PF00047.29;PF00052.22;PF07686.21;PF00054.27;PF02210.28;PF00053.28;PF00057.22;PF18452.5;PF13385.10;PF00008.31	Ig_3;I-set;Ig_2;ig;Laminin_B;V-set;Laminin_G_1;Laminin_G_2;Laminin_EGF;Ldl_recept_a;Ig_6;Laminin_G_3;EGF	Immunoglobulin domain;Immunoglobulin I-set domain;Immunoglobulin domain;Immunoglobulin domain;Laminin B;Immunoglobulin V-set domain;Laminin G domain;Laminin G domain;Laminin EGF domain;Low-density lipoprotein receptor domain class A;Immunoglobulin domain;Concanavalin A-like lectin/glucanases superfamily;EGF-like domain	plasma membrane
A0A2C9F3C0	GUSB	Beta-glucuronidase	-	A0A2C9F3C0_PIG Beta-glucuronidase OS=Sus scrofa OX=9823 GN=GUSB PE=1 SV=1	0.815	-0.2951	0.004812	down	yes	12763.5	15660.3	15254.4	16309.2	15417.3	12381.2	12359.2	13550.2	BP:chondroitin sulfate catabolic process;BP:glycoside metabolic process;BP:chondroitin sulfate metabolic process;BP:glycosaminoglycan metabolic process;BP:heparan sulfate proteoglycan catabolic process;BP:glycoside catabolic process;BP:mucopolysaccharide metabolic process;BP:cellular catabolic process;BP:nitrogen compound metabolic process;BP:glucuronoside metabolic process;BP:glycoprotein metabo…	GO:0030207;GO:0016137;GO:0030204;GO:0030203;GO:0030200;GO:0016139;GO:1903510;GO:0044248;GO:0006807;GO:0019389;GO:0009100;GO:1901575;GO:1901657;GO:0019391;GO:0071704;GO:0006516;GO:0030212;GO:0030214;GO:0009987;GO:0030167;GO:0008150;GO:0030163;GO:0008152;GO:0005975;GO:0009056;GO:0009057;GO:0044238;GO:1901564;GO:1901565;GO:0044273;GO:0019538;GO:1901136;GO:1901135;GO:0044237;GO:0043170;GO:0006029;GO:…	K01195	uidA, GUSB	map00983;map01240;map00040;map00860;map00053;map00531;map04142	Drug metabolism - other enzymes;Biosynthesis of cofactors;Pentose and glucuronate interconversions;Porphyrin metabolism;Ascorbate and aldarate metabolism;Glycosaminoglycan degradation;Lysosome	COG3250	S:Function unknown	PF02836.21;PF02837.22;PF00703.25	Glyco_hydro_2_C;Glyco_hydro_2_N;Glyco_hydro_2	Glycosyl hydrolases family 2, TIM barrel domain;Glycosyl hydrolases family 2, sugar binding domain;Glycosyl hydrolases family 2	cytoplasmic
A0A4X1TWN8	TFRC	Transferrin receptor protein 1	-	A0A4X1TWN8_PIG Transferrin receptor protein 1 OS=Sus scrofa OX=9823 GN=TFRC PE=3 SV=1	0.7619	-0.3923	0.01614	down	yes	11986.5	15731.7	15243	16405.5	15546.7	13047.5	12648.9	10263	BP:protein localization;BP:regulation of phosphate metabolic process;BP:regulation of primary metabolic process;BP:regulation of metabolic process;BP:positive regulation of response to stimulus;BP:regulation of response to stimulus;BP:negative regulation of organelle organization;BP:regulation of lymphocyte mediated immunity;BP:positive regulation of leukocyte mediated immunity;BP:regulation of l…	GO:0008104;GO:0019220;GO:0080090;GO:0019222;GO:0048584;GO:0048583;GO:0010639;GO:0002706;GO:0002705;GO:0002703;GO:0007165;GO:0002700;GO:0098771;GO:0002573;GO:0002708;GO:0045780;GO:0010604;GO:0045785;GO:0009966;GO:0048869;GO:0043067;GO:0045830;GO:0043066;GO:0048518;GO:0002682;GO:0033036;GO:0050801;GO:0043122;GO:0043123;GO:0019725;GO:0051054;GO:0051052;GO:0010635;GO:0060255;GO:0002822;GO:0042129;GO:…	K06503	TFRC, CD71	map04640;map04350;map04145;map04144;map04216;map04066	Hematopoietic cell lineage;TGF-beta signaling pathway;Phagosome;Endocytosis;Ferroptosis;HIF-1 signaling pathway	COG2234	S:Function unknown	PF04389.21;PF04253.19;PF02225.26	Peptidase_M28;TFR_dimer;PA	Peptidase family M28;Transferrin receptor-like dimerisation domain;PA domain	cytoplasmic
A0A4X1T6K8	RHOC	RHOC	-	A0A4X1T6K8_PIG Rho-related GTP-binding protein RhoC OS=Sus scrofa OX=9823 GN=RHOC PE=1 SV=1	0.8039	-0.3149	0.01047	down	yes	17723.7	22048.4	21122.8	22570.5	22451.8	18630	18477.2	16063.8	BP:signal transduction;BP:intracellular signal transduction;BP:regulation of biological process;BP:biological regulation;BP:cellular process;BP:regulation of cellular process;BP:biological_process;BP:small GTPase mediated signal transductionMF:purine ribonucleoside triphosphate binding;MF:molecular_function;MF:nucleic acid binding;MF:DNA binding;MF:nucleotide binding;MF:nucleoside phosphate bindi…	GO:0007165;GO:0035556;GO:0050789;GO:0065007;GO:0009987;GO:0050794;GO:0008150;GO:0007264GO:0035639;GO:0003674;GO:0003676;GO:0003677;GO:0000166;GO:1901265;GO:0043168;GO:0019001;GO:1901363;GO:0032561;GO:0017076;GO:0005525;GO:0016787;GO:0003924;GO:0017111;GO:0036094;GO:0003824;GO:0016818;GO:0043167;GO:0097367;GO:0097159;GO:0016817;GO:0016462;GO:0032555;GO:0032553;GO:0005488	K07857	RHOC	------	------	COG1100	S:Function unknown	PF00071.26;PF08477.17;PF00025.25;PF00009.31	Ras;Roc;Arf;GTP_EFTU	Ras family;Ras of Complex, Roc, domain of DAPkinase;ADP-ribosylation factor family;Elongation factor Tu GTP binding domain	cytoplasmic
A0A4X1TYI6	LAMC1	Laminin subunit gamma-1	-	A0A4X1TYI6_PIG Laminin subunit gamma-1 OS=Sus scrofa OX=9823 GN=LAMC1 PE=4 SV=1	0.6828	-0.5505	0.0002197	down	yes	10262.8	15030.9	14952.4	15382.8	14757.3	10812.9	10290.7	9684.69	BP:cellular process;BP:biological_process;BP:cell adhesionCC:basement membrane;CC:extracellular matrix;CC:cellular_component;CC:collagen-containing extracellular matrix;CC:external encapsulating structure;CC:cellular anatomical entity;CC:extracellular region	GO:0009987;GO:0008150;GO:0007155GO:0005604;GO:0031012;GO:0005575;GO:0062023;GO:0030312;GO:0110165;GO:0005576	K05635	LAMC1	map05165;map04510;map05145;map04512;map05200;map05146;map05020;map04151;map05222	Human papillomavirus infection;Focal adhesion;Toxoplasmosis;ECM-receptor interaction;Pathways in cancer;Amoebiasis;Prion disease;PI3K-Akt signaling pathway;Small cell lung cancer	ENOG410XRDC	S:Function unknown	PF00053.28;PF00055.21;PF00052.22	Laminin_EGF;Laminin_N;Laminin_B	Laminin EGF domain;Laminin N-terminal;Laminin B	extracellular
A0A480MW82	-	-	-	A0A480MW82_PIG Laminin subunit alpha-5 OS=Sus scrofa OX=9823 PE=4 SV=1	0.6404	-0.643	7.666e-05	down	yes	9978.13	15580.4	15719	15747.7	15274.4	10545	9865.42	9523.92	------	------	K06240	LAMA3_5	map05165;map04510;map05145;map05146;map05200;map04512;map04151;map05222	Human papillomavirus infection;Focal adhesion;Toxoplasmosis;Amoebiasis;Pathways in cancer;ECM-receptor interaction;PI3K-Akt signaling pathway;Small cell lung cancer	ENOG410YNSE;ENOG410XRDC	S:Function unknown;	PF00053.28;PF00055.21;PF02210.28;PF06008.18;PF00054.27;PF06009.16;PF00052.22	Laminin_EGF;Laminin_N;Laminin_G_2;Laminin_I;Laminin_G_1;Laminin_II;Laminin_B	Laminin EGF domain;Laminin N-terminal;Laminin G domain;Laminin Domain I;Laminin G domain;Laminin Domain II;Laminin B	plasma membrane
A0A8D1TCS0	TINAGL1	TINAGL1	-	A0A8D1TCS0_PIG Tubulointerstitial nephritis antigen like 1 OS=Sus scrofa OX=9823 GN=TINAGL1 PE=1 SV=1	0.5476	-0.8688	2.045e-05	down	yes	8219.11	15009.8	15375.1	14754.9	14899.3	8551.83	8314.77	7790.74	BP:primary metabolic process;BP:organonitrogen compound metabolic process;BP:protein metabolic process;BP:macromolecule metabolic process;BP:organic substance metabolic process;BP:nitrogen compound metabolic process;BP:biological_process;BP:metabolic process;BP:proteolysisCC:extracellular space;CC:cellular_component;CC:cellular anatomical entityMF:molecular_function;MF:hydrolase activity;MF:catal…	GO:0044238;GO:1901564;GO:0019538;GO:0043170;GO:0071704;GO:0006807;GO:0008150;GO:0008152;GO:0006508GO:0005615;GO:0005575;GO:0110165GO:0003674;GO:0016787;GO:0003824;GO:0140096;GO:0008233;GO:0008234	------	------	------	------	ENOG410YN9K	O:Posttranslational modification, protein turnover, chaperones	PF00112.27	Peptidase_C1	Papain family cysteine protease	Golgi apparatus
A0A4X1TFG8	NPC2	NPC intracellular cholesterol transporter 2	-	A0A4X1TFG8_PIG NPC intracellular cholesterol transporter 2 OS=Sus scrofa OX=9823 GN=NPC2 PE=3 SV=1	0.8299	-0.269	0.01367	down	yes	8130.45	9796.83	9635.28	10420.6	9334.63	8059.79	8557.72	7773.85	BP:sterol transport;BP:lipid transport;BP:cholesterol transport;BP:homeostatic process;BP:cellular biosynthetic process;BP:lipid storage;BP:chemical homeostasis;BP:organic cyclic compound metabolic process;BP:organic substance biosynthetic process;BP:alcohol metabolic process;BP:response to external biotic stimulus;BP:response to virus;BP:organic hydroxy compound transport;BP:sterol homeostasis;B…	GO:0015918;GO:0006869;GO:0030301;GO:0042592;GO:0044249;GO:0019915;GO:0048878;GO:1901360;GO:1901576;GO:0006066;GO:0043207;GO:0009615;GO:0015850;GO:0055092;GO:0044419;GO:0071704;GO:0010467;GO:0033344;GO:0071702;GO:0008203;GO:0044281;GO:0009605;GO:0016125;GO:0006629;GO:0006810;GO:0055088;GO:1902652;GO:0009058;GO:0009059;GO:0008150;GO:0008152;GO:0051649;GO:0042632;GO:0051235;GO:0051234;GO:0051707;GO:…	K13443	NPC2	map04979;map04142	Cholesterol metabolism;Lysosome	ENOG4111Q8S	S:Function unknown	PF02221.19	E1_DerP2_DerF2	ML domain	extracellular
A0A287AI89	-	Metallothionein	-	A0A287AI89_PIG Metallothionein OS=Sus scrofa OX=9823 PE=3 SV=2	0.7004	-0.5137	0.005228	down	yes	9681.11	13822	12669.7	14250.4	14545.8	9450.51	9005.68	10587.1	BP:cellular response to metal ion;BP:cellular cation homeostasis;BP:detoxification of inorganic compound;BP:ion homeostasis;BP:cellular response to inorganic substance;BP:homeostatic process;BP:inorganic ion homeostasis;BP:cellular response to chemical stimulus;BP:detoxification;BP:response to zinc ion;BP:cellular response to stimulus;BP:cellular response to zinc ion;BP:cellular zinc ion homeosta…	GO:0071248;GO:0030003;GO:0061687;GO:0050801;GO:0071241;GO:0042592;GO:0098771;GO:0070887;GO:0098754;GO:0010043;GO:0051716;GO:0071294;GO:0006882;GO:0010273;GO:0071310;GO:0046688;GO:0046686;GO:0019725;GO:0034097;GO:0009987;GO:0006873;GO:0071276;GO:0008150;GO:0010038;GO:0055080;GO:0042221;GO:0055082;GO:0010035;GO:0010033;GO:0071280;GO:0036018;GO:0071345;GO:0050896;GO:0036017;GO:0048878GO:0043229;GO:0…	K14739	MT1_2	map04212;map04978	Longevity regulating pathway - worm;Mineral absorption	ENOG41113QR;ENOG4110PT3	O:Posttranslational modification, protein turnover, chaperones;Z:Cytoskeleton	PF00131.24	Metallothio	Metallothionein	cytoplasmic
A0A287ATF2	DSG2	DSG2	-	A0A287ATF2_PIG Desmoglein 2 OS=Sus scrofa OX=9823 GN=DSG2 PE=1 SV=3	0.7354	-0.4434	0.0004405	down	yes	6751.78	9181.31	9113.07	8962.06	9468.81	6986.43	6851.69	6417.22	BP:cell-cell adhesion;BP:cellular process;BP:biological_process;BP:cell adhesion;BP:homophilic cell adhesion via plasma membrane adhesion molecules;BP:cell-cell adhesion via plasma-membrane adhesion moleculesCC:anchoring junction;CC:cellular anatomical entity;CC:cellular_component;CC:cell junction;CC:cell-cell junction;CC:plasma membrane;CC:membrane;CC:desmosomeMF:binding;MF:cation binding;MF:ion…	GO:0098609;GO:0009987;GO:0008150;GO:0007155;GO:0007156;GO:0098742GO:0070161;GO:0110165;GO:0005575;GO:0030054;GO:0005911;GO:0005886;GO:0016020;GO:0030057GO:0005488;GO:0043169;GO:0043167;GO:0046872;GO:0003674;GO:0005509	K07597	DSG2	map05412	Arrhythmogenic right ventricular cardiomyopathy	ENOG410XQHI	U:Intracellular trafficking, secretion, and vesicular transport	PF00028.21	Cadherin	Cadherin domain	plasma membrane
A0A8D0TRH5	TLR10	TIR domain-containing protein	-	A0A8D0TRH5_PIG TIR domain-containing protein OS=Sus scrofa OX=9823 GN=TLR10 PE=3 SV=1	0.7358	-0.4426	0.002107	down	yes	9068.02	12324.3	12661.7	11599.5	12711.5	9554.68	8572.93	9076.47	BP:positive regulation of response to external stimulus;BP:regulation of response to external stimulus;BP:positive regulation of response to stimulus;BP:regulation of response to stimulus;BP:positive regulation of response to biotic stimulus;BP:positive regulation of defense response;BP:signal transduction;BP:regulation of biological process;BP:regulation of defense response;BP:immune response-re…	GO:0032103;GO:0032101;GO:0048584;GO:0048583;GO:0002833;GO:0031349;GO:0007165;GO:0050789;GO:0031347;GO:0002764;GO:0043207;GO:0044419;GO:0002684;GO:0002682;GO:0002224;GO:0065007;GO:0002221;GO:0045089;GO:0045088;GO:0002831;GO:0045087;GO:0009987;GO:0050794;GO:0006952;GO:0048518;GO:0006950;GO:0050776;GO:0098542;GO:0006954;GO:0006955;GO:0051707;GO:0002757;GO:0009607;GO:0009605;GO:0050896;GO:0002758;GO:…	K10171	TLR10, CD290	------	------	COG4886	D:Cell cycle control, cell division, chromosome partitioning	PF13855.10;PF12799.11;PF01582.24;PF13676.10	LRR_8;LRR_4;TIR;TIR_2	Leucine rich repeat;Leucine Rich repeats;TIR domain;TIR domain	plasma membrane
A0A4X1SJ27	NQO1	NQO1	-	A0A4X1SJ27_PIG NAD(P)H dehydrogenase [quinone] 1 OS=Sus scrofa OX=9823 GN=NQO1 PE=1 SV=1	1.442	0.5281	0.002276	up	yes	9881.05	6851.27	6739.45	7125.59	6688.75	9319.38	10690.8	9632.99	BP:fat-soluble vitamin metabolic process;BP:regulation of primary metabolic process;BP:regulation of metabolic process;BP:small molecule metabolic process;BP:organic cyclic compound metabolic process;BP:negative regulation of macromolecule metabolic process;BP:response to external biotic stimulus;BP:interspecies interaction between organisms;BP:negative regulation of biological process;BP:cellula…	GO:0006775;GO:0080090;GO:0019222;GO:0044281;GO:1901360;GO:0010605;GO:0043207;GO:0044419;GO:0048519;GO:0019725;GO:0006766;GO:0060255;GO:1990748;GO:0030163;GO:1901564;GO:0051707;GO:0010033;GO:0046483;GO:0009607;GO:1901565;GO:0009605;GO:0019538;GO:0002376;GO:0019430;GO:0009894;GO:0009895;GO:0009892;GO:0006807;GO:0098754;GO:0032496;GO:0050789;GO:1901575;GO:1901661;GO:0065007;GO:0006952;GO:0006950;GO:…	K00355	NQO1	map05200;map00130;map01240;map05208;map05418;map05225	Pathways in cancer;Ubiquinone and other terpenoid-quinone biosynthesis;Biosynthesis of cofactors;Chemical carcinogenesis - reactive oxygen species;Fluid shear stress and atherosclerosis;Hepatocellular carcinoma	COG2249	S:Function unknown	PF02525.21;PF03358.19	Flavodoxin_2;FMN_red	Flavodoxin-like fold;NADPH-dependent FMN reductase	cytoplasmic
A0A4X1SJ31	LOC100154181	Histone H2A	-	A0A4X1SJ31_PIG Histone H2A OS=Sus scrofa OX=9823 GN=H2AC21 PE=1 SV=1	0.7832	-0.3525	0.0165	down	yes	11076.8	14142.9	13968.7	15289.5	13170.4	11822.2	11177.8	10230.3	CC:organelle;CC:intracellular organelle;CC:nucleosome;CC:membrane-bounded organelle;CC:vesicle;CC:nucleus;CC:cellular anatomical entity;CC:macromolecular complex;CC:extracellular vesicle;CC:extracellular exosome;CC:extracellular organelle;CC:intracellular membrane-bounded organelle;CC:protein-DNA complex;CC:cellular_component;CC:extracellular membrane-bounded organelleMF:DNA binding;MF:molecular_…	GO:0043226;GO:0043229;GO:0000786;GO:0043227;GO:0031982;GO:0005634;GO:0110165;GO:0032991;GO:1903561;GO:0070062;GO:0043230;GO:0043231;GO:0032993;GO:0005575;GO:0065010GO:0003677;GO:0003674;GO:0005488;GO:0003676;GO:1901363;GO:0030527;GO:0005198;GO:0097159;GO:0005515;GO:0046983;GO:0046982	K11251	H2A	map05034;map03082;map05322;map04217;map04613	Alcoholism;ATP-dependent chromatin remodeling;Systemic lupus erythematosus;Necroptosis;Neutrophil extracellular trap formation	COG5262	J:Translation, ribosomal structure and biogenesis	PF16211.9;PF00125.28	Histone_H2A_C;Histone	C-terminus of histone H2A;Core histone H2A/H2B/H3/H4	nuclear
A0A480PNC7	-	Claudin	-	A0A480PNC7_PIG Claudin OS=Sus scrofa OX=9823 PE=3 SV=1	0.804	-0.3147	0.02081	down	yes	8802.58	10948.5	10744.4	10869.5	11231.4	9525.91	9183.88	7697.94	BP:regulation of cell morphogenesis;BP:cellular component assembly;BP:regulation of anatomical structure morphogenesis;BP:epithelium development;BP:cell junction organization;BP:regulation of response to stimulus;BP:regulation of wound healing;BP:cell-cell junction assembly;BP:positive regulation of wound healing;BP:skin epidermis development;BP:epidermis development;BP:regulation of biological p…	GO:0022604;GO:0022607;GO:0022603;GO:0060429;GO:0034330;GO:0048583;GO:0061041;GO:0007043;GO:0090303;GO:0098773;GO:0008544;GO:0050789;GO:0071840;GO:0016043;GO:0048584;GO:0065007;GO:0120193;GO:0120192;GO:0048518;GO:1903034;GO:0032502;GO:0030335;GO:0030334;GO:0050793;GO:0009987;GO:0009888;GO:0061436;GO:0050794;GO:0008150;GO:0045216;GO:0007155;GO:0034329;GO:0040012;GO:0040017;GO:0080134;GO:0048856;GO:…	K06087	CLDN	map04514;map04670;map04530;map05130;map05160	Cell adhesion molecules;Leukocyte transendothelial migration;Tight junction;Pathogenic Escherichia coli infection;Hepatitis C	ENOG410YA61	U:Intracellular trafficking, secretion, and vesicular transport	PF00822.24;PF13903.10	PMP22_Claudin;Claudin_2	PMP-22/EMP/MP20/Claudin family;PMP-22/EMP/MP20/Claudin tight junction	extracellular
A0A287BB01	RTN3	Reticulon	-	A0A287BB01_PIG Reticulon OS=Sus scrofa OX=9823 GN=RTN3 PE=1 SV=2	1.226	0.294	0.0007334	up	yes	10335.2	8431.01	8300.13	8407.04	8585.85	10014.5	10659.5	10331.7	BP:cellular component assembly;BP:negative regulation of metabolic process;BP:regulation of primary metabolic process;BP:regulation of metabolic process;BP:transport;BP:cell differentiation;BP:regulation of amyloid precursor protein catabolic process;BP:cell death;BP:endoplasmic reticulum tubular network organization;BP:cellular component organization or biogenesis;BP:brain development;BP:negativ…	GO:0022607;GO:0009892;GO:0080090;GO:0019222;GO:0006810;GO:0030154;GO:1902991;GO:0008219;GO:0071786;GO:0071840;GO:0007420;GO:0051248;GO:0051234;GO:0010605;GO:0071787;GO:0007029;GO:0048869;GO:0051246;GO:0016043;GO:0050789;GO:0048513;GO:0065007;GO:0048519;GO:0032502;GO:0009987;GO:0030182;GO:0060255;GO:0006915;GO:0034249;GO:0034248;GO:0012501;GO:1902430;GO:0008150;GO:0051171;GO:0051172;GO:0051179;GO:…	K20723	RTN3	map05010	Alzheimer disease	ENOG410XPKH	E:Amino acid transport and metabolism	PF02453.21	Reticulon	Reticulon	cytoplasmic
A0A8D1E2B9	AKR1C4	Aldo_ket_red domain-containing protein	-	A0A8D1E2B9_PIG NADP-dependent oxidoreductase domain-containing protein OS=Sus scrofa OX=9823 GN=AKR1C4 PE=3 SV=1	1.55	0.6323	5.285e-05	up	yes	10316.5	6653.99	6704.6	6352.87	6904.49	10155	10549.2	10245.5	BP:fatty acid biosynthetic process;BP:fatty acid metabolic process;BP:unsaturated fatty acid biosynthetic process;BP:carboxylic acid metabolic process;BP:cellular biosynthetic process;BP:small molecule metabolic process;BP:small molecule biosynthetic process;BP:monocarboxylic acid biosynthetic process;BP:organic substance biosynthetic process;BP:icosanoid biosynthetic process;BP:organic substance…	GO:0006633;GO:0006631;GO:0006636;GO:0019752;GO:0044249;GO:0044281;GO:0044283;GO:0072330;GO:1901576;GO:0046456;GO:0071704;GO:0006629;GO:0009987;GO:0032787;GO:0001516;GO:0009058;GO:0008150;GO:0008152;GO:0043436;GO:0044255;GO:0008610;GO:0044238;GO:0006082;GO:0046394;GO:0016053;GO:0044237;GO:0046457;GO:0006690;GO:0006693;GO:0006692;GO:0033559GO:0003674;GO:0016491;GO:0003824	K04119	AKR1C3	map00590;map00140;map00790;map04913;map05208	Arachidonic acid metabolism;Steroid hormone biosynthesis;Folate biosynthesis;Ovarian steroidogenesis;Chemical carcinogenesis - reactive oxygen species	COG0656	S:Function unknown	PF00248.25	Aldo_ket_red	Aldo/keto reductase family	peroxisomal
A0A287A1F1	CLDN1	Claudin	-	A0A287A1F1_PIG Claudin OS=Sus scrofa OX=9823 GN=CLDN1 PE=2 SV=1	0.8195	-0.2872	0.03643	down	yes	3554.18	4336.95	4326.32	3962.95	4721.59	3767.35	3565.73	3329.45	BP:positive regulation of epithelial cell proliferation involved in wound healing;BP:cellular component assembly;BP:macromolecular complex subunit organization;BP:cellular component maintenance;BP:cell junction maintenance;BP:cell junction organization;BP:regulation of response to stimulus;BP:positive regulation of cell proliferation;BP:regulation of wound healing;BP:positive regulation of wound …	GO:0060054;GO:0022607;GO:0043933;GO:0043954;GO:0034331;GO:0034330;GO:0048583;GO:0008284;GO:0061041;GO:0090303;GO:0098773;GO:0008544;GO:0050789;GO:0071840;GO:0048584;GO:0042127;GO:0016338;GO:0016043;GO:0065003;GO:0098609;GO:0065007;GO:0120193;GO:0120192;GO:0048518;GO:0060429;GO:1903034;GO:0032502;GO:0030335;GO:0030334;GO:0070830;GO:0009987;GO:0009888;GO:0061436;GO:0050794;GO:0008150;GO:0045216;GO:…	K06087	CLDN	map04514;map04670;map04530;map05130;map05160	Cell adhesion molecules;Leukocyte transendothelial migration;Tight junction;Pathogenic Escherichia coli infection;Hepatitis C	ENOG4111GMP	U:Intracellular trafficking, secretion, and vesicular transport	PF00822.24;PF13903.10	PMP22_Claudin;Claudin_2	PMP-22/EMP/MP20/Claudin family;PMP-22/EMP/MP20/Claudin tight junction	extracellular
F1SAE9	LAMB1	LAMB1	-	F1SAE9_PIG Laminin subunit beta 1 OS=Sus scrofa OX=9823 GN=LAMB1 PE=1 SV=4	0.66	-0.5995	0.0003398	down	yes	5486.71	8313.56	8462.73	8412.47	8065.49	5863.92	5475.69	5120.53	CC:basement membrane;CC:membrane;CC:extracellular matrix;CC:cellular_component;CC:collagen-containing extracellular matrix;CC:external encapsulating structure;CC:cellular anatomical entity	GO:0005604;GO:0016020;GO:0031012;GO:0005575;GO:0062023;GO:0030312;GO:0110165	K05636	LAMB1	map05165;map04510;map05145;map05146;map05200;map04512;map04151;map05222	Human papillomavirus infection;Focal adhesion;Toxoplasmosis;Amoebiasis;Pathways in cancer;ECM-receptor interaction;PI3K-Akt signaling pathway;Small cell lung cancer	ENOG410XPEG	U:Intracellular trafficking, secretion, and vesicular transport	PF00053.28;PF21199.1;PF00055.21	Laminin_EGF;LAMININ_IV_B;Laminin_N	Laminin EGF domain;Laminin IV type B domain;Laminin N-terminal	plasma membrane
P49068	MT1A	Metallothionein-1A	397417	MT1A_PIG Metallothionein-1A OS=Sus scrofa OX=9823 GN=MT1A PE=3 SV=1	0.7593	-0.3973	0.02656	down	yes	4630.51	6098.46	6509.15	6449.51	5336.72	4965.31	4635.43	4290.79	BP:cellular response to metal ion;BP:cellular cation homeostasis;BP:detoxification of inorganic compound;BP:ion homeostasis;BP:cellular response to inorganic substance;BP:homeostatic process;BP:inorganic ion homeostasis;BP:cellular response to chemical stimulus;BP:detoxification;BP:response to zinc ion;BP:negative regulation of growth;BP:detoxification of copper ion;BP:regulation of biological pr…	GO:0071248;GO:0030003;GO:0061687;GO:0050801;GO:0071241;GO:0042592;GO:0098771;GO:0070887;GO:0098754;GO:0010043;GO:0045926;GO:0010273;GO:0050789;GO:0051716;GO:0071294;GO:0040008;GO:0006882;GO:0065007;GO:0046688;GO:0046686;GO:0048519;GO:0019725;GO:0009987;GO:0006873;GO:0071276;GO:0008150;GO:0010038;GO:0055080;GO:0042221;GO:0055082;GO:0010035;GO:0071280;GO:0050896;GO:0048878GO:0043229;GO:0043227;GO:0…	K14739	MT1_2	map04212;map04978	Longevity regulating pathway - worm;Mineral absorption	ENOG41113QR	A:RNA processing and modification	PF00131.24	Metallothio	Metallothionein	cytoplasmic
A0A286ZNQ7	PRKAR2B	PRKAR2B	-	A0A286ZNQ7_PIG Protein kinase cAMP-dependent type II regulatory subunit beta OS=Sus scrofa OX=9823 GN=PRKAR2B PE=1 SV=3	1.235	0.3045	0.001795	up	yes	3843.1	3110.74	3291.4	3043.17	2997.65	3860.07	3768.92	3900.31	BP:regulation of phosphate metabolic process;BP:regulation of primary metabolic process;BP:regulation of metabolic process;BP:learning;BP:behavior;BP:learning or memory;BP:small molecule metabolic process;BP:regulation of trans-synaptic signaling;BP:regulation of macromolecule metabolic process;BP:monocarboxylic acid metabolic process;BP:oxoacid metabolic process;BP:system process;BP:regulation o…	GO:0019220;GO:0080090;GO:0019222;GO:0007612;GO:0007610;GO:0007611;GO:0044281;GO:0099177;GO:0060255;GO:0032787;GO:0043436;GO:0003008;GO:0042325;GO:0050789;GO:0065007;GO:0006629;GO:0050794;GO:0008150;GO:0008152;GO:0050890;GO:0006631;GO:0016310;GO:0050804;GO:0023051;GO:0010646;GO:0051246;GO:0031399;GO:0032501;GO:0050877;GO:0009987;GO:0044255;GO:0006082;GO:0031323;GO:0019752;GO:0071704;GO:0051174;GO:…	K04739	PRKAR	map04910	Insulin signaling pathway	COG0664	S:Function unknown	PF00027.33;PF02197.21	cNMP_binding;RIIa	Cyclic nucleotide-binding domain;Regulatory subunit of type II PKA R-subunit	cytoplasmic
A0A8D1AXL6	CD109	CD109	100155478	A0A8D1AXL6_PIG CD109 molecule OS=Sus scrofa OX=9823 GN=CD109 PE=3 SV=1	0.5143	-0.9593	0.0009275	down	yes	4257.5	8278.07	9079.03	7686.36	8068.81	4620.01	4188.62	3963.85	BP:regulation of phosphate metabolic process;BP:regulation of metabolic process;BP:negative regulation of response to stimulus;BP:regulation of response to stimulus;BP:negative regulation of epithelial cell proliferation;BP:syncytium formation by plasma membrane fusion;BP:regulation of primary metabolic process;BP:negative regulation of macromolecule metabolic process;BP:negative regulation of si…	GO:0019220;GO:0019222;GO:0048585;GO:0048583;GO:0050680;GO:0000768;GO:0080090;GO:0010605;GO:0009968;GO:0009966;GO:0030856;GO:0048519;GO:0140253;GO:0042127;GO:0060255;GO:0030512;GO:0042325;GO:0042326;GO:0048646;GO:0009892;GO:0050673;GO:0050789;GO:0090101;GO:0065007;GO:2000647;GO:0050793;GO:0017015;GO:0051248;GO:0050794;GO:0072675;GO:0008150;GO:0051239;GO:0072089;GO:0031400;GO:0032102;GO:0032101;GO:…	K06530	CD109	------	------	COG2373;ENOG410XRED	S:Function unknown;	PF07678.18;PF00207.26;PF07703.18;PF07677.18;PF17791.5;PF01835.23	TED_complement;A2M;A2M_BRD;A2M_recep;MG3;MG2	A-macroglobulin TED domain;Alpha-2-macroglobulin family;Alpha-2-macroglobulin bait region domain;A-macroglobulin receptor binding domain;Macroglobulin domain MG3;MG2 domain	extracellular
A0A480HIW2	-	Agrin	-	A0A480HIW2_PIG Agrin OS=Sus scrofa OX=9823 PE=4 SV=1	0.5569	-0.8445	0.001409	down	yes	4275.01	7677.1	8342.92	7156.28	7532.1	4657.38	4372.32	3795.32	------	------	K06254	AGRN	map04512	ECM-receptor interaction	ENOG410YKSA	O:Posttranslational modification, protein turnover, chaperones	PF00054.27;PF07648.19;PF02210.28;PF00050.25;PF03146.19;PF00053.28;PF21287.1;PF01390.24;PF00008.31	Laminin_G_1;Kazal_2;Laminin_G_2;Kazal_1;NtA;Laminin_EGF;CFAI_KAZAL;SEA;EGF	Laminin G domain;Kazal-type serine protease inhibitor domain;Laminin G domain;Kazal-type serine protease inhibitor domain;Agrin NtA domain;Laminin EGF domain;Complement factor I, KAZAL domain;SEA domain;EGF-like domain	plasma membrane
A0A480XC30	-	-	-	A0A480XC30_PIG Multidrug resistance protein 1 isoform 1 OS=Sus scrofa OX=9823 PE=3 SV=1	0.8244	-0.2786	0.0002373	down	yes	4755.94	5769	5643.61	5773.53	5889.87	4677.67	4797.66	4792.49	CC:membrane;CC:cellular anatomical entity;CC:cellular_componentMF:purine ribonucleoside triphosphate binding;MF:molecular_function;MF:binding;MF:ATPase activity;MF:ion binding;MF:heterocyclic compound binding;MF:nucleoside phosphate binding;MF:anion binding;MF:ATPase activity, coupled to transmembrane movement of substances;MF:nucleotide binding;MF:primary active transmembrane transporter activit…	GO:0016020;GO:0110165;GO:0005575GO:0035639;GO:0003674;GO:0005488;GO:0016887;GO:0043167;GO:1901363;GO:1901265;GO:0043168;GO:0042626;GO:0000166;GO:0015399;GO:0017076;GO:0022804;GO:0016787;GO:0005215;GO:0140359;GO:0017111;GO:0036094;GO:0003824;GO:0016818;GO:0030554;GO:0097367;GO:0097159;GO:0016817;GO:0016462;GO:0022857;GO:0032559;GO:0005524;GO:0032555;GO:0032553	K05658	ABCB1, CD243	map05206;map02010;map04976;map05226	MicroRNAs in cancer;ABC transporters;Bile secretion;Gastric cancer	COG1132	L:Replication, recombination and repair	PF00664.27;PF00005.31;PF02463.23;PF09818.13;PF13191.10;PF13401.10;PF06414.16;PF03215.19	ABC_membrane;ABC_tran;SMC_N;ABC_ATPase;AAA_16;AAA_22;Zeta_toxin;Rad17	ABC transporter transmembrane region;ABC transporter;RecF/RecN/SMC N terminal domain;P-loop domain;AAA ATPase domain;AAA domain;Zeta toxin;Rad17 P-loop domain	cytoplasmic
[truncated: 277 more rows]

## Sheet: Erastin vs NC 24 h
Accession	Symbol	Protein Name	Entrez ID	Description	FC(J_E_24/J_24)	Log2FC(J_E_24/J_24)	P_value(J_E_24/J_24)	Regulate	Significant	J_E_24	J_24	J_24_1	J_24_2	J_24_3	J_E_24_1	J_E_24_2	J_E_24_3	GO Term	GO ID	KO ID	KO Name	Pathway ID	Pathway_defition	EggNOG ID	EggNOG_Functional Categories	Pfam ID	Domain	Domain Description	Subcellular Loc
[truncated: 556 more rows]

[truncated: 5 more sheets: Erastin vs NC 48 h, Erastin vs SP600125 24 h, Erastin vs SP600125 48 h, Subcluster_1, Subcluster_2]
